# Supplementary material for: Accelerated DNA replication fork speed due to loss of R-loops in myelodysplastic syndromes with SF3B1 mutation
Source: Nat Commun. 2024 Apr 8;15:3016. doi: 10.1038/s41467-024-46547-7 (PMC11001894; doi:10.1038/s41467-024-46547-7)
Supplement: Supplementary file 4 — Supplementary Data 1 [file 41467_2024_46547_MOESM4_ESM.xlsx]

## Sheet: BMMNC DEG
id	names	baseMean	log2FoldChange	lfcSE	stat	pvalue	padj
ENSG00000182263	FIGN	551.28	-4.66537	1.04504	-4.4643	8.03321e-06	0.000263175
ENSG00000147655	RSPO2	115.298	-3.66158	0.673841	-5.4339	5.5136e-08	6.21762e-06
ENSG00000240671	IGKV1-8	111.431	-3.66075	0.679338	-5.3887	7.09702e-08	7.26218e-06
ENSG00000247095	MIR210HG	498.121	-3.57715	1.04566	-3.42095	0.000624036	0.00619069
ENSG00000198075	SULT1C4	71.8728	-3.54963	0.479817	-7.39788	1.38374e-13	1.43364e-10
ENSG00000142549	IGLON5	79.5111	-3.43975	0.888442	-3.87167	0.000108092	0.00172957
ENSG00000196353	CPNE4	90.8667	-3.22491	0.690561	-4.66998	3.01232e-06	0.000128699
ENSG00000152760	TCTEX1D1	1345.82	-3.20501	0.455652	-7.03391	2.00822e-12	1.38709e-09
ENSG00000154330	PGM5	50.897	-3.16122	0.388504	-8.13691	4.05483e-16	9.60243e-13
ENSG00000113231	PDE8B	187.765	-3.14241	0.7254	-4.33197	1.47781e-05	0.000420922
ENSG00000127074	RGS13	86.6844	-3.01048	0.552526	-5.44857	5.07775e-08	6.02612e-06
ENSG00000135245	HILPDA	2873.62	-2.9794	1.09093	-2.73106	0.00631307	0.0328621
ENSG00000251230	RP11-701P16.5	166.567	-2.96838	0.633457	-4.686	2.78591e-06	0.000122184
ENSG00000161944	ASGR2	289.527	-2.96467	0.44331	-6.68757	2.26913e-11	1.29708e-08
ENSG00000207939	MIR223	1305.25	-2.93099	0.519962	-5.63694	1.73103e-08	2.73289e-06
ENSG00000170893	TRH	142	-2.9285	0.498702	-5.87225	4.29923e-09	8.90855e-07
ENSG00000165300	SLITRK5	60.7405	-2.87624	0.632447	-4.54779	5.42109e-06	0.000197073
ENSG00000008056	SYN1	167.831	-2.82812	0.6144	-4.60306	4.16321e-06	0.000163927
ENSG00000173391	OLR1	4531.23	-2.82571	0.551485	-5.12381	2.99422e-07	2.28733e-05
ENSG00000089169	RPH3A	219.802	-2.81397	0.601913	-4.67504	2.93897e-06	0.000127538
ENSG00000133063	CHIT1	2626.68	-2.76531	0.565926	-4.88634	1.02729e-06	5.97525e-05
ENSG00000166394	CYB5R2	487.394	-2.76289	0.845029	-3.26958	0.00107708	0.00911885
ENSG00000211752	TRBV27	48.7854	-2.76071	0.610494	-4.52209	6.12325e-06	0.000216891
ENSG00000122641	INHBA	3679.66	-2.73297	0.554895	-4.9252	8.42742e-07	5.05703e-05
ENSG00000230910	RP3-525N10.2	147.827	-2.72996	0.540698	-5.04895	4.44234e-07	3.03048e-05
ENSG00000154856	APCDD1	52.1048	-2.69275	0.586229	-4.59334	4.36213e-06	0.000169159
ENSG00000266698	MIR3945	63.2534	-2.68506	0.707412	-3.79561	0.000147282	0.00213978
ENSG00000188626	GOLGA8M	44.9831	-2.68375	0.433807	-6.1865	6.15146e-10	2.26606e-07
ENSG00000121807	CCR2	443.051	-2.68305	0.650666	-4.12355	3.73085e-05	0.000814838
ENSG00000183307	CECR6	235.861	-2.68304	0.630452	-4.25574	2.08359e-05	0.000540527
ENSG00000204020	LIPN	426.161	-2.67669	0.668882	-4.00174	6.2879e-05	0.00118271
ENSG00000166482	MFAP4	140.958	-2.67387	0.512913	-5.21311	1.85702e-07	1.54692e-05
ENSG00000158528	PPP1R9A	436.96	-2.65153	0.451192	-5.87671	4.185e-09	8.8942e-07
ENSG00000228261	RP11-127L20.3	106.541	-2.65075	0.548299	-4.83449	1.33489e-06	7.16134e-05
ENSG00000105509	HAS1	54.6723	-2.63903	0.730425	-3.61301	0.000302661	0.00361992
ENSG00000179542	SLITRK4	168.257	-2.63115	0.605114	-4.34818	1.3727e-05	0.00040062
ENSG00000196460	RFX8	523.895	-2.62337	0.429765	-6.1042	1.03318e-09	3.17168e-07
ENSG00000214548	MEG3	1000.07	-2.58159	0.699834	-3.68885	0.000225267	0.00291966
ENSG00000234232	RP11-353N4.5	51.045	-2.56559	0.520019	-4.93365	8.07064e-07	4.91864e-05
ENSG00000261222	CTD-2006K23.1	69.981	-2.55837	0.650069	-3.93553	8.30137e-05	0.00143645
ENSG00000254859	RP11-661A12.5	82.5881	-2.53839	0.707663	-3.587	0.000334505	0.00390675
ENSG00000117525	F3	248.209	-2.5368	0.591834	-4.28633	1.81649e-05	0.000484115
ENSG00000002933	TMEM176A	533.244	-2.51422	0.473691	-5.30773	1.11001e-07	1.04549e-05
ENSG00000234456	MAGI2-AS3	466.096	-2.51202	0.505209	-4.97224	6.61838e-07	4.21973e-05
ENSG00000198829	SUCNR1	2041.57	-2.50725	0.531844	-4.71426	2.42596e-06	0.000111092
ENSG00000182389	CACNB4	147.996	-2.50225	0.383356	-6.52723	6.69963e-11	3.26646e-08
ENSG00000170955	PRKCDBP	133.948	-2.49216	0.482871	-5.16113	2.4546e-07	1.93761e-05
ENSG00000131183	SLC34A1	49.0093	-2.47452	0.574188	-4.30961	1.63544e-05	0.000447372
ENSG00000105697	HAMP	78.9784	-2.46043	0.680604	-3.61507	0.000300262	0.00360163
ENSG00000171860	C3AR1	3407.73	-2.44262	0.575599	-4.24361	2.19955e-05	0.000558964
ENSG00000218565	RP11-12A2.1	270.249	-2.43659	0.592656	-4.1113	3.93433e-05	0.000837701
ENSG00000163734	CXCL3	1123.46	-2.41809	0.574954	-4.20571	2.60263e-05	0.000623465
ENSG00000187775	DNAH17	80.1953	-2.41703	0.535848	-4.51067	6.46231e-06	0.000224112
ENSG00000136689	IL1RN	9075.8	-2.4125	0.705381	-3.42013	0.000625905	0.00619868
ENSG00000145936	KCNMB1	109.138	-2.40983	0.396635	-6.07568	1.23461e-09	3.51745e-07
ENSG00000104332	SFRP1	292.273	-2.39668	0.650518	-3.68427	0.000229361	0.00296577
ENSG00000137801	THBS1	26854.9	-2.3948	0.605051	-3.95801	7.55765e-05	0.00133993
ENSG00000138759	FRAS1	47.6036	-2.39082	0.453159	-5.27589	1.32113e-07	1.17744e-05
ENSG00000146955	RAB19	195.267	-2.37581	0.623207	-3.81223	0.000137718	0.00203471
ENSG00000236682	AC068282.3	92.8335	-2.36975	0.310629	-7.62889	2.36787e-14	3.56838e-11
ENSG00000106565	TMEM176B	826.188	-2.35767	0.521565	-4.52037	6.17307e-06	0.000217845
ENSG00000147852	VLDLR	730.085	-2.35259	0.593648	-3.96294	7.40315e-05	0.00132244
ENSG00000166833	NAV2	619.069	-2.33268	0.399581	-5.8378	5.28935e-09	1.0564e-06
ENSG00000174776	WDR49	64.8027	-2.31639	0.419637	-5.51999	3.39021e-08	4.53222e-06
ENSG00000152580	IGSF10	431.592	-2.30309	0.596952	-3.85808	0.000114283	0.0017957
ENSG00000100721	TCL1A	117.166	-2.29683	0.852695	-2.69361	0.00706831	0.0357775
ENSG00000174370	C11orf45	65.7663	-2.28613	0.486413	-4.69998	2.60181e-06	0.000116284
ENSG00000155974	GRIP1	101.109	-2.27837	0.513504	-4.4369	9.12617e-06	0.000292055
ENSG00000137094	DNAJB5	170.413	-2.26859	0.37863	-5.99157	2.07821e-09	5.3829e-07
ENSG00000064989	CALCRL	399.746	-2.26462	0.42355	-5.34677	8.95393e-08	8.85605e-06
ENSG00000237513	RP11-325F22.2	80.5136	-2.25928	0.428402	-5.27375	1.33666e-07	1.17861e-05
ENSG00000272825	LL21NC02-1C16.2	85.364	-2.25472	0.523307	-4.3086	1.64293e-05	0.000448679
ENSG00000183484	GPR132	1326.95	-2.23272	0.436983	-5.1094	3.23177e-07	2.41674e-05
ENSG00000224307	RP11-344B5.2	46.7001	-2.22981	0.472833	-4.71584	2.40712e-06	0.000110681
ENSG00000101670	LIPG	60.7668	-2.22023	0.788464	-2.81589	0.00486426	0.0275195
ENSG00000172318	B3GALT1	104.9	-2.20684	0.742828	-2.97087	0.00296959	0.0191395
ENSG00000232680	AC002511.3	51.1277	-2.20365	0.570628	-3.8618	0.000112556	0.00177868
ENSG00000186818	LILRB4	1223.13	-2.19094	0.472234	-4.63951	3.4923e-06	0.000141892
ENSG00000122592	HOXA7	41.496	-2.18358	0.614483	-3.55352	0.000380117	0.0043041
ENSG00000270959	LPP-AS2	124.548	-2.17758	0.39971	-5.44791	5.09659e-08	6.02612e-06
ENSG00000067715	SYT1	70.027	-2.17725	0.704706	-3.08959	0.00200432	0.0145026
ENSG00000247157	RP11-434C1.1	44.4043	-2.15722	0.43651	-4.94198	7.73335e-07	4.83758e-05
ENSG00000204959	ARHGEF34P	96.5581	-2.15695	0.503399	-4.28478	1.82923e-05	0.000486728
ENSG00000008311	AASS	175.966	-2.15584	0.369926	-5.82777	5.61732e-09	1.107e-06
ENSG00000151650	VENTX	235.743	-2.1511	0.421032	-5.10913	3.23651e-07	2.41674e-05
ENSG00000188487	INSC	49.3349	-2.14969	0.633203	-3.39495	0.00068642	0.00664609
ENSG00000158473	CD1D	958.663	-2.14858	0.509521	-4.21686	2.47726e-05	0.000602647
ENSG00000171174	RBKS	991.348	-2.14494	0.426741	-5.02633	4.99966e-07	3.34191e-05
ENSG00000133424	LARGE	63.0365	-2.14327	0.407795	-5.25576	1.47417e-07	1.26618e-05
ENSG00000168386	FILIP1L	46.9307	-2.14108	0.522054	-4.10126	4.10903e-05	0.000867712
ENSG00000269404	SPIB	107.511	-2.13656	0.545795	-3.91459	9.05595e-05	0.00152561
ENSG00000113494	PRLR	669.488	-2.13297	0.658777	-3.23777	0.00120468	0.00992462
ENSG00000240834	IGKV1D-12	142.969	-2.13253	0.57768	-3.69154	0.0002229	0.00290033
ENSG00000255833	TIFAB	72.6172	-2.1264	0.634188	-3.35295	0.000799553	0.00743782
ENSG00000163959	SLC51A	337.761	-2.11142	0.550296	-3.83688	0.000124608	0.00190154
ENSG00000249274	PDLIM1P4	35.7798	-2.09991	0.608141	-3.453	0.000554387	0.00567288
ENSG00000239961	LILRA4	81.8501	-2.09824	0.713723	-2.93986	0.0032836	0.0206652
ENSG00000122824	NUDT10	201.314	-2.09064	0.790385	-2.64509	0.00816703	0.0396937
ENSG00000163666	HESX1	77.1831	-2.07686	0.362947	-5.72223	1.05137e-08	1.85409e-06
ENSG00000129521	EGLN3	98.1831	-2.06821	0.639611	-3.23354	0.00122268	0.0100388
ENSG00000129277	CCL4	761.899	-2.06698	0.485079	-4.26112	2.03401e-05	0.000530155
ENSG00000133101	CCNA1	137.954	-2.06178	0.488949	-4.21675	2.47845e-05	0.000602647
ENSG00000100095	SEZ6L	71.5729	-2.06134	0.731035	-2.81975	0.00480605	0.0273006
ENSG00000234436	AC008984.7	116.593	-2.06093	0.525106	-3.92478	8.6809e-05	0.00148201
ENSG00000232533	AC093673.5	319.623	-2.05989	0.359848	-5.72433	1.0384e-08	1.85092e-06
ENSG00000019991	HGF	873.077	-2.0594	0.406943	-5.06066	4.17811e-07	2.92238e-05
ENSG00000123358	NR4A1	4190.9	-2.04493	0.449414	-4.55021	5.35935e-06	0.000195257
ENSG00000167680	SEMA6B	1631.12	-2.04424	0.623046	-3.28103	0.00103427	0.00886512
ENSG00000074276	CDHR2	56.9104	-2.03489	0.424421	-4.7945	1.63079e-06	8.26717e-05
ENSG00000135077	HAVCR2	1011.64	-2.03148	0.460792	-4.40866	1.04013e-05	0.000324548
ENSG00000167850	CD300C	554.985	-2.02917	0.493567	-4.11122	3.9357e-05	0.000837701
ENSG00000134755	DSC2	676.593	-2.02883	0.550059	-3.68839	0.000225678	0.0029227
ENSG00000110203	FOLR3	1308.31	-2.02345	0.581228	-3.48134	0.000498909	0.00524107
ENSG00000102524	TNFSF13B	2410.87	-2.01733	0.425694	-4.73892	2.14863e-06	0.000101765
ENSG00000116117	PARD3B	80.8836	-2.01657	0.582082	-3.4644	0.000531417	0.00548866
ENSG00000163362	C1orf106	176.474	-2.01636	0.506562	-3.98047	6.87788e-05	0.00125567
ENSG00000198019	FCGR1B	93.3398	-2.01384	0.439958	-4.57734	4.70928e-06	0.000178825
ENSG00000230773	AC079807.4	53.4805	-2.00866	0.414529	-4.84565	1.26196e-06	6.85883e-05
ENSG00000147145	LPAR4	28.2452	-2.00415	0.438099	-4.57466	4.76997e-06	0.000180118
ENSG00000197415	VEPH1	163.657	-2.00194	0.52085	-3.84361	0.000121236	0.00186606
ENSG00000165046	LETM2	263.377	-1.99962	0.340944	-5.86496	4.49247e-09	9.19404e-07
ENSG00000136379	ABHD17C	348.621	-1.99767	0.388552	-5.14133	2.72798e-07	2.11317e-05
ENSG00000153790	C7orf31	246.62	-1.99597	0.267455	-7.46281	8.46988e-14	9.36035e-11
ENSG00000104951	IL4I1	87.6091	-1.98966	0.528833	-3.76236	0.000168315	0.0023746
ENSG00000198178	CLEC4C	87.2977	-1.98856	0.778784	-2.55342	0.010667	0.0478817
ENSG00000160791	CCR5	275.477	-1.98492	0.41589	-4.77269	1.81778e-06	8.91517e-05
ENSG00000119508	NR4A3	3079.55	-1.9694	0.593499	-3.31828	0.000905731	0.00806898
ENSG00000169752	NRG4	125.679	-1.96522	0.523752	-3.7522	0.000175293	0.00244627
ENSG00000138670	RASGEF1B	3075.58	-1.95869	0.467534	-4.1894	2.79693e-05	0.0006633
ENSG00000187391	MAGI2	39.4148	-1.95011	0.510634	-3.819	0.000133995	0.00199931
ENSG00000240350	AC017002.1	56.5088	-1.94974	0.568526	-3.42946	0.000604784	0.00604459
ENSG00000256948	RP11-598F7.3	48.7027	-1.94906	0.617448	-3.15664	0.00159597	0.0122427
ENSG00000114923	SLC4A3	40.1942	-1.94699	0.607132	-3.20687	0.0013419	0.0107358
ENSG00000134460	IL2RA	86.9073	-1.94323	0.519281	-3.74216	0.000182447	0.00251407
ENSG00000154099	DNAAF1	52.2659	-1.93903	0.544342	-3.56215	0.000367834	0.00420523
ENSG00000168671	UGT3A2	252.408	-1.937	0.636672	-3.04238	0.00234716	0.0161716
ENSG00000165685	TMEM52B	194.011	-1.93134	0.442462	-4.36499	1.27127e-05	0.000379026
ENSG00000120280	CXorf21	781.862	-1.92993	0.398973	-4.83725	1.31645e-06	7.08531e-05
ENSG00000143067	ZNF697	370.391	-1.9284	0.455408	-4.23445	2.29108e-05	0.000573815
ENSG00000134061	CD180	263.114	-1.9258	0.523997	-3.67521	0.000237658	0.00302818
ENSG00000249464	LINC01091	39.6824	-1.92153	0.51177	-3.75468	0.000173562	0.00242991
ENSG00000118785	SPP1	127.175	-1.92132	0.541174	-3.55028	0.000384821	0.00433958
ENSG00000231507	RP11-134P9.3	98.5171	-1.9187	0.404747	-4.7405	2.13189e-06	0.000101262
ENSG00000124882	EREG	9474.24	-1.91785	0.427689	-4.48421	7.31833e-06	0.000243716
ENSG00000260742	RP11-366L5.1	72.0042	-1.91592	0.323086	-5.93006	3.02829e-09	7.17142e-07
ENSG00000167613	LAIR1	7762.67	-1.90603	0.346811	-5.49589	3.88751e-08	5.03464e-06
ENSG00000154736	ADAMTS5	116.863	-1.90386	0.689023	-2.76313	0.00572506	0.0308598
ENSG00000160180	TFF3	589.537	-1.90189	0.726491	-2.61792	0.00884683	0.0418638
ENSG00000186152	LILRP1	61.5605	-1.9	0.596196	-3.18687	0.00143824	0.0113262
ENSG00000104055	TGM5	47.6425	-1.89808	0.544229	-3.48765	0.000487278	0.00515801
ENSG00000256006	AC084117.3	66.2343	-1.89523	0.641647	-2.95369	0.00313996	0.0200273
ENSG00000154914	USP43	147.291	-1.89242	0.222244	-8.51508	1.6648e-17	5.51949e-14
ENSG00000231890	AC093391.2	158.97	-1.8868	0.607395	-3.10638	0.00189393	0.0138919
ENSG00000110077	MS4A6A	3889.1	-1.88327	0.443297	-4.24833	2.15373e-05	0.00055267
ENSG00000196569	LAMA2	27.5872	-1.88277	0.418327	-4.50072	6.77245e-06	0.000230527
ENSG00000169508	GPR183	4211.34	-1.88209	0.512408	-3.67302	0.000239699	0.00305001
ENSG00000008226	DLEC1	86.792	-1.87897	0.487264	-3.85616	0.000115182	0.0018064
ENSG00000187862	TTC24	71.4586	-1.87859	0.483398	-3.88621	0.000101821	0.00165804
ENSG00000134594	RAB33A	156.212	-1.87694	0.494191	-3.79801	0.00014586	0.00212098
ENSG00000104921	FCER2	199.945	-1.87231	0.528116	-3.54526	0.00039223	0.0043755
ENSG00000272734	ADIRF-AS1	115.874	-1.87208	0.498735	-3.75365	0.000174278	0.00243593
ENSG00000163606	CD200R1	537.546	-1.86951	0.346581	-5.39414	6.88509e-08	7.13338e-06
ENSG00000115919	KYNU	625.413	-1.86787	0.431344	-4.33036	1.48867e-05	0.000422676
ENSG00000114805	PLCH1	53.6538	-1.86458	0.415062	-4.49229	7.04621e-06	0.000236927
ENSG00000169413	RNASE6	656.665	-1.86356	0.523636	-3.55887	0.00037245	0.00424662
ENSG00000110852	CLEC2B	4989.76	-1.85362	0.488458	-3.79484	0.00014774	0.00214101
ENSG00000174944	P2RY14	53.4275	-1.84833	0.63888	-2.89308	0.00381487	0.0230968
ENSG00000092964	DPYSL2	793.566	-1.83925	0.423437	-4.34363	1.40148e-05	0.000406301
ENSG00000133116	KL	70.889	-1.83296	0.445254	-4.11667	3.84386e-05	0.000834028
ENSG00000166927	MS4A7	1898.26	-1.82933	0.585393	-3.12497	0.00177826	0.0132368
ENSG00000155307	SAMSN1	10572.5	-1.82392	0.41964	-4.34639	1.38395e-05	0.000403193
ENSG00000151490	PTPRO	86.6025	-1.82241	0.381488	-4.7771	1.77839e-06	8.8001e-05
ENSG00000117791	MARC2	85.8474	-1.82219	0.442753	-4.11559	3.86187e-05	0.000834657
ENSG00000273314	RP5-1136G13.2	60.9637	-1.82208	0.25791	-7.06482	1.60828e-12	1.15915e-09
ENSG00000171357	LURAP1	59.3303	-1.81938	0.539136	-3.37462	0.000739177	0.00699485
ENSG00000129195	FAM64A	135.619	-1.81722	0.469162	-3.87333	0.000107358	0.00172441
ENSG00000139679	LPAR6	707.132	-1.81476	0.336374	-5.39507	6.84981e-08	7.13338e-06
ENSG00000122877	EGR2	752.332	-1.81146	0.590188	-3.06928	0.00214572	0.0151748
ENSG00000164023	SGMS2	1063.23	-1.8107	0.387363	-4.67442	2.94789e-06	0.000127558
ENSG00000145416	MARCH1	829.261	-1.80847	0.517439	-3.49504	0.000473989	0.0050627
ENSG00000159496	RGL4	4584.92	-1.80816	0.436316	-4.14415	3.41083e-05	0.000765407
ENSG00000132205	EMILIN2	4301.4	-1.80686	0.385957	-4.6815	2.84786e-06	0.000124562
ENSG00000179344	HLA-DQB1	2750.45	-1.80476	0.507567	-3.55571	0.000376957	0.00427709
ENSG00000188811	NHLRC3	2484.93	-1.79663	0.283481	-6.33777	2.33121e-10	9.66112e-08
ENSG00000172738	TMEM217	161.087	-1.79476	0.302435	-5.93439	2.94943e-09	7.17142e-07
ENSG00000136315	RP11-84C10.2	667.364	-1.79282	0.629325	-2.84879	0.00438858	0.0256195
ENSG00000170379	FAM115C	373.25	-1.79094	0.564523	-3.17248	0.00151141	0.0117242
ENSG00000112379	KIAA1244	253.841	-1.78962	0.643211	-2.78233	0.00539701	0.0295284
ENSG00000101115	SALL4	108.831	-1.78914	0.464682	-3.85024	0.000118001	0.00183328
ENSG00000152268	SPON1	45.1151	-1.78772	0.597095	-2.99404	0.00275313	0.0180747
ENSG00000272931	RP5-943J3.2	53.8813	-1.78609	0.358721	-4.97906	6.38949e-07	4.10537e-05
ENSG00000186407	CD300E	4084.13	-1.78531	0.57292	-3.11617	0.00183218	0.0135227
ENSG00000165731	RET	100.766	-1.78234	0.404861	-4.40236	1.07082e-05	0.000329094
ENSG00000134873	CLDN10	93.0255	-1.77982	0.465933	-3.8199	0.000133505	0.00199559
ENSG00000172260	NEGR1	136.886	-1.77942	0.496134	-3.58657	0.000335055	0.00390747
ENSG00000165511	C10orf25	55.2109	-1.77864	0.346056	-5.13974	2.75126e-07	2.12128e-05
ENSG00000267385	CTB-50L17.14	38.9293	-1.77667	0.453815	-3.91498	9.04125e-05	0.00152469
ENSG00000186354	C9orf47	160.832	-1.77526	0.415759	-4.26993	1.95533e-05	0.000515318
ENSG00000172247	C1QTNF4	113.774	-1.7721	0.572126	-3.0974	0.00195223	0.0142197
ENSG00000137834	SMAD6	62.5505	-1.76795	0.43727	-4.04316	5.27347e-05	0.00104818
ENSG00000268520	CTD-2616J11.10	31.9706	-1.76265	0.475707	-3.70532	0.000211124	0.00278868
ENSG00000205846	CLEC6A	39.5767	-1.76233	0.619962	-2.84264	0.00447411	0.0259223
ENSG00000136869	TLR4	7007.42	-1.76087	0.428631	-4.10813	3.98876e-05	0.000845545
ENSG00000224152	AC009506.1	575.523	-1.75789	0.306211	-5.74077	9.42458e-09	1.69817e-06
ENSG00000222112	RN7SKP16	52.3521	-1.75151	0.445395	-3.93248	8.40734e-05	0.00144423
ENSG00000163958	ZDHHC19	103.45	-1.75089	0.629712	-2.78046	0.00542817	0.029653
ENSG00000007062	PROM1	372.004	-1.75084	0.445073	-3.93383	8.36012e-05	0.0014436
ENSG00000136383	ALPK3	211.519	-1.74912	0.485912	-3.59966	0.000318632	0.00375674
ENSG00000112414	GPR126	197.66	-1.7483	0.536539	-3.25848	0.0011201	0.0094062
ENSG00000185532	PRKG1	70.8451	-1.7478	0.637925	-2.73983	0.00614717	0.0323619
ENSG00000136603	SKIL	5359.07	-1.74649	0.504835	-3.45953	0.000541123	0.00557214
ENSG00000211951	IGHV2-26	174.247	-1.74644	0.611486	-2.85606	0.0042893	0.0251954
ENSG00000259820	AC083843.1	383.044	-1.74344	0.394893	-4.41497	1.01025e-05	0.000316724
ENSG00000105479	CCDC114	43.9565	-1.74334	0.402858	-4.32742	1.50869e-05	0.000425054
ENSG00000259070	LINC00639	25.4918	-1.74288	0.51083	-3.41186	0.000645205	0.00634043
ENSG00000173040	EVC2	82.7623	-1.74185	0.457832	-3.80456	0.000142059	0.002084
ENSG00000237989	AP001046.5	32.4512	-1.7405	0.443917	-3.92077	8.82651e-05	0.00150223
ENSG00000167077	MEI1	802.05	-1.73691	0.455344	-3.81449	0.000136462	0.002027
ENSG00000163823	CCR1	2174.6	-1.73068	0.514689	-3.36257	0.0007722	0.00725256
ENSG00000171502	COL24A1	331.159	-1.72964	0.395622	-4.37195	1.23141e-05	0.000369134
ENSG00000255929	RP11-867G2.8	178.266	-1.72413	0.510711	-3.37594	0.00073564	0.00698437
ENSG00000111837	MAK	156.191	-1.72086	0.507337	-3.39195	0.000693968	0.00668719
ENSG00000147889	CDKN2A	92.2545	-1.72011	0.418206	-4.11306	3.90444e-05	0.000837307
ENSG00000164125	FAM198B	1544.35	-1.71994	0.454323	-3.78572	0.000153265	0.00219781
ENSG00000166428	PLD4	544.697	-1.7165	0.482815	-3.5552	0.000377696	0.00428038
ENSG00000196507	TCEAL3	544.68	-1.71563	0.323443	-5.30427	1.13126e-07	1.05507e-05
ENSG00000149054	ZNF215	110.225	-1.71541	0.550244	-3.11755	0.00182362	0.013478
ENSG00000059804	SLC2A3	64150.3	-1.71523	0.566929	-3.02547	0.00248246	0.0168585
ENSG00000137869	CYP19A1	30.2084	-1.71449	0.426572	-4.01922	5.83915e-05	0.00112514
ENSG00000189350	FAM179A	197.24	-1.71166	0.453438	-3.77484	0.00016011	0.00227732
ENSG00000122025	FLT3	810.418	-1.71067	0.464354	-3.68399	0.000229615	0.00296675
ENSG00000205730	ITPRIPL2	394.262	-1.70669	0.324622	-5.25745	1.46069e-07	1.26113e-05
ENSG00000136870	ZNF189	793.489	-1.70519	0.313168	-5.44497	5.18153e-08	6.02612e-06
ENSG00000168405	CMAHP	1856.37	-1.69836	0.326937	-5.19475	2.04992e-07	1.64162e-05
ENSG00000172986	GXYLT2	128.066	-1.6947	0.456349	-3.71361	0.00020432	0.00272268
ENSG00000135437	RDH5	82.2464	-1.6923	0.368456	-4.59296	4.36997e-06	0.000169159
ENSG00000211967	IGHV3-53	325.707	-1.68776	0.568672	-2.96789	0.00299849	0.0192958
ENSG00000166527	CLEC4D	3370.97	-1.68774	0.510992	-3.30286	0.00095704	0.0084166
ENSG00000211640	IGLV6-57	510.708	-1.68667	0.590344	-2.85709	0.00427545	0.0251388
ENSG00000180340	FZD2	51.5637	-1.6864	0.613513	-2.74877	0.00598201	0.0318314
ENSG00000171714	ANO5	53.9757	-1.68557	0.615118	-2.74024	0.00613947	0.03234
ENSG00000100311	PDGFB	82.6815	-1.68274	0.61814	-2.72227	0.00648358	0.0334483
ENSG00000182175	RGMA	30.31	-1.68205	0.466996	-3.60186	0.000315953	0.00373725
ENSG00000253669	KB-1732A1.1	74.1587	-1.67763	0.284398	-5.89889	3.65948e-09	8.23183e-07
ENSG00000162711	NLRP3	3803.94	-1.67666	0.451639	-3.71238	0.000205322	0.00273164
ENSG00000260719	AC009133.17	54.8724	-1.67447	0.346004	-4.83945	1.30198e-06	7.03025e-05
ENSG00000010327	STAB1	3729.43	-1.67235	0.338768	-4.93655	7.95151e-07	4.86392e-05
ENSG00000253764	RP11-439C15.4	32.4153	-1.67209	0.415271	-4.0265	5.6612e-05	0.00110277
ENSG00000165507	C10orf10	1253.15	-1.67192	0.531704	-3.14445	0.00166398	0.0125887
ENSG00000251039	IGKV2D-40	78.5376	-1.66908	0.547732	-3.04725	0.00230943	0.0159848
ENSG00000133687	TMTC1	449.157	-1.66515	0.589419	-2.82507	0.00472702	0.0269997
ENSG00000248936	RP11-36B15.1	33.8062	-1.66308	0.315989	-5.2631	1.41645e-07	1.23581e-05
ENSG00000268833	AC011513.4	232.894	-1.66308	0.53202	-3.12597	0.00177219	0.0132094
ENSG00000079337	RAPGEF3	199.891	-1.66279	0.422783	-3.93295	8.39083e-05	0.00144423
ENSG00000144852	NR1I2	58.3195	-1.65925	0.444485	-3.73297	0.000189233	0.00258183
ENSG00000270120	RP11-327F22.6	88.8264	-1.65522	0.549288	-3.01338	0.00258351	0.0173178
ENSG00000092850	TEKT2	46.5446	-1.65384	0.501766	-3.29604	0.000980584	0.00853736
ENSG00000261485	PAN3-AS1	64.0551	-1.65319	0.224705	-7.35716	1.87866e-13	1.73014e-10
ENSG00000175984	DENND2C	739.829	-1.65289	0.417744	-3.9567	7.59931e-05	0.001343
ENSG00000124216	SNAI1	467.282	-1.65132	0.543184	-3.04008	0.00236518	0.0162417
ENSG00000101977	MCF2	52.2009	-1.6482	0.386872	-4.26033	2.04126e-05	0.000531208
ENSG00000139572	GPR84	1826.88	-1.64374	0.524361	-3.13475	0.00171999	0.0128898
ENSG00000093134	VNN3	2784.9	-1.64228	0.613262	-2.67794	0.00740767	0.0369982
ENSG00000154479	CCDC173	106.918	-1.64039	0.428049	-3.83225	0.000126978	0.00191705
ENSG00000123610	TNFAIP6	987.328	-1.64002	0.551016	-2.97636	0.0029169	0.0189091
ENSG00000146192	FGD2	822.583	-1.63933	0.54613	-3.00173	0.00268452	0.0177977
ENSG00000186496	ZNF396	32.3932	-1.63863	0.340801	-4.80817	1.52321e-06	7.91542e-05
ENSG00000197747	S100A10	3140.39	-1.63724	0.387289	-4.22743	2.36374e-05	0.000583959
ENSG00000204103	MAFB	5987.88	-1.6348	0.491448	-3.3265	0.000879446	0.00793176
ENSG00000214021	TTLL3	1757.12	-1.6348	0.310714	-5.26143	1.42943e-07	1.24061e-05
ENSG00000268849	SIGLEC22P	123.303	-1.63346	0.523953	-3.11757	0.00182347	0.013478
ENSG00000107317	PTGDS	491.139	-1.63345	0.600174	-2.72164	0.00649597	0.0334837
ENSG00000150681	RGS18	2942.68	-1.63344	0.382387	-4.27169	1.93999e-05	0.000512091
ENSG00000196083	IL1RAP	2238.01	-1.63125	0.400216	-4.07592	4.58326e-05	0.000937984
ENSG00000155926	SLA	12248.1	-1.63054	0.378205	-4.31127	1.62321e-05	0.000445779
ENSG00000117586	TNFSF4	99.3301	-1.62756	0.407337	-3.9956	6.45301e-05	0.00120328
ENSG00000198520	C1orf228	2444.13	-1.62635	0.352558	-4.613	3.96895e-06	0.000157778
ENSG00000225331	AP001055.6	39.1369	-1.62132	0.452495	-3.58306	0.000339595	0.00393944
ENSG00000246223	C14orf64	39.4156	-1.61849	0.612951	-2.64049	0.00827872	0.0400456
ENSG00000254615	RP11-395G23.3	38.325	-1.61749	0.367318	-4.40352	1.06511e-05	0.000328184
ENSG00000157653	C9orf43	127.682	-1.61339	0.372815	-4.3276	1.50744e-05	0.000425054
ENSG00000167210	LOXHD1	291.835	-1.61181	0.615356	-2.61932	0.00881057	0.0417455
ENSG00000074657	ZNF532	498.393	-1.61083	0.441407	-3.64931	0.00026295	0.00327
ENSG00000171049	FPR2	1792.35	-1.60946	0.620639	-2.59324	0.00950775	0.0440744
ENSG00000211663	IGLV3-19	966.48	-1.60837	0.587166	-2.7392	0.00615884	0.0323619
ENSG00000254363	CTB-131B5.5	26.9353	-1.60797	0.329567	-4.87903	1.0661e-06	6.11041e-05
ENSG00000100628	ASB2	99.3848	-1.60556	0.37104	-4.32719	1.51026e-05	0.000425054
ENSG00000270562	RP11-154H23.3	48.7343	-1.60553	0.297128	-5.40349	6.5358e-08	6.94512e-06
ENSG00000238039	AF011889.2	28.8137	-1.60451	0.458209	-3.50169	0.000462314	0.00497971
ENSG00000211611	IGKV6-21	79.9723	-1.60411	0.560815	-2.86032	0.00423215	0.0249843
ENSG00000205269	TMEM170B	10904.8	-1.60375	0.417663	-3.83982	0.000123126	0.00188813
ENSG00000213214	ARHGEF35	39.8447	-1.60221	0.557687	-2.87295	0.00406655	0.0241707
ENSG00000182541	LIMK2	6442.5	-1.6021	0.506123	-3.16544	0.00154849	0.0119503
ENSG00000115825	PRKD3	2331.35	-1.60127	0.300869	-5.32214	1.02553e-07	9.83958e-06
ENSG00000134909	ARHGAP32	518.526	-1.60008	0.288526	-5.5457	2.92783e-08	4.18402e-06
ENSG00000113108	APBB3	1019.44	-1.5996	0.431866	-3.70392	0.000212292	0.00279743
ENSG00000117280	RAB7L1	899.069	-1.59896	0.293695	-5.44429	5.20138e-08	6.02612e-06
ENSG00000115896	PLCL1	887.228	-1.59761	0.397605	-4.01809	5.86726e-05	0.00112832
ENSG00000114812	VIPR1	184.811	-1.59664	0.555421	-2.87465	0.00404479	0.0240907
ENSG00000129682	FGF13	383.277	-1.59455	0.587008	-2.7164	0.00659957	0.0338913
ENSG00000196876	SCN8A	188.573	-1.59429	0.508392	-3.13594	0.00171302	0.0128434
ENSG00000116574	RHOU	2285.32	-1.59399	0.445876	-3.57496	0.000350282	0.00404079
ENSG00000165659	DACH1	1018.56	-1.59393	0.420821	-3.78766	0.000152074	0.0021864
ENSG00000077943	ITGA8	31.5704	-1.59368	0.55801	-2.85601	0.00428995	0.0251954
ENSG00000140092	FBLN5	606.892	-1.59326	0.423305	-3.76386	0.000167314	0.0023645
ENSG00000143167	GPA33	40.4747	-1.59066	0.429274	-3.70546	0.000211009	0.00278868
ENSG00000125869	LAMP5	137.204	-1.58968	0.524397	-3.03144	0.0024339	0.0165627
ENSG00000064225	ST3GAL6	1012.32	-1.58378	0.424948	-3.72699	0.00019378	0.00263087
ENSG00000135862	LAMC1	981.143	-1.58101	0.404555	-3.90801	9.30587e-05	0.00155484
ENSG00000175294	CATSPER1	76.1056	-1.58048	0.409117	-3.86315	0.000111935	0.00177056
ENSG00000005108	THSD7A	74.8489	-1.58037	0.61603	-2.56542	0.0103051	0.0466614
ENSG00000152784	PRDM8	402.015	-1.58005	0.500729	-3.15551	0.00160218	0.0122773
ENSG00000138829	FBN2	1882.41	-1.57714	0.480349	-3.28332	0.00102591	0.00880862
ENSG00000213145	CRIP1	74.6812	-1.57643	0.384233	-4.10281	4.08165e-05	0.00086303
ENSG00000234936	AC010883.5	69.853	-1.57058	0.271741	-5.77972	7.48269e-09	1.39371e-06
ENSG00000131015	ULBP2	64.926	-1.56707	0.58223	-2.6915	0.00711323	0.0359183
ENSG00000171236	LRG1	2452.07	-1.56661	0.42863	-3.65494	0.000257245	0.0032111
ENSG00000170525	PFKFB3	23311.5	-1.56623	0.458571	-3.41547	0.000636731	0.00628484
ENSG00000234883	MIR155HG	182.475	-1.56461	0.4086	-3.8292	0.00012856	0.00193721
ENSG00000074621	SLC24A1	210.363	-1.56382	0.351148	-4.45346	8.44969e-06	0.000274111
ENSG00000272341	RP1-151F17.2	149.758	-1.56133	0.374865	-4.16505	3.11279e-05	0.000718673
ENSG00000181690	PLAG1	969.872	-1.55912	0.428723	-3.63667	0.000276187	0.00339138
ENSG00000117226	GBP3	460.647	-1.55908	0.263107	-5.92566	3.11052e-09	7.26241e-07
ENSG00000007866	TEAD3	54.3833	-1.55881	0.368678	-4.22811	2.35663e-05	0.000583959
ENSG00000179914	ITLN1	134.325	-1.55445	0.547678	-2.83825	0.00453619	0.0261553
ENSG00000171488	LRRC8C	1602.48	-1.55152	0.388973	-3.98875	6.6422e-05	0.00122614
ENSG00000111817	DSE	2634.45	-1.55058	0.55327	-2.80258	0.00506958	0.0283722
ENSG00000111319	SCNN1A	52.7854	-1.55052	0.438246	-3.538	0.000403165	0.0044794
ENSG00000152207	CYSLTR2	110.312	-1.5465	0.35786	-4.32152	1.54956e-05	0.000433793
ENSG00000253882	RP11-61L23.2	46.8018	-1.54524	0.515993	-2.99469	0.00274727	0.0180577
ENSG00000122884	P4HA1	2409.34	-1.54411	0.391304	-3.94606	7.94481e-05	0.00138779
ENSG00000186530	XKR5	42.2262	-1.54271	0.465528	-3.3139	0.000920035	0.0081777
ENSG00000092621	PHGDH	525.82	-1.54099	0.253597	-6.07653	1.22809e-09	3.51745e-07
ENSG00000008394	MGST1	2033.27	-1.54091	0.374734	-4.112	3.92251e-05	0.000837701
ENSG00000109472	CPE	32.8339	-1.54019	0.529081	-2.91107	0.00360197	0.0220902
ENSG00000042980	ADAM28	1836.11	-1.53961	0.330188	-4.66283	3.11893e-06	0.000131225
ENSG00000138606	SHF	52.593	-1.53794	0.437104	-3.51847	0.000434039	0.00473567
ENSG00000182247	UBE2E2	375.412	-1.53783	0.320791	-4.79388	1.6359e-06	8.26779e-05
ENSG00000028137	TNFRSF1B	13553.4	-1.53584	0.473461	-3.24385	0.00117924	0.00977962
ENSG00000244479	OR2A1-AS1	72.6335	-1.53395	0.513261	-2.98864	0.00280222	0.0183403
ENSG00000143382	ADAMTSL4	899.451	-1.53326	0.408155	-3.75657	0.000172256	0.00241581
ENSG00000204569	PPP1R10	2170.6	-1.53242	0.235961	-6.4944	8.33659e-11	3.8403e-08
ENSG00000172215	CXCR6	46.8235	-1.53208	0.361134	-4.24243	2.21111e-05	0.000560453
ENSG00000125629	INSIG2	1028.15	-1.53138	0.342298	-4.47381	7.68374e-06	0.000253732
ENSG00000169495	HTRA4	542.953	-1.52861	0.453609	-3.3699	0.000751961	0.00710271
ENSG00000166523	CLEC4E	2716.63	-1.52816	0.601468	-2.54071	0.0110627	0.0491128
ENSG00000196126	HLA-DRB1	4886.85	-1.52776	0.342742	-4.45748	8.29302e-06	0.000269556
ENSG00000157483	MYO1E	220.663	-1.52756	0.382949	-3.98894	6.63697e-05	0.00122614
ENSG00000233968	RP11-354E11.2	75.7307	-1.52707	0.432475	-3.531	0.000413985	0.00456596
ENSG00000204054	LINC00963	1418.42	-1.52669	0.338715	-4.5073	6.56571e-06	0.000226278
ENSG00000268802	CTD-2587H19.1	322.667	-1.52651	0.35313	-4.32279	1.54068e-05	0.000432147
ENSG00000136231	IGF2BP3	196.866	-1.52585	0.39897	-3.82447	0.000131051	0.00196423
ENSG00000118495	PLAGL1	1698.48	-1.52362	0.210167	-7.2496	4.18008e-13	3.64701e-10
ENSG00000241244	IGKV1D-16	38.2652	-1.5233	0.545368	-2.79316	0.00521955	0.0288607
ENSG00000260256	AP001063.1	27.3632	-1.52015	0.382747	-3.97167	7.13698e-05	0.00128878
ENSG00000184515	BEX5	58.5787	-1.51827	0.585593	-2.59271	0.00952233	0.0441049
ENSG00000254703	SENCR	53.2926	-1.51701	0.246394	-6.15682	7.4218e-10	2.61768e-07
ENSG00000211653	IGLV1-40	1264.37	-1.51653	0.575388	-2.63566	0.0083974	0.0404544
ENSG00000251194	RP1-68D18.2	140.893	-1.51616	0.449263	-3.37478	0.000738756	0.00699485
ENSG00000234424	RP11-213G2.1	32.3313	-1.51478	0.507674	-2.98376	0.00284734	0.0185682
ENSG00000136867	SLC31A2	1851.95	-1.51275	0.470362	-3.21614	0.00129925	0.0104978
ENSG00000177426	TGIF1	1892.74	-1.51272	0.34763	-4.35151	1.35203e-05	0.000397386
ENSG00000236287	ZBED5	2067.89	-1.5127	0.239272	-6.32211	2.58013e-10	1.01835e-07
ENSG00000132357	CARD6	700.218	-1.51164	0.36504	-4.14103	3.4575e-05	0.000770362
ENSG00000161647	MPP3	51.0321	-1.50833	0.459166	-3.28492	0.00102011	0.00878456
ENSG00000267519	MIR24-2	3813.58	-1.50774	0.485341	-3.10656	0.00189276	0.0138894
ENSG00000223749	MIR503HG	160.207	-1.50736	0.357218	-4.21973	2.44597e-05	0.000598918
ENSG00000172322	CLEC12A	5949.02	-1.5065	0.471124	-3.19766	0.00138546	0.0110166
ENSG00000170458	CD14	4392.6	-1.50636	0.586212	-2.56965	0.0101801	0.046305
ENSG00000135503	ACVR1B	2652.5	-1.5058	0.509746	-2.95402	0.00313664	0.0200139
ENSG00000090382	LYZ	570406	-1.50446	0.502696	-2.99278	0.00276452	0.0181423
ENSG00000164603	C7orf60	1132.59	-1.50381	0.275882	-5.45094	5.01057e-08	6.02612e-06
ENSG00000196741	CXorf24	39.9151	-1.501	0.368231	-4.07624	4.57689e-05	0.000937839
ENSG00000111186	WNT5B	45.8711	-1.50035	0.550481	-2.72553	0.00641979	0.0332565
ENSG00000124225	PMEPA1	263.931	-1.49476	0.486702	-3.07119	0.00213207	0.0151298
ENSG00000109113	RAB34	955.797	-1.49457	0.378333	-3.95042	7.80129e-05	0.0013665
ENSG00000182636	NDN	126.595	-1.49391	0.344647	-4.33461	1.46018e-05	0.00041786
ENSG00000269514	DKFZP779L1853	31.1517	-1.49355	0.262199	-5.69623	1.22482e-08	2.11159e-06
ENSG00000182179	UBA7	2928.38	-1.4929	0.178742	-8.35225	6.69731e-17	1.85035e-13
ENSG00000197558	SSPO	166.59	-1.49066	0.365221	-4.08153	4.47399e-05	0.000924755
ENSG00000229931	RP1-151F17.1	56.2833	-1.48858	0.382661	-3.89008	0.00010021	0.00163971
ENSG00000269952	RP11-324I22.3	43.6249	-1.48837	0.465508	-3.1973	0.0013872	0.0110238
ENSG00000187116	LILRA5	3206.36	-1.48767	0.479986	-3.09939	0.00193919	0.0141425
ENSG00000163814	CDCP1	139.461	-1.48694	0.581237	-2.55824	0.0105204	0.0474232
ENSG00000211689	TRGC1	1893.04	-1.48618	0.437614	-3.39609	0.00068356	0.0066343
ENSG00000117400	MPL	85.8021	-1.48593	0.48301	-3.0764	0.00209514	0.014951
ENSG00000227191	TRGC2	444.583	-1.48491	0.318548	-4.66151	3.13899e-06	0.000131734
ENSG00000119686	FLVCR2	318.935	-1.48414	0.5489	-2.70384	0.00685427	0.0349717
ENSG00000163710	PCOLCE2	778.354	-1.48376	0.525544	-2.82329	0.00475336	0.0271151
ENSG00000115165	CYTIP	5116.56	-1.4824	0.357299	-4.14891	3.34056e-05	0.000753422
ENSG00000211973	IGHV1-69	1109.15	-1.48198	0.568769	-2.60559	0.00917171	0.0429005
ENSG00000118520	ARG1	18072.5	-1.47858	0.450305	-3.28351	0.00102523	0.00880862
ENSG00000120949	TNFRSF8	60.4679	-1.47838	0.457958	-3.22821	0.00124569	0.0101723
ENSG00000105048	TNNT1	146.777	-1.47826	0.527654	-2.80158	0.00508535	0.0284221
ENSG00000211897	IGHG3	2216.48	-1.47788	0.543677	-2.7183	0.0065618	0.0337496
ENSG00000198945	L3MBTL3	1095.27	-1.47774	0.185359	-7.97233	1.55709e-15	3.22648e-12
ENSG00000104447	TRPS1	1177.27	-1.47368	0.300225	-4.90857	9.1741e-07	5.41206e-05
ENSG00000105639	JAK3	3453.3	-1.47305	0.4064	-3.62464	0.000289368	0.0035
ENSG00000105967	TFEC	2789.65	-1.47209	0.461514	-3.1897	0.00142419	0.0112423
ENSG00000167995	BEST1	655.942	-1.47166	0.368495	-3.9937	6.50489e-05	0.00120887
ENSG00000227502	RP1-249H1.4	677.866	-1.47012	0.419934	-3.50084	0.000463795	0.00498594
ENSG00000072401	UBE2D1	3825.24	-1.46914	0.438362	-3.35142	0.000803969	0.00746214
ENSG00000071246	VASH1	578.914	-1.46808	0.489564	-2.99874	0.00271096	0.0179113
ENSG00000166002	SMCO4	161.589	-1.46785	0.468844	-3.13079	0.00174339	0.0130357
ENSG00000109321	AREG	174.524	-1.4666	0.524417	-2.79662	0.00516401	0.0287454
ENSG00000108861	DUSP3	2142.25	-1.46571	0.324779	-4.51296	6.39303e-06	0.000222641
ENSG00000019169	MARCO	232.662	-1.46497	0.514769	-2.84587	0.00442897	0.0257446
ENSG00000244575	IGKV1-27	272.598	-1.46363	0.532483	-2.74869	0.00598339	0.0318314
ENSG00000237484	AP000476.1	37.5684	-1.46254	0.359396	-4.06944	4.71253e-05	0.000962065
ENSG00000138356	AOX1	204.48	-1.46029	0.41348	-3.53171	0.000412876	0.00455675
ENSG00000231999	RP5-1007M22.2	62.4063	-1.45994	0.247523	-5.89821	3.6747e-09	8.23183e-07
ENSG00000134874	DZIP1	40.0679	-1.45811	0.57231	-2.54776	0.0108417	0.0484007
ENSG00000146205	ANO7	199.703	-1.45256	0.294956	-4.92467	8.45025e-07	5.05703e-05
ENSG00000102265	TIMP1	4467.33	-1.44885	0.436585	-3.31859	0.000904742	0.00806898
ENSG00000236255	AC009404.2	99.4239	-1.44853	0.375214	-3.86054	0.000113138	0.00178449
ENSG00000165071	TMEM71	3023.17	-1.44775	0.540243	-2.67982	0.00736628	0.0368803
ENSG00000183773	AIFM3	178.499	-1.44528	0.357229	-4.04581	5.21424e-05	0.00104015
ENSG00000272145	NFYC-AS1	181.892	-1.44465	0.274977	-5.2537	1.49071e-07	1.27378e-05
ENSG00000161681	SHANK1	46.1422	-1.44411	0.523804	-2.75697	0.00583394	0.0312469
ENSG00000273145	CITF22-92A6.1	110.727	-1.44332	0.362484	-3.98174	6.84117e-05	0.00125172
ENSG00000175538	KCNE3	1148.7	-1.44253	0.347655	-4.14932	3.33469e-05	0.000753123
ENSG00000144792	ZNF660	149.484	-1.44204	0.361219	-3.99214	6.54785e-05	0.00121278
ENSG00000038427	VCAN	30809.5	-1.44164	0.451051	-3.19617	0.00139264	0.0110511
ENSG00000260188	CTA-331P3.1	185.505	-1.44163	0.235451	-6.12284	9.19221e-10	2.93037e-07
ENSG00000213149	CNN2P9	55.6008	-1.44137	0.381847	-3.77473	0.000160183	0.00227732
ENSG00000188493	C19orf54	854.913	-1.44129	0.165526	-8.70731	3.11158e-18	1.28952e-14
ENSG00000233280	CRYBG3	195.347	-1.44061	0.318503	-4.52305	6.09548e-06	0.000216821
ENSG00000142494	SLC47A1	172.534	-1.43976	0.420446	-3.42436	0.000616244	0.00613056
ENSG00000151967	SCHIP1	49.0616	-1.43809	0.487253	-2.95141	0.00316325	0.0201294
ENSG00000256092	hsa-mir-8072	90.6653	-1.43717	0.259425	-5.53982	3.02783e-08	4.21785e-06
ENSG00000159784	FAM131B	23.7778	-1.43667	0.413128	-3.47754	0.000506038	0.00530252
ENSG00000251259	AC004069.2	85.3241	-1.43569	0.378829	-3.7898	0.000150768	0.0021714
ENSG00000114455	HHLA2	40.1088	-1.43415	0.524983	-2.73181	0.0062988	0.0328247
ENSG00000204287	HLA-DRA	17636.9	-1.43246	0.365011	-3.92442	8.69385e-05	0.0014827
ENSG00000110076	NRXN2	156.654	-1.42942	0.501859	-2.84825	0.00439599	0.0256337
ENSG00000172243	CLEC7A	5324.07	-1.427	0.498972	-2.85987	0.0042381	0.0249843
ENSG00000251634	RP11-1280N14.3	27.5065	-1.42641	0.423022	-3.37195	0.000746391	0.00705412
ENSG00000167208	SNX20	2856.55	-1.42583	0.384786	-3.70553	0.000210953	0.00278868
ENSG00000108932	SLC16A6	868.273	-1.42531	0.492382	-2.89473	0.00379479	0.0230367
ENSG00000041353	RAB27B	722.631	-1.4242	0.546187	-2.60754	0.00911962	0.0427771
ENSG00000182534	MXRA7	745.803	-1.4234	0.473396	-3.00678	0.00264033	0.0176558
ENSG00000272476	RP1-191J18.66	47.1983	-1.42322	0.375873	-3.78644	0.000152823	0.00219363
ENSG00000109943	CRTAM	152.188	-1.42313	0.316018	-4.50331	6.69026e-06	0.000229087
ENSG00000168792	ABHD15	415.671	-1.42224	0.396582	-3.58624	0.000335478	0.00390809
ENSG00000172572	PDE3A	181.484	-1.42181	0.505035	-2.81527	0.00487368	0.0275541
ENSG00000154548	SRSF12	45.0477	-1.41811	0.444651	-3.18927	0.00142634	0.011252
ENSG00000139832	RAB20	1144.11	-1.41758	0.463459	-3.0587	0.00222299	0.0155409
ENSG00000232653	GOLGA8N	129.01	-1.41601	0.354251	-3.99718	6.41013e-05	0.00119961
ENSG00000150337	FCGR1A	498.806	-1.41558	0.512282	-2.76328	0.00572242	0.030859
ENSG00000180773	SLC36A4	3648.7	-1.41445	0.41208	-3.43246	0.00059814	0.00600204
ENSG00000051128	HOMER3	416.167	-1.41357	0.44064	-3.20799	0.00133666	0.0107094
ENSG00000167604	NFKBID	4361.95	-1.41241	0.508458	-2.77782	0.00547242	0.0298235
ENSG00000196954	CASP4	3444.6	-1.41199	0.310918	-4.54135	5.58951e-06	0.00020159
ENSG00000114853	ZBTB47	591.495	-1.41153	0.409167	-3.44976	0.000561083	0.00572022
ENSG00000251867	Y_RNA	67.527	-1.41092	0.272217	-5.18306	2.18273e-07	1.73957e-05
ENSG00000165140	FBP1	1067.91	-1.41037	0.433008	-3.25715	0.00112537	0.00943616
ENSG00000100678	SLC8A3	51.4062	-1.40992	0.553257	-2.54841	0.0108217	0.0483793
ENSG00000179820	MYADM	22033	-1.40949	0.471627	-2.98856	0.00280293	0.0183403
ENSG00000273045	C2ORF15	33.9539	-1.40878	0.439412	-3.20606	0.00134568	0.0107606
ENSG00000120279	MYCT1	301.597	-1.40824	0.50041	-2.81418	0.00489017	0.0276293
ENSG00000101384	JAG1	3109.85	-1.40807	0.37708	-3.73415	0.000188352	0.0025764
ENSG00000262370	RP11-473M20.9	253.144	-1.40792	0.395838	-3.5568	0.000375395	0.00426803
ENSG00000211959	IGHV4-39	826.718	-1.40748	0.513932	-2.73865	0.00616917	0.0324025
ENSG00000115339	GALNT3	3314.2	-1.40715	0.468729	-3.00205	0.00268165	0.0177977
ENSG00000166484	MAPK7	2086.04	-1.40713	0.351407	-4.00426	6.22111e-05	0.00117672
ENSG00000238057	ZEB2-AS1	207.215	-1.40556	0.30201	-4.65403	3.25508e-06	0.000134228
ENSG00000154655	L3MBTL4	143.012	-1.40524	0.403255	-3.48474	0.000492613	0.005198
ENSG00000157557	ETS2	10273.7	-1.40219	0.406511	-3.44933	0.000561988	0.00572592
ENSG00000011478	QPCTL	432.114	-1.40034	0.26885	-5.20862	1.90249e-07	1.56903e-05
ENSG00000134256	CD101	646.407	-1.39968	0.540953	-2.58744	0.00966925	0.0446856
ENSG00000135378	PRRG4	1178.5	-1.39901	0.330142	-4.2376	2.25923e-05	0.000569169
ENSG00000180071	ANKRD18A	2107.5	-1.39691	0.422728	-3.3045	0.000951462	0.0083851
ENSG00000169122	FAM110B	300.028	-1.39581	0.439705	-3.17443	0.00150132	0.0116732
ENSG00000165028	NIPSNAP3B	184.105	-1.39211	0.227114	-6.12957	8.81189e-10	2.86421e-07
ENSG00000048052	HDAC9	432.34	-1.39046	0.453773	-3.06421	0.00218244	0.0153463
ENSG00000234389	AC007278.3	1836.82	-1.38946	0.524418	-2.64953	0.00806042	0.0392647
ENSG00000164821	DEFA4	30828.7	-1.38909	0.474543	-2.92721	0.00342019	0.0212248
ENSG00000116544	DLGAP3	35.4847	-1.38761	0.380431	-3.64747	0.000264839	0.00328856
ENSG00000174837	EMR1	1728.06	-1.38614	0.50604	-2.73918	0.00615925	0.0323619
ENSG00000182621	PLCB1	422.008	-1.38582	0.289269	-4.79075	1.66159e-06	8.37209e-05
ENSG00000164620	RELL2	183.3	-1.38453	0.336773	-4.11117	3.93659e-05	0.000837701
ENSG00000100767	PAPLN	77.6291	-1.3844	0.459092	-3.01551	0.00256545	0.0172315
ENSG00000262222	RP11-876N24.4	39.902	-1.38379	0.513856	-2.69295	0.00708234	0.0358172
ENSG00000198756	COLGALT2	159.714	-1.38328	0.412633	-3.35233	0.000801339	0.00745025
ENSG00000146054	TRIM7	47.6971	-1.38218	0.542473	-2.54793	0.0108363	0.0484007
ENSG00000211945	IGHV1-18	789.809	-1.38195	0.53029	-2.60602	0.00916	0.0428821
ENSG00000189171	S100A13	42.0972	-1.38015	0.262973	-5.24827	1.53534e-07	1.29854e-05
ENSG00000241489	IDS	41.0781	-1.37604	0.349887	-3.93281	8.39599e-05	0.00144423
ENSG00000179978	RP11-1319K7.1	108.881	-1.37218	0.480518	-2.85562	0.00429528	0.0252135
ENSG00000101336	HCK	4716.38	-1.37078	0.357253	-3.83699	0.000124553	0.00190154
ENSG00000152056	AP1S3	210.721	-1.36676	0.250717	-5.4514	4.99735e-08	6.02612e-06
ENSG00000166387	PPFIBP2	1002.49	-1.36649	0.421259	-3.24384	0.00117931	0.00977962
ENSG00000141505	ASGR1	103.671	-1.3654	0.464178	-2.94155	0.00326572	0.0205918
ENSG00000145391	SETD7	912.455	-1.3649	0.241298	-5.65648	1.54505e-08	2.48663e-06
ENSG00000082397	EPB41L3	955.822	-1.36423	0.395238	-3.45168	0.000557113	0.00569024
ENSG00000006468	ETV1	43.6999	-1.36367	0.367908	-3.70655	0.000210101	0.00278183
ENSG00000239887	C1orf226	287.473	-1.36351	0.496299	-2.74735	0.00600781	0.0319306
ENSG00000020181	GPR124	581.587	-1.36244	0.446506	-3.05134	0.00227821	0.0158149
ENSG00000065989	PDE4A	547.299	-1.36173	0.396437	-3.43492	0.000592738	0.00596227
ENSG00000113070	HBEGF	2914.03	-1.36092	0.365666	-3.72177	0.000197828	0.00266401
ENSG00000204311	DFNB59	47.8263	-1.36001	0.236014	-5.76239	8.29287e-09	1.51067e-06
ENSG00000172594	SMPDL3A	1202.73	-1.35946	0.486036	-2.79704	0.00515736	0.0287277
ENSG00000113448	PDE4D	7142.19	-1.3583	0.345104	-3.93593	8.28749e-05	0.00143554
ENSG00000197822	OCLN	132.778	-1.35598	0.403858	-3.35758	0.000786282	0.00734467
ENSG00000211660	IGLV2-23	356.001	-1.35592	0.524246	-2.58642	0.00969792	0.0447682
ENSG00000134107	BHLHE40	13184.8	-1.35506	0.444444	-3.04889	0.0022969	0.0159319
ENSG00000137675	MMP27	77.602	-1.35297	0.51994	-2.60217	0.00926358	0.0432326
ENSG00000121297	TSHZ3	313.842	-1.351	0.52007	-2.59773	0.00938417	0.043697
ENSG00000255893	RP11-685N10.1	88.1125	-1.3507	0.34071	-3.96436	7.35931e-05	0.00131808
ENSG00000134333	LDHA	44087.4	-1.34894	0.395478	-3.41091	0.000647471	0.00635472
ENSG00000246582	RP11-1149O23.3	116.232	-1.34715	0.475723	-2.83179	0.00462877	0.0265874
ENSG00000170161	RP11-262H14.4	79.1919	-1.34713	0.445328	-3.02503	0.0024861	0.0168695
ENSG00000155130	MARCKS	16713.9	-1.34707	0.499427	-2.69724	0.00699163	0.0354777
ENSG00000253200	RP11-582J16.5	428.263	-1.34518	0.467541	-2.87713	0.00401309	0.0239643
ENSG00000125430	HS3ST3B1	603.562	-1.34456	0.510345	-2.63461	0.00842333	0.0405571
ENSG00000067225	PKM	47554.2	-1.34341	0.357448	-3.75833	0.000171051	0.00240705
ENSG00000114268	PFKFB4	2784.26	-1.34288	0.500852	-2.6812	0.00733594	0.0367931
ENSG00000080200	CRYBG3	342.2	-1.34254	0.317324	-4.23081	2.32847e-05	0.00058131
ENSG00000261474	RP11-452L6.1	106.612	-1.34239	0.386904	-3.46957	0.00052129	0.00540143
ENSG00000196526	AFAP1	567.322	-1.3414	0.458282	-2.92702	0.00342229	0.0212248
ENSG00000188211	NCR3LG1	495.549	-1.34014	0.308148	-4.34901	1.36756e-05	0.000399823
ENSG00000165801	ARHGEF40	1158.37	-1.3399	0.387799	-3.45515	0.000549992	0.00564534
ENSG00000211671	IGLV2-8	319.94	-1.33905	0.521349	-2.56844	0.0102156	0.0464212
ENSG00000188002	RP11-43F13.1	250.125	-1.33728	0.445	-3.00512	0.00265473	0.0177093
ENSG00000119042	SATB2	121.236	-1.33712	0.406512	-3.28924	0.00100459	0.00869613
ENSG00000135678	CPM	832.033	-1.33588	0.438868	-3.04391	0.00233522	0.0161192
ENSG00000196872	KIAA1211L	131.795	-1.33471	0.435248	-3.06656	0.00216539	0.0152682
ENSG00000178115	GOLGA8Q	27.9363	-1.33431	0.365433	-3.65131	0.000260902	0.00324698
ENSG00000211637	IGLV4-69	295.007	-1.33419	0.510262	-2.61472	0.00893002	0.0421386
ENSG00000197930	ERO1L	7899.11	-1.33374	0.393815	-3.38671	0.000707358	0.00679121
ENSG00000110777	POU2AF1	237.058	-1.33314	0.49966	-2.66809	0.00762849	0.0377485
ENSG00000236269	ENO1-IT1	84.4024	-1.33299	0.488377	-2.72942	0.00634449	0.0329789
ENSG00000214870	AC004540.5	31.7122	-1.33274	0.329092	-4.04977	5.1268e-05	0.00102641
ENSG00000157017	GHRL	130.714	-1.33086	0.423551	-3.14216	0.00167708	0.0126714
ENSG00000149294	NCAM1	250.638	-1.3308	0.348457	-3.81911	0.000133934	0.00199931
ENSG00000151789	ZNF385D	110.927	-1.33062	0.465503	-2.85845	0.00425721	0.0250699
ENSG00000163694	RBM47	1908.35	-1.32874	0.459631	-2.89089	0.00384156	0.023233
ENSG00000087116	ADAMTS2	259.354	-1.32816	0.521263	-2.54796	0.0108354	0.0484007
ENSG00000019582	CD74	30924.7	-1.32749	0.287975	-4.60975	4.03149e-06	0.00015988
ENSG00000124313	IQSEC2	259.365	-1.32731	0.308237	-4.30612	1.66144e-05	0.000451504
ENSG00000155465	SLC7A7	1698.82	-1.32725	0.492531	-2.69476	0.00704388	0.0356756
ENSG00000077984	CST7	14853.1	-1.32588	0.433795	-3.05647	0.00223961	0.0156123
ENSG00000076067	RBMS2	354.204	-1.32076	0.355225	-3.71809	0.000200734	0.00268786
ENSG00000105641	SLC5A5	34.6222	-1.32008	0.374232	-3.52744	0.000419605	0.00461566
ENSG00000105374	NKG7	8718.41	-1.31775	0.328355	-4.01319	5.99047e-05	0.00114793
ENSG00000035681	NSMAF	2210.62	-1.31764	0.236318	-5.57572	2.46505e-08	3.73998e-06
ENSG00000116885	OSCP1	72.6078	-1.31727	0.392116	-3.35939	0.00078114	0.00730754
ENSG00000272807	RP11-260M2.1	63.5127	-1.31703	0.283945	-4.63833	3.51236e-06	0.000142151
ENSG00000198113	TOR4A	863.132	-1.31692	0.341323	-3.85828	0.000114188	0.0017957
ENSG00000114480	GBE1	4053.23	-1.31587	0.365671	-3.59852	0.000320035	0.00377059
ENSG00000176845	METRNL	1679.8	-1.315	0.326841	-4.02337	5.73716e-05	0.00111495
ENSG00000231389	HLA-DPA1	7477.49	-1.31495	0.353019	-3.72487	0.000195419	0.00264662
ENSG00000170421	KRT8	78.1303	-1.31461	0.491992	-2.67201	0.00753984	0.0374552
ENSG00000027697	IFNGR1	10961.6	-1.31369	0.374221	-3.51047	0.000447319	0.00485704
ENSG00000163686	ABHD6	66.2215	-1.31279	0.336366	-3.90285	9.50681e-05	0.00157594
ENSG00000230521	HCG4P7	43.529	-1.31235	0.474575	-2.76531	0.00568686	0.0307296
ENSG00000253210	RP11-809O17.1	293.724	-1.31051	0.384597	-3.4075	0.000655615	0.00641566
ENSG00000100154	TTC28	245.34	-1.30979	0.315391	-4.15291	3.28271e-05	0.000744425
ENSG00000246982	RP1-179N16.6	78.1015	-1.30954	0.330124	-3.9668	7.28439e-05	0.00130685
ENSG00000260101	RP11-568N6.1	70.5414	-1.30902	0.444663	-2.94385	0.00324159	0.0204708
ENSG00000120784	ZFP30	181.213	-1.30901	0.275116	-4.75802	1.95503e-06	9.44853e-05
ENSG00000175066	GK5	2002.26	-1.30893	0.302273	-4.3303	1.48907e-05	0.000422676
ENSG00000095015	MAP3K1	8699.45	-1.3087	0.34787	-3.76204	0.000168531	0.00237563
ENSG00000090104	RGS1	4941.89	-1.30658	0.430562	-3.0346	0.00240858	0.0164309
ENSG00000244482	LILRA6	1113.41	-1.30607	0.400321	-3.26255	0.00110413	0.00930851
ENSG00000137726	FXYD6	255.613	-1.30513	0.399457	-3.26727	0.0010859	0.00918887
ENSG00000178947	LINC00086	42.4361	-1.30435	0.442636	-2.94678	0.00321103	0.0203544
ENSG00000228140	RP3-467K16.4	50.4783	-1.3038	0.392251	-3.3239	0.000887687	0.00798004
ENSG00000171291	ZNF439	421.748	-1.30349	0.371846	-3.50546	0.000455819	0.00492255
ENSG00000130052	STARD8	1486.95	-1.30174	0.333062	-3.90841	9.29064e-05	0.00155479
ENSG00000127415	IDUA	384.094	-1.30042	0.224464	-5.79346	6.8952e-09	1.29888e-06
ENSG00000179583	CIITA	1236.56	-1.30041	0.504161	-2.57936	0.00989829	0.0454275
ENSG00000186907	RTN4RL2	33.2486	-1.30029	0.407721	-3.18918	0.00142678	0.011252
ENSG00000093072	CECR1	4061.91	-1.29896	0.493852	-2.63027	0.00853181	0.0408526
ENSG00000234465	PINLYP	47.0844	-1.29855	0.390839	-3.32248	0.000892219	0.00799929
ENSG00000196743	GM2A	3936.56	-1.29803	0.395376	-3.28303	0.00102697	0.00880862
ENSG00000228624	RP3-399L15.3	38.4015	-1.29563	0.378756	-3.42075	0.000624481	0.0061914
ENSG00000137571	SLCO5A1	156.38	-1.29316	0.493708	-2.61928	0.00881145	0.0417455
ENSG00000182048	TRPC2	134.717	-1.29147	0.397058	-3.2526	0.00114355	0.00955956
ENSG00000148158	SNX30	2974.29	-1.28574	0.347032	-3.70496	0.000211425	0.00278878
ENSG00000139266	MARCH9	311.684	-1.28464	0.330363	-3.88857	0.000100839	0.00164366
ENSG00000271966	RP11-7F18.2	147.483	-1.28455	0.40206	-3.19493	0.00139863	0.0110827
ENSG00000144218	AFF3	484.606	-1.28451	0.340256	-3.77513	0.000159925	0.00227732
ENSG00000074800	ENO1	49795.8	-1.28248	0.29487	-4.34932	1.36559e-05	0.000399823
ENSG00000211445	GPX3	994.125	-1.28149	0.433251	-2.95785	0.00309791	0.0198049
ENSG00000169105	CHST14	219.977	-1.28045	0.309701	-4.13448	3.55763e-05	0.000791017
ENSG00000179630	LACC1	460.442	-1.27998	0.288835	-4.43151	9.35756e-06	0.000297028
ENSG00000154153	FAM134B	406.113	-1.2795	0.349191	-3.66417	0.000248139	0.00313297
ENSG00000239911	PRKAG2-AS1	136.805	-1.27852	0.436516	-2.92892	0.00340142	0.0211418
ENSG00000204252	HLA-DOA	541.405	-1.27787	0.426172	-2.99848	0.00271328	0.0179196
ENSG00000177483	RBM44	355.425	-1.27771	0.445474	-2.86821	0.00412806	0.0244483
ENSG00000107551	RASSF4	973.994	-1.27714	0.498239	-2.56332	0.0103677	0.0468811
ENSG00000261888	AC144831.1	54.5831	-1.27667	0.385935	-3.308	0.000939655	0.00830756
ENSG00000146122	DAAM2	1057.24	-1.27611	0.373637	-3.41538	0.000636938	0.00628484
ENSG00000117090	SLAMF1	274.65	-1.27237	0.487729	-2.60876	0.00908716	0.0427012
ENSG00000204038	AL359195.1	53.7521	-1.2706	0.467711	-2.71663	0.00659504	0.0338785
ENSG00000126264	HCST	3418.76	-1.26644	0.358316	-3.53443	0.00040866	0.00452226
ENSG00000185339	TCN2	293.588	-1.26556	0.283901	-4.45774	8.28273e-06	0.000269556
ENSG00000118707	TGIF2	769.99	-1.26555	0.232557	-5.44192	5.27108e-08	6.02612e-06
ENSG00000231027	AC079325.6	36.7325	-1.26498	0.499004	-2.535	0.0112447	0.049734
ENSG00000182010	RTKN2	111.745	-1.26326	0.247517	-5.10372	3.33033e-07	2.44704e-05
ENSG00000159374	M1AP	510.594	-1.2629	0.375384	-3.36429	0.000767405	0.00722389
ENSG00000111452	GPR133	49.9269	-1.26087	0.429156	-2.93804	0.00330298	0.02074
ENSG00000229320	KRT8P12	128.199	-1.26018	0.401232	-3.14078	0.00168499	0.0127022
ENSG00000126878	AIF1L	151.598	-1.25872	0.458205	-2.74707	0.00601297	0.0319343
ENSG00000260267	RP11-452L6.5	443.259	-1.25833	0.335955	-3.74552	0.000180017	0.00248886
ENSG00000128040	SPINK2	90.0664	-1.25703	0.486153	-2.58567	0.00971913	0.0448399
ENSG00000188215	DCUN1D3	679.39	-1.2563	0.225824	-5.56321	2.64862e-08	3.92019e-06
ENSG00000176659	C20orf197	182.925	-1.25613	0.274832	-4.57053	4.86486e-06	0.000181859
ENSG00000119899	SLC17A5	1411.36	-1.25585	0.417736	-3.00631	0.00264436	0.0176757
ENSG00000259319	RP11-293M10.6	197.405	-1.25573	0.40669	-3.08769	0.00201722	0.0145725
ENSG00000151151	IPMK	1628.97	-1.2557	0.456607	-2.75006	0.00595845	0.0317394
ENSG00000163945	UVSSA	1681.42	-1.25346	0.264415	-4.74051	2.13179e-06	0.000101262
ENSG00000261366	MANEA-AS1	52.0812	-1.25336	0.274185	-4.5712	4.84946e-06	0.000181859
ENSG00000156535	CD109	961.616	-1.2519	0.39134	-3.19902	0.00137898	0.0109953
ENSG00000082196	C1QTNF3	80.7184	-1.2512	0.299874	-4.17241	3.01394e-05	0.000702701
ENSG00000259330	LINC00984	710.506	-1.25016	0.267627	-4.67128	2.99323e-06	0.000128688
ENSG00000174059	CD34	611.594	-1.24898	0.440472	-2.83556	0.00457459	0.0263362
ENSG00000038382	TRIO	2577.51	-1.24897	0.338564	-3.68902	0.000225116	0.00291966
ENSG00000166025	AMOTL1	699.36	-1.24874	0.231665	-5.39028	7.03499e-08	7.24342e-06
ENSG00000137393	RNF144B	3659.23	-1.24865	0.395868	-3.1542	0.00160939	0.0122944
ENSG00000196628	TCF4	2706.22	-1.24788	0.334182	-3.73412	0.000188369	0.0025764
ENSG00000265975	CTB-41I6.2	199.711	-1.24702	0.47589	-2.6204	0.00878269	0.0416741
ENSG00000166707	ZCCHC18	43.362	-1.24621	0.471672	-2.64211	0.00823918	0.0398925
ENSG00000122378	FAM213A	251.999	-1.24608	0.417156	-2.98708	0.00281658	0.018411
ENSG00000234604	RP1-206D15.5	29.6167	-1.24351	0.416868	-2.98297	0.00285461	0.0185937
ENSG00000091106	NLRC4	1308.96	-1.2426	0.453336	-2.741	0.00612518	0.0322931
ENSG00000118276	B4GALT6	559.01	-1.24188	0.280259	-4.4312	9.37116e-06	0.000297028
ENSG00000254389	RHPN1-AS1	55.7076	-1.24053	0.375893	-3.30021	0.000966117	0.00846275
ENSG00000133874	RNF122	356.853	-1.24021	0.307924	-4.02765	5.63375e-05	0.00109916
ENSG00000258733	CTD-2341M24.1	69.6136	-1.2401	0.309782	-4.00313	6.25092e-05	0.00117886
ENSG00000259062	ACTN1-AS1	58.4622	-1.24	0.36416	-3.40509	0.000661418	0.0064572
ENSG00000211695	TRGV9	37.9554	-1.23981	0.308452	-4.01948	5.83274e-05	0.00112514
ENSG00000104972	LILRB1	795.629	-1.23933	0.475604	-2.6058	0.00916605	0.0428983
ENSG00000272369	RP11-446N19.1	24.4806	-1.23849	0.37337	-3.31706	0.000909685	0.00809439
ENSG00000206337	HCP5	1252.15	-1.23826	0.388701	-3.18564	0.00144435	0.0113635
ENSG00000182165	TP53TG1	244.724	-1.23502	0.247605	-4.98785	6.10536e-07	3.98459e-05
ENSG00000196352	CD55	15031.7	-1.23392	0.28683	-4.30192	1.69324e-05	0.000455662
ENSG00000271857	RP1-244F24.1	31.0457	-1.23392	0.390862	-3.15692	0.00159447	0.0122405
ENSG00000021355	SERPINB1	47950.3	-1.23165	0.369177	-3.3362	0.000849309	0.00775854
ENSG00000107341	UBE2R2	5209.76	-1.22974	0.401088	-3.066	0.00216945	0.0152904
ENSG00000117560	FASLG	52.8661	-1.22669	0.429175	-2.85826	0.00425968	0.0250755
ENSG00000067182	TNFRSF1A	3777.99	-1.22394	0.330115	-3.70763	0.000209209	0.00277223
ENSG00000109066	TMEM104	1404.28	-1.22343	0.339236	-3.60644	0.000310432	0.00368362
ENSG00000167566	NCKAP5L	1007.67	-1.22304	0.404375	-3.02452	0.00249026	0.0168839
ENSG00000229619	MBNL1-AS1	141.434	-1.22244	0.308367	-3.96425	7.36284e-05	0.00131808
ENSG00000088854	C20orf194	765.787	-1.22161	0.232742	-5.24876	1.5313e-07	1.29854e-05
ENSG00000166548	TK2	773.083	-1.22155	0.31768	-3.84523	0.000120441	0.00185921
ENSG00000110876	SELPLG	3021.04	-1.22005	0.463418	-2.63272	0.00847052	0.0406766
ENSG00000198853	RUSC2	1150.04	-1.21971	0.467691	-2.60794	0.0091089	0.0427636
ENSG00000105383	CD33	1568.73	-1.21917	0.445677	-2.73555	0.00622765	0.0325459
ENSG00000214796	RP11-480I12.5	154.691	-1.21826	0.43335	-2.81126	0.00493477	0.0278338
ENSG00000248905	FMN1	236.034	-1.21704	0.427335	-2.84799	0.00439968	0.0256353
ENSG00000166147	FBN1	3898.52	-1.21616	0.368232	-3.30269	0.000957613	0.0084166
ENSG00000185090	MANEAL	31.1578	-1.21584	0.470599	-2.58361	0.00977724	0.0450203
ENSG00000136286	MYO1G	8364.46	-1.21435	0.362433	-3.35057	0.000806469	0.00748116
ENSG00000117020	AKT3	318.466	-1.21415	0.263467	-4.60836	4.05866e-06	0.000160546
ENSG00000225492	GBP1P1	40.7226	-1.2133	0.364206	-3.33136	0.000864242	0.00784603
ENSG00000069188	SDK2	133.803	-1.21303	0.431826	-2.80907	0.00496843	0.0279737
ENSG00000148655	C10orf11	331.932	-1.2115	0.333518	-3.63248	0.000280714	0.00342918
ENSG00000186115	CYP4F2	143.907	-1.21113	0.43574	-2.77948	0.00544464	0.0297187
ENSG00000132694	ARHGEF11	1636.61	-1.21067	0.324162	-3.73476	0.000187891	0.0025741
ENSG00000197885	NKIRAS1	220.518	-1.21002	0.405455	-2.98436	0.00284174	0.018539
ENSG00000164056	SPRY1	1330.63	-1.20455	0.31675	-3.80285	0.000143039	0.00209097
ENSG00000257878	RP11-256L6.3	125.8	-1.20399	0.461007	-2.61165	0.00901062	0.0424706
ENSG00000181458	TMEM45A	53.9685	-1.2026	0.409474	-2.93694	0.0033147	0.0207978
ENSG00000163297	ANTXR2	3064.93	-1.20172	0.366612	-3.27789	0.00104586	0.00892751
ENSG00000004468	CD38	2377.53	-1.20139	0.300031	-4.00422	6.22215e-05	0.00117672
ENSG00000215912	TTC34	47.2714	-1.20106	0.386805	-3.10507	0.00190235	0.0139413
ENSG00000104419	NDRG1	13982.8	-1.20081	0.427853	-2.8066	0.00500676	0.0281537
ENSG00000139174	PRICKLE1	43.5863	-1.20022	0.438525	-2.73694	0.00620145	0.0324911
ENSG00000163803	PLB1	1419.06	-1.19972	0.4179	-2.87084	0.00409388	0.0242893
ENSG00000132535	DLG4	609.439	-1.19962	0.256932	-4.66903	3.02627e-06	0.000128855
ENSG00000062716	VMP1	7482.77	-1.19802	0.377106	-3.17687	0.00148872	0.0116025
ENSG00000023608	SNAPC1	373.813	-1.19578	0.297991	-4.01282	5.99969e-05	0.00114793
ENSG00000100097	LGALS1	4476.23	-1.19485	0.381293	-3.13368	0.00172627	0.0129194
ENSG00000260997	RP4-647J21.1	722.788	-1.19461	0.426709	-2.79958	0.00511694	0.0285313
ENSG00000237976	RP11-126K1.6	48.5163	-1.19051	0.216824	-5.49069	4.00367e-08	5.1053e-06
ENSG00000089041	P2RX7	280.999	-1.19003	0.462588	-2.57255	0.0100951	0.0460502
ENSG00000145431	PDGFC	642.714	-1.18895	0.303814	-3.91343	9.09955e-05	0.0015283
ENSG00000140563	MCTP2	3832.97	-1.18725	0.373775	-3.17637	0.00149129	0.0116062
ENSG00000157500	APPL1	5077.75	-1.18629	0.356831	-3.32452	0.000885713	0.00797094
ENSG00000260196	RP1-239B22.5	90.2047	-1.18514	0.272215	-4.3537	1.3386e-05	0.00039484
ENSG00000182983	ZNF662	139.48	-1.18348	0.393527	-3.00737	0.00263521	0.0176287
ENSG00000166401	SERPINB8	2074.49	-1.18342	0.450619	-2.62622	0.008634	0.0411754
ENSG00000179840	C1orf200	51.0435	-1.18207	0.459298	-2.57365	0.0100632	0.0459538
ENSG00000227543	SPAG5-AS1	97.3963	-1.18123	0.363917	-3.24588	0.00117088	0.00972476
ENSG00000248932	RP11-319G6.1	25.3312	-1.18085	0.351833	-3.35629	0.000789951	0.00736917
ENSG00000172794	RAB37	2510.77	-1.18064	0.272108	-4.33886	1.43223e-05	0.000411474
ENSG00000187164	KIAA1598	615.386	-1.18058	0.380332	-3.10407	0.00190876	0.0139698
ENSG00000174788	PCP2	44.7292	-1.1803	0.298164	-3.95857	7.53985e-05	0.0013382
ENSG00000163754	GYG1	14284	-1.17947	0.420759	-2.8032	0.00505977	0.0283362
ENSG00000140406	MESDC1	910.273	-1.17927	0.39341	-2.99755	0.00272157	0.0179529
ENSG00000239636	RP4-728D4.2	182.472	-1.17867	0.302702	-3.89383	9.86721e-05	0.00162271
ENSG00000115295	CLIP4	458.667	-1.17705	0.323244	-3.64137	0.000271195	0.00334666
ENSG00000268001	CTC-241F20.3	612.14	-1.17693	0.291507	-4.03739	5.40484e-05	0.00106812
ENSG00000170542	SERPINB9	1408.88	-1.17659	0.420938	-2.79515	0.00518751	0.0287507
ENSG00000143398	PIP5K1A	2541.19	-1.17549	0.250108	-4.69993	2.60249e-06	0.000116284
ENSG00000174946	GPR171	36.9473	-1.17442	0.415152	-2.82888	0.00467112	0.026738
ENSG00000013392	RWDD2A	97.6978	-1.17292	0.377428	-3.10766	0.00188574	0.0138502
ENSG00000172915	NBEA	69.9618	-1.17173	0.38788	-3.02087	0.00252052	0.0170264
ENSG00000101353	MROH8	52.9793	-1.17133	0.287142	-4.07927	4.51776e-05	0.000930321
ENSG00000183154	RP11-863K10.7	88.2973	-1.16956	0.35624	-3.28307	0.00102684	0.00880862
ENSG00000133134	BEX2	584.798	-1.16831	0.419477	-2.78516	0.00535006	0.0293863
ENSG00000235192	AC009495.2	259.796	-1.16829	0.408517	-2.85984	0.00423855	0.0249843
ENSG00000156313	RPGR	2397.35	-1.16686	0.333453	-3.49931	0.000466467	0.00500817
ENSG00000123892	RAB38	73.1578	-1.16601	0.35468	-3.28751	0.00101079	0.00872702
ENSG00000161958	FGF11	26.0609	-1.16525	0.458131	-2.54349	0.0109752	0.0488302
ENSG00000183935	HTR7P1	122.954	-1.16461	0.269061	-4.32841	1.50192e-05	0.000425054
ENSG00000167236	CCL23	71.7321	-1.16425	0.380451	-3.06019	0.00221197	0.0154978
ENSG00000137494	ANKRD42	821.795	-1.16153	0.297403	-3.90557	9.40019e-05	0.0015627
ENSG00000237181	AC147651.4	71.8104	-1.1603	0.363163	-3.19498	0.00139839	0.0110827
ENSG00000117479	SLC19A2	1418.31	-1.15971	0.294333	-3.94013	8.1438e-05	0.00141453
ENSG00000251136	RP11-37B2.1	307.97	-1.15871	0.269207	-4.30417	1.67614e-05	0.000452531
ENSG00000206559	ZCWPW2	44.1088	-1.15837	0.250742	-4.61978	3.84143e-06	0.000153815
ENSG00000246263	KB-431C1.4	690.72	-1.15829	0.351	-3.29998	0.000966909	0.00846275
ENSG00000005156	LIG3	1612.55	-1.1563	0.21708	-5.32662	1.00055e-07	9.75653e-06
ENSG00000160318	CLDND2	155.962	-1.15455	0.288409	-4.00319	6.24941e-05	0.00117886
ENSG00000170476	MZB1	610.383	-1.1539	0.452264	-2.5514	0.0107292	0.0480882
ENSG00000172159	FRMD3	907.683	-1.15371	0.363195	-3.17656	0.00149033	0.0116043
ENSG00000140030	GPR65	1303.08	-1.15331	0.399464	-2.88714	0.00388761	0.0234319
ENSG00000118804	FAM47E-STBD1	184.382	-1.15283	0.44451	-2.59348	0.00950098	0.0440704
ENSG00000106025	TSPAN12	67.1361	-1.15152	0.420321	-2.73962	0.00615096	0.0323619
ENSG00000149289	ZC3H12C	792.443	-1.15101	0.25346	-4.54118	5.59399e-06	0.00020159
ENSG00000138119	MYOF	815.982	-1.14717	0.404391	-2.83678	0.00455703	0.0262572
ENSG00000140968	IRF8	3944.72	-1.14528	0.38615	-2.9659	0.00301794	0.0193833
ENSG00000162882	HAAO	141.325	-1.14445	0.295693	-3.8704	0.000108656	0.00173543
ENSG00000070214	SLC44A1	4022.32	-1.14359	0.322716	-3.54365	0.000394628	0.00439929
ENSG00000138964	PARVG	7979.39	-1.14308	0.310215	-3.68479	0.000228892	0.00296202
ENSG00000122188	LAX1	226.685	-1.14286	0.360625	-3.16911	0.00152907	0.011828
ENSG00000184584	TMEM173	4472.27	-1.14238	0.31113	-3.67172	0.000240919	0.00306032
ENSG00000260898	ADPGK-AS1	166.317	-1.14237	0.444759	-2.56852	0.0102134	0.0464212
ENSG00000014914	MTMR11	374.165	-1.13998	0.411007	-2.77363	0.0055434	0.030119
ENSG00000260317	RP11-48B3.4	30.2269	-1.13952	0.313518	-3.63461	0.000278402	0.00340779
ENSG00000119729	RHOQ	2480.03	-1.1384	0.386528	-2.9452	0.00322741	0.0204358
ENSG00000197713	RPE	1341.9	-1.13817	0.309645	-3.67574	0.00023716	0.00302684
ENSG00000134986	NREP	1689.62	-1.13602	0.35527	-3.19763	0.00138564	0.0110166
ENSG00000169252	ADRB2	853.769	-1.13594	0.381887	-2.97456	0.00293412	0.0189773
ENSG00000168306	ACOX2	48.5296	-1.13471	0.399019	-2.84374	0.00445877	0.0258618
ENSG00000235897	TM4SF19-AS1	24.528	-1.13309	0.310051	-3.65452	0.000257659	0.00321385
ENSG00000218510	LINC00339	305.552	-1.13263	0.263129	-4.30449	1.67373e-05	0.000452531
ENSG00000138448	ITGAV	1578.75	-1.13255	0.34834	-3.25129	0.00114882	0.00958916
ENSG00000181315	ZNF322	112.145	-1.13235	0.262881	-4.30748	1.65123e-05	0.000450204
ENSG00000166265	CYYR1	310.507	-1.13161	0.34407	-3.2889	0.0010058	0.00869983
ENSG00000215375	MYL5	344.145	-1.13132	0.273025	-4.14364	3.41838e-05	0.000765764
ENSG00000154447	SH3RF1	285.821	-1.13107	0.30019	-3.76785	0.000164663	0.00233076
ENSG00000105518	TMEM205	826.686	-1.13077	0.298836	-3.7839	0.00015439	0.00220822
ENSG00000049860	HEXB	5039.37	-1.13049	0.241248	-4.68599	2.78612e-06	0.000122184
ENSG00000165030	NFIL3	8841.84	-1.12989	0.430187	-2.62652	0.00862641	0.0411748
ENSG00000137752	CASP1	1941.19	-1.12982	0.429811	-2.62864	0.00857268	0.0410009
ENSG00000158062	UBXN11	3057.88	-1.12893	0.253788	-4.44832	8.65459e-06	0.000280209
ENSG00000268204	CTD-3214H19.6	44.8951	-1.12818	0.292844	-3.85248	0.000116928	0.00182173
ENSG00000141458	NPC1	2087.22	-1.128	0.270326	-4.17275	3.0094e-05	0.000702631
ENSG00000237424	FOXD2-AS1	84.0467	-1.12687	0.364961	-3.08765	0.00201748	0.0145725
ENSG00000131759	RARA	4164.22	-1.12488	0.421005	-2.67189	0.00754265	0.0374579
ENSG00000203797	DDO	130.817	-1.12402	0.237271	-4.73729	2.16595e-06	0.000102293
ENSG00000155893	ACPL2	389.785	-1.12339	0.314395	-3.57317	0.000352683	0.00406514
ENSG00000107819	SFXN3	1334.46	-1.12284	0.295851	-3.79528	0.000147475	0.00214072
ENSG00000157514	TSC22D3	18899.9	-1.12232	0.38857	-2.88834	0.00387281	0.0233624
ENSG00000184588	PDE4B	4969.58	-1.12222	0.410076	-2.73662	0.00620737	0.0325014
ENSG00000085265	FCN1	35940.4	-1.12196	0.436802	-2.56857	0.0102119	0.0464212
ENSG00000180815	MAP3K15	104.099	-1.12047	0.433715	-2.58343	0.00978242	0.0450203
ENSG00000139187	KLRG1	141.348	-1.11902	0.341218	-3.27949	0.00103995	0.00889541
ENSG00000147202	DIAPH2	2792.44	-1.11698	0.383087	-2.91573	0.00354856	0.0218435
ENSG00000139597	N4BP2L1	875.328	-1.11537	0.223681	-4.98642	6.15074e-07	3.99846e-05
ENSG00000125775	SDCBP2	84.2831	-1.1153	0.366963	-3.03927	0.0023715	0.0162717
ENSG00000131944	C19orf40	157.573	-1.11477	0.219411	-5.08074	3.75961e-07	2.67481e-05
ENSG00000184293	CLECL1	27.9679	-1.11345	0.368495	-3.02162	0.00251423	0.0169908
ENSG00000125845	BMP2	634.584	-1.11292	0.410352	-2.7121	0.00668576	0.0342279
ENSG00000075426	FOSL2	30808.8	-1.11119	0.406879	-2.73102	0.00631392	0.0328621
ENSG00000120370	GORAB	621.569	-1.11104	0.268971	-4.1307	3.61655e-05	0.000799353
ENSG00000250548	RP11-47I22.2	48.5987	-1.11048	0.369955	-3.00165	0.00268517	0.0177977
ENSG00000170962	PDGFD	96.7877	-1.10994	0.431698	-2.5711	0.0101376	0.0461678
ENSG00000159164	SV2A	661.075	-1.10976	0.436075	-2.54487	0.0109317	0.0487006
ENSG00000163013	FBXO41	559.36	-1.10856	0.359879	-3.08037	0.0020674	0.0148154
ENSG00000270012	LL0XNC01-7P3.1	203.472	-1.10786	0.230086	-4.81498	1.47211e-06	7.77173e-05
ENSG00000179476	C14orf28	147.203	-1.10726	0.256655	-4.31421	1.60174e-05	0.000442535
ENSG00000120594	PLXDC2	2202.76	-1.10661	0.330875	-3.34449	0.00082435	0.00759603
ENSG00000104320	NBN	8888.63	-1.10639	0.363819	-3.04105	0.00235757	0.0162164
ENSG00000047634	SCML1	944.116	-1.10633	0.399711	-2.76782	0.00564318	0.0305509
ENSG00000173198	CYSLTR1	445.081	-1.10628	0.392724	-2.81694	0.00484841	0.0274626
ENSG00000081189	MEF2C	1213.96	-1.10591	0.322891	-3.42503	0.000614739	0.00612775
ENSG00000197620	CXorf40A	816.199	-1.10569	0.219101	-5.04646	4.50066e-07	3.0452e-05
ENSG00000186480	INSIG1	5363.79	-1.10488	0.330989	-3.33811	0.000843517	0.0077254
ENSG00000124215	CDH26	208.781	-1.10471	0.288617	-3.82759	0.000129403	0.00194438
ENSG00000250155	CTD-2353F22.1	114.683	-1.10435	0.331689	-3.32949	0.000870063	0.00787283
ENSG00000133597	ADCK2	693.546	-1.10331	0.171692	-6.42611	1.30908e-10	5.71071e-08
ENSG00000150977	RILPL2	5700.55	-1.1021	0.391399	-2.81579	0.00486576	0.0275195
ENSG00000215841	RP11-800A3.2	45.2577	-1.10114	0.418201	-2.63305	0.00846231	0.0406608
ENSG00000170791	CHCHD7	1884.71	-1.10062	0.193388	-5.69126	1.26107e-08	2.11159e-06
ENSG00000188313	PLSCR1	8036.53	-1.10022	0.248282	-4.43133	9.36557e-06	0.000297028
ENSG00000143110	C1orf162	4112.52	-1.0992	0.334226	-3.28879	0.00100618	0.00869983
ENSG00000144362	PHOSPHO2	97.5326	-1.09888	0.370853	-2.9631	0.00304554	0.0195152
ENSG00000135519	KCNH3	56.811	-1.09837	0.379443	-2.8947	0.00379522	0.0230367
ENSG00000135272	MDFIC	1296.88	-1.09824	0.275656	-3.9841	6.7737e-05	0.00124384
ENSG00000005187	ACSM3	862.726	-1.09805	0.327885	-3.34889	0.000811368	0.00750979
ENSG00000060558	GNA15	3976.15	-1.09695	0.337564	-3.24962	0.00115561	0.00963125
ENSG00000145050	MANF	1414.84	-1.09676	0.241432	-4.54274	5.5529e-06	0.000200984
ENSG00000228065	RP11-222A11.1	51.0417	-1.09605	0.378618	-2.89488	0.00379303	0.0230367
ENSG00000183578	TNFAIP8L3	24.6356	-1.09537	0.411332	-2.66297	0.00774535	0.038088
ENSG00000124508	BTN2A2	486.925	-1.09457	0.310344	-3.52694	0.000420387	0.00461921
ENSG00000250138	RP11-848G14.5	231.512	-1.0944	0.41715	-2.62353	0.00870239	0.0413707
ENSG00000135604	STX11	7411.73	-1.0931	0.419581	-2.60523	0.00918134	0.0429213
ENSG00000179981	TSHZ1	630.554	-1.0916	0.231182	-4.72183	2.3373e-06	0.000108531
ENSG00000121578	B4GALT4	1575.82	-1.09054	0.282075	-3.86611	0.000110583	0.00175588
ENSG00000152684	PELO	959.989	-1.09044	0.25456	-4.28362	1.83875e-05	0.000488476
ENSG00000167528	ZNF641	1513.37	-1.09044	0.394939	-2.76103	0.00576195	0.0309522
ENSG00000273117	AC144652.1	104.132	-1.08995	0.305755	-3.56479	0.000364154	0.00416604
ENSG00000075399	VPS9D1	1260.22	-1.08937	0.290869	-3.74522	0.000180232	0.00248976
ENSG00000076641	PAG1	7402.47	-1.08839	0.410736	-2.64984	0.00805299	0.0392631
ENSG00000227199	ST7-AS1	97.9925	-1.08756	0.382254	-2.84512	0.0044394	0.0257856
ENSG00000168280	KIF5C	130.496	-1.08713	0.316975	-3.42971	0.000604229	0.00604459
ENSG00000268027	AC006129.2	96.173	-1.08674	0.356441	-3.04888	0.00229699	0.0159319
ENSG00000270419	CAHM	43.5175	-1.08663	0.39819	-2.72893	0.0063541	0.0329996
ENSG00000205913	SRRM2-AS1	46.5177	-1.08567	0.290154	-3.74171	0.000182773	0.00251647
ENSG00000106804	C5	377.129	-1.08513	0.268755	-4.03764	5.39921e-05	0.00106812
ENSG00000117228	GBP1	895.709	-1.08152	0.396105	-2.73038	0.00632612	0.0329049
ENSG00000170412	GPRC5C	91.6497	-1.08129	0.358276	-3.01805	0.00254411	0.0171159
ENSG00000255423	EBLN2	727.367	-1.07989	0.341446	-3.1627	0.00156313	0.0120409
ENSG00000143674	MLK4	296.524	-1.07976	0.347367	-3.10842	0.00188091	0.013827
ENSG00000173281	PPP1R3B	2953.08	-1.07956	0.3924	-2.75118	0.00593817	0.0316722
ENSG00000122870	BICC1	259.811	-1.07795	0.410136	-2.62828	0.00858172	0.0410324
ENSG00000163508	EOMES	131.853	-1.07735	0.361708	-2.9785	0.00289666	0.0188158
ENSG00000196511	TPK1	214.638	-1.07713	0.365332	-2.94837	0.00319459	0.0202977
ENSG00000139117	CPNE8	689.591	-1.07702	0.275364	-3.91126	9.18151e-05	0.00154051
ENSG00000110422	HIPK3	9317.08	-1.07646	0.185795	-5.79381	6.88093e-09	1.29888e-06
ENSG00000131873	CHSY1	6237.02	-1.0762	0.258979	-4.15554	3.24526e-05	0.00073974
ENSG00000198417	MT1F	108.833	-1.07587	0.395969	-2.71706	0.0065864	0.0338656
ENSG00000117758	STX12	1945.77	-1.07566	0.271899	-3.95609	7.61872e-05	0.001345
ENSG00000139946	PELI2	4940.29	-1.07388	0.347614	-3.08929	0.00200638	0.0145112
ENSG00000171314	PGAM1	5833.62	-1.07324	0.32816	-3.27047	0.00107367	0.00909468
ENSG00000066294	CD84	3010.93	-1.07266	0.294112	-3.64712	0.000265194	0.00329051
ENSG00000181038	METTL23	434.126	-1.07214	0.184846	-5.80017	6.62467e-09	1.27694e-06
ENSG00000225062	AC021016.6	96.498	-1.07176	0.381932	-2.80615	0.00501381	0.0281742
ENSG00000170049	KCNAB3	383.441	-1.07117	0.306018	-3.50035	0.000464646	0.00499186
ENSG00000186318	BACE1	461.007	-1.07112	0.350591	-3.05517	0.00224931	0.0156601
ENSG00000147650	LRP12	286.796	-1.06838	0.401163	-2.6632	0.00774022	0.0380741
ENSG00000178695	KCTD12	4975.57	-1.06784	0.391739	-2.7259	0.00641273	0.0332303
ENSG00000181104	F2R	639.982	-1.06779	0.334988	-3.18754	0.00143487	0.011305
ENSG00000243926	TIPARP-AS1	58.0808	-1.0677	0.283303	-3.76877	0.000164054	0.00232438
ENSG00000109107	ALDOC	538.221	-1.06753	0.291338	-3.66422	0.000248096	0.00313297
ENSG00000137269	LRRC1	137.674	-1.0672	0.345143	-3.09207	0.00198769	0.0144138
ENSG00000272658	LTB4R2	73.3731	-1.0664	0.291517	-3.65811	0.000254079	0.00318117
ENSG00000196754	S100A2	29.9918	-1.0653	0.34323	-3.10374	0.00191094	0.0139795
ENSG00000107816	LZTS2	2166.61	-1.06405	0.354058	-3.00529	0.00265326	0.0177093
ENSG00000070404	FSTL3	658.386	-1.06336	0.329972	-3.22258	0.00127041	0.0103284
ENSG00000108352	RAPGEFL1	397.532	-1.06223	0.326244	-3.25593	0.0011302	0.00947189
ENSG00000166432	ZMAT1	1227.29	-1.06116	0.34297	-3.09403	0.0019746	0.0143377
ENSG00000125827	TMX4	9908.13	-1.05921	0.250143	-4.23441	2.29152e-05	0.000573815
ENSG00000067445	TRO	110.076	-1.05618	0.412643	-2.55956	0.0104806	0.0473009
ENSG00000186806	VSIG10L	75.4431	-1.05602	0.300862	-3.50998	0.00044814	0.00486179
ENSG00000156127	BATF	479.514	-1.05532	0.366963	-2.87582	0.00402983	0.0240556
ENSG00000223865	HLA-DPB1	4535.54	-1.05331	0.350831	-3.00233	0.00267922	0.0177977
ENSG00000164096	C4orf3	3586.83	-1.05269	0.211246	-4.98324	6.25284e-07	4.0332e-05
ENSG00000109667	SLC2A9	256.962	-1.05217	0.364211	-2.88889	0.00386602	0.0233383
ENSG00000242193	RP11-568K15.1	297.046	-1.05189	0.311081	-3.38139	0.000721196	0.00688271
ENSG00000151117	TMEM86A	129.679	-1.05133	0.391156	-2.68775	0.00719361	0.0362331
ENSG00000112343	TRIM38	4593.43	-1.05079	0.306011	-3.43383	0.000595108	0.00597523
ENSG00000261455	LINC01003	206.671	-1.05031	0.22407	-4.6874	2.76698e-06	0.00012199
ENSG00000107566	ERLIN1	5972.33	-1.04983	0.22061	-4.75877	1.94774e-06	9.44853e-05
ENSG00000201217	Y_RNA	106.878	-1.04929	0.322944	-3.24914	0.00115755	0.00963768
ENSG00000205133	TRIQK	2053.65	-1.04909	0.317127	-3.30811	0.000939274	0.00830756
ENSG00000261064	RP11-1000B6.3	114.135	-1.04826	0.358618	-2.92306	0.00346614	0.0214557
ENSG00000273329	RP11-448A19.1	167.818	-1.04728	0.247971	-4.2234	2.40643e-05	0.000591861
ENSG00000113532	ST8SIA4	1386.2	-1.04631	0.298347	-3.50702	0.000453155	0.00490596
ENSG00000102144	PGK1	32982.6	-1.04617	0.294436	-3.55315	0.000380654	0.00430724
ENSG00000003096	KLHL13	50.9929	-1.046	0.36245	-2.88591	0.00390281	0.0234923
ENSG00000132825	PPP1R3D	1805.88	-1.04513	0.369953	-2.82502	0.00472779	0.0269997
ENSG00000106799	TGFBR1	6850.41	-1.04452	0.389842	-2.67934	0.00737668	0.0368997
ENSG00000163565	IFI16	3072.26	-1.04439	0.280718	-3.72042	0.00019889	0.00267218
ENSG00000102001	CACNA1F	78.0106	-1.04227	0.359855	-2.89637	0.00377503	0.0229394
ENSG00000225791	TRAM2-AS1	213.943	-1.04084	0.186713	-5.57455	2.48174e-08	3.73998e-06
ENSG00000179029	TMEM107	276.26	-1.04017	0.339504	-3.06379	0.00218554	0.0153522
ENSG00000224066	RP4-622L5.7	56.342	-1.03954	0.312519	-3.32631	0.000880035	0.00793276
ENSG00000101439	CST3	4100.37	-1.03789	0.273942	-3.78873	0.000151417	0.00217886
ENSG00000135482	ZC3H10	168.296	-1.03765	0.174278	-5.95398	2.61697e-09	6.47484e-07
ENSG00000171791	BCL2	855.969	-1.03642	0.287162	-3.60917	0.000307184	0.00365293
ENSG00000189057	FAM111B	140.812	-1.03599	0.40124	-2.58197	0.00982386	0.0451358
ENSG00000129467	ADCY4	1150.24	-1.03544	0.35357	-2.92854	0.00340561	0.02116
ENSG00000247982	LINC00926	655.137	-1.03413	0.313653	-3.29704	0.000977096	0.00852626
ENSG00000088882	CPXM1	1392.11	-1.0338	0.321803	-3.21253	0.00131573	0.0105827
ENSG00000273188	RP3-402G11.25	33.8099	-1.03375	0.398559	-2.59371	0.00949468	0.0440688
ENSG00000223725	AC007879.5	34.6287	-1.03288	0.321295	-3.21476	0.00130556	0.0105315
ENSG00000135424	ITGA7	314.809	-1.03282	0.340042	-3.03733	0.00238683	0.0163589
ENSG00000267060	PTGES3L	27.0746	-1.03277	0.322145	-3.20592	0.00134629	0.0107606
ENSG00000116711	PLA2G4A	788.396	-1.03201	0.308848	-3.34148	0.000833326	0.0076585
ENSG00000197043	ANXA6	8560.09	-1.03188	0.329984	-3.12706	0.00176566	0.0131666
ENSG00000027869	SH2D2A	219.965	-1.03185	0.276174	-3.73622	0.000186806	0.00256154
ENSG00000166507	NDST2	105.321	-1.03126	0.34769	-2.96603	0.00301674	0.0193833
ENSG00000089327	FXYD5	6539.39	-1.03112	0.228561	-4.51134	6.44181e-06	0.00022387
ENSG00000141391	SLMO1	49.4636	-1.02929	0.311665	-3.30256	0.000958081	0.0084166
ENSG00000182511	FES	4833.96	-1.02895	0.312334	-3.29437	0.000986414	0.00857012
ENSG00000189362	TMEM194B	434.846	-1.02889	0.253664	-4.0561	4.98981e-05	0.00100628
ENSG00000257086	RP11-783K16.13	73.698	-1.02765	0.224407	-4.57939	4.66327e-06	0.000178118
ENSG00000153234	NR4A2	10074.5	-1.02757	0.40242	-2.55346	0.0106657	0.0478817
ENSG00000104093	DMXL2	8977.25	-1.02719	0.380846	-2.69713	0.00699409	0.0354777
ENSG00000229124	VIM-AS1	484.278	-1.02681	0.393928	-2.60659	0.00914499	0.0428239
ENSG00000236882	C5orf27	23.1995	-1.02641	0.332476	-3.08716	0.00202078	0.0145899
ENSG00000233452	STXBP5-AS1	236.613	-1.02628	0.260914	-3.93342	8.37458e-05	0.00144423
ENSG00000151458	ANKRD50	2157.67	-1.02584	0.288301	-3.55823	0.000373365	0.00425088
ENSG00000176595	KBTBD11	3210.41	-1.02578	0.36622	-2.801	0.0050944	0.0284439
ENSG00000087157	PGS1	4475.51	-1.02536	0.284961	-3.59824	0.000320376	0.00377192
ENSG00000252690	SCARNA15	155.676	-1.02501	0.279999	-3.66077	0.000251461	0.00315554
ENSG00000261512	RP11-46D6.1	132.838	-1.02463	0.393719	-2.60243	0.00925664	0.0432246
ENSG00000010219	DYRK4	455.616	-1.02378	0.218875	-4.67744	2.90481e-06	0.000126548
ENSG00000182257	C22orf26	28.7377	-1.02344	0.387709	-2.6397	0.00829805	0.0401157
ENSG00000177989	ODF3B	673.653	-1.02295	0.352025	-2.90589	0.00366208	0.0224009
ENSG00000211694	TRGV10	32.9274	-1.02269	0.361314	-2.83047	0.00464798	0.0266423
ENSG00000174791	RIN1	300.306	-1.02261	0.366812	-2.78784	0.0053061	0.0291836
ENSG00000104177	MYEF2	677.489	-1.02158	0.366961	-2.78389	0.00537115	0.0294534
ENSG00000143466	IKBKE	538.228	-1.02047	0.330727	-3.08555	0.00203177	0.014631
ENSG00000169554	ZEB2	15693.2	-1.01908	0.254499	-4.00427	6.22091e-05	0.00117672
ENSG00000106560	GIMAP2	552.577	-1.01872	0.279787	-3.64104	0.000271536	0.00334666
ENSG00000256043	CTSO	808.31	-1.01862	0.333813	-3.05146	0.00227729	0.0158149
ENSG00000171132	PRKCE	462.797	-1.01794	0.227163	-4.48108	7.42671e-06	0.000246719
ENSG00000160161	CILP2	152.288	-1.01782	0.337214	-3.01833	0.00254173	0.0171138
ENSG00000144228	SPOPL	5251.22	-1.01672	0.340484	-2.98611	0.00282555	0.0184551
ENSG00000271918	CTD-2287O16.5	25.8214	-1.01649	0.28459	-3.57176	0.000354584	0.00407906
ENSG00000102580	DNAJC3	8837.14	-1.0157	0.352223	-2.88369	0.0039305	0.0235986
ENSG00000196418	ZNF124	319.542	-1.01476	0.33797	-3.00251	0.0026776	0.0177974
ENSG00000272720	CTA-228A9.3	31.7491	-1.01469	0.346233	-2.93067	0.00338228	0.0210861
ENSG00000173214	KIAA1919	311.221	-1.01445	0.225914	-4.49041	7.10848e-06	0.000238537
ENSG00000214013	GANC	1260.24	-1.01409	0.257525	-3.93784	8.22189e-05	0.00142567
ENSG00000247950	SEC24B-AS1	41.2	-1.01407	0.224376	-4.51951	6.19841e-06	0.000217845
ENSG00000171298	GAA	2382.16	-1.01401	0.318488	-3.18383	0.00145341	0.0114129
ENSG00000246526	RP11-539L10.2	102.667	-1.01387	0.351515	-2.8843	0.00392284	0.023572
ENSG00000010626	LRRC23	194.433	-1.01387	0.244076	-4.15389	3.26871e-05	0.000742266
ENSG00000129465	RIPK3	721.508	-1.01368	0.322656	-3.14167	0.00167985	0.0126865
ENSG00000181481	RNF135	840.039	-1.01256	0.259785	-3.89769	9.71136e-05	0.00160504
ENSG00000158423	RIBC1	25.1988	-1.01001	0.288257	-3.50385	0.000458589	0.00494924
ENSG00000072422	RHOBTB1	279.001	-1.00975	0.37869	-2.66644	0.00766601	0.0378889
ENSG00000145088	EAF2	1888.8	-1.00904	0.307224	-3.28438	0.00102205	0.00879678
ENSG00000140931	CMTM3	1532.33	-1.00852	0.291084	-3.4647	0.000530827	0.00548599
ENSG00000268397	AC008443.1	128.746	-1.00818	0.260554	-3.86938	0.000109114	0.00174089
ENSG00000100209	HSCB	168.334	-1.008	0.167479	-6.01865	1.75878e-09	4.70247e-07
ENSG00000141574	SECTM1	448.713	-1.00735	0.342091	-2.9447	0.00323273	0.0204538
ENSG00000188761	BCL2L15	1053.31	-1.00696	0.368027	-2.73609	0.00621736	0.0325316
ENSG00000269899	RP11-589N15.2	46.3285	-1.00658	0.376033	-2.67685	0.00743174	0.0370737
ENSG00000273270	RP11-212P7.2	183.392	-1.00612	0.253981	-3.96141	7.451e-05	0.00132812
ENSG00000175691	ZNF77	237.249	-1.00555	0.244407	-4.11423	3.8847e-05	0.000837307
ENSG00000249673	NOP14-AS1	567.316	-1.00521	0.229577	-4.37852	1.19485e-05	0.000360785
ENSG00000258311	RP11-644F5.10	103.616	-1.005	0.307993	-3.26307	0.00110211	0.00929759
ENSG00000111145	ELK3	1347.69	-1.00496	0.249854	-4.02217	5.76639e-05	0.0011186
ENSG00000035720	STAP1	218.946	-1.0048	0.380308	-2.64208	0.00823985	0.0398925
ENSG00000221949	C12orf61	62.5344	-1.00451	0.310373	-3.23645	0.00121025	0.00995842
ENSG00000105220	GPI	22709	-1.00307	0.3712	-2.70223	0.00688768	0.035099
ENSG00000185436	IFNLR1	51.4348	-1.00214	0.389742	-2.5713	0.0101317	0.0461664
ENSG00000115170	ACVR1	264.278	-1.00208	0.279583	-3.58419	0.000338122	0.00392785
ENSG00000118518	RNF146	949.642	-1.00199	0.34891	-2.87177	0.00408177	0.0242522
ENSG00000131781	FMO5	161.511	-1.00193	0.334383	-2.99636	0.0027322	0.0179819
ENSG00000247400	DNAJC3-AS1	132.19	-1.00081	0.38358	-2.60914	0.00907692	0.042686
ENSG00000237476	XXbac-B135H6.15	50.1618	-1.00074	0.325041	-3.0788	0.00207836	0.0148825
ENSG00000117650	NEK2	3821.95	1.00072	0.276465	3.61971	0.000294931	0.00355569
ENSG00000182795	C1orf116	238.932	1.00131	0.387583	2.58347	0.00978133	0.0450203
ENSG00000110400	PVRL1	4814.67	1.00241	0.290368	3.45219	0.000556056	0.00568295
ENSG00000263320	RP11-498D10.6	57.9259	1.00294	0.319562	3.13849	0.00169821	0.0127692
ENSG00000124787	RPP40	276.536	1.00327	0.372443	2.69376	0.00706518	0.0357726
ENSG00000223478	RP11-545E17.3	104.256	1.00353	0.285065	3.52034	0.000430991	0.00471276
ENSG00000164284	GRPEL2	1649.43	1.00484	0.238562	4.21208	2.53026e-05	0.000612322
ENSG00000214706	IFRD2	2984.62	1.00526	0.250123	4.01906	5.843e-05	0.00112514
ENSG00000088387	DOCK9	752.573	1.00531	0.289654	3.47073	0.000519041	0.00538769
ENSG00000205250	E2F4	14325.3	1.00567	0.205048	4.90457	9.36308e-07	5.50396e-05
ENSG00000148341	SH3GLB2	5258.29	1.00784	0.186437	5.40581	6.45178e-08	6.90008e-06
ENSG00000122574	WIPF3	62.5823	1.00898	0.383399	2.63167	0.00849673	0.0407671
ENSG00000261652	C15orf65	31.977	1.00916	0.372004	2.71277	0.00667237	0.0341804
ENSG00000010165	METTL13	1944.02	1.00935	0.386504	2.6115	0.00901458	0.0424772
ENSG00000203485	INF2	2441.87	1.0097	0.272734	3.70216	0.000213768	0.0028124
ENSG00000156966	B3GNT7	1202.23	1.0111	0.362677	2.78788	0.00530545	0.0291836
ENSG00000203276	AL353898.2	195.296	1.01113	0.259893	3.89057	0.000100009	0.00163954
ENSG00000124098	FAM210B	16749.3	1.01115	0.360188	2.80727	0.00499627	0.0281042
ENSG00000164741	DLC1	1388.95	1.01191	0.347048	2.91576	0.00354828	0.0218435
ENSG00000114767	RRP9	736.776	1.01194	0.266044	3.80364	0.000142584	0.00208859
ENSG00000004939	SLC4A1	167198	1.01253	0.347909	2.91033	0.00361046	0.0221224
ENSG00000085733	CTTN	2656.53	1.01261	0.285286	3.54947	0.000386006	0.00434407
ENSG00000160949	TONSL	2268.86	1.01291	0.254178	3.98507	6.74611e-05	0.00124118
ENSG00000111726	CMAS	6758.05	1.01326	0.299725	3.38062	0.000723219	0.00689805
ENSG00000185900	POMK	546.635	1.01459	0.27498	3.68968	0.000224534	0.00291472
ENSG00000271936	RP11-443B20.1	112.305	1.0146	0.380941	2.66339	0.00773573	0.0380633
ENSG00000187266	EPOR	7977.64	1.0156	0.308116	3.29615	0.000980185	0.00853736
ENSG00000140682	TGFB1I1	266.186	1.01583	0.367988	2.76051	0.00577116	0.0309807
ENSG00000153721	CNKSR3	527.602	1.01644	0.319569	3.18065	0.00146944	0.0114841
ENSG00000155749	ALS2CR12	345.894	1.01658	0.394847	2.57461	0.0100354	0.0458907
ENSG00000175063	UBE2C	4948.9	1.01907	0.265916	3.8323	0.000126952	0.00191705
ENSG00000147955	SIGMAR1	1888.59	1.01957	0.25279	4.03327	5.5005e-05	0.00108035
ENSG00000128309	MPST	3408.47	1.02028	0.178954	5.70132	1.18884e-08	2.07446e-06
ENSG00000260966	RP11-690D19.3	484.499	1.0211	0.313077	3.26149	0.00110827	0.00933525
ENSG00000186951	PPARA	1585.17	1.0259	0.335183	3.0607	0.00220821	0.015478
ENSG00000103254	FAM173A	224.467	1.0262	0.267211	3.84041	0.000122827	0.00188528
ENSG00000136628	EPRS	13634.2	1.02634	0.245156	4.18646	2.83339e-05	0.000669075
ENSG00000166851	PLK1	6452.6	1.02706	0.236061	4.35081	1.35633e-05	0.000397944
ENSG00000232434	C9orf172	35.3208	1.02739	0.392642	2.61662	0.00888048	0.0419526
ENSG00000227486	RP13-188A5.1	36.9205	1.02936	0.317037	3.24682	0.00116702	0.00970193
ENSG00000006125	AP2B1	19717.8	1.03139	0.225654	4.57069	4.86127e-06	0.000181859
ENSG00000269246	CTC-246B18.10	26.3654	1.03147	0.385312	2.67697	0.00742923	0.0370723
ENSG00000233966	UBE2SP1	86.2999	1.03193	0.294637	3.50237	0.000461142	0.00497032
ENSG00000143776	CDC42BPA	4069.69	1.03337	0.258078	4.0041	6.22541e-05	0.00117672
ENSG00000101844	ATG4A	2832.36	1.03354	0.273329	3.7813	0.000156013	0.00222758
ENSG00000008441	NFIX	5120.97	1.0353	0.334544	3.09466	0.00197042	0.0143199
ENSG00000161048	NAPEPLD	633.211	1.03672	0.364489	2.84432	0.00445063	0.0258326
ENSG00000137807	KIF23	8605.92	1.03692	0.263912	3.92902	8.52932e-05	0.00146216
ENSG00000079462	PAFAH1B3	791.856	1.03737	0.240366	4.31578	1.59038e-05	0.000441603
ENSG00000005249	PRKAR2B	8395.44	1.03752	0.271727	3.81825	0.0001344	0.00200355
ENSG00000087995	METTL2A	820.329	1.03844	0.248319	4.18189	2.89097e-05	0.000679768
ENSG00000125170	DOK4	186.493	1.03934	0.390191	2.66368	0.00772913	0.0380633
ENSG00000104980	TIMM44	2914.24	1.03938	0.18995	5.47187	4.45322e-08	5.50903e-06
ENSG00000119421	NDUFA8	1200.61	1.03987	0.305805	3.40042	0.000672817	0.0065492
ENSG00000144381	HSPD1	24767.7	1.04	0.281205	3.69838	0.000216979	0.00283888
ENSG00000197256	KANK2	3430.05	1.04045	0.306526	3.39432	0.000687983	0.00664609
ENSG00000228274	RP3-508I15.9	53.8951	1.04099	0.288254	3.61138	0.00030457	0.00363227
ENSG00000233225	AC004987.9	33.7674	1.04175	0.342988	3.03729	0.00238718	0.0163589
ENSG00000234160	RP11-613M10.6	74.6493	1.04292	0.317066	3.28929	0.00100439	0.00869613
ENSG00000111450	STX2	4060.12	1.04304	0.324565	3.21366	0.00131055	0.0105564
ENSG00000137266	SLC22A23	4745.6	1.04382	0.364985	2.8599	0.00423778	0.0249843
ENSG00000121417	ZNF211	2414.96	1.04461	0.253687	4.1177	3.82676e-05	0.000831406
ENSG00000199933	Y_RNA	78.018	1.04495	0.290272	3.59988	0.000318365	0.00375626
ENSG00000049759	NEDD4L	3067.3	1.04613	0.268903	3.89037	0.000100091	0.00163954
ENSG00000165996	PTPLA	333.961	1.04816	0.270641	3.87289	0.000107551	0.00172441
ENSG00000126107	HECTD3	4740.48	1.04832	0.225145	4.65623	3.22056e-06	0.000133802
ENSG00000166133	RPUSD2	502.228	1.04963	0.292798	3.58482	0.000337312	0.00392119
ENSG00000226950	DANCR	1986.93	1.04981	0.222197	4.72467	2.30489e-06	0.000107629
ENSG00000135218	CD36	24347	1.04985	0.308274	3.40556	0.000660282	0.00644991
ENSG00000255409	RSF1-IT1	33.0025	1.05158	0.397261	2.64708	0.00811901	0.0395152
ENSG00000169258	GPRIN1	75.6567	1.05234	0.282588	3.72392	0.000196152	0.00264789
ENSG00000258944	RP4-647C14.3	146.716	1.05263	0.376469	2.79604	0.00517323	0.0287507
ENSG00000160185	UBASH3A	249.141	1.05276	0.291022	3.61747	0.000297495	0.00357879
ENSG00000165480	SKA3	1361.95	1.05441	0.264425	3.98755	6.67577e-05	0.00123097
ENSG00000095637	SORBS1	1658.03	1.05516	0.351332	3.00331	0.00267058	0.0177824
ENSG00000148488	ST8SIA6	295.056	1.056	0.355478	2.97064	0.00297178	0.0191462
ENSG00000241370	RPP21	119.246	1.05604	0.325877	3.24061	0.00119272	0.00986617
ENSG00000182362	YBEY	246.693	1.05638	0.22766	4.64015	3.48161e-06	0.000141805
ENSG00000189423	USP32P3	268.554	1.05928	0.400201	2.64688	0.00812381	0.0395154
ENSG00000071575	TRIB2	1386.3	1.06074	0.213139	4.97678	6.46524e-07	4.138e-05
ENSG00000266900	RP11-173A16.2	29.9041	1.06264	0.261702	4.0605	4.89671e-05	0.000994163
ENSG00000102781	KATNAL1	2057.44	1.0627	0.261735	4.06023	4.90235e-05	0.000994163
ENSG00000268129	RP11-91G21.1	76.2052	1.06601	0.351428	3.03336	0.00241845	0.0164846
ENSG00000204228	HSD17B8	323.827	1.06607	0.227206	4.69207	2.70453e-06	0.000119555
ENSG00000236753	MKLN1-AS	152.813	1.06641	0.30948	3.4458	0.00056937	0.00576923
ENSG00000116675	DNAJC6	3322.9	1.06665	0.310629	3.43384	0.000595094	0.00597523
ENSG00000171320	ESCO2	2261.69	1.0671	0.32225	3.31142	0.000928252	0.0082419
ENSG00000134709	HOOK1	1171.2	1.06846	0.305683	3.49531	0.000473503	0.0050627
ENSG00000135972	MRPS9	2286.33	1.06851	0.215451	4.95944	7.06983e-07	4.45614e-05
ENSG00000118514	ALDH8A1	27.5858	1.06988	0.375221	2.85133	0.00435373	0.0255196
ENSG00000104221	BRF2	1298.5	1.07069	0.234273	4.57027	4.87086e-06	0.000181859
ENSG00000154930	ACSS1	7549.65	1.07181	0.262899	4.07688	4.56434e-05	0.000936424
ENSG00000142453	CARM1	5306.45	1.07206	0.270769	3.95932	7.51642e-05	0.00133547
ENSG00000064545	TMEM161A	499.09	1.07214	0.227311	4.71664	2.39769e-06	0.000110681
ENSG00000177602	GSG2	1397.25	1.07272	0.260807	4.11309	3.90392e-05	0.000837307
ENSG00000134253	TRIM45	386.107	1.07323	0.287851	3.72842	0.000192681	0.0026181
ENSG00000110911	SLC11A2	7215.21	1.07362	0.314053	3.41861	0.000629424	0.00622552
ENSG00000112599	GUCA1B	113.809	1.07425	0.299623	3.58533	0.000336658	0.00391634
ENSG00000215388	ACTG1P3	177.097	1.07527	0.270078	3.98134	6.85281e-05	0.00125247
ENSG00000151729	SLC25A4	133.196	1.07679	0.304526	3.53597	0.00040628	0.00450797
ENSG00000213551	DNAJC9	9280.65	1.07685	0.224991	4.78617	1.69997e-06	8.51373e-05
ENSG00000271927	CTD-2541M15.4	68.8495	1.0776	0.33241	3.24177	0.0011879	0.00983605
ENSG00000126787	DLGAP5	7164.46	1.07793	0.287657	3.74729	0.000178757	0.00247764
ENSG00000135069	PSAT1	2016.34	1.07903	0.39813	2.71025	0.00672326	0.0343986
ENSG00000213626	LBH	1903.96	1.08088	0.313832	3.44415	0.000572849	0.00580093
ENSG00000121690	DEPDC7	169.636	1.08125	0.324731	3.32967	0.000869498	0.00787283
ENSG00000111142	METAP2	14197.3	1.08136	0.194685	5.55441	2.78557e-08	4.08641e-06
ENSG00000227598	RP1-167A14.2	42.1587	1.08152	0.229351	4.71557	2.41032e-06	0.000110681
ENSG00000139890	REM2	604.46	1.08153	0.416877	2.59436	0.00947684	0.0440049
ENSG00000263080	RP11-485G7.5	30.1734	1.08197	0.398732	2.71354	0.00665692	0.0341118
ENSG00000128165	ADM2	76.9548	1.08431	0.369685	2.93306	0.00335635	0.0209718
ENSG00000254760	CTD-2616J11.3	63.8876	1.08576	0.364807	2.97626	0.00291787	0.0189091
ENSG00000104783	KCNN4	3371.54	1.08601	0.309638	3.50735	0.000452593	0.00490368
ENSG00000162337	LRP5	1006.68	1.08619	0.284691	3.81533	0.000135998	0.00202374
ENSG00000132541	HRSP12	328.639	1.08732	0.360318	3.01768	0.00254715	0.0171225
ENSG00000123739	PLA2G12A	1062.67	1.08734	0.328489	3.31011	0.00093258	0.00826705
ENSG00000170271	FAXDC2	7797.03	1.08883	0.346603	3.14143	0.00168123	0.0126911
ENSG00000143479	DYRK3	1652.72	1.08939	0.279695	3.89494	9.8225e-05	0.00161736
ENSG00000168477	TNXB	5005.45	1.08943	0.363274	2.99892	0.00270937	0.017908
ENSG00000183458	RP11-958N24.1	808.648	1.08986	0.307927	3.53933	0.000401139	0.0044611
ENSG00000120915	EPHX2	119.196	1.09035	0.324321	3.36195	0.000773932	0.00725776
ENSG00000160460	SPTBN4	163.481	1.09175	0.354925	3.07599	0.00209804	0.0149614
ENSG00000159335	PTMS	3673.74	1.09175	0.339588	3.21492	0.00130482	0.0105307
ENSG00000253948	RP11-410L14.2	59.139	1.09264	0.244885	4.46184	8.12581e-06	0.000265683
ENSG00000163328	GPR155	664.681	1.09303	0.288127	3.79359	0.000148486	0.00214599
ENSG00000130748	TMEM160	390.134	1.09372	0.422318	2.5898	0.00960319	0.0444546
ENSG00000066926	FECH	36674.4	1.09497	0.307784	3.5576	0.000374264	0.00425818
ENSG00000137210	TMEM14B	5177.04	1.09505	0.202367	5.41121	6.25991e-08	6.80906e-06
ENSG00000272851	RP11-801F7.1	21.969	1.09596	0.39674	2.76242	0.00573754	0.0308684
ENSG00000196961	AP2A1	17689	1.09682	0.258314	4.24606	2.17558e-05	0.000556553
ENSG00000186063	AIDA	3407.76	1.09734	0.261823	4.19114	2.77552e-05	0.000661059
ENSG00000146409	SLC18B1	1986.59	1.09785	0.272023	4.03585	5.44039e-05	0.00107109
ENSG00000134202	GSTM3	487.835	1.09889	0.428226	2.56615	0.0102834	0.0466141
ENSG00000261534	RP11-244O19.1	74.6121	1.0989	0.340706	3.22535	0.00125818	0.0102584
ENSG00000259758	CASC7	6548.64	1.09918	0.360581	3.04836	0.00230091	0.0159524
ENSG00000157216	SSBP3	7192.76	1.09994	0.223242	4.92713	8.34479e-07	5.05469e-05
ENSG00000177692	DNAJC28	79.1091	1.09998	0.306666	3.58688	0.000334656	0.00390675
ENSG00000110987	BCL7A	1567.84	1.1009	0.257528	4.27487	1.91245e-05	0.000505625
ENSG00000181035	SLC25A42	1409.36	1.101	0.293835	3.74701	0.000178954	0.0024783
ENSG00000115758	ODC1	14938.4	1.10179	0.263971	4.1739	2.99434e-05	0.000700101
ENSG00000267041	ZNF850	2095.47	1.10231	0.270357	4.07721	4.55784e-05	0.00093625
ENSG00000072134	EPN2	2107.91	1.1038	0.270562	4.07966	4.51013e-05	0.000929906
ENSG00000260318	COX6CP1	38.8532	1.10477	0.305733	3.61352	0.00030207	0.00361547
ENSG00000086200	IPO11	1528.51	1.1048	0.279575	3.9517	7.75972e-05	0.0013632
ENSG00000116668	SWT1	932.157	1.10634	0.295312	3.74634	0.000179432	0.00248284
ENSG00000180747	CTD-2547E10.2	1979.75	1.10704	0.280102	3.95227	7.74142e-05	0.0013632
ENSG00000123240	OPTN	9168.75	1.10929	0.335872	3.30272	0.000957522	0.0084166
ENSG00000104522	TSTA3	9716.73	1.10989	0.344092	3.22557	0.00125723	0.0102564
ENSG00000171097	CCBL1	268.957	1.11076	0.334695	3.31872	0.000904296	0.00806898
ENSG00000235036	RP5-1099D15.1	26.6596	1.11194	0.340492	3.26568	0.00109201	0.00922644
ENSG00000106327	TFR2	8086.19	1.11433	0.262336	4.24773	2.15951e-05	0.000553296
ENSG00000170684	ZNF296	376.196	1.11485	0.395305	2.82022	0.00479906	0.0272913
ENSG00000212464	SNORA12	33.7514	1.11539	0.322426	3.45938	0.000541418	0.00557214
ENSG00000095002	MSH2	3645.85	1.11618	0.300789	3.71085	0.000206562	0.00274373
ENSG00000156787	TBC1D31	679.875	1.11779	0.387562	2.88416	0.00392464	0.023572
ENSG00000132837	DMGDH	43.9526	1.11867	0.335054	3.33876	0.000841543	0.00771158
ENSG00000213430	HSPD1P1	31.2894	1.11949	0.329807	3.39439	0.000687825	0.00664609
ENSG00000240291	RP11-499P20.2	155.26	1.12114	0.335007	3.34662	0.000818022	0.00755294
ENSG00000163577	EIF5A2	888.927	1.12184	0.302223	3.71196	0.000205657	0.0027339
ENSG00000265462	MIR3680-1	22.8279	1.12327	0.43894	2.55906	0.0104956	0.0473432
ENSG00000225111	AC083900.1	44.6147	1.12398	0.380919	2.95071	0.00317047	0.0201599
ENSG00000154035	C17orf103	13983.7	1.12717	0.395479	2.85013	0.00437017	0.025565
ENSG00000103353	UBFD1	3798.42	1.12723	0.18293	6.16211	7.17801e-10	2.58674e-07
ENSG00000175048	ZDHHC14	905.18	1.13122	0.281429	4.01954	5.83118e-05	0.00112514
ENSG00000175287	PHYHD1	66.3442	1.13206	0.29193	3.87786	0.000105381	0.00170098
ENSG00000122490	PQLC1	7278.55	1.13207	0.26728	4.23551	2.28033e-05	0.000572742
ENSG00000260923	AC137934.1	45.3689	1.13312	0.441512	2.56646	0.0102743	0.0465856
ENSG00000267383	CTC-260E6.6	90.7711	1.1342	0.389878	2.90912	0.00362452	0.0221875
ENSG00000207652	MIR621	164.617	1.135	0.32228	3.52179	0.000428637	0.00469631
ENSG00000102471	NDFIP2	480.397	1.13558	0.263146	4.3154	1.59315e-05	0.000441633
ENSG00000268119	CTD-2561J22.5	3708.64	1.13658	0.40437	2.81076	0.00494254	0.0278615
ENSG00000143333	RGS16	873.86	1.13767	0.446269	2.54928	0.0107945	0.0482841
ENSG00000087085	ACHE	4916.65	1.14019	0.347209	3.28387	0.00102391	0.00880358
ENSG00000180089	TMEM86B	2021.55	1.14124	0.223447	5.10742	3.26591e-07	2.42558e-05
ENSG00000248008	DYNLL1-AS1	115.289	1.14139	0.391532	2.91518	0.00355484	0.0218578
ENSG00000109572	CLCN3	8137.07	1.14198	0.342682	3.33249	0.000860739	0.00783159
ENSG00000171970	ZNF57	90.7637	1.14228	0.362207	3.15368	0.00161227	0.0123051
ENSG00000176894	PXMP2	115.908	1.14239	0.224124	5.09715	3.44809e-07	2.49603e-05
ENSG00000167775	CD320	468.178	1.14267	0.235214	4.85801	1.18572e-06	6.59584e-05
ENSG00000187699	C2orf88	1712.56	1.14506	0.321749	3.55885	0.000372479	0.00424662
ENSG00000107954	NEURL1	143.14	1.14561	0.367171	3.12009	0.00180796	0.0134096
ENSG00000203813	HIST1H3H	161.946	1.14653	0.42652	2.68809	0.00718618	0.0362193
ENSG00000273162	RP11-108L7.15	66.2596	1.14737	0.406939	2.8195	0.00480984	0.0273057
ENSG00000254473	RP11-522I20.3	55.2782	1.14807	0.449043	2.5567	0.0105671	0.0475619
ENSG00000157107	FCHO2	6365.56	1.15061	0.295888	3.88865	0.000100802	0.00164366
ENSG00000128298	BAIAP2L2	44.9186	1.15131	0.379339	3.03504	0.00240505	0.0164199
ENSG00000199691	RN7SKP173	30.4313	1.1529	0.322064	3.5797	0.000343983	0.00398396
ENSG00000012048	BRCA1	3442.54	1.15297	0.331338	3.47973	0.000501915	0.00526597
ENSG00000115255	REEP6	66.1043	1.15404	0.277775	4.15458	3.2588e-05	0.00074103
ENSG00000119280	C1orf198	1978.01	1.15432	0.277121	4.16539	3.10822e-05	0.000718673
ENSG00000165730	STOX1	31.1247	1.15447	0.435642	2.65004	0.00804815	0.0392551
ENSG00000143199	ADCY10	35.3533	1.1551	0.374946	3.08072	0.00206503	0.0148066
ENSG00000160117	ANKLE1	4559.7	1.15637	0.326057	3.54653	0.000390343	0.0043691
ENSG00000063854	HAGH	7658.62	1.15673	0.342927	3.3731	0.000743269	0.00702862
ENSG00000206053	HN1L	2317.83	1.1571	0.381131	3.03596	0.00239769	0.0164106
ENSG00000183597	TANGO2	9479.53	1.15744	0.303546	3.81307	0.000137251	0.00203143
ENSG00000142552	RCN3	610.101	1.15893	0.309114	3.74921	0.000177394	0.00246907
ENSG00000174529	TMEM81	98.7387	1.16003	0.258177	4.49315	7.01766e-06	0.000236927
ENSG00000101084	C20orf24	732.901	1.16123	0.401934	2.88912	0.00386326	0.0233302
ENSG00000165752	STK32C	450.324	1.16222	0.221766	5.24075	1.59921e-07	1.34569e-05
ENSG00000013306	SLC25A39	58572.8	1.163	0.382552	3.0401	0.00236498	0.0162417
ENSG00000163554	SPTA1	64753.1	1.16415	0.316582	3.67724	0.000235767	0.00302033
ENSG00000164818	HEATR2	1362.43	1.16476	0.247612	4.70399	2.55126e-06	0.000114924
ENSG00000188735	TMEM120B	2503.37	1.16522	0.30714	3.79377	0.000148376	0.00214599
ENSG00000207524	RNU6-33P	18.7713	1.16533	0.32218	3.61702	0.000298018	0.00358248
ENSG00000266498	RP11-45M22.5	53.3431	1.16576	0.381255	3.05769	0.00223052	0.0155686
ENSG00000135338	LCA5	649.566	1.16667	0.334545	3.48732	0.00048789	0.00515801
ENSG00000071564	TCF3	9628.04	1.1669	0.280773	4.15604	3.23813e-05	0.000739373
ENSG00000169255	B3GALNT1	1484.86	1.16693	0.392643	2.97198	0.00295888	0.0191002
ENSG00000262712	RP11-295D4.1	33.3467	1.16747	0.355381	3.28511	0.00101942	0.00878321
ENSG00000262837	RP11-304F15.7	48.9928	1.16753	0.282768	4.12892	3.64469e-05	0.000803172
ENSG00000027001	MIPEP	621.586	1.16854	0.304347	3.83951	0.000123278	0.0018887
ENSG00000127412	TRPV5	40.3156	1.16999	0.45185	2.58933	0.00961628	0.0445028
ENSG00000091127	PUS7	849.864	1.17213	0.346862	3.37923	0.000726892	0.00692113
ENSG00000263120	RP5-1107A17.4	29.569	1.17436	0.442792	2.65217	0.00799774	0.0391308
ENSG00000181350	FAM211A	1808.16	1.17496	0.319671	3.67551	0.000237371	0.00302684
ENSG00000165895	ARHGAP42	441.977	1.17497	0.443375	2.65005	0.00804793	0.0392551
ENSG00000198838	RYR3	467.366	1.17513	0.304164	3.86347	0.000111786	0.00177056
ENSG00000108106	UBE2S	5834.7	1.17544	0.286094	4.10858	3.98102e-05	0.000845545
ENSG00000273245	RP11-434P11.2	34.4866	1.17618	0.395157	2.97648	0.00291576	0.0189091
ENSG00000109265	KIAA1211	1101.33	1.17723	0.278467	4.22753	2.36273e-05	0.000583959
ENSG00000103485	QPRT	523.266	1.17763	0.262327	4.48918	7.14991e-06	0.000239443
ENSG00000179598	PLD6	322.385	1.17965	0.294438	4.00645	6.16375e-05	0.00117175
ENSG00000103534	TMC5	211.793	1.18103	0.455199	2.59453	0.00947197	0.0439946
ENSG00000117519	CNN3	1236.63	1.18165	0.452433	2.61176	0.00900763	0.0424686
ENSG00000166860	ZBTB39	1910.68	1.18425	0.326317	3.62914	0.000284368	0.00346361
ENSG00000102743	SLC25A15	908.751	1.18466	0.308795	3.83638	0.000124861	0.00190154
ENSG00000214432	AC068831.10	45.3017	1.18466	0.358163	3.30761	0.000940947	0.00831454
ENSG00000221491	SNORA34	93.073	1.1857	0.265949	4.45839	8.2577e-06	0.000269464
ENSG00000169398	PTK2	2123.23	1.18578	0.312473	3.79481	0.000147754	0.00214101
ENSG00000229212	RP11-561C5.4	34.4058	1.18614	0.418885	2.83167	0.00463063	0.0265888
ENSG00000153048	CARHSP1	5377.82	1.18873	0.256709	4.63067	3.64478e-06	0.000146649
ENSG00000267278	MAP3K14-AS1	130.163	1.18877	0.360618	3.29647	0.00097909	0.00853736
ENSG00000258682	CTD-2002H8.2	138.052	1.18999	0.279071	4.26412	2.00691e-05	0.000526402
ENSG00000165568	AKR1E2	187.412	1.19169	0.395385	3.014	0.00257828	0.0173107
ENSG00000264358	MIR3122	23.7748	1.19371	0.45915	2.59983	0.00932687	0.0434913
ENSG00000167523	SPATA33	432.251	1.1943	0.260048	4.59259	4.37769e-06	0.000169159
ENSG00000121104	FAM117A	14592.3	1.19482	0.265947	4.49272	7.03197e-06	0.000236927
ENSG00000078900	TP73	114.964	1.19894	0.457613	2.61999	0.00879314	0.0416945
ENSG00000091137	SLC26A4	26.6927	1.20148	0.430604	2.79022	0.00526723	0.0290469
ENSG00000253636	RP11-531A24.5	79.9692	1.20246	0.345935	3.47599	0.000508979	0.00531654
ENSG00000170089	RP11-423H2.1	582.788	1.20301	0.310826	3.87038	0.000108667	0.00173543
ENSG00000166398	KIAA0355	1722.83	1.20428	0.256109	4.70224	2.57322e-06	0.000115599
ENSG00000115541	HSPE1	804.301	1.2092	0.36344	3.3271	0.000877559	0.00792701
ENSG00000164402	SEPT8	2586.79	1.21231	0.287944	4.21025	2.55091e-05	0.00061463
ENSG00000246203	RP11-29H23.5	36.2258	1.21235	0.340683	3.5586	0.00037284	0.00424782
ENSG00000188157	AGRN	1179.78	1.21425	0.329934	3.68026	0.000232992	0.00299172
ENSG00000213186	TRIM59	2407.36	1.21447	0.290379	4.18238	2.88474e-05	0.000679266
ENSG00000158571	PFKFB1	56.5892	1.21702	0.427424	2.84733	0.00440873	0.0256524
ENSG00000223692	DIP2A-IT1	165.981	1.21713	0.388782	3.13063	0.00174429	0.0130366
ENSG00000120053	GOT1	2423.56	1.2181	0.329313	3.69892	0.000216519	0.00283734
ENSG00000117016	RIMS3	684.892	1.2198	0.314825	3.87453	0.000106829	0.001721
ENSG00000207370	Y_RNA	54.4136	1.21984	0.474563	2.57045	0.0101565	0.046216
ENSG00000100304	TTLL12	4089.11	1.22011	0.288943	4.22268	2.41419e-05	0.00059289
ENSG00000173409	ARV1	1220.95	1.22129	0.350264	3.48676	0.000488906	0.00516546
ENSG00000107789	MINPP1	6157.52	1.22181	0.334182	3.65611	0.000256068	0.00319882
ENSG00000164879	CA3	1505.15	1.22276	0.384762	3.17797	0.00148308	0.0115694
ENSG00000108370	RGS9	182.387	1.22286	0.381272	3.20732	0.00133976	0.0107239
ENSG00000272644	RP11-33O4.1	32.1311	1.22315	0.284105	4.30527	1.66781e-05	0.000451752
ENSG00000240695	RP11-102M11.1	19.8939	1.22424	0.316896	3.86322	0.000111904	0.00177056
ENSG00000077152	UBE2T	2009.41	1.22595	0.315792	3.88214	0.000103539	0.00167614
ENSG00000114554	PLXNA1	1198.27	1.22639	0.328815	3.72973	0.000191683	0.00260666
ENSG00000223476	VN1R42P	41.4434	1.22697	0.281789	4.3542	1.33552e-05	0.000394632
ENSG00000140416	TPM1	5575.37	1.22777	0.241762	5.07843	3.80558e-07	2.69594e-05
ENSG00000072571	HMMR	4181.96	1.22833	0.334077	3.67678	0.000236197	0.00302176
ENSG00000244703	CD46P1	48.4575	1.22939	0.448478	2.74125	0.00612062	0.0322874
ENSG00000100116	GCAT	882.625	1.22988	0.221964	5.54089	3.00944e-08	4.21785e-06
ENSG00000141873	SLC39A3	1922.6	1.22991	0.235326	5.22642	1.72824e-07	1.44692e-05
ENSG00000178752	FAM132B	5416.65	1.23276	0.4192	2.94075	0.00327423	0.0206297
ENSG00000142544	CTU1	88.7658	1.23311	0.290083	4.2509	2.1291e-05	0.000548861
ENSG00000123119	NECAB1	237.243	1.23402	0.47257	2.61131	0.00901972	0.0424893
ENSG00000141469	SLC14A1	3445.47	1.23443	0.45221	2.72977	0.00633789	0.0329558
ENSG00000207697	MIR573	43.5445	1.23467	0.306974	4.02205	5.76948e-05	0.0011186
ENSG00000164849	GPR146	962.148	1.23628	0.397273	3.11192	0.00185873	0.0136882
ENSG00000235169	SMIM1	1106.96	1.23684	0.404236	3.05969	0.00221566	0.0155105
ENSG00000103269	RHBDL1	148.202	1.23773	0.411895	3.00495	0.00265623	0.0177121
ENSG00000166347	CYB5A	1716.88	1.23817	0.3235	3.82742	0.000129492	0.00194438
ENSG00000138028	CGREF1	181.283	1.23936	0.369413	3.35494	0.000793826	0.00740116
ENSG00000070785	EIF2B3	1065.2	1.24067	0.312371	3.97179	7.1334e-05	0.00128878
ENSG00000242931	RPL7P49	24.3459	1.24071	0.394248	3.14703	0.00164937	0.0125362
ENSG00000155980	KIF5A	362.159	1.24072	0.386369	3.21122	0.00132173	0.0106206
ENSG00000051596	THOC3	881.831	1.24272	0.292176	4.25334	2.10602e-05	0.00054464
ENSG00000136854	STXBP1	398.504	1.24376	0.318307	3.90741	9.32917e-05	0.00155583
ENSG00000126602	TRAP1	3878.6	1.24466	0.246842	5.04233	4.59887e-07	3.099e-05
ENSG00000175764	TTLL11	158.913	1.24507	0.339832	3.66377	0.000248529	0.00313297
ENSG00000164855	TMEM184A	69.5988	1.24516	0.391547	3.1801	0.00147224	0.0114902
ENSG00000237276	ANO7P1	95.6632	1.2461	0.319093	3.90513	9.41747e-05	0.0015627
ENSG00000152556	PFKM	2896.45	1.24756	0.285112	4.37569	1.21049e-05	0.00036418
ENSG00000068137	PLEKHH3	1926.75	1.24787	0.40467	3.08367	0.00204461	0.0146979
ENSG00000225506	CYP4A22-AS1	46.6553	1.24993	0.419355	2.98061	0.00287673	0.0187083
ENSG00000164077	MON1A	321.87	1.25154	0.33062	3.78544	0.000153435	0.00219835
ENSG00000063241	ISOC2	1223.82	1.25183	0.265686	4.7117	2.45661e-06	0.000112037
ENSG00000184489	PTP4A3	336.545	1.25192	0.426766	2.9335	0.00335164	0.0209503
ENSG00000100711	ZFYVE21	1875.46	1.2523	0.333469	3.75537	0.000173088	0.00242543
ENSG00000162599	NFIA	3879.78	1.25238	0.284377	4.40393	1.06307e-05	0.000328166
ENSG00000260456	C16orf95	36.7719	1.25355	0.409984	3.05756	0.00223145	0.0155686
ENSG00000230615	RP5-1198O20.4	71.6089	1.25489	0.426973	2.93903	0.0032924	0.0207049
ENSG00000117399	CDC20	7185.23	1.25492	0.255261	4.91624	8.82241e-07	5.22744e-05
ENSG00000130193	THEM6	834.62	1.25559	0.295458	4.24964	2.14113e-05	0.000550288
ENSG00000163113	OTUD7B	1191.21	1.25597	0.319167	3.93515	8.31443e-05	0.00143721
ENSG00000170191	NANP	959.502	1.25666	0.20472	6.13847	8.33201e-10	2.86421e-07
ENSG00000160285	LSS	1528.51	1.25724	0.242006	5.1951	2.04615e-07	1.64162e-05
ENSG00000008128	CDK11A	364.98	1.25851	0.330088	3.81264	0.00013749	0.00203316
ENSG00000187837	HIST1H1C	4889.11	1.25967	0.381344	3.30323	0.000955795	0.00841435
ENSG00000256269	HMBS	34681.5	1.26161	0.314406	4.01266	6.00384e-05	0.00114793
ENSG00000007541	PIGQ	13166.8	1.26318	0.315635	4.00204	6.27998e-05	0.00118271
ENSG00000129282	MRM1	352.536	1.26383	0.397395	3.18028	0.00147133	0.0114886
ENSG00000140905	GCSH	59.1786	1.26567	0.383804	3.2977	0.000974808	0.00851421
ENSG00000080824	HSP90AA1	102616	1.26588	0.316347	4.00156	6.29275e-05	0.00118271
ENSG00000243156	MICAL3	3591.07	1.26774	0.270122	4.6932	2.68966e-06	0.000119535
ENSG00000166323	C11orf65	22.8145	1.26937	0.402336	3.15501	0.00160493	0.0122773
ENSG00000272990	RP11-305K5.1	135.873	1.27211	0.441738	2.87979	0.00397939	0.0238146
ENSG00000224411	RP11-1033A18.1	106.074	1.27238	0.313217	4.06228	4.85956e-05	0.000988428
ENSG00000225485	ARHGAP23	4245.35	1.2728	0.262194	4.85444	1.2073e-06	6.64899e-05
ENSG00000177842	ZNF620	441.472	1.27299	0.22869	5.56645	2.59981e-08	3.88261e-06
ENSG00000260751	CTD-2196E14.6	201.058	1.2741	0.247384	5.15028	2.60092e-07	2.0242e-05
ENSG00000178814	OPLAH	548.117	1.27483	0.371424	3.43228	0.000598532	0.00600234
ENSG00000130560	UBAC1	12971	1.27491	0.279041	4.56892	4.90249e-06	0.000182007
ENSG00000112667	DNPH1	631.805	1.27501	0.252607	5.04741	4.47835e-07	3.04252e-05
ENSG00000169877	AHSP	35264	1.27615	0.323897	3.93997	8.14912e-05	0.00141453
ENSG00000139914	FITM1	38.5752	1.27772	0.328431	3.89039	0.000100083	0.00163954
ENSG00000160191	PDE9A	49.9635	1.27816	0.36258	3.52519	0.000423179	0.00464264
ENSG00000204315	FKBPL	541.6	1.2791	0.239772	5.33466	9.57237e-08	9.38942e-06
ENSG00000154122	ANKH	5320.61	1.27962	0.301558	4.24337	2.20187e-05	0.000558964
ENSG00000157870	FAM213B	1425.27	1.27968	0.273995	4.67046	3.00519e-06	0.000128699
ENSG00000269397	CTB-92J24.2	63.0296	1.2814	0.431776	2.96774	0.00300002	0.0192981
ENSG00000080819	CPOX	17653.7	1.28233	0.343592	3.73212	0.000189872	0.00258841
ENSG00000185189	NRBP2	693.741	1.28264	0.298936	4.29068	1.7813e-05	0.000477809
ENSG00000235989	MORC2-AS1	22.675	1.28301	0.485591	2.64216	0.00823802	0.0398925
ENSG00000133065	SLC41A1	2301.82	1.28441	0.243087	5.28374	1.26576e-07	1.15289e-05
ENSG00000106992	AK1	278.582	1.28472	0.281202	4.56869	4.90784e-06	0.000182007
ENSG00000233325	MIPEPP3	61.7821	1.2864	0.390686	3.29268	0.000992377	0.00861289
ENSG00000271948	RP11-242F4.2	31.9151	1.28821	0.452669	2.84582	0.00442979	0.0257446
ENSG00000148908	RGS10	4215.21	1.28882	0.30811	4.18298	2.87718e-05	0.000678451
ENSG00000144647	POMGNT2	2063.2	1.28943	0.302297	4.26543	1.99522e-05	0.000524163
ENSG00000148218	ALAD	22271.2	1.28952	0.274808	4.69243	2.69983e-06	0.000119555
ENSG00000130770	ATPIF1	7356.26	1.29041	0.210436	6.13208	8.6736e-10	2.86421e-07
ENSG00000004478	FKBP4	5092.31	1.29043	0.347445	3.71407	0.000203949	0.00271993
ENSG00000261490	RP11-448G15.3	673.398	1.29111	0.338575	3.81337	0.000137086	0.00203081
ENSG00000154269	ENPP3	34.2576	1.29228	0.47539	2.71835	0.00656086	0.0337496
ENSG00000176125	UFSP1	56.9562	1.29366	0.358922	3.60428	0.000313022	0.0037117
ENSG00000097096	SYDE2	303.213	1.29408	0.303357	4.26584	1.99147e-05	0.00052401
ENSG00000023909	GCLM	7193.41	1.29425	0.316538	4.08876	4.33692e-05	0.00090774
ENSG00000266651	RP11-138I1.3	81.6365	1.29563	0.395589	3.27521	0.00105585	0.00898042
ENSG00000187024	PTRH1	160.895	1.29581	0.316799	4.09033	4.30755e-05	0.000903876
ENSG00000166947	EPB42	22913.7	1.29638	0.359825	3.6028	0.000314804	0.00372751
ENSG00000231992	RP11-57H12.2	74.5491	1.29679	0.295598	4.38701	1.14919e-05	0.000349139
ENSG00000162367	TAL1	19602.6	1.29697	0.327303	3.96261	7.41355e-05	0.00132287
ENSG00000260727	SLC7A5P1	110.686	1.2981	0.442432	2.93402	0.00334608	0.0209313
ENSG00000114054	PCCB	4680.73	1.29986	0.234106	5.55245	2.81692e-08	4.09615e-06
ENSG00000168061	SAC3D1	516.887	1.30114	0.287698	4.52261	6.1082e-06	0.000216821
ENSG00000017483	SLC38A5	6201.89	1.30187	0.293875	4.43001	9.42285e-06	0.000298097
ENSG00000105610	KLF1	10474.8	1.3025	0.371039	3.51041	0.000447409	0.00485704
ENSG00000185340	GAS2L1	883.197	1.30285	0.35542	3.66567	0.000246693	0.00312409
ENSG00000179256	SMCO3	29.0496	1.3038	0.465774	2.7992	0.00512288	0.0285548
ENSG00000139629	GALNT6	1940.5	1.30526	0.314972	4.14406	3.41217e-05	0.000765407
ENSG00000165698	C9orf9	99.8954	1.30746	0.285075	4.58639	4.50979e-06	0.000173053
ENSG00000235821	IFITM4P	65.1781	1.30759	0.406494	3.21675	0.00129649	0.010489
ENSG00000067141	NEO1	847.133	1.30865	0.376543	3.47544	0.000510012	0.00531727
ENSG00000157985	AGAP1	613.448	1.31278	0.376858	3.48348	0.000494945	0.00521265
ENSG00000182240	BACE2	1035.73	1.31304	0.290172	4.52505	6.03808e-06	0.000215254
ENSG00000100558	PLEK2	1027.57	1.31597	0.476793	2.76004	0.00577949	0.0310054
ENSG00000269399	CTD-3222D19.7	36.2339	1.31597	0.485836	2.70867	0.00675538	0.0345523
ENSG00000238390	SNORA81	85.2794	1.31697	0.343294	3.83627	0.000124919	0.00190154
ENSG00000131462	TUBG1	6243.08	1.31965	0.300819	4.38686	1.14996e-05	0.000349139
ENSG00000104524	PYCRL	364.984	1.3216	0.378772	3.48918	0.000484509	0.00513536
ENSG00000262410	RP11-388C12.8	51.968	1.32203	0.408498	3.23631	0.00121084	0.00995842
ENSG00000270145	CTD-2267D19.6	63.8526	1.32314	0.344265	3.84338	0.00012135	0.00186606
ENSG00000100351	GRAP2	2624.63	1.32316	0.361129	3.66395	0.000248359	0.00313297
ENSG00000257433	RP1-197B17.3	75.5339	1.32331	0.405489	3.2635	0.00110045	0.0092883
ENSG00000197993	KEL	10404	1.32396	0.318847	4.15233	3.29108e-05	0.000745303
ENSG00000170180	GYPA	24876.9	1.3242	0.319312	4.14704	3.36804e-05	0.000757557
ENSG00000170509	HSD17B13	98.9716	1.32563	0.406701	3.25946	0.00111625	0.00937862
ENSG00000213139	CRYGS	269.373	1.32669	0.268717	4.93713	7.92805e-07	4.86392e-05
ENSG00000151090	THRB	444.072	1.3274	0.422004	3.14547	0.0016582	0.0125661
ENSG00000196787	HIST1H2AG	223.642	1.32855	0.460173	2.88706	0.00388858	0.0234319
ENSG00000188690	UROS	5608.14	1.32889	0.289124	4.59625	4.30169e-06	0.000167392
ENSG00000120256	LRP11	554.267	1.3293	0.446417	2.9777	0.00290418	0.0188572
ENSG00000129646	QRICH2	271.854	1.33166	0.432965	3.07567	0.00210033	0.0149623
ENSG00000108641	B9D1	261.331	1.33256	0.273906	4.86501	1.14451e-06	6.42151e-05
ENSG00000170647	TMEM133	108.336	1.33275	0.499562	2.66783	0.00763434	0.0377662
ENSG00000204613	TRIM10	10731.5	1.33282	0.359915	3.70313	0.000212953	0.00280391
ENSG00000163251	FZD5	2927.41	1.33298	0.279241	4.77358	1.80978e-06	8.90228e-05
ENSG00000235878	AP001468.1	23.96	1.33469	0.326532	4.08746	4.36118e-05	0.00091052
ENSG00000006555	TTC22	121.484	1.33564	0.445794	2.9961	0.00273454	0.0179883
ENSG00000124920	MYRF	162.716	1.33696	0.448454	2.98127	0.00287054	0.0186901
ENSG00000170727	BOP1	376.581	1.33778	0.267791	4.9956	5.86539e-07	3.85836e-05
ENSG00000233006	AC034220.3	129.489	1.33809	0.248889	5.37625	7.60525e-08	7.68733e-06
ENSG00000235545	RP11-230B22.1	35.3647	1.3395	0.362668	3.69346	0.00022122	0.00288525
ENSG00000115107	STEAP3	5806.63	1.33961	0.324646	4.12637	3.68536e-05	0.000808098
ENSG00000126249	PDCD2L	109.611	1.34004	0.322143	4.15977	3.18572e-05	0.000732451
ENSG00000106105	GARS	18476	1.34014	0.253907	5.27807	1.30552e-07	1.17618e-05
ENSG00000140403	DNAJA4	15879.6	1.34132	0.2876	4.66383	3.10377e-06	0.000131159
ENSG00000268758	EMR4P	162.506	1.34159	0.490366	2.7359	0.00622099	0.0325316
ENSG00000222881	Y_RNA	112.666	1.34219	0.325088	4.12869	3.64836e-05	0.000803172
ENSG00000137460	FHDC1	12897.2	1.34451	0.386198	3.4814	0.000498796	0.00524107
ENSG00000100473	COCH	1430.82	1.34489	0.358894	3.74731	0.000178741	0.00247764
ENSG00000148225	WDR31	338.401	1.34534	0.342958	3.92275	8.75443e-05	0.00149149
ENSG00000205309	NT5M	982.226	1.34739	0.249722	5.39558	6.83027e-08	7.13338e-06
ENSG00000269889	RP11-816J6.3	206.744	1.34767	0.348513	3.86692	0.000110218	0.00175344
ENSG00000198088	NUP62CL	230.656	1.3478	0.290211	4.64421	3.41379e-06	0.000139836
ENSG00000172508	CARNS1	139.817	1.34796	0.374763	3.59683	0.00032212	0.00378439
ENSG00000213088	DARC	1359.2	1.35021	0.39914	3.38281	0.000717495	0.00685923
ENSG00000173898	SPTBN2	868.62	1.3504	0.295758	4.56589	4.97383e-06	0.000184007
ENSG00000175449	RFESD	2991.6	1.35205	0.368403	3.67003	0.000242519	0.00307593
ENSG00000170500	LONRF2	742.588	1.35259	0.44225	3.05843	0.00222503	0.0155433
ENSG00000179604	CDC42EP4	3671.56	1.3537	0.281838	4.8031	1.56225e-06	8.04269e-05
ENSG00000165092	ALDH1A1	4420.03	1.35374	0.279687	4.84018	1.29721e-06	7.02738e-05
ENSG00000189316	RP11-797H7.5	201.639	1.35737	0.308346	4.40211	1.07203e-05	0.000329094
ENSG00000188822	CNR2	191.45	1.35772	0.430717	3.15224	0.00162023	0.0123487
ENSG00000266983	CTC-232P5.1	30.861	1.35882	0.295469	4.59885	4.24833e-06	0.000166489
ENSG00000116213	WRAP73	2618.17	1.35973	0.355114	3.829	0.000128664	0.00193721
ENSG00000114698	PLSCR4	1214.79	1.36061	0.398599	3.41348	0.000641381	0.00631739
ENSG00000267093	CTD-2105E13.13	46.9706	1.36079	0.409657	3.32178	0.000894452	0.00801477
ENSG00000267981	AP003041.2	56.7161	1.36086	0.505616	2.69149	0.00711345	0.0359183
ENSG00000090861	AARS	9537.96	1.36095	0.380896	3.57302	0.000352883	0.00406514
ENSG00000260781	ARHGAP23P1	26.5112	1.36108	0.384491	3.53996	0.000400188	0.00445528
ENSG00000241404	EGFL8	289.906	1.36136	0.297872	4.57027	4.87092e-06	0.000181859
ENSG00000271553	RP11-274B21.10	28.8831	1.36506	0.5186	2.6322	0.00848349	0.0407153
ENSG00000116771	AGMAT	86.4732	1.36579	0.350664	3.89487	9.82497e-05	0.00161736
ENSG00000144407	PTH2R	603.711	1.36804	0.483273	2.83077	0.00464359	0.0266356
ENSG00000196411	EPHB4	1433.51	1.3695	0.308175	4.44391	8.83381e-06	0.000284709
ENSG00000072274	TFRC	201183	1.36985	0.386215	3.54686	0.000389854	0.0043691
ENSG00000204791	CTD-3065J16.6	142.478	1.37054	0.484646	2.82792	0.00468517	0.0267999
ENSG00000165495	PKNOX2	37.6369	1.37278	0.522971	2.62496	0.00866592	0.0412801
ENSG00000204323	SMIM5	1549.02	1.37335	0.395145	3.47555	0.000509813	0.00531727
ENSG00000054654	SYNE2	4465.45	1.37877	0.37651	3.66198	0.000250273	0.00314778
ENSG00000099769	IGFALS	31.0282	1.38005	0.435256	3.17067	0.00152089	0.0117812
ENSG00000147324	MFHAS1	9747.26	1.38143	0.342995	4.02755	5.63604e-05	0.00109916
ENSG00000177359	RP11-551L14.1	207.995	1.38302	0.408142	3.38859	0.000702539	0.00675522
ENSG00000234129	RP11-120D5.1	98.0587	1.38624	0.315751	4.39031	1.1319e-05	0.000346829
ENSG00000259986	RP11-382A20.4	379.951	1.38717	0.436048	3.18122	0.00146655	0.0114704
ENSG00000112077	RHAG	21804.3	1.38733	0.312181	4.44399	8.83068e-06	0.000284709
ENSG00000252367	Y_RNA	70.5689	1.38754	0.402152	3.45029	0.000559987	0.00571255
ENSG00000197465	GYPE	2744.89	1.38853	0.395705	3.50901	0.000449785	0.00487645
ENSG00000144659	SLC25A38	6215.16	1.38891	0.271975	5.10674	3.27762e-07	2.42558e-05
ENSG00000117394	SLC2A1	52346.5	1.38892	0.366819	3.78641	0.000152841	0.00219363
ENSG00000259623	RP11-156E6.1	1538.71	1.39045	0.317054	4.38553	1.15703e-05	0.000350642
ENSG00000113356	POLR3G	237.412	1.39089	0.36799	3.77968	0.000157027	0.00224014
ENSG00000120694	HSPH1	6181.53	1.39101	0.440861	3.15521	0.0016038	0.0122773
ENSG00000187566	NHLRC1	151.534	1.39138	0.352194	3.95062	7.79492e-05	0.0013665
ENSG00000128268	MGAT3	2864.74	1.39206	0.290222	4.79654	1.6143e-06	8.23392e-05
ENSG00000110693	SOX6	6887.24	1.39304	0.323544	4.30556	1.66562e-05	0.000451752
ENSG00000257108	NHLRC4	359.968	1.39529	0.320298	4.35623	1.32324e-05	0.000392384
ENSG00000111843	TMEM14C	7796.41	1.39586	0.253906	5.49754	3.85136e-08	5.02708e-06
ENSG00000233836	RP11-255H23.2	44.6632	1.39643	0.527154	2.64901	0.00807286	0.0393021
ENSG00000226252	RP1-18D14.7	26.8734	1.39672	0.405983	3.44034	0.000580982	0.00587575
ENSG00000259001	RPPH1	80.0853	1.39701	0.500571	2.79083	0.00525728	0.0290017
ENSG00000213742	ZNF337-AS1	183.503	1.39711	0.363107	3.84766	0.000119251	0.0018475
ENSG00000071794	HLTF	6409.08	1.39772	0.261434	5.34634	8.97519e-08	8.85605e-06
ENSG00000153982	GDPD1	211.469	1.39805	0.338377	4.13162	3.60214e-05	0.000799353
ENSG00000130702	LAMA5	584.626	1.39922	0.421047	3.32319	0.000889957	0.00799177
ENSG00000105371	ICAM4	756.6	1.40092	0.32895	4.25877	2.05552e-05	0.00053408
ENSG00000161036	LRWD1	1898.6	1.40191	0.30028	4.66867	3.03151e-06	0.000128855
ENSG00000152078	TMEM56	11099.8	1.40241	0.291387	4.81286	1.48784e-06	7.8298e-05
ENSG00000250361	GYPB	2951.76	1.40256	0.346767	4.04467	5.23979e-05	0.00104399
ENSG00000117013	KCNQ4	198.291	1.40396	0.414724	3.38529	0.000711026	0.00680917
ENSG00000224451	ATP5F1P1	35.0229	1.40473	0.459243	3.0588	0.00222228	0.0155409
ENSG00000226029	RP4-798A10.2	168.942	1.40633	0.288493	4.87474	1.08951e-06	6.1852e-05
ENSG00000183762	KREMEN1	2515.21	1.40636	0.365026	3.85277	0.000116791	0.0018213
ENSG00000196517	SLC6A9	4921.87	1.40672	0.388008	3.6255	0.000288407	0.00349483
ENSG00000110801	PSMD9	691.004	1.40694	0.276471	5.08893	3.60093e-07	2.57296e-05
ENSG00000187902	SHISA7	586.692	1.40875	0.365553	3.85374	0.000116327	0.0018192
ENSG00000152939	MARVELD2	175.505	1.40913	0.363535	3.87619	0.000106107	0.00171103
ENSG00000128311	TST	1176.87	1.40924	0.266564	5.28669	1.24551e-07	1.14071e-05
ENSG00000198750	GATSL2	31.2683	1.40938	0.514726	2.73812	0.00617907	0.0324352
ENSG00000247363	RP11-637A17.2	58.7318	1.41137	0.359452	3.92646	8.6205e-05	0.00147474
ENSG00000186603	HPDL	197.3	1.41292	0.454172	3.11097	0.00186472	0.0137201
ENSG00000068971	PPP2R5B	4114.58	1.41339	0.350661	4.03066	5.56204e-05	0.00108986
ENSG00000137267	TUBB2A	2812.33	1.41434	0.489408	2.88991	0.00385351	0.0232967
ENSG00000173991	TCAP	125.853	1.41962	0.366447	3.87402	0.000107053	0.00172293
ENSG00000157322	CLEC18A	31.4882	1.4201	0.475966	2.98362	0.00284861	0.0185692
ENSG00000165238	WNK2	47.1842	1.42207	0.435889	3.26245	0.00110453	0.00930851
ENSG00000171914	TLN2	1483.29	1.42274	0.374327	3.8008	0.000144228	0.00210464
ENSG00000135776	ABCB10	26392.5	1.42319	0.294588	4.83111	1.35775e-06	7.26045e-05
ENSG00000164237	CMBL	1036.06	1.42744	0.310538	4.59668	4.2928e-06	0.000167392
ENSG00000078081	LAMP3	136.361	1.42826	0.3753	3.80565	0.000141433	0.00207665
ENSG00000231205	ZNF826P	77.562	1.43075	0.319071	4.48412	7.32164e-06	0.000243716
ENSG00000168502	SOGA2	302.432	1.43078	0.306307	4.67106	2.99655e-06	0.000128688
ENSG00000189221	MAOA	500.074	1.43153	0.41339	3.46291	0.000534371	0.00551573
ENSG00000104892	KLC3	614.693	1.43161	0.502618	2.84831	0.00439519	0.0256337
ENSG00000156381	ANKRD9	2917.03	1.4322	0.4032	3.55209	0.000382184	0.00432159
ENSG00000167705	RILP	2697.79	1.43295	0.281557	5.08939	3.59218e-07	2.57296e-05
ENSG00000090013	BLVRB	33109.7	1.43407	0.331643	4.32413	1.53134e-05	0.000430255
ENSG00000197721	CR1L	1266.89	1.43565	0.339718	4.22599	2.37896e-05	0.000585974
ENSG00000114631	PODXL2	290.461	1.4391	0.35498	4.05402	5.0346e-05	0.00101285
ENSG00000154917	RAB6B	3655.1	1.43982	0.368357	3.90877	9.27668e-05	0.00155479
ENSG00000004846	ABCB5	80.8577	1.44101	0.53066	2.7155	0.00661759	0.0339418
ENSG00000167536	DHRS13	5262.72	1.44199	0.344398	4.187	2.8267e-05	0.000668449
ENSG00000229044	RP11-266K22.2	88.0531	1.44278	0.325579	4.43141	9.36191e-06	0.000297028
ENSG00000119865	CNRIP1	984.06	1.4467	0.405011	3.57199	0.000354283	0.00407843
ENSG00000070526	ST6GALNAC1	569.874	1.44745	0.449046	3.22339	0.00126685	0.0103146
ENSG00000198959	TGM2	5996.83	1.45006	0.330525	4.38713	1.14855e-05	0.000349139
ENSG00000081181	ARG2	2638.85	1.45324	0.510289	2.84788	0.00440116	0.0256353
ENSG00000167815	PRDX2	39759.9	1.45429	0.3213	4.52626	6.0036e-06	0.000214486
ENSG00000258708	SLC25A21-AS1	61.7884	1.46053	0.486389	3.00281	0.00267499	0.0177943
ENSG00000136842	TMOD1	6671.26	1.46062	0.367346	3.97615	7.00395e-05	0.00127587
ENSG00000105613	MAST1	56.4304	1.46075	0.400874	3.64392	0.00026852	0.00332184
ENSG00000232828	AF196970.3	30.0296	1.46112	0.461723	3.1645	0.00155351	0.0119835
ENSG00000162543	UBXN10	948.896	1.4623	0.240016	6.09252	1.11145e-09	3.34992e-07
ENSG00000086506	HBQ1	1114.4	1.46277	0.460662	3.17537	0.00149644	0.0116408
ENSG00000173926	MARCH3	2248.23	1.46574	0.316492	4.6312	3.63554e-06	0.000146633
ENSG00000136840	ST6GALNAC4	6527.81	1.46576	0.304767	4.80943	1.51365e-06	7.89047e-05
ENSG00000188582	PAQR9	1392.71	1.4681	0.286405	5.12598	2.9599e-07	2.27158e-05
ENSG00000213468	RP11-453F18__B.1	207.204	1.47293	0.282941	5.20579	1.93173e-07	1.57746e-05
ENSG00000125895	TMEM74B	20.6062	1.4748	0.552099	2.67127	0.00755657	0.0374933
ENSG00000029534	ANK1	58541.9	1.47721	0.328088	4.50249	6.71631e-06	0.000229087
ENSG00000129595	EPB41L4A	538.392	1.48011	0.364633	4.05919	4.92439e-05	0.000995507
ENSG00000198208	RPS6KL1	904.06	1.48082	0.309161	4.78979	1.66954e-06	8.38666e-05
ENSG00000227533	SLC2A1-AS1	242.272	1.48378	0.424425	3.49598	0.000472323	0.00505467
ENSG00000198723	C19orf45	44.729	1.48701	0.517121	2.87556	0.00403317	0.0240669
ENSG00000181026	AEN	6868.31	1.48735	0.344199	4.32121	1.55178e-05	0.000433793
ENSG00000070182	SPTB	46923.9	1.49375	0.31937	4.67717	2.90855e-06	0.000126548
ENSG00000266972	LRRC37A9P	38.6785	1.49482	0.549084	2.72239	0.00648113	0.0334483
ENSG00000174564	IL20RB	90.5485	1.49563	0.449676	3.32602	0.000880942	0.00793662
ENSG00000100346	CACNA1I	397.173	1.50028	0.367021	4.08773	4.35616e-05	0.00091052
ENSG00000167550	RHEBL1	236.209	1.50248	0.34929	4.30152	1.69628e-05	0.00045574
ENSG00000205085	FAM71F2	82.0604	1.50304	0.43894	3.42425	0.000616496	0.00613056
ENSG00000101935	AMMECR1	7649.07	1.50494	0.253729	5.93129	3.00561e-09	7.17142e-07
ENSG00000186871	ERCC6L	1020.37	1.51447	0.257833	5.87387	4.2574e-09	8.90855e-07
ENSG00000186235	AC016757.3	342.799	1.51618	0.379744	3.99262	6.53466e-05	0.00121278
ENSG00000173715	C11orf80	313.748	1.51711	0.302553	5.01438	5.32041e-07	3.52786e-05
ENSG00000126088	UROD	27988.4	1.51745	0.314598	4.82345	1.41095e-06	7.49659e-05
ENSG00000234261	RP11-146I2.1	27.1859	1.51906	0.49709	3.0559	0.00224388	0.015631
ENSG00000049283	EPN3	26.4938	1.51939	0.581426	2.61322	0.00896935	0.0423001
ENSG00000225151	GOLGA2P7	68.8071	1.52019	0.445517	3.41219	0.000644427	0.00633986
ENSG00000166165	CKB	350.407	1.5204	0.369395	4.11593	3.85625e-05	0.000834531
ENSG00000198721	ECI2	2305.48	1.52043	0.279377	5.44222	5.26194e-08	6.02612e-06
ENSG00000237883	DGUOK-AS1	91.8696	1.52307	0.369355	4.1236	3.73002e-05	0.000814838
ENSG00000141404	GNAL	129.12	1.52363	0.491259	3.10149	0.00192552	0.0140676
ENSG00000101447	FAM83D	3453.23	1.52594	0.298618	5.11003	3.22112e-07	2.41674e-05
ENSG00000115641	FHL2	1797.81	1.52607	0.278383	5.4819	4.20788e-08	5.2844e-06
ENSG00000073464	CLCN4	1582.64	1.52895	0.390298	3.9174	8.95107e-05	0.0015172
ENSG00000157992	KRTCAP3	135.898	1.5302	0.276479	5.5346	3.11943e-08	4.30527e-06
ENSG00000173599	PC	1209.42	1.53023	0.315101	4.8563	1.19599e-06	6.63076e-05
ENSG00000157734	SNX22	3430.19	1.53119	0.420793	3.63881	0.000273896	0.00336822
ENSG00000134824	FADS2	5095.81	1.53388	0.321192	4.7756	1.79171e-06	8.83965e-05
ENSG00000136929	HEMGN	40485.6	1.53881	0.35268	4.3632	1.28174e-05	0.000381461
ENSG00000105982	RNF32	54.1181	1.53999	0.444998	3.46066	0.000538854	0.00555509
ENSG00000268516	CTD-3138B18.5	136.508	1.54212	0.279454	5.51834	3.42216e-08	4.53833e-06
ENSG00000154639	CXADR	642.995	1.54254	0.359549	4.2902	1.78509e-05	0.000478053
ENSG00000188763	FZD9	39.3895	1.54354	0.553038	2.79103	0.00525414	0.0290017
ENSG00000225872	AC002398.5	53.7355	1.54473	0.57444	2.6891	0.0071644	0.0361535
ENSG00000256453	DND1	71.0277	1.54558	0.309606	4.99209	5.97291e-07	3.91356e-05
ENSG00000156265	MAP3K7CL	403.911	1.54651	0.391494	3.95027	7.80643e-05	0.0013665
ENSG00000180155	LYNX1	102.933	1.54678	0.453854	3.4081	0.000654164	0.00640524
ENSG00000254791	FAR1-IT1	62.8299	1.54757	0.441296	3.50688	0.000453395	0.00490596
ENSG00000253966	CTC-455F18.3	53.8418	1.54861	0.557452	2.77801	0.00546927	0.0298235
ENSG00000133477	FAM83F	776.942	1.55028	0.331687	4.67393	2.95484e-06	0.000127558
ENSG00000178502	KLHL11	1082.27	1.55038	0.324006	4.78503	1.7096e-06	8.53616e-05
ENSG00000227195	MIR663A	687.914	1.55099	0.55897	2.77472	0.00552493	0.0300481
ENSG00000269900	RMRP	37.9257	1.55353	0.318489	4.87782	1.07265e-06	6.11041e-05
ENSG00000224259	LINC01133	416.589	1.55839	0.456108	3.4167	0.000633848	0.0062618
ENSG00000196890	HIST3H2BB	31.9561	1.55895	0.482558	3.23061	0.00123528	0.0101125
ENSG00000249868	RP11-63E5.6	65.6629	1.56034	0.419376	3.72062	0.000198736	0.00267218
ENSG00000130766	SESN2	4646.03	1.56222	0.322193	4.8487	1.24275e-06	6.77665e-05
ENSG00000172005	MAL	807.949	1.57527	0.59393	2.65228	0.00799493	0.0391308
ENSG00000269948	RP11-248J23.6	30.3811	1.57546	0.5536	2.84585	0.00442935	0.0257446
ENSG00000241679	RP11-80H8.4	139.367	1.57824	0.309261	5.10326	3.3386e-07	2.44704e-05
ENSG00000163170	BOLA3	1094.51	1.57841	0.285257	5.5333	3.14253e-08	4.30527e-06
ENSG00000176268	CYCSP34	22.0037	1.57931	0.503298	3.13793	0.00170145	0.0127786
ENSG00000132470	ITGB4	197.172	1.58273	0.363684	4.35194	1.34939e-05	0.000397316
ENSG00000230071	RPL4P6	31.6511	1.58293	0.334404	4.73358	2.20599e-06	0.000103888
ENSG00000143942	CHAC2	478.839	1.58671	0.427029	3.7157	0.000202639	0.00270463
ENSG00000204584	RP11-304F15.3	75.2325	1.58723	0.400093	3.96716	7.2734e-05	0.0013063
ENSG00000267750	AC003102.3	511.732	1.58738	0.416892	3.80766	0.000140289	0.0020635
ENSG00000253986	CTC-756D1.3	223.997	1.58986	0.437378	3.63499	0.000277993	0.00340779
ENSG00000162878	PKDCC	613.916	1.59638	0.47788	3.34055	0.000836133	0.00767049
ENSG00000254996	ANKHD1-EIF4EBP3	310.716	1.60785	0.241357	6.66171	2.70663e-11	1.44735e-08
ENSG00000100889	PCK2	4188.15	1.60828	0.380286	4.22913	2.34594e-05	0.000583039
ENSG00000168754	FAM178B	1450.33	1.6123	0.423086	3.81081	0.000138514	0.00204283
ENSG00000105327	BBC3	2536.63	1.61899	0.377624	4.28732	1.80843e-05	0.00048352
ENSG00000149948	HMGA2	525.348	1.61921	0.275181	5.88417	4.00063e-09	8.72612e-07
ENSG00000099889	ARVCF	1257.2	1.62065	0.299533	5.41058	6.28204e-08	6.80906e-06
ENSG00000163864	NMNAT3	1343.89	1.62282	0.34161	4.7505	2.02916e-06	9.69377e-05
ENSG00000111728	ST8SIA1	226.75	1.62379	0.467931	3.47015	0.000520159	0.00539591
ENSG00000134376	CRB1	176.045	1.62539	0.451853	3.59717	0.000321693	0.00378206
ENSG00000105173	CCNE1	3734.04	1.62626	0.229869	7.07471	1.49767e-12	1.12849e-09
ENSG00000251432	RP11-420A23.1	159.407	1.62655	0.333427	4.87826	1.07024e-06	6.11041e-05
ENSG00000148288	GBGT1	1129.1	1.63105	0.315267	5.17357	2.29659e-07	1.82156e-05
ENSG00000205683	DPF3	1029.97	1.63453	0.399044	4.09612	4.20125e-05	0.000884933
ENSG00000079156	OSBPL6	745.837	1.63586	0.429248	3.81098	0.000138416	0.00204283
ENSG00000167994	RAB3IL1	2736.85	1.63756	0.369039	4.43737	9.10667e-06	0.000291995
ENSG00000181218	HIST3H2A	467.072	1.64669	0.397603	4.14154	3.44979e-05	0.000770325
ENSG00000255007	CTD-2589M5.4	34.7317	1.64806	0.404817	4.07113	4.67863e-05	0.000956321
ENSG00000249476	CTD-2587M2.1	68.2168	1.6482	0.435438	3.78516	0.000153609	0.00219894
ENSG00000228541	AC093159.1	52.9327	1.65271	0.586137	2.81967	0.00480728	0.0273006
ENSG00000100003	SEC14L2	634.866	1.65425	0.269753	6.13247	8.65253e-10	2.86421e-07
ENSG00000225761	RP11-417O11.5	34.3921	1.66058	0.494571	3.35762	0.000786153	0.00734467
ENSG00000170486	KRT72	37.3326	1.66216	0.655745	2.53477	0.0112523	0.049741
ENSG00000133488	SEC14L4	2262.13	1.66714	0.350444	4.75721	1.96285e-06	9.45876e-05
ENSG00000236200	KDM4A-AS1	25.7847	1.66872	0.546508	3.05341	0.00226254	0.0157258
ENSG00000165702	GFI1B	5329.15	1.67051	0.313894	5.3219	1.02687e-07	9.83958e-06
ENSG00000137434	C6orf52	24.8767	1.67542	0.452699	3.70096	0.000214784	0.00281683
ENSG00000102145	GATA1	8498	1.67556	0.309839	5.40783	6.3793e-08	6.86686e-06
ENSG00000223138	RNA5SP450	44.423	1.67589	0.424458	3.9483	7.87087e-05	0.00137632
ENSG00000070669	ASNS	7929.27	1.6794	0.381016	4.40768	1.04481e-05	0.000324951
ENSG00000271303	SRXN1	37.6478	1.68343	0.660956	2.54696	0.0108666	0.0484775
ENSG00000165449	SLC16A9	592.869	1.68416	0.479671	3.51107	0.000446299	0.00485453
ENSG00000165171	WBSCR27	27.5046	1.69309	0.646393	2.6193	0.00881115	0.0417455
ENSG00000163121	NEURL3	26.7153	1.69379	0.466952	3.62734	0.000286353	0.00347756
ENSG00000101255	TRIB3	5183.05	1.69676	0.415285	4.08577	4.393e-05	0.00091371
ENSG00000100336	APOL4	1308.37	1.69704	0.506103	3.35315	0.000798978	0.00743664
ENSG00000161513	FDXR	1006.22	1.69772	0.415163	4.08928	4.32718e-05	0.000906848
ENSG00000221988	PPT2	1641.77	1.69775	0.273219	6.2139	5.16842e-10	1.9472e-07
ENSG00000165816	VWA2	51.0977	1.70087	0.590713	2.87935	0.00398493	0.0238262
ENSG00000110888	CAPRIN2	8185.46	1.7016	0.352903	4.82172	1.42329e-06	7.53799e-05
ENSG00000225483	RP11-38J22.2	38.6001	1.70273	0.651183	2.61483	0.00892709	0.0421386
ENSG00000214491	SEC14L6	66.3642	1.70925	0.527319	3.24139	0.00118949	0.00984428
ENSG00000258539	RP11-12J10.3	50.187	1.71528	0.380511	4.50783	6.54926e-06	0.000226182
ENSG00000248596	RP11-844P9.2	257.958	1.71624	0.474934	3.61364	0.000301924	0.00361547
ENSG00000147642	SYBU	377.796	1.71651	0.550491	3.11815	0.00181993	0.0134683
ENSG00000133026	MYH10	8889.88	1.72117	0.302834	5.68354	1.31933e-08	2.16541e-06
ENSG00000087842	PIR	370.367	1.72347	0.331645	5.19672	2.02838e-07	1.64022e-05
ENSG00000249684	RP11-423H2.3	208.214	1.72425	0.345901	4.98481	6.2023e-07	4.01623e-05
ENSG00000118777	ABCG2	1709.06	1.72709	0.391989	4.40597	1.0531e-05	0.000325694
ENSG00000253154	CTA-392E5.1	155.389	1.72886	0.311898	5.54305	2.97249e-08	4.21154e-06
ENSG00000116299	KIAA1324	192.678	1.73103	0.599702	2.88648	0.00389572	0.0234663
ENSG00000162706	CADM3	74.2143	1.73436	0.662541	2.61773	0.00885158	0.0418638
ENSG00000075340	ADD2	20362.1	1.736	0.313861	5.53113	3.18181e-08	4.32335e-06
ENSG00000152969	JAKMIP1	109.182	1.73754	0.488636	3.5559	0.000376689	0.00427697
ENSG00000119888	EPCAM	1297.7	1.73895	0.438316	3.96736	7.26742e-05	0.0013063
ENSG00000230006	ANKRD36BP2	853.131	1.73991	0.451381	3.85463	0.000115903	0.00181428
ENSG00000068078	FGFR3	608.609	1.74022	0.389571	4.467	7.93224e-06	0.000261417
ENSG00000253483	CTC-756D1.1	104.858	1.74341	0.595192	2.92916	0.00339877	0.0211333
ENSG00000144712	CAND2	59.2575	1.74646	0.399427	4.37241	1.22882e-05	0.000369023
ENSG00000147036	LANCL3	664.233	1.74948	0.383572	4.56101	5.09073e-06	0.000187115
ENSG00000254854	CTD-2523D13.2	30.7829	1.75148	0.427851	4.09368	4.24581e-05	0.000892051
ENSG00000215811	BTNL10	177.309	1.75345	0.476613	3.67897	0.000234174	0.00300225
ENSG00000204314	PRRT1	218.809	1.75494	0.320056	5.48321	4.17667e-08	5.2844e-06
ENSG00000141744	PNMT	91.2525	1.75822	0.337669	5.20694	1.91981e-07	1.57548e-05
ENSG00000184350	MRGPRE	50.8537	1.76303	0.423916	4.15892	3.19755e-05	0.000734153
ENSG00000065320	NTN1	127.693	1.76306	0.411305	4.2865	1.81511e-05	0.000484115
ENSG00000039068	CDH1	6333.03	1.76796	0.361778	4.88685	1.02461e-06	5.97525e-05
ENSG00000233623	PGAM1P11	22.9167	1.768	0.371811	4.75509	1.98354e-06	9.53075e-05
ENSG00000123191	ATP7B	1954.89	1.76926	0.30703	5.76249	8.28825e-09	1.51067e-06
ENSG00000143147	GPR161	147.931	1.77431	0.450267	3.94058	8.12838e-05	0.00141453
ENSG00000228485	GRK5-IT1	29.2845	1.77619	0.538201	3.30023	0.000966051	0.00846275
ENSG00000167363	FN3K	1786.59	1.78007	0.301277	5.90841	3.45415e-09	7.95271e-07
ENSG00000183010	PYCR1	1887.73	1.78097	0.329103	5.41158	6.24709e-08	6.80906e-06
ENSG00000251791	SCARNA6	38.8257	1.78325	0.292884	6.0886	1.13901e-09	3.37168e-07
ENSG00000196660	SLC30A10	220.607	1.78401	0.418539	4.26248	2.0217e-05	0.000527775
ENSG00000117595	IRF6	319.858	1.7893	0.514747	3.47607	0.000508821	0.00531654
ENSG00000261574	RP1-168P16.2	53.3008	1.79636	0.56904	3.15683	0.00159496	0.0122405
ENSG00000174951	FUT1	1218.87	1.79972	0.537787	3.34653	0.000818307	0.00755294
ENSG00000225720	RP4-742C19.12	224.334	1.80384	0.647289	2.78675	0.00532387	0.0292716
ENSG00000134317	GRHL1	1239.35	1.80462	0.427544	4.2209	2.43334e-05	0.000596707
ENSG00000143627	PKLR	3652.4	1.80745	0.357362	5.05776	4.242e-07	2.95461e-05
ENSG00000160606	TLCD1	40.3278	1.81016	0.532718	3.39798	0.00067886	0.00659254
ENSG00000203805	PPAPDC1A	337.773	1.81124	0.445678	4.064	4.8239e-05	0.00098238
ENSG00000075643	MOCOS	47.3061	1.81209	0.538818	3.36307	0.000770794	0.00725168
ENSG00000179588	ZFPM1	1764.87	1.82341	0.324551	5.61823	1.92919e-08	2.96112e-06
ENSG00000169247	SH3TC2	524.935	1.82847	0.444394	4.11453	3.87968e-05	0.000837307
ENSG00000205639	MFSD2B	4264.31	1.82984	0.336659	5.4353	5.47042e-08	6.21118e-06
ENSG00000233261	LINC00264	84.3302	1.83054	0.622536	2.94045	0.00327735	0.0206416
ENSG00000006047	YBX2	177.918	1.83208	0.389333	4.7057	2.53e-06	0.00011459
ENSG00000089356	FXYD3	35.9929	1.83287	0.400442	4.57712	4.71415e-06	0.000178825
ENSG00000101213	PTK6	79.0594	1.83719	0.510853	3.59632	0.000322745	0.00378905
ENSG00000176658	MYO1D	2123.06	1.83723	0.300605	6.11177	9.85301e-10	3.08176e-07
ENSG00000144485	HES6	4941.65	1.83862	0.423722	4.33922	1.42986e-05	0.000411474
ENSG00000140287	HDC	1142.04	1.83976	0.44569	4.12788	3.66124e-05	0.000803873
ENSG00000260442	RP11-22P6.3	25.2812	1.84584	0.374676	4.92649	8.37207e-07	5.05469e-05
ENSG00000048140	TSPAN17	9265.75	1.84958	0.264744	6.98627	2.82284e-12	1.87177e-09
ENSG00000165272	AQP3	2310.23	1.85072	0.374719	4.93896	7.8541e-07	4.84005e-05
ENSG00000108272	DHRS11	810.074	1.85352	0.241843	7.66414	1.80032e-14	2.98438e-11
ENSG00000109255	NMU	688.207	1.8566	0.489749	3.79093	0.000150085	0.00216532
ENSG00000134716	CYP2J2	32.9411	1.85697	0.612125	3.03365	0.00241618	0.0164759
ENSG00000262898	AC139099.4	47.8825	1.86234	0.458924	4.05805	4.94845e-05	0.000999153
ENSG00000171160	MORN4	107.501	1.86253	0.387688	4.80419	1.55375e-06	8.02385e-05
ENSG00000100012	SEC14L3	19.8003	1.86664	0.439051	4.25154	2.12303e-05	0.000548186
ENSG00000168078	PBK	2097.85	1.87004	0.343401	5.44563	5.16214e-08	6.02612e-06
ENSG00000141854	hsa-mir-1199	170.666	1.87081	0.318116	5.8809	4.08039e-09	8.78449e-07
ENSG00000239467	AC007405.6	62.6226	1.87121	0.624786	2.99497	0.00274472	0.0180481
ENSG00000130656	HBZ	101.48	1.87126	0.408125	4.58501	4.53964e-06	0.000173796
ENSG00000224177	LINC00570	902.36	1.87419	0.392296	4.77748	1.77505e-06	8.8001e-05
ENSG00000130222	GADD45G	685.314	1.87484	0.40954	4.57793	4.69604e-06	0.000178825
ENSG00000221031	CoTC_ribozyme	46.4628	1.87812	0.47929	3.91854	8.90872e-05	0.00151156
ENSG00000114646	CSPG5	32.4632	1.88627	0.375043	5.02949	4.91799e-07	3.30063e-05
ENSG00000172752	COL6A5	248.778	1.89831	0.422022	4.49812	6.85556e-06	0.000231928
ENSG00000229196	RP11-775D22.2	27.7888	1.89887	0.54419	3.48936	0.000484182	0.00513518
ENSG00000184492	FOXD4L1	35.9501	1.90442	0.497396	3.82877	0.000128783	0.00193724
ENSG00000179284	DAND5	28.4126	1.90461	0.506799	3.75812	0.000171196	0.00240705
ENSG00000233746	LINC00656	65.6257	1.90719	0.553016	3.44871	0.000563269	0.00572985
ENSG00000156453	PCDH1	769.042	1.91786	0.363941	5.26971	1.36639e-07	1.19845e-05
ENSG00000117322	CR2	228.727	1.91972	0.399422	4.80625	1.53784e-06	7.9665e-05
ENSG00000187456	RDM1	69.238	1.92039	0.41832	4.59072	4.41729e-06	0.000170292
ENSG00000237090	RP11-342M1.6	32.4515	1.9248	0.724626	2.65626	0.00790123	0.038774
ENSG00000119630	PGF	971.383	1.93494	0.499676	3.87239	0.000107775	0.00172617
ENSG00000196648	GOLGA6L20	61.208	1.93582	0.39187	4.93995	7.81426e-07	4.84005e-05
ENSG00000171401	KRT13	749.159	1.93618	0.437848	4.42204	9.77717e-06	0.00030813
ENSG00000187010	RHD	4980.26	1.93856	0.560645	3.45773	0.000544754	0.00559503
ENSG00000196074	SYCP2	1866.74	1.94001	0.604087	3.21147	0.0013206	0.0106167
ENSG00000204815	TTC25	509.133	1.94222	0.408627	4.75303	2.00386e-06	9.60056e-05
ENSG00000257252	RP11-486A14.2	117.016	1.95379	0.50315	3.88312	0.000103123	0.00167103
ENSG00000152705	CATSPER3	27.0285	1.95954	0.435203	4.5026	6.71268e-06	0.000229087
ENSG00000167701	GPT	296.141	1.96686	0.470654	4.179	2.92795e-05	0.000687488
ENSG00000079102	RUNX1T1	98.0568	1.97878	0.493553	4.00926	6.09087e-05	0.00116189
ENSG00000167103	PIP5KL1	123.312	1.9854	0.389099	5.10256	3.35089e-07	2.44704e-05
ENSG00000181885	CLDN7	47.9447	1.98649	0.50581	3.92734	8.58906e-05	0.00147088
ENSG00000182223	ZAR1	28.9919	1.99389	0.772807	2.58006	0.0098784	0.0453613
ENSG00000184260	HIST2H2AC	356.018	1.9959	0.571456	3.49265	0.000478249	0.00507875
ENSG00000055118	KCNH2	14395.3	1.99916	0.334036	5.98487	2.16559e-09	5.52292e-07
ENSG00000188672	RHCE	7046.59	1.99952	0.383871	5.20883	1.90033e-07	1.56903e-05
ENSG00000184368	MAP7D2	151.875	2.00782	0.575731	3.48744	0.000487677	0.00515801
ENSG00000128283	CDC42EP1	929.333	2.00963	0.454865	4.41807	9.95873e-06	0.000313256
ENSG00000233609	RP11-62H7.2	38.4375	2.01423	0.433669	4.64464	3.40677e-06	0.000139836
ENSG00000238009	RP11-34P13.7	28.1715	2.01851	0.623448	3.23765	0.00120518	0.00992462
ENSG00000183421	RIPK4	229.231	2.02374	0.711826	2.84303	0.0044687	0.0259013
ENSG00000162366	PDZK1IP1	2559.95	2.02756	0.49293	4.11329	3.90065e-05	0.000837307
ENSG00000249898	CTD-2541M15.1	55.4115	2.02766	0.506367	4.00432	6.21958e-05	0.00117672
ENSG00000104267	CA2	60882.4	2.03563	0.357575	5.69288	1.24915e-08	2.11159e-06
ENSG00000187997	C17orf99	1038.82	2.03578	0.440087	4.62585	3.73065e-06	0.000149741
ENSG00000189056	RELN	2144.25	2.03759	0.63469	3.21037	0.00132565	0.0106418
ENSG00000185909	KLHDC8B	1814.64	2.03819	0.340969	5.97764	2.26388e-09	5.6861e-07
ENSG00000169194	IL13	31.8931	2.04287	0.568937	3.59068	0.000329817	0.0038557
ENSG00000137648	TMPRSS4	56.0078	2.05292	0.451033	4.55159	5.32422e-06	0.000194404
ENSG00000253981	ALG1L13P	174.843	2.05451	0.600417	3.42181	0.000622067	0.00617485
ENSG00000124657	OR2B6	28.0055	2.05464	0.546867	3.75711	0.000171889	0.00241313
ENSG00000069482	GAL	264.476	2.05662	0.477561	4.3065	1.65858e-05	0.000451467
ENSG00000130997	POLN	114.286	2.05781	0.341845	6.01973	1.74712e-09	4.70247e-07
ENSG00000224091	AC104389.16	171.997	2.06014	0.586804	3.51079	0.000446782	0.00485659
ENSG00000270742	RP4-802A10.1	41.6227	2.06865	0.430112	4.80957	1.51258e-06	7.89047e-05
ENSG00000090920	FCGBP	308.883	2.06925	0.62965	3.28634	0.00101498	0.00875403
ENSG00000145198	VWA5B2	103.016	2.07332	0.480131	4.31824	1.5728e-05	0.000438191
ENSG00000107130	NCS1	1750.08	2.07494	0.319703	6.49021	8.57159e-11	3.8403e-08
ENSG00000256316	HIST1H3F	35.8575	2.07819	0.604605	3.43726	0.00058763	0.00593248
ENSG00000217527	RPS16P5	29.7626	2.08105	0.461069	4.51353	6.37575e-06	0.000222641
ENSG00000196331	HIST1H2BO	62.3819	2.08329	0.456472	4.56389	5.02136e-06	0.000184976
ENSG00000206384	COL6A6	80.9208	2.08471	0.524162	3.97723	6.97216e-05	0.00127148
ENSG00000256347	OR8R1P	57.1319	2.08851	0.508383	4.10815	3.98843e-05	0.000845545
ENSG00000124693	HIST1H3B	88.6054	2.08894	0.598072	3.49279	0.000478	0.00507875
ENSG00000112212	TSPO2	3350.66	2.09073	0.45462	4.59885	4.24836e-06	0.000166489
ENSG00000204610	TRIM15	186.961	2.10242	0.49562	4.24199	2.21542e-05	0.000560688
ENSG00000182230	FAM153B	93.4803	2.10515	0.452219	4.65515	3.23743e-06	0.000134167
ENSG00000227184	EPPK1	60.2178	2.10593	0.446319	4.71843	2.37671e-06	0.000110052
ENSG00000184985	SORCS2	194.368	2.1106	0.511274	4.12812	3.65744e-05	0.000803873
ENSG00000178773	CPNE7	92.7476	2.11069	0.447995	4.71141	2.46012e-06	0.000112037
ENSG00000223855	AC147651.3	104.081	2.11357	0.469873	4.49818	6.85389e-06	0.000231928
ENSG00000260592	CTA-363E6.6	2524.18	2.11489	0.453504	4.66345	3.10947e-06	0.000131159
ENSG00000060566	CREB3L3	28.2693	2.12623	0.637635	3.33456	0.000854335	0.00778577
ENSG00000099377	HSD3B7	1162.5	2.12753	0.377118	5.64156	1.68513e-08	2.686e-06
ENSG00000124701	APOBEC2	124.242	2.12915	0.571345	3.72655	0.000194118	0.00263331
ENSG00000147614	ATP6V0D2	112.192	2.12921	0.721821	2.94977	0.00318007	0.0202132
ENSG00000206177	HBM	13765	2.13685	0.445239	4.79932	1.59203e-06	8.17064e-05
ENSG00000178297	TMPRSS9	328.421	2.14366	0.596856	3.59158	0.000328676	0.00384507
ENSG00000255367	RP13-726E6.2	225.854	2.15814	0.421941	5.1148	3.14078e-07	2.37739e-05
ENSG00000188191	PRKAR1B	872.606	2.1584	0.285688	7.55508	4.18593e-14	5.3377e-11
ENSG00000240710	RP11-430C7.4	57.9767	2.16201	0.48405	4.4665	7.9511e-06	0.000261519
ENSG00000240583	AQP1	12273.9	2.16731	0.333874	6.49142	8.50299e-11	3.8403e-08
ENSG00000264853	RP11-16C1.2	33.3884	2.18859	0.469961	4.65696	3.20912e-06	0.000133662
ENSG00000197061	HIST1H4C	31.5963	2.19207	0.568923	3.85301	0.000116675	0.00182121
ENSG00000183032	SLC25A21	1319.82	2.19933	0.435371	5.05163	4.38059e-07	3.00574e-05
ENSG00000170382	LRRN2	644.051	2.2048	0.427449	5.15805	2.4954e-07	1.95124e-05
ENSG00000156575	PRG3	3130.1	2.20648	0.791806	2.78664	0.00532584	0.0292727
ENSG00000187244	BCAM	3338.57	2.20943	0.418596	5.27819	1.30468e-07	1.17618e-05
ENSG00000022556	NLRP2	274.249	2.21663	0.565501	3.91976	8.86359e-05	0.00150545
ENSG00000197332	ZNF833P	19.9772	2.22565	0.462589	4.81128	1.49969e-06	7.86718e-05
ENSG00000224186	C5orf66	33.4435	2.24544	0.444228	5.05469	4.3108e-07	2.98997e-05
ENSG00000133742	CA1	250365	2.2469	0.369954	6.07345	1.25191e-09	3.51745e-07
ENSG00000264462	MIR3648	41.2466	2.2486	0.801349	2.80601	0.00501585	0.0281761
ENSG00000128274	A4GALT	2500.42	2.25323	0.372708	6.04557	1.48879e-09	4.11327e-07
ENSG00000069011	PITX1	144.732	2.28119	0.56466	4.03993	5.34665e-05	0.00106018
ENSG00000143816	WNT9A	36.1566	2.28126	0.642456	3.55084	0.000383997	0.00433451
ENSG00000161040	FBXL13	63.1339	2.28181	0.558837	4.08314	4.44312e-05	0.000920671
ENSG00000248290	TNXA	32.0319	2.28647	0.690154	3.31299	0.000923046	0.00820007
ENSG00000183625	CCR3	33.9946	2.3004	0.618935	3.7167	0.000201844	0.00269618
ENSG00000242082	RP1-90G24.10	70.9848	2.31218	0.816772	2.83088	0.00464199	0.0266356
ENSG00000260001	TGFBR3L	48.2069	2.33311	0.452238	5.15904	2.4822e-07	1.95011e-05
ENSG00000225014	KCTD9P1	33.5081	2.33387	0.528652	4.41477	1.0112e-05	0.000316724
ENSG00000269600	AC016629.3	321.641	2.35928	0.633544	3.72394	0.000196135	0.00264789
ENSG00000245248	USP2-AS1	23.8822	2.37018	0.469221	5.05131	4.38794e-07	3.00574e-05
ENSG00000166349	RAG1	383.003	2.37487	0.691124	3.43624	0.000589858	0.00594773
ENSG00000006074	CCL18	954.889	2.38517	0.937747	2.54351	0.0109746	0.0488302
ENSG00000249784	SCARNA22	29.1453	2.39193	0.421551	5.67412	1.39406e-08	2.26562e-06
ENSG00000214076	CPSF1P1	489.478	2.41668	0.753079	3.20906	0.00133168	0.0106799
ENSG00000248161	RP11-499E18.1	27.4558	2.43145	0.448462	5.42176	5.90156e-08	6.56578e-06
ENSG00000066923	STAG3	562.728	2.43869	0.626934	3.88987	0.0001003	0.00163971
ENSG00000166863	TAC3	42.648	2.44531	0.728422	3.35699	0.000787947	0.00735462
ENSG00000240219	RP11-430C7.5	146.667	2.53184	0.399731	6.33385	2.39116e-10	9.66786e-08
ENSG00000174358	SLC6A19	839.897	2.54836	0.61702	4.13011	3.6259e-05	0.000800353
ENSG00000178538	CA8	841.563	2.55327	0.519372	4.91608	8.8296e-07	5.22744e-05
ENSG00000104140	RHOV	58.6979	2.58132	0.524	4.92618	8.38535e-07	5.05469e-05
ENSG00000255364	RP11-94A24.1	52.0049	2.59599	0.54547	4.75918	1.94379e-06	9.44853e-05
ENSG00000270141	TERC	49.2617	2.60868	0.472504	5.52097	3.37133e-08	4.53222e-06
ENSG00000196132	MYT1	266.359	2.61123	0.394312	6.62225	3.53762e-11	1.8326e-08
ENSG00000182611	HIST1H2AJ	89.8429	2.62103	0.604756	4.33403	1.46407e-05	0.00041786
ENSG00000145824	CXCL14	199.389	2.64486	0.802711	3.29491	0.000984531	0.00855824
ENSG00000232872	CTAGE3P	40.6111	2.68979	0.493148	5.45433	4.91579e-08	6.02612e-06
ENSG00000258525	RP11-829H16.3	44.9834	2.71991	0.56071	4.85083	1.22948e-06	6.72642e-05
ENSG00000244291	C7orf13	81.0475	2.77691	0.568776	4.88225	1.04883e-06	6.07916e-05
ENSG00000130513	GDF15	4127.62	2.77693	0.552815	5.02326	5.08026e-07	3.38215e-05
ENSG00000211448	DIO2	100.731	2.79169	0.82134	3.39895	0.000676456	0.00658076
ENSG00000066735	KIF26A	4019.05	2.82185	0.382858	7.37049	1.70003e-13	1.65773e-10
ENSG00000226763	SRRM5	106.811	2.89518	0.330156	8.76911	1.80081e-18	9.95068e-15
ENSG00000255325	RP11-96B2.1	39.1936	2.92281	0.486662	6.00584	1.90338e-09	5.00831e-07
ENSG00000158104	HPD	89.1215	2.92996	0.595088	4.92358	8.49729e-07	5.06689e-05
ENSG00000261471	RP11-61F12.1	40.6891	2.96777	0.743836	3.98981	6.61251e-05	0.00122339
ENSG00000242175	RN7SL127P	41.2234	2.98087	0.626455	4.75831	1.95218e-06	9.44853e-05
ENSG00000080031	PTPRH	143.176	3.0397	0.729598	4.16626	3.09639e-05	0.000718495
ENSG00000196188	CTSE	2185.77	3.04238	0.520418	5.84604	5.03415e-09	1.0177e-06
ENSG00000139835	GRTP1	266.904	3.05425	0.476821	6.40545	1.49923e-10	6.37249e-08
ENSG00000103740	ACSBG1	1163.11	3.16582	0.415802	7.61376	2.66235e-14	3.67782e-11
ENSG00000077935	SMC1B	180.065	3.58586	0.665864	5.38526	7.23386e-08	7.35679e-06
ENSG00000185559	DLK1	119.216	3.72487	0.88449	4.21132	2.5388e-05	0.00061286
ENSG00000182264	IZUMO1	98.3422	3.82169	0.530077	7.20968	5.60816e-13	4.64832e-10
ENSG00000103089	FA2H	124.775	3.87349	0.402308	9.62816	6.08066e-22	5.03995e-18
ENSG00000180336	C17orf104	121.547	3.95542	0.76048	5.20121	1.97999e-07	1.60894e-05
ENSG00000185615	PDIA2	120.366	3.97283	0.582553	6.81969	9.12369e-12	5.81705e-09
ENSG00000185567	AHNAK2	66.2146	4.01146	0.713232	5.62434	1.86219e-08	2.885e-06
ENSG00000187017	ESPN	1415.97	4.23309	0.427394	9.90443	3.98234e-23	6.60152e-19
ENSG00000133454	MYO18B	363.771	4.49914	0.634025	7.09615	1.28277e-12	1.0126e-09
ENSG00000214888	XXyac-YM21GA2.7	136.506	5.4419	1.37982	3.94392	8.01606e-05	0.00139876

## Sheet: 80-gene signature
pval	pval_BH	log2	Gene	Event_type	Frameshift_?	adjusted_pvalue	dPSI
0.000396891	0.0163472	-1.08103	ANKLE1
0.000154474	0.00811587	-0.713484	AUNIP
0.00012415	0.00697131	-0.664064	BCCIP
0.000381993	0.015886	-0.728515	BIRC5
2.96e-05	0.00252919	0.702125	BOD1
0.000430828	0.0174849	-1.07453	BRCA1	ES	False	0.0317718	-0.1374
7.84e-07	0.000171515	1.07318	C19orf40
0.000813568	0.027635	0.710556	CCDC88A	ES	True	6.24266e-09	-0.193
0.000520131	0.0201217	-0.778448	CCNB1
1.95e-13	6.53e-10	-1.60025	CCNE1
4.94e-07	0.000122337	-1.20389	CDC20
0.000259184	0.0120144	-0.975971	CDC34
1.05e-06	0.000213436	-1.60728	CDH1
1.96e-05	0.0018911	0.618205	CDK5RAP3	IR	True	4.06833e-14	0.116
				IR	True	0.0177237	0.1033
8.18e-05	0.00523049	-0.865498	CDT1
0.000235675	0.0111743	-0.876393	CENPE	ES	False	0.0498949	-0.1767
0.000153509	0.00807852	-0.730101	CLSPN	ES	True	5.0584e-07	-0.1877
0.000121212	0.00684258	-0.66613	COMMD1
0.000313201	0.0137448	-0.686093	DDB1
5.94e-05	0.0041411	-0.822341	DDX1
0.000170018	0.00872449	-1.01778	DLGAP5
0.000548017	0.0208771	-1.07696	ESCO2
9.96e-05	0.00598838	-0.799696	EXO1	ES	False	0.00362775	-0.2002
0.00098551	0.0318874	0.692211	FAM111A	IR	True	0.025543	0.1298
				altA	True	0.0360471	0.1404
8.55e-05	0.00538872	0.932994	GEN1	IR	True	5.49875e-06	-0.1206
0.000864996	0.0288681	-0.723064	GINS2
0.000277546	0.012669	-0.742186	GTF2H3
2.9e-06	0.000455755	-0.835609	HMGA1	IR	True	0.0130499	0.1042
1.56e-07	5e-05	-1.42867	HMGA2
0.000250841	0.0117361	-0.650101	KIAA0101
7.72e-05	0.00500256	-0.987654	KIF23
0.00049907	0.0194965	-0.812175	KIF4A
4.46e-08	1.97e-05	1.05842	LIG3	altA	True	0	-0.366
				IR	True	5.06535e-12	-0.1671
				IR	False	1.66832e-05	-0.1529
				IR	True	8.22219e-10	-0.141
				IR	False	0.000154434	-0.122
				IR	True	4.09838e-06	-0.1194
				ES	True	1.31655e-06	0.1938
				IR	True	4.06833e-14	0.5491
0.00117868	0.0361588	0.814636	LIG4
2e-06	0.000338422	-1.32761	LRWD1
1.63e-05	0.00167189	-0.814496	MAD1L1
0.00106962	0.0338519	-0.856647	MCM10
0.000588128	0.0219521	-0.718655	MCM4
0.000106191	0.00624475	-0.634625	MCM7	IR	False	0.00729347	-0.1837
				IR	True	0.0258767	-0.1377
0.000199895	0.00983672	-1.04616	MSH2
0.000470413	0.0187099	-0.670654	NAE1	ES	True	0.00845737	-0.104
0.000301184	0.0134303	-0.940574	NEK2
1.06e-05	0.00124328	-1.17937	NFIA
1.62e-13	6.09e-10	1.11019	NSMCE4A	altA	True	0	-0.3222
				IR	False	0.000242919	-0.21
				altAD	True	4.79012e-06	-0.1929
				altA	True	0.0227894	-0.1157
				IR	True	1.07681e-10	0.1826
				IR	True	0.0115566	0.2376
				IR	True	0	0.4292
7.1e-08	2.83e-05	-1.29875	NT5M	altD	False	0.0332735	-0.1355
0.00113386	0.0352434	-0.620885	NUF2	IR	False	0.000207174	0.1925
				IR	False	0.000545758	0.2037
0.00144589	0.0421179	-0.723958	NUSAP1	altA	True	0.0187816	-0.1182
0.000262702	0.0121394	-0.657072	ORC6
3.65e-05	0.00298349	0.76772	PAPD7	IR	False	0.0374067	0.1471
0.000497007	0.0194756	-0.771563	PARPBP	ES	True	0.0358696	-0.1726
				ES_MULTI	True	0.0149995	-0.1521
				ES	True	0.0368303	-0.1275
0.000687284	0.0246917	-0.606443	PCNA	IR	True	0.00230617	0.1333
0.000207058	0.0101111	-0.763402	PINX1
1.51e-05	0.0015967	-0.975648	PLK1
0.00111242	0.0348258	-0.738355	POLD2
0.000302926	0.0134797	-0.920971	POLE2
0.00104254	0.0332759	0.847034	POLI
4.84e-09	3.39e-06	-1.92195	POLN
0.000573949	0.0215619	-0.766847	POLR2I
1.67e-05	0.00168729	-0.760476	PRIM1
0.000733025	0.0257965	-0.813777	PSMB5
8.73e-07	0.000184809	-0.726345	PSMC3
0.0011937	0.0364738	-1.01103	PTMS
0.000472654	0.0187873	-0.880072	RECQL4	IR	True	0.0385716	0.1067
				IR	False	0.0111229	0.1785
				IR	True	0.0042029	0.2868
0.00095973	0.0312917	-0.898359	RNASEH2A
0.000103994	0.00614858	-0.878318	RPA1
0.00020543	0.010047	-0.771041	RUVBL2
1.06e-06	0.000213436	-0.697904	SETD8
0.000806646	0.0274998	-0.71951	SGOL2
0.000143013	0.00773717	-0.705459	SMC4	IR	False	0.0108041	0.122
				IR	True	0.049561	0.1368
0.00112649	0.0351026	-0.759028	SMC6
0.000899613	0.0298513	-0.865712	SPC24
3.66e-05	0.00298349	-0.688004	SSRP1
0.000147973	0.00789151	-0.713473	TIMELESS
4.17e-05	0.00326497	-0.99022	TONSL	IR	True	0.0359214	0.1317
0.000243913	0.0114964	-0.717202	TRIAP1
1.47e-05	0.00156608	-1.23779	TUBG1
0.000103584	0.00613115	-1.14071	UBE2T
1.62e-16	1.47e-12	1.77573	USP43
1.11e-05	0.00128233	1.1201	UVSSA
0.000813727	0.027635	-1.00577	WRAP73	ES	False	0.0279177	0.1072
				altA	False	9.91066e-06	0.2415

## Sheet: BMMNC SE
1.Gene_Id	2.Gene_name	3.Alignment_Chromosome_and_genomic_position	4.Strand	5.Event_type	6.Variable_part_length	7.Frameshift_?	8.CDS_?	9.Gene_biotype	10.number_of_known_splice_sites/number_of_SNPs	11.genomic_blocs_size_(upper_path)	12.genomic_position_of_each_splice_site_(upper_path)/of_each_SNP	13.paralogs_?	14.Complex_event_?	15.snp_in_variable_region	16.Event_name	17.genomic_blocs_size_(lower_path)	18.genomic_position_of_each_splice_site_(lower_path)	19.Psi_for_each_replicate	20.Read_coverage(upper_path)	21.Read_coverage(lower_path)	22.Canonical_sites?	23.CountsNorm(Variant1_MUT_repl1_Norm,Variant1_MUT_repl2_Norm,Variant1_MUT_repl3_Norm,Variant1_MUT_repl4_Norm,Variant1_MUT_repl5_Norm,Variant1_MUT_repl6_Norm,Variant1_MUT_repl7_Norm,Variant1_MUT_repl8_Norm,Variant1_MUT_repl9_Norm,Variant1_MUT_repl10_Norm,Variant1_MUT_repl11_Norm,Variant1_MUT_repl12_Norm,Variant1_MUT_repl13_Norm,Variant1_MUT_repl14_Norm,Variant1_MUT_repl15_Norm,Variant1_MUT_repl16…	24.psiNorm(MUT_repl1,MUT_repl2,MUT_repl3,MUT_repl4,MUT_repl5,MUT_repl6,MUT_repl7,MUT_repl8,MUT_repl9,MUT_repl10,MUT_repl11,MUT_repl12,MUT_repl13,MUT_repl14,MUT_repl15,MUT_repl16,MUT_repl17,MUT_repl18,MUT_repl19,MUT_repl20,MUT_repl21,WT_repl1,WT_repl2,WT_repl3,WT_repl4,WT_repl5,WT_repl6)	25.adjusted_pvalue	26.dPSI	27.warnings	order
ENSG00000138138.9	ATAD1	chr10:89519504-89527470	-	altA	13	True	False	protein_coding	2_ss_annotated_(over_3_ss):89519544,89527430	54,41	89519557,89527430	regular	8	False	bcc_878950|Cycle_7587444	41,41	89519544,89527430	psi1+2:0.92,psi3+4:0.87,psi5+6:0.82,psi7+8:0.5,psi9+10:0.67,psi11+12:0.86,psi13+14:0.86,psi15+16:0.86,psi17+18:0.88,psi19+20:0.85,psi21+22:0.95,psi23+24:0.88,psi25+26:0.97,psi27+28:0.9,psi29+30:0.85,psi31+32:0.97,psi33+34:0.75,psi35+36:0.92,psi37+38:0.85,psi39+40:0.83,psi41+42:0.78,psi43+44:0.04,psi45+46:0.0,psi47+48:0.06,psi49+50:0.0,psi51+52:0.0,psi53+54:0.07	AS1_16|SB1_16|S1_0|ASSB1_15|AS2_9|SB2_11|S2_0|ASSB2_9|AS3_23|SB3_21|S3_0|ASSB3_20|AS4_15|SB4_16|S4_0|ASSB4_15|AS5_28|SB5_22|S5_0|ASSB5_22|AS6_21|SB6_19|S6_0|ASSB6_19|AS7_4|SB7_5|S7_0|ASSB7_4|AS8_4|SB8_4|S8_0|ASSB8_4|AS9_15|SB9_15|S9_0|ASSB9_15|AS10_9|SB10_9|S10_0|ASSB10_8|AS11_19|SB11_19|S11_0|ASSB11_19|AS12_9|SB12_8|S12_0|ASSB12_8|AS13_20|SB13_19|S13_0|ASSB13_19|AS14_34|SB14_32|S14_0|ASSB14_29|A…	AB1_0|AB2_2|AB3_0|AB4_5|AB5_4|AB6_4|AB7_4|AB8_3|AB9_5|AB10_6|AB11_2|AB12_2|AB13_4|AB14_4|AB15_2|AB16_3|AB17_5|AB18_3|AB19_4|AB20_5|AB21_1|AB22_1|AB23_4|AB24_2|AB25_0|AB26_1|AB27_4|AB28_2|AB29_4|AB30_3|AB31_1|AB32_0|AB33_5|AB34_6|AB35_2|AB36_2|AB37_3|AB38_0|AB39_5|AB40_4|AB41_3|AB42_4|AB43_14|AB44_6|AB45_11|AB46_8|AB47_12|AB48_2|AB49_8|AB50_11|AB51_4|AB52_6|AB53_16|AB54_7	-	25,39,48,9,26,25,54,35,61,43,33,67,33,63,43,26,34,61,20,48,28,1,0,1,0,0,2,2,5,9,8,11,4,8,5,7,7,2,8,1,6,7,1,10,5,3,9,7,20,22,16,19,10,18	0.915178571428571,0.870677919956439,0.821540388227927,NaN,0.67107333962858,0.843621399176955,0.853508095605243,0.857997010463378,0.882653961531675,0.841326652350274,0.93439226519337,0.878477774224496,0.966083541592288,0.900627615062762,0.841326652350274,0.957341715312079,0.745853397538791,0.913273689976264,0.851948051948052,0.821540388227927,0.775413711583924,0.041372351160444,0,0.051186017478152…	0	-0.8272	FALSE	UP_MUT
ENSG00000114982.13	KANSL3	chr2:97285242-97297089	-	ES	105	False	True	protein_coding	3_ss_annotated_(over_4_ss):97285281,97285409,97297049	40,105,41	97285281,97285409,97285513,97297049	regular	14	False	bcc_878950|Cycle_2102376	40,41	97285281,97297049	psi1+2:0.86,psi3+4:0.73,psi5+6:0.98,psi7+8:0.49,psi9+10:0.95,psi11+12:0.86,psi13+14:0.88,psi15+16:0.97,psi17+18:0.93,psi19+20:0.94,psi21+22:1.0,psi23+24:0.66,psi25+26:0.95,psi27+28:0.83,psi29+30:0.94,psi31+32:0.88,psi33+34:0.92,psi35+36:0.86,psi37+38:0.82,psi39+40:0.94,psi41+42:0.89,psi43+44:0.1,psi45+46:0.09,psi47+48:0.15,psi49+50:0.06,psi51+52:0.07,psi53+54:0.32	AS1_22|SB1_82|S1_3|ASSB1_0|AS2_24|SB2_44|S2_0|ASSB2_0|AS3_9|SB3_57|S3_2|ASSB3_0|AS4_9|SB4_49|S4_2|ASSB4_0|AS5_38|SB5_92|S5_3|ASSB5_0|AS6_43|SB6_67|S6_7|ASSB6_0|AS7_23|SB7_53|S7_2|ASSB7_0|AS8_15|SB8_45|S8_0|ASSB8_0|AS9_21|SB9_61|S9_0|ASSB9_0|AS10_22|SB10_47|S10_2|ASSB10_0|AS11_14|SB11_61|S11_0|ASSB11_0|AS12_9|SB12_44|S12_8|ASSB12_0|AS13_48|SB13_94|S13_1|ASSB13_0|AS14_38|SB14_48|S14_5|ASSB14_0|AS15…	AB1_5|AB2_2|AB3_3|AB4_4|AB5_1|AB6_1|AB7_23|AB8_14|AB9_2|AB10_0|AB11_2|AB12_2|AB13_7|AB14_4|AB15_2|AB16_0|AB17_2|AB18_4|AB19_3|AB20_2|AB21_0|AB22_0|AB23_4|AB24_2|AB25_2|AB26_1|AB27_4|AB28_6|AB29_1|AB30_4|AB31_5|AB32_1|AB33_5|AB34_0|AB35_6|AB36_7|AB37_6|AB38_4|AB39_5|AB40_1|AB41_1|AB42_2|AB43_8|AB44_12|AB45_15|AB46_9|AB47_16|AB48_7|AB49_19|AB50_15|AB51_9|AB52_10|AB53_4|AB54_2	-	92,42,203,91,92,49,179,117,168,130,97,34,102,103,161,76,117,195,101,202,49,5,6,10,5,3,5,7,7,2,43,2,4,11,2,6,4,0,8,3,10,5,5,4,15,11,6,3,20,27,27,33,19,5	0.851267991775189,0.723214285714286,0.977876895628903,0.47960179582276,0.952453987730061,0.842138765117759,0.876337262012693,0.962229667986598,0.924205378973105,0.934007450771687,1,0.649222065063649,0.936734693877551,0.817700676271685,0.933433540906163,0.868755292125318,0.927208687995304,0.849878934624697,0.799941331768847,0.936148300720906,0.876739562624254,0.0981818181818182,0.0882352941176471,…	0	-0.7725	FALSE	UP_MUT
ENSG00000151466.7	SCLT1	chr4:129880895-129891573	-	ES	108	False	True	protein_coding	3_ss_annotated_(over_4_ss):129880932,129886382,129891533	38,108,41	129880932,129886382,129886489,129891533	regular	5	False	bcc_878950|Cycle_9078917	38,41	129880932,129891533	psi1+2:0.95,psi3+4:0.34,psi5+6:0.59,psi7+8:0.76,psi9+10:0.92,psi11+12:0.85,psi13+14:0.76,psi15+16:1.0,psi17+18:0.88,psi19+20:0.82,psi21+22:0.74,psi23+24:0.66,psi25+26:0.74,psi27+28:0.3,psi29+30:0.71,psi31+32:0.68,psi33+34:0.79,psi35+36:0.48,psi37+38:0.87,psi39+40:1.0,psi41+42:0.83,psi43+44:NaN,psi45+46:0.0,psi47+48:0.03,psi49+50:NaN,psi51+52:0.0,psi53+54:0.0	AS1_12|SB1_28|S1_0|ASSB1_0|AS2_9|SB2_21|S2_0|ASSB2_0|AS3_1|SB3_43|S3_0|ASSB3_0|AS4_3|SB4_46|S4_0|ASSB4_0|AS5_3|SB5_23|S5_1|ASSB5_0|AS6_4|SB6_19|S6_1|ASSB6_0|AS7_15|SB7_20|S7_0|ASSB7_0|AS8_15|SB8_28|S8_2|ASSB8_0|AS9_17|SB9_23|S9_0|ASSB9_0|AS10_7|SB10_23|S10_0|ASSB10_0|AS11_15|SB11_34|S11_0|ASSB11_0|AS12_14|SB12_27|S12_2|ASSB12_0|AS13_4|SB13_24|S13_2|ASSB13_0|AS14_8|SB14_22|S14_1|ASSB14_0|AS15_6|SB…	AB1_0|AB2_1|AB3_4|AB4_3|AB5_3|AB6_2|AB7_4|AB8_5|AB9_1|AB10_1|AB11_1|AB12_4|AB13_1|AB14_3|AB15_0|AB16_0|AB17_1|AB18_1|AB19_2|AB20_3|AB21_3|AB22_3|AB23_4|AB24_3|AB25_4|AB26_4|AB27_6|AB28_7|AB29_1|AB30_2|AB31_9|AB32_6|AB33_2|AB34_4|AB35_0|AB36_6|AB37_1|AB38_2|AB39_0|AB40_0|AB41_4|AB42_6|AB43_1|AB44_2|AB45_16|AB46_10|AB47_17|AB48_9|AB49_0|AB50_4|AB51_8|AB52_7|AB53_4|AB54_4	-	41,8,19,72,50,55,27,22,30,38,30,41,43,12,15,55,43,14,46,26,105,0,0,2,0,0,0,1,7,6,10,2,5,4,0,2,4,5,10,7,13,3,12,5,7,3,0,10,3,30,30,4,15,6	0.945417396380619,NaN,NaN,0.752580047631649,0.913506012950971,0.822916666666667,0.740367927802846,NaN,0.863702623906705,0.800533333333333,0.717095310136157,0.633979252299863,0.721844453888653,0.280556377626517,NaN,0.659432387312187,0.784164358264081,NaN,0.86626936829559,1,0.816035415641909,NaN,0,0.0273925104022191,NaN,0,NaN	0	-0.7608	FALSE	UP_MUT
ENSG00000168071.17	CCDC88B	chr11:64119818-64120255	+	altA	17	True	False	protein_coding	2_ss_annotated_(over_3_ss):64119858,64120216	41,57	64119858,64120199	regular	2	False	bcc_878950|Cycle_10236694	41,40	64119858,64120216	psi1+2:0.82,psi3+4:0.65,psi5+6:0.88,psi7+8:0.68,psi9+10:0.76,psi11+12:0.66,psi13+14:0.89,psi15+16:0.76,psi17+18:0.88,psi19+20:0.81,psi21+22:0.68,psi23+24:0.75,psi25+26:0.73,psi27+28:0.82,psi29+30:0.89,psi31+32:0.73,psi33+34:0.65,psi35+36:0.72,psi37+38:0.76,psi39+40:0.88,psi41+42:0.71,psi43+44:0.0,psi45+46:0.04,psi47+48:0.02,psi49+50:0.03,psi51+52:0.07,psi53+54:0.01	AS1_20|SB1_16|S1_0|ASSB1_15|AS2_22|SB2_26|S2_0|ASSB2_18|AS3_13|SB3_15|S3_0|ASSB3_12|AS4_16|SB4_22|S4_0|ASSB4_13|AS5_141|SB5_142|S5_0|ASSB5_129|AS6_200|SB6_200|S6_0|ASSB6_168|AS7_22|SB7_19|S7_0|ASSB7_16|AS8_26|SB8_24|S8_0|ASSB8_19|AS9_83|SB9_73|S9_0|ASSB9_72|AS10_80|SB10_70|S10_0|ASSB10_59|AS11_91|SB11_86|S11_0|ASSB11_81|AS12_100|SB12_90|S12_0|ASSB12_75|AS13_249|SB13_242|S13_0|ASSB13_218|AS14_271|…	AB1_5|AB2_3|AB3_5|AB4_10|AB5_19|AB6_27|AB7_4|AB8_16|AB9_21|AB10_21|AB11_31|AB12_54|AB13_29|AB14_32|AB15_36|AB16_44|AB17_33|AB18_59|AB19_37|AB20_47|AB21_30|AB22_74|AB23_32|AB24_51|AB25_23|AB26_50|AB27_48|AB28_38|AB29_10|AB30_16|AB31_62|AB32_59|AB33_30|AB34_65|AB35_22|AB36_28|AB37_47|AB38_70|AB39_23|AB40_26|AB41_94|AB42_161|AB43_30|AB44_64|AB45_55|AB46_81|AB47_99|AB48_249|AB49_27|AB50_68|AB51_124|A…	-	42,34,454,59,161,179,592,299,737,309,205,401,205,447,233,320,191,174,458,425,710,0,7,9,3,26,10,8,16,54,23,44,78,61,78,84,63,81,113,63,83,24,97,85,58,123,47,245,95,155,405,93,285,611	0.812709030100334,0.637204997686256,0.874197689345314,0.679510877292763,0.751512706736587,0.654789323939846,0.889152605229001,0.760097919216646,0.878814644702557,0.80213441015287,0.676567656765677,0.745746756973941,0.728960885025682,0.816558038835389,0.889187279151943,0.731666008016711,0.650014705264485,0.712609970674487,0.7547607421875,0.881991237734109,0.705471050049068,0,0.035984007107952,0.01…	0	-0.7363	FALSE	UP_MUT
ENSG00000135968.15	GCC2	chr2:109102189-109103005	+	altAD	53	True	True	protein_coding	2_ss_annotated_(over_4_ss):109102364,109102967	78,51	109102364,109102955	regular	12	False	bcc_878950|Cycle_11848938	37,39	109102323,109102967	psi1+2:0.95,psi3+4:0.94,psi5+6:0.98,psi7+8:0.85,psi9+10:0.97,psi11+12:0.94,psi13+14:0.96,psi15+16:0.93,psi17+18:0.94,psi19+20:0.93,psi21+22:0.97,psi23+24:0.92,psi25+26:0.99,psi27+28:0.92,psi29+30:0.98,psi31+32:1.0,psi33+34:0.96,psi35+36:0.96,psi37+38:1.0,psi39+40:0.94,psi41+42:0.97,psi43+44:NaN,psi45+46:0.21,psi47+48:0.26,psi49+50:0.1,psi51+52:0.31,psi53+54:NaN	AS1_58|SB1_47|S1_0|ASSB1_27|AS2_47|SB2_14|S2_0|ASSB2_9|AS3_33|SB3_23|S3_0|ASSB3_16|AS4_28|SB4_13|S4_0|ASSB4_8|AS5_68|SB5_54|S5_0|ASSB5_36|AS6_52|SB6_38|S6_0|ASSB6_19|AS7_26|SB7_30|S7_0|ASSB7_17|AS8_23|SB8_11|S8_0|ASSB8_5|AS9_25|SB9_22|S9_0|ASSB9_10|AS10_20|SB10_16|S10_0|ASSB10_8|AS11_30|SB11_28|S11_0|ASSB11_22|AS12_28|SB12_10|S12_0|ASSB12_5|AS13_64|SB13_50|S13_0|ASSB13_35|AS14_48|SB14_34|S14_0|AS…	AB1_2|AB2_1|AB3_1|AB4_1|AB5_0|AB6_2|AB7_4|AB8_2|AB9_0|AB10_1|AB11_2|AB12_0|AB13_0|AB14_3|AB15_3|AB16_2|AB17_1|AB18_2|AB19_2|AB20_2|AB21_1|AB22_1|AB23_3|AB24_0|AB25_1|AB26_0|AB27_7|AB28_3|AB29_1|AB30_0|AB31_0|AB32_0|AB33_1|AB34_1|AB35_1|AB36_1|AB37_0|AB38_0|AB39_3|AB40_0|AB41_0|AB42_1|AB43_1|AB44_0|AB45_4|AB46_3|AB47_19|AB48_10|AB49_5|AB50_6|AB51_5|AB52_5|AB53_1|AB54_1	-	83,50,152,61,60,45,115,105,63,67,72,78,150,170,86,91,65,96,23,70,53,3,3,19,2,7,0,3,2,2,7,1,2,3,5,3,3,2,4,1,10,1,0,2,2,0,3,1,1,8,34,11,10,2	0.942195668409261,0.936421882700838,0.978154106689246,0.836974183065535,0.972488803582854,0.929853181076672,0.957598334611592,0.925217391304348,0.925217391304348,0.929366672750502,0.954973821989529,0.919925512104283,0.988810824876399,0.909218859957776,0.980645161290323,1,0.950365525202001,0.965845909451946,1,0.932188540388996,0.968968005773394,NaN,NaN,0.247684391080618,0.0967536600891152,0.291986…	0	-0.7357	FALSE	UP_MUT
ENSG00000156502.9	SUPV3L1	chr10:70954981-70958166	+	ES	106	True	True	protein_coding	3_ss_annotated_(over_4_ss):70955021,70956839,70958128	41,106,39	70955021,70956734,70956839,70958128	regular	2	False	bcc_878950|Cycle_7868048	41,39	70955021,70958128	psi1+2:0.88,psi3+4:0.77,psi5+6:0.88,psi7+8:0.87,psi9+10:0.92,psi11+12:0.83,psi13+14:0.9,psi15+16:0.91,psi17+18:0.9,psi19+20:0.89,psi21+22:1.0,psi23+24:0.75,psi25+26:0.96,psi27+28:0.6,psi29+30:0.86,psi31+32:0.62,psi33+34:0.92,psi35+36:0.87,psi37+38:0.81,psi39+40:0.89,psi41+42:1.0,psi43+44:NaN,psi45+46:0.14,psi47+48:0.2,psi49+50:0.13,psi51+52:0.08,psi53+54:0.22	AS1_15|SB1_61|S1_5|ASSB1_0|AS2_22|SB2_61|S2_2|ASSB2_0|AS3_8|SB3_41|S3_1|ASSB3_0|AS4_12|SB4_43|S4_2|ASSB4_0|AS5_16|SB5_42|S5_4|ASSB5_0|AS6_29|SB6_46|S6_5|ASSB6_0|AS7_7|SB7_89|S7_6|ASSB7_0|AS8_9|SB8_72|S8_4|ASSB8_0|AS9_9|SB9_44|S9_2|ASSB9_0|AS10_16|SB10_31|S10_1|ASSB10_0|AS11_10|SB11_71|S11_9|ASSB11_0|AS12_27|SB12_67|S12_0|ASSB12_0|AS13_13|SB13_51|S13_7|ASSB13_0|AS14_29|SB14_55|S14_2|ASSB14_0|AS15_…	AB1_4|AB2_1|AB3_3|AB4_3|AB5_3|AB6_3|AB7_3|AB8_0|AB9_2|AB10_0|AB11_4|AB12_4|AB13_4|AB14_1|AB15_4|AB16_5|AB17_1|AB18_4|AB19_1|AB20_7|AB21_0|AB22_0|AB23_4|AB24_1|AB25_1|AB26_0|AB27_4|AB28_5|AB29_3|AB30_7|AB31_3|AB32_3|AB33_1|AB34_0|AB35_3|AB36_10|AB37_1|AB38_6|AB39_9|AB40_4|AB41_0|AB42_0|AB43_2|AB44_2|AB45_9|AB46_16|AB47_11|AB48_6|AB49_12|AB50_13|AB51_4|AB52_7|AB53_4|AB54_1	-	79,45,117,49,55,76,93,186,87,106,23,44,42,28,127,17,22,222,67,210,20,1,10,10,8,2,2,5,6,7,3,2,7,5,9,5,6,0,7,1,9,9,5,1,15,7,13,0,4,28,20,24,11,4	0.871724137931034,0.763358778625954,0.877884074282499,0.875390799464046,0.922045264040235,0.823625033866161,0.888888888888889,0.898876404494382,0.88212927756654,0.883701542309296,NaN,0.729987557030278,0.947546531302876,0.57230454777721,0.858543180665878,NaN,NaN,0.864233576642336,0.804563194235965,0.874180455822666,NaN,NaN,0.133155792276964,0.176991150442478,0.125391849529781,0.0725294650951949,NaN	6.43689e-11	-0.7165	FALSE	UP_MUT
ENSG00000266053.2	RP11-143J12.2	chr18:9133469-9136402	-	altA	12	False	False	antisense	2_ss_annotated_(over_3_ss):9133508,9136362	52,41	9133520,9136362	regular	0	False	bcc_878950|Cycle_9219901	40,41	9133508,9136362	psi1+2:0.67,psi3+4:0.59,psi5+6:0.76,psi7+8:0.8,psi9+10:NaN,psi11+12:0.74,psi13+14:0.64,psi15+16:0.79,psi17+18:0.8,psi19+20:0.73,psi21+22:0.75,psi23+24:0.6,psi25+26:1.0,psi27+28:0.64,psi29+30:0.82,psi31+32:0.91,psi33+34:0.34,psi35+36:0.85,psi37+38:0.61,psi39+40:0.71,psi41+42:0.78,psi43+44:0.26,psi45+46:0.04,psi47+48:0.04,psi49+50:0.11,psi51+52:0.0,psi53+54:0.0	AS1_8|SB1_10|S1_0|ASSB1_8|AS2_8|SB2_7|S2_0|ASSB2_6|AS3_4|SB3_2|S3_0|ASSB3_2|AS4_6|SB4_7|S4_0|ASSB4_6|AS5_10|SB5_10|S5_0|ASSB5_9|AS6_15|SB6_12|S6_0|ASSB6_10|AS7_6|SB7_6|S7_0|ASSB7_6|AS8_6|SB8_9|S8_0|ASSB8_4|AS9_4|SB9_7|S9_0|ASSB9_4|AS10_0|SB10_3|S10_0|ASSB10_0|AS11_11|SB11_13|S11_0|ASSB11_11|AS12_22|SB12_25|S12_0|ASSB12_20|AS13_9|SB13_9|S13_0|ASSB13_9|AS14_12|SB14_17|S14_0|ASSB14_11|AS15_16|SB15_1…	AB1_2|AB2_5|AB3_3|AB4_2|AB5_2|AB6_5|AB7_3|AB8_0|AB9_0|AB10_0|AB11_4|AB12_7|AB13_2|AB14_9|AB15_4|AB16_3|AB17_4|AB18_3|AB19_1|AB20_3|AB21_2|AB22_1|AB23_0|AB24_3|AB25_0|AB26_0|AB27_8|AB28_8|AB29_2|AB30_1|AB31_1|AB32_0|AB33_3|AB34_4|AB35_2|AB36_3|AB37_7|AB38_11|AB39_6|AB40_3|AB41_4|AB42_1|AB43_2|AB44_3|AB45_7|AB46_16|AB47_10|AB48_12|AB49_10|AB50_19|AB51_6|AB52_10|AB53_6|AB54_5	-	16,8,29,16,4,32,22,29,29,9,8,7,21,31,15,10,4,38,34,24,19,2,1,1,4,0,0,7,5,8,3,0,10,11,7,6,3,2,4,0,15,3,1,6,6,19,9,5,5,26,26,28,16,9	0.665639445300462,NaN,0.759456838021338,0.822857142857143,NaN,0.735945485519591,0.635294117647059,0.783,0.808049535603715,NaN,NaN,NaN,1,0.642857142857143,0.813253012048193,NaN,NaN,0.846534653465347,0.609157266091573,0.699029126213592,0.767964071856287,NaN,0.0324129651860744,0.0324129651860744,0.110655737704918,0,NaN	7.85955e-14	-0.7125	FALSE	UP_MUT
ENSG00000100614.13	PPM1A	chr14:60743769-60745329	+	ES	70	True	False	protein_coding	2_ss_annotated_(over_5_ss):60743809,60744083	41,70,39	60743809,60744014,60744083,60745291	regular	27	False	bcc_878950|Cycle_11081025	41,39	60743809,60745291	psi1+2:0.91,psi3+4:0.56,psi5+6:0.63,psi7+8:0.95,psi9+10:0.74,psi11+12:0.78,psi13+14:1.0,psi15+16:0.87,psi17+18:0.78,psi19+20:0.74,psi21+22:NaN,psi23+24:0.79,psi25+26:0.3,psi27+28:0.65,psi29+30:0.72,psi31+32:1.0,psi33+34:1.0,psi35+36:0.63,psi37+38:0.57,psi39+40:0.72,psi41+42:NaN,psi43+44:0.0,psi45+46:0.0,psi47+48:0.07,psi49+50:0.04,psi51+52:NaN,psi53+54:0.0	AS1_18|SB1_7|S1_0|ASSB1_5|AS2_19|SB2_14|S2_0|ASSB2_1|AS3_4|SB3_3|S3_0|ASSB3_0|AS4_7|SB4_5|S4_0|ASSB4_0|AS5_29|SB5_10|S5_0|ASSB5_0|AS6_41|SB6_21|S6_0|ASSB6_5|AS7_18|SB7_8|S7_0|ASSB7_1|AS8_31|SB8_10|S8_0|ASSB8_2|AS9_4|SB9_5|S9_0|ASSB9_2|AS10_4|SB10_2|S10_0|ASSB10_0|AS11_34|SB11_12|S11_0|ASSB11_2|AS12_74|SB12_22|S12_0|ASSB12_9|AS13_6|SB13_2|S13_0|ASSB13_0|AS14_9|SB14_8|S14_0|ASSB14_0|AS15_35|SB15_26…	AB1_1|AB2_1|AB3_4|AB4_3|AB5_2|AB6_17|AB7_0|AB8_1|AB9_0|AB10_2|AB11_2|AB12_7|AB13_0|AB14_0|AB15_4|AB16_7|AB17_3|AB18_5|AB19_2|AB20_4|AB21_0|AB22_1|AB23_1|AB24_2|AB25_13|AB26_24|AB27_6|AB28_22|AB29_4|AB30_21|AB31_0|AB32_0|AB33_0|AB34_0|AB35_9|AB36_37|AB37_6|AB38_10|AB39_10|AB40_23|AB41_1|AB42_1|AB43_3|AB44_7|AB45_3|AB46_6|AB47_4|AB48_12|AB49_13|AB50_24|AB51_0|AB52_3|AB53_3|AB54_4	-	35,17,67,38,10,52,20,128,46,22,3,27,24,88,104,8,12,158,39,146,0,0,0,2,3,0,0,2,7,22,1,2,8,0,11,7,4,1,4,32,27,23,0,0,53,17,32,2,10,10,19,36,3,5	0.903225806451613,NaN,0.618937644341801,0.952978056426332,NaN,0.776119402985075,1,0.861227922624054,0.778012684989429,0.745762711864407,NaN,0.782608695652174,0.285714285714286,0.634806131650135,0.706881903143585,NaN,NaN,0.613890237979602,0.55026455026455,0.70873786407767,NaN,0,0,0.053156146179402,0.0425531914893617,NaN,NaN	4.60097e-07	-0.704	FALSE	UP_MUT
ENSG00000090382.2	LYZ	chr12:69744015-69746030	+	altAD	20	True	True	protein_coding	1_ss_annotated_(over_4_ss):69744052	38,59	69744052,69745972	regular	1	False	bcc_878950|Cycle_2121466	36,41	69744050,69745990	psi1+2:0.84,psi3+4:0.85,psi5+6:0.96,psi7+8:NaN,psi9+10:0.87,psi11+12:0.84,psi13+14:0.85,psi15+16:0.93,psi17+18:0.93,psi19+20:0.86,psi21+22:0.9,psi23+24:0.82,psi25+26:0.91,psi27+28:0.76,psi29+30:0.85,psi31+32:0.86,psi33+34:0.8,psi35+36:0.95,psi37+38:0.85,psi39+40:0.92,psi41+42:0.79,psi43+44:0.19,psi45+46:0.08,psi47+48:0.16,psi49+50:0.23,psi51+52:0.27,psi53+54:0.05	AS1_89|SB1_79|S1_0|ASSB1_67|AS2_61|SB2_65|S2_0|ASSB2_48|AS3_66|SB3_63|S3_0|ASSB3_44|AS4_42|SB4_53|S4_0|ASSB4_33|AS5_54|SB5_42|S5_0|ASSB5_31|AS6_34|SB6_38|S6_0|ASSB6_26|AS7_0|SB7_0|S7_0|ASSB7_0|AS8_0|SB8_1|S8_0|ASSB8_0|AS9_27|SB9_29|S9_0|ASSB9_16|AS10_14|SB10_18|S10_0|ASSB10_11|AS11_14|SB11_17|S11_0|ASSB11_10|AS12_7|SB12_15|S12_0|ASSB12_6|AS13_65|SB13_66|S13_0|ASSB13_45|AS14_55|SB14_61|S14_0|ASSB1…	AB1_15|AB2_10|AB3_11|AB4_8|AB5_2|AB6_1|AB7_0|AB8_0|AB9_5|AB10_2|AB11_4|AB12_0|AB13_14|AB14_7|AB15_6|AB16_4|AB17_18|AB18_11|AB19_16|AB20_12|AB21_17|AB22_7|AB23_5|AB24_7|AB25_4|AB26_7|AB27_7|AB28_7|AB29_10|AB30_8|AB31_6|AB32_5|AB33_15|AB34_11|AB35_2|AB36_0|AB37_8|AB38_4|AB39_9|AB40_7|AB41_9|AB42_7|AB43_28|AB44_13|AB45_20|AB46_9|AB47_7|AB48_6|AB49_15|AB50_12|AB51_18|AB52_21|AB53_21|AB54_13	-	160,139,112,0,57,24,145,164,415,157,213,93,111,51,116,64,114,57,84,217,70,12,3,3,10,18,2,24,20,4,0,7,4,21,10,27,21,19,16,10,14,17,9,23,2,13,15,15,41,33,15,26,38,26	0.841070453304205,0.846555406153603,0.956946293830448,NaN,0.866022099447514,0.826475849731664,0.845705196182397,0.928665980291219,0.924249435992364,0.85579781962339,0.898980486735365,0.821875358659474,0.898077125144478,0.743046357615894,0.844154616765901,0.849508705395621,0.797347624670724,0.957669648701724,0.836848233924182,0.919896498568597,0.787436084733382,0.188532952458682,0.0673076923076923…	2.89278e-10	-0.7027	FALSE	UP_MUT
ENSG00000167232.9	ZNF91	chr19:23545490-23556584	-	altA	14	True	False	protein_coding	2_ss_annotated_(over_3_ss):23545527,23556544	52,41	23545541,23556544	regular	2	False	bcc_878950|Cycle_9666434	38,41	23545527,23556544	psi1+2:0.55,psi3+4:0.63,psi5+6:0.96,psi7+8:0.28,psi9+10:0.7,psi11+12:0.63,psi13+14:0.68,psi15+16:0.84,psi17+18:0.68,psi19+20:0.84,psi21+22:0.84,psi23+24:0.73,psi25+26:0.96,psi27+28:0.74,psi29+30:0.57,psi31+32:0.62,psi33+34:0.86,psi35+36:0.92,psi37+38:0.95,psi39+40:0.63,psi41+42:0.39,psi43+44:0.0,psi45+46:0.08,psi47+48:0.0,psi49+50:0.0,psi51+52:0.06,psi53+54:0.31	AS1_12|SB1_6|S1_0|ASSB1_5|AS2_3|SB2_9|S2_0|ASSB2_3|AS3_17|SB3_14|S3_0|ASSB3_12|AS4_2|SB4_3|S4_0|ASSB4_2|AS5_23|SB5_17|S5_0|ASSB5_12|AS6_5|SB6_5|S6_0|ASSB6_2|AS7_6|SB7_3|S7_0|ASSB7_3|AS8_2|SB8_4|S8_0|ASSB8_2|AS9_20|SB9_13|S9_0|ASSB9_11|AS10_7|SB10_5|S10_0|ASSB10_3|AS11_6|SB11_5|S11_0|ASSB11_4|AS12_3|SB12_3|S12_0|ASSB12_2|AS13_19|SB13_9|S13_0|ASSB13_6|AS14_5|SB14_11|S14_0|ASSB14_5|AS15_22|SB15_15|S…	AB1_5|AB2_2|AB3_2|AB4_7|AB5_1|AB6_0|AB7_7|AB8_4|AB9_2|AB10_6|AB11_3|AB12_2|AB13_5|AB14_2|AB15_4|AB16_2|AB17_10|AB18_5|AB19_2|AB20_1|AB21_5|AB22_4|AB23_5|AB24_2|AB25_0|AB26_1|AB27_5|AB28_2|AB29_8|AB30_5|AB31_5|AB32_2|AB33_4|AB34_2|AB35_2|AB36_0|AB37_0|AB38_1|AB39_6|AB40_5|AB41_7|AB42_5|AB43_22|AB44_13|AB45_14|AB46_6|AB47_20|AB48_10|AB49_27|AB50_14|AB51_7|AB52_6|AB53_13|AB54_8	-	10,19,35,6,23,9,17,35,33,13,41,30,24,22,19,10,37,32,22,21,9,0,2,0,0,1,9,7,9,1,13,8,5,7,6,14,2,7,10,1,7,12,6,5,2,1,11,12,35,23,35,40,13,16	NaN,0.642001710863986,0.967459762071379,0.281639928698752,0.709488481062085,NaN,0.673520561685055,0.832079446283479,0.666922486569455,0.846661170651278,0.832647814910026,0.718181818181818,0.953242835595777,0.727501046462955,0.573557508597631,NaN,0.862750885478158,0.931466470154753,0.949208083014746,0.618568232662192,0.389162561576355,0,0.0687853722246408,0,0,0.0613354037267081,0.323328785811733	0	-0.6564	FALSE	UP_MUT
ENSG00000135968.15	GCC2	chr2:109102326-109103007	+	altA	12	False	False	protein_coding	2_ss_annotated_(over_3_ss):109102364,109102967	39,53	109102364,109102955	regular	12	False	bcc_878950|Cycle_11848936	39,41	109102364,109102967	psi1+2:0.54,psi3+4:0.62,psi5+6:0.74,psi7+8:0.58,psi9+10:0.69,psi11+12:0.61,psi13+14:0.68,psi15+16:0.75,psi17+18:0.64,psi19+20:0.7,psi21+22:0.74,psi23+24:0.63,psi25+26:0.82,psi27+28:0.68,psi29+30:0.74,psi31+32:0.64,psi33+34:0.55,psi35+36:0.77,psi37+38:0.47,psi39+40:0.84,psi41+42:0.67,psi43+44:0.02,psi45+46:0.02,psi47+48:0.06,psi49+50:0.03,psi51+52:0.03,psi53+54:0.0	AS1_53|SB1_47|S1_0|ASSB1_47|AS2_14|SB2_15|S2_0|ASSB2_12|AS3_25|SB3_24|S3_0|ASSB3_24|AS4_13|SB4_16|S4_0|ASSB4_12|AS5_56|SB5_54|S5_0|ASSB5_54|AS6_41|SB6_42|S6_0|ASSB6_36|AS7_32|SB7_31|S7_0|ASSB7_31|AS8_12|SB8_12|S8_0|ASSB8_10|AS9_23|SB9_22|S9_0|ASSB9_22|AS10_18|SB10_16|S10_0|ASSB10_16|AS11_29|SB11_30|S11_0|ASSB11_29|AS12_12|SB12_10|S12_0|ASSB12_9|AS13_54|SB13_51|S13_0|ASSB13_51|AS14_38|SB14_34|S14_…	AB1_31|AB2_17|AB3_10|AB4_11|AB5_22|AB6_9|AB7_20|AB8_9|AB9_8|AB10_7|AB11_17|AB12_6|AB13_23|AB14_14|AB15_16|AB16_8|AB17_11|AB18_13|AB19_14|AB20_12|AB21_12|AB22_8|AB23_11|AB24_8|AB25_18|AB26_6|AB27_32|AB28_25|AB29_13|AB30_7|AB31_27|AB32_14|AB33_25|AB34_14|AB35_10|AB36_8|AB37_12|AB38_6|AB39_5|AB40_4|AB41_10|AB42_6|AB43_20|AB44_15|AB45_45|AB46_42|AB47_66|AB48_45|AB49_34|AB50_34|AB51_39|AB52_27|AB53_54…	-	61,40,118,52,40,37,88,79,45,52,51,51,111,132,62,68,49,79,19,52,36,1,2,9,2,2,0,47,22,37,34,16,21,37,23,22,19,16,26,21,55,19,33,35,21,19,9,15,35,99,129,66,64,70	0.530204259017818,0.612557427258806,0.734973528495796,0.570801317233809,0.684931506849315,0.605069501226492,0.674071237073918,0.749170222854433,0.640113798008535,0.704129993229519,0.734870317002882,0.630407911001236,0.821309655937847,0.676056338028169,0.739415623136553,0.641812175554507,0.549019607843137,0.765874939408628,0.465116279069768,0.834001603849238,0.676056338028169,0.0242424242424242,0.…	0	-0.6434	FALSE	UP_MUT
ENSG00000254006.1	RP11-1D12.2	chr8:65716796-65718186	-	altA	18	False	False	lincRNA	2_ss_annotated_(over_3_ss):65716835,65718146	58,41	65716853,65718146	regular	8	False	bcc_878950|Cycle_12409777	40,41	65716835,65718146	psi1+2:0.81,psi3+4:0.63,psi5+6:0.59,psi7+8:NaN,psi9+10:0.71,psi11+12:0.66,psi13+14:0.81,psi15+16:0.45,psi17+18:0.77,psi19+20:0.61,psi21+22:0.52,psi23+24:0.67,psi25+26:0.66,psi27+28:0.29,psi29+30:0.58,psi31+32:0.8,psi33+34:0.64,psi35+36:NaN,psi37+38:0.78,psi39+40:NaN,psi41+42:0.68,psi43+44:0.05,psi45+46:0.0,psi47+48:0.05,psi49+50:0.0,psi51+52:0.0,psi53+54:0.05	AS1_16|SB1_16|S1_0|ASSB1_13|AS2_10|SB2_10|S2_0|ASSB2_8|AS3_9|SB3_17|S3_0|ASSB3_8|AS4_7|SB4_21|S4_0|ASSB4_6|AS5_6|SB5_7|S5_0|ASSB5_6|AS6_7|SB6_17|S6_0|ASSB6_6|AS7_0|SB7_0|S7_0|ASSB7_0|AS8_1|SB8_1|S8_0|ASSB8_1|AS9_10|SB9_10|S9_0|ASSB9_9|AS10_7|SB10_11|S10_0|ASSB10_7|AS11_4|SB11_4|S11_0|ASSB11_4|AS12_5|SB12_3|S12_0|ASSB12_3|AS13_5|SB13_7|S13_0|ASSB13_5|AS14_3|SB14_5|S14_0|ASSB14_1|AS15_1|SB15_1|S15_…	AB1_4|AB2_2|AB3_4|AB4_5|AB5_7|AB6_1|AB7_0|AB8_0|AB9_2|AB10_4|AB11_3|AB12_0|AB13_1|AB14_1|AB15_1|AB16_2|AB17_3|AB18_2|AB19_7|AB20_3|AB21_19|AB22_9|AB23_3|AB24_2|AB25_8|AB26_2|AB27_3|AB28_3|AB29_3|AB30_3|AB31_6|AB32_1|AB33_6|AB34_4|AB35_0|AB36_2|AB37_4|AB38_1|AB39_0|AB40_0|AB41_7|AB42_15|AB43_28|AB44_16|AB45_6|AB46_7|AB47_11|AB48_4|AB49_4|AB50_2|AB51_3|AB52_3|AB53_18|AB54_13	-	30,19,17,1,19,6,10,3,18,14,29,16,20,3,9,27,19,3,22,0,54,3,0,1,0,0,2,6,9,9,0,6,3,2,3,5,7,22,7,9,6,6,6,9,2,5,0,21,44,15,17,6,6,24	0.803571428571429,0.633333333333333,0.607142857142857,NaN,0.721518987341772,NaN,NaN,NaN,0.746543778801843,0.620689655172414,0.518886679920477,0.65158371040724,0.645161290322581,NaN,NaN,0.786407766990291,0.633333333333333,NaN,0.782608695652174,NaN,0.677824267782427,0.0528375733855186,0,0.0459183673469388,NaN,NaN,0.0638297872340425	3.40818e-08	-0.6385	FALSE	UP_MUT
ENSG00000131503.16,ENSG00000254996.1	ANKHD1,ANKHD1-EIF4EBP3	chr5:139815802-139818124	+,+	altA	9	False	True	protein_coding,protein_coding	all_splice_sites_known_(3_ss)	41,46	139815842,139818079	regular	2	False	bcc_878950|Cycle_4453174	41,37	139815842,139818088	psi1+2:0.84,psi3+4:0.84,psi5+6:0.88,psi7+8:0.82,psi9+10:0.83,psi11+12:0.76,psi13+14:0.91,psi15+16:0.84,psi17+18:0.84,psi19+20:0.88,psi21+22:0.9,psi23+24:0.81,psi25+26:0.9,psi27+28:0.85,psi29+30:0.91,psi31+32:0.89,psi33+34:0.82,psi35+36:0.88,psi37+38:0.8,psi39+40:0.86,psi41+42:0.73,psi43+44:0.12,psi45+46:0.43,psi47+48:0.12,psi49+50:0.25,psi51+52:0.21,psi53+54:0.14	AS1_74|SB1_96|S1_0|ASSB1_72|AS2_85|SB2_99|S2_0|ASSB2_85|AS3_39|SB3_59|S3_0|ASSB3_38|AS4_54|SB4_62|S4_0|ASSB4_51|AS5_75|SB5_107|S5_0|ASSB5_75|AS6_80|SB6_92|S6_0|ASSB6_78|AS7_69|SB7_99|S7_0|ASSB7_69|AS8_73|SB8_90|S8_0|ASSB8_73|AS9_50|SB9_65|S9_0|ASSB9_49|AS10_59|SB10_68|S10_0|ASSB10_59|AS11_59|SB11_92|S11_0|ASSB11_59|AS12_68|SB12_88|S12_0|ASSB12_68|AS13_80|SB13_111|S13_0|ASSB13_80|AS14_93|SB14_116|…	AB1_17|AB2_11|AB3_11|AB4_6|AB5_10|AB6_10|AB7_13|AB8_15|AB9_12|AB10_9|AB11_21|AB12_15|AB13_9|AB14_7|AB15_14|AB16_16|AB17_14|AB18_11|AB19_14|AB20_18|AB21_8|AB22_6|AB23_6|AB24_6|AB25_8|AB26_11|AB27_12|AB28_13|AB29_6|AB30_9|AB31_9|AB32_9|AB33_12|AB34_10|AB35_6|AB36_12|AB37_18|AB38_10|AB39_10|AB40_12|AB41_7|AB42_7|AB43_13|AB44_22|AB45_6|AB46_11|AB47_32|AB48_45|AB49_24|AB50_35|AB51_4|AB52_10|AB53_23|AB…	-	156,101,185,165,114,116,174,163,131,186,111,78,157,151,160,126,101,176,131,149,40,5,16,14,21,4,9,27,18,24,33,22,33,16,29,23,24,11,16,16,24,14,14,20,21,29,21,13,35,19,90,58,14,49	0.838189708617483,0.83418043202033,0.873592444605884,0.817610062893082,0.822876179900055,0.759124087591241,0.906976744186046,0.834416223666076,0.836238644733612,0.874186550976139,0.900468018720749,0.813804173354735,0.897932248130224,0.84941583729987,0.911081909767849,0.889733840304182,0.819089207735496,0.882545805207329,0.801977866729456,0.86415346865938,0.73394495412844,0.11353711790393,0.430196…	0	-0.6364	FALSE	UP_MUT
ENSG00000160991.11	ORAI2	chr7:102074068-102076711	+	altA	23	True	False	protein_coding	2_ss_annotated_(over_3_ss):102074108,102076672	41,63	102074108,102076649	regular	7	False	bcc_878950|Cycle_1232826	41,40	102074108,102076672	psi1+2:0.65,psi3+4:0.74,psi5+6:0.58,psi7+8:0.72,psi9+10:0.74,psi11+12:0.67,psi13+14:0.54,psi15+16:0.67,psi17+18:0.69,psi19+20:0.78,psi21+22:0.71,psi23+24:0.58,psi25+26:0.62,psi27+28:0.68,psi29+30:0.65,psi31+32:0.71,psi33+34:0.66,psi35+36:0.47,psi37+38:0.65,psi39+40:0.76,psi41+42:0.6,psi43+44:0.01,psi45+46:0.0,psi47+48:0.09,psi49+50:0.0,psi51+52:0.04,psi53+54:0.01	AS1_12|SB1_9|S1_0|ASSB1_8|AS2_36|SB2_29|S2_0|ASSB2_24|AS3_57|SB3_42|S3_0|ASSB3_42|AS4_110|SB4_92|S4_0|ASSB4_89|AS5_38|SB5_27|S5_0|ASSB5_27|AS6_63|SB6_66|S6_0|ASSB6_51|AS7_4|SB7_4|S7_0|ASSB7_4|AS8_8|SB8_8|S8_0|ASSB8_7|AS9_24|SB9_17|S9_0|ASSB9_16|AS10_38|SB10_45|S10_0|ASSB10_36|AS11_44|SB11_32|S11_0|ASSB11_32|AS12_64|SB12_74|S12_0|ASSB12_51|AS13_21|SB13_12|S13_0|ASSB13_12|AS14_25|SB14_22|S14_0|ASSB…	AB1_5|AB2_14|AB3_10|AB4_28|AB5_14|AB6_44|AB7_2|AB8_2|AB9_5|AB10_11|AB11_10|AB12_33|AB13_6|AB14_20|AB15_6|AB16_17|AB17_48|AB18_135|AB19_6|AB20_27|AB21_14|AB22_37|AB23_13|AB24_38|AB25_13|AB26_36|AB27_10|AB28_19|AB29_7|AB30_30|AB31_11|AB32_54|AB33_17|AB34_45|AB35_8|AB36_22|AB37_27|AB38_59|AB39_7|AB40_22|AB41_72|AB42_107|AB43_34|AB44_73|AB45_12|AB46_38|AB47_19|AB48_55|AB49_15|AB50_45|AB51_35|AB52_105…	-	43,143,120,15,60,100,38,57,459,109,124,119,86,73,80,157,133,38,212,112,321,2,0,10,0,7,2,18,40,68,5,17,39,26,22,168,25,40,70,42,28,35,52,56,35,91,28,172,108,57,86,59,137,156	0.650420168067227,0.735755573905863,0.578847070033349,0.70028818443804,0.733252866626433,0.666337611056269,0.532341750259426,0.668645908761767,0.680298622166109,0.77250853093009,0.707124753590538,0.569714522134878,0.614610905240868,0.670028328611898,0.640316205533597,0.701627586206897,0.649093209616196,0.458172075022328,0.64469139510437,0.757009345794392,0.592426348287726,0.014218009478673,0,0.08…	0	-0.6293	FALSE	UP_MUT
ENSG00000196923.9	PDLIM7	chr5:176916589-176917907	-	ES	71	True	True	protein_coding	3_ss_annotated_(over_4_ss):176916628,176916772,176917871	40,71,37	176916628,176916772,176916842,176917871	regular	11	False	bcc_878950|Cycle_12421388	40,37	176916628,176917871	psi1+2:1.0,psi3+4:0.95,psi5+6:0.49,psi7+8:0.76,psi9+10:0.87,psi11+12:0.76,psi13+14:0.46,psi15+16:0.95,psi17+18:0.95,psi19+20:0.94,psi21+22:0.96,psi23+24:0.86,psi25+26:0.93,psi27+28:0.68,psi29+30:0.93,psi31+32:0.93,psi33+34:0.78,psi35+36:0.84,psi37+38:0.85,psi39+40:0.83,psi41+42:0.63,psi43+44:NaN,psi45+46:0.21,psi47+48:0.05,psi49+50:0.36,psi51+52:NaN,psi53+54:0.72	AS1_65|SB1_8|S1_0|ASSB1_4|AS2_29|SB2_8|S2_0|ASSB2_0|AS3_63|SB3_5|S3_0|ASSB3_1|AS4_21|SB4_16|S4_0|ASSB4_7|AS5_386|SB5_23|S5_0|ASSB5_4|AS6_249|SB6_24|S6_0|ASSB6_4|AS7_142|SB7_9|S7_0|ASSB7_3|AS8_89|SB8_18|S8_0|ASSB8_5|AS9_111|SB9_6|S9_0|ASSB9_2|AS10_123|SB10_16|S10_0|ASSB10_6|AS11_178|SB11_16|S11_0|ASSB11_3|AS12_122|SB12_25|S12_0|ASSB12_5|AS13_586|SB13_22|S13_0|ASSB13_8|AS14_297|SB14_31|S14_0|ASSB14…	AB1_0|AB2_0|AB3_1|AB4_0|AB5_19|AB6_32|AB7_2|AB8_6|AB9_0|AB10_3|AB11_10|AB12_3|AB13_29|AB14_33|AB15_1|AB16_0|AB17_1|AB18_3|AB19_1|AB20_1|AB21_1|AB22_0|AB23_2|AB24_2|AB25_3|AB26_3|AB27_6|AB28_9|AB29_1|AB30_4|AB31_1|AB32_4|AB33_5|AB34_4|AB35_1|AB36_3|AB37_3|AB38_4|AB39_4|AB40_2|AB41_19|AB42_20|AB43_1|AB44_0|AB45_8|AB46_5|AB47_11|AB48_12|AB49_8|AB50_7|AB51_0|AB52_1|AB53_1|AB54_1	-	27,35,101,54,37,68,93,34,126,43,37,57,115,54,103,99,50,43,76,52,114,5,7,2,15,4,7,0,1,60,9,3,12,62,1,4,1,1,5,5,15,5,4,8,5,7,6,37,1,15,27,15,1,2	1,0.94794231445656,0.466890796662064,0.757377049180328,0.865168539325843,0.746719908727895,0.438330170777989,0.94649313087491,0.942490771323101,0.957213067360509,0.950617283950617,0.85572236303373,0.922876498176133,0.651928504233302,0.914658055587591,0.927936701156421,0.764799364322606,0.817329054554431,0.849593495934959,0.818479149632052,0.615827136242458,NaN,0.195360637912287,0.0371084337349398…	3.9112e-06	-0.6255	FALSE	UP_MUT
ENSG00000135953.6	MFSD9	chr2:103348829-103353145	-	altA	17	True	False	protein_coding	all_splice_sites_known_(3_ss)	57,41	103348885,103353105	regular	4	False	bcc_878950|Cycle_10233044	40,41	103348868,103353105	psi1+2:0.68,psi3+4:0.78,psi5+6:0.74,psi7+8:0.6,psi9+10:0.76,psi11+12:0.71,psi13+14:0.72,psi15+16:0.86,psi17+18:0.8,psi19+20:0.79,psi21+22:0.8,psi23+24:0.63,psi25+26:0.8,psi27+28:0.55,psi29+30:0.81,psi31+32:0.69,psi33+34:0.65,psi35+36:0.72,psi37+38:0.67,psi39+40:0.77,psi41+42:0.8,psi43+44:0.14,psi45+46:0.11,psi47+48:0.1,psi49+50:0.14,psi51+52:0.19,psi53+54:0.06	AS1_9|SB1_13|S1_0|ASSB1_9|AS2_12|SB2_10|S2_0|ASSB2_9|AS3_17|SB3_16|S3_0|ASSB3_13|AS4_19|SB4_18|S4_0|ASSB4_14|AS5_22|SB5_21|S5_0|ASSB5_18|AS6_31|SB6_24|S6_0|ASSB6_22|AS7_3|SB7_3|S7_0|ASSB7_2|AS8_5|SB8_6|S8_0|ASSB8_5|AS9_14|SB9_13|S9_0|ASSB9_9|AS10_8|SB10_12|S10_0|ASSB10_7|AS11_9|SB11_11|S11_0|ASSB11_6|AS12_10|SB12_8|S12_0|ASSB12_8|AS13_7|SB13_8|S13_0|ASSB13_6|AS14_16|SB14_15|S14_0|ASSB14_14|AS15_3…	AB1_1|AB2_7|AB3_3|AB4_7|AB5_5|AB6_10|AB7_1|AB8_4|AB9_4|AB10_3|AB11_3|AB12_4|AB13_5|AB14_3|AB15_5|AB16_3|AB17_8|AB18_10|AB19_6|AB20_7|AB21_7|AB22_4|AB23_4|AB24_4|AB25_1|AB26_8|AB27_18|AB28_28|AB29_6|AB30_6|AB31_5|AB32_5|AB33_10|AB34_13|AB35_11|AB36_9|AB37_17|AB38_18|AB39_18|AB40_15|AB41_4|AB42_6|AB43_13|AB44_18|AB45_22|AB46_18|AB47_19|AB48_13|AB49_18|AB50_14|AB51_2|AB52_5|AB53_9|AB54_4	-	19,43,59,10,27,18,24,58,79,44,41,22,38,64,57,21,46,72,88,124,45,6,7,5,6,2,1,8,10,18,6,7,6,8,8,17,10,9,11,8,44,11,8,21,23,37,32,10,31,45,37,31,7,10	0.66250538097288,0.780416760026888,0.730398899587345,NaN,0.761225200139227,0.712609970674487,0.712609970674487,0.856986501276906,0.793428394296342,0.784330985915493,0.790149892933619,0.623076923076923,0.796996374935267,0.545914069081719,0.810711150131694,0.684507042253521,0.644190871369295,0.721246599060104,0.66282313557746,0.76206373292868,0.788108108108108,0.137911464245176,0.113924050632911,0.…	8.34375e-11	-0.6179	FALSE	UP_MUT
ENSG00000109618.7	SEPSECS	chr4:25158558-25160615	-	altA	23	True	False	protein_coding	2_ss_annotated_(over_3_ss):25158596,25160575	62,41	25158619,25160575	regular	0	False	bcc_878950|Cycle_8207675	39,41	25158596,25160575	psi1+2:0.36,psi3+4:0.37,psi5+6:0.66,psi7+8:0.52,psi9+10:0.88,psi11+12:0.71,psi13+14:0.77,psi15+16:0.61,psi17+18:0.94,psi19+20:0.74,psi21+22:0.79,psi23+24:0.49,psi25+26:0.75,psi27+28:0.12,psi29+30:0.89,psi31+32:0.6,psi33+34:0.81,psi35+36:0.71,psi37+38:0.6,psi39+40:0.7,psi41+42:0.76,psi43+44:0.0,psi45+46:0.13,psi47+48:0.06,psi49+50:0.0,psi51+52:0.03,psi53+54:0.0	AS1_6|SB1_1|S1_0|ASSB1_1|AS2_13|SB2_5|S2_0|ASSB2_4|AS3_5|SB3_4|S3_0|ASSB3_3|AS4_6|SB4_5|S4_0|ASSB4_3|AS5_16|SB5_21|S5_0|ASSB5_13|AS6_29|SB6_20|S6_0|ASSB6_17|AS7_25|SB7_21|S7_0|ASSB7_18|AS8_25|SB8_23|S8_0|ASSB8_19|AS9_7|SB9_9|S9_0|ASSB9_7|AS10_10|SB10_9|S10_0|ASSB10_6|AS11_7|SB11_9|S11_0|ASSB11_7|AS12_13|SB12_7|S12_0|ASSB12_6|AS13_8|SB13_9|S13_0|ASSB13_5|AS14_18|SB14_17|S14_0|ASSB14_15|AS15_15|SB1…	AB1_3|AB2_7|AB3_5|AB4_11|AB5_6|AB6_11|AB7_20|AB8_17|AB9_0|AB10_2|AB11_1|AB12_4|AB13_3|AB14_4|AB15_5|AB16_11|AB17_1|AB18_0|AB19_3|AB20_11|AB21_1|AB22_4|AB23_8|AB24_8|AB25_2|AB26_6|AB27_11|AB28_13|AB29_2|AB30_3|AB31_6|AB32_11|AB33_3|AB34_3|AB35_1|AB36_4|AB37_3|AB38_7|AB39_4|AB40_6|AB41_3|AB42_1|AB43_3|AB44_20|AB45_9|AB46_22|AB47_11|AB48_14|AB49_10|AB50_15|AB51_15|AB52_30|AB53_12|AB54_21	-	7,13,50,59,20,14,30,31,18,37,18,26,26,4,48,26,30,17,20,28,15,0,7,2,0,2,0,10,17,20,43,2,5,7,16,1,10,4,22,7,23,5,14,5,6,11,10,4,23,35,29,24,44,26	0.352201257861635,0.372626298817628,0.66006600660066,0.515903377418297,0.8859357696567,0.685015290519878,0.768984299903877,0.60077519379845,0.933246921581335,0.741854636591479,0.777537796976242,0.478601012425219,0.742591931453052,0.119003346969134,0.881745120551091,0.590573537762635,0.823327615780446,0.687563195146613,0.585437248444932,0.685015290519878,0.744416873449131,0,0.134453781512605,0.050…	0	-0.6126	FALSE	UP_MUT
ENSG00000138041.11	SMEK2	chr2:55801503-55804491	-	altA	12	False	False	protein_coding	1_ss_annotated_(over_3_ss):55804451	47,41	55801549,55804451	regular	10	False	bcc_878950|Cycle_9758289	35,41	55801537,55804451	psi1+2:0.72,psi3+4:0.7,psi5+6:0.65,psi7+8:0.74,psi9+10:0.79,psi11+12:0.64,psi13+14:0.78,psi15+16:0.73,psi17+18:0.71,psi19+20:0.72,psi21+22:0.59,psi23+24:0.67,psi25+26:0.85,psi27+28:0.67,psi29+30:0.71,psi31+32:0.8,psi33+34:0.59,psi35+36:0.74,psi37+38:0.7,psi39+40:0.69,psi41+42:0.74,psi43+44:0.0,psi45+46:0.31,psi47+48:0.06,psi49+50:0.16,psi51+52:0.0,psi53+54:0.11	AS1_26|SB1_29|S1_0|ASSB1_26|AS2_18|SB2_28|S2_0|ASSB2_18|AS3_8|SB3_8|S3_0|ASSB3_8|AS4_8|SB4_9|S4_0|ASSB4_8|AS5_14|SB5_18|S5_0|ASSB5_14|AS6_33|SB6_39|S6_0|ASSB6_32|AS7_10|SB7_10|S7_0|ASSB7_8|AS8_10|SB8_12|S8_0|ASSB8_10|AS9_8|SB9_7|S9_0|ASSB9_7|AS10_6|SB10_8|S10_0|ASSB10_6|AS11_9|SB11_10|S11_0|ASSB11_9|AS12_9|SB12_15|S12_0|ASSB12_9|AS13_26|SB13_28|S13_0|ASSB13_26|AS14_30|SB14_36|S14_0|ASSB14_29|AS15…	AB1_3|AB2_12|AB3_3|AB4_3|AB5_9|AB6_14|AB7_2|AB8_5|AB9_2|AB10_1|AB11_1|AB12_8|AB13_5|AB14_9|AB15_12|AB16_15|AB17_10|AB18_23|AB19_10|AB20_5|AB21_7|AB22_9|AB23_4|AB24_4|AB25_1|AB26_4|AB27_14|AB28_22|AB29_16|AB30_12|AB31_3|AB32_3|AB33_4|AB34_7|AB35_7|AB36_16|AB37_7|AB38_8|AB39_13|AB40_14|AB41_3|AB42_1|AB43_7|AB44_7|AB45_8|AB46_18|AB47_16|AB48_12|AB49_20|AB50_28|AB51_8|AB52_9|AB53_3|AB54_4	-	43,17,57,26,14,16,57,79,84,32,20,25,29,79,71,23,16,87,41,67,12,0,15,2,10,0,1,15,6,27,8,3,8,14,26,30,11,12,11,4,35,26,5,10,27,16,26,4,14,30,33,47,17,5	0.71229293809939,0.70989010989011,0.645796064400716,0.737313432835821,0.801204819277108,0.633333333333333,0.778576563623293,0.724071394114809,0.707446808510638,0.715294117647059,0.590062111801242,0.662482566248257,0.862284820031299,0.660942316160282,0.70223841749089,0.79890310786106,0.580152671755725,0.735647530040053,0.688770999115827,0.689972899728997,0.721518987341772,0,0.301587301587302,0.049…	1.57391e-07	-0.6062	FALSE	UP_MUT
ENSG00000113108.13	APBB3	chr5:139941248-139941469	-	altA	21	False	True	protein_coding	all_splice_sites_known_(3_ss)	60,41	139941307,139941429	regular	2	False	bcc_878950|Cycle_3580071	39,41	139941286,139941429	psi1+2:0.94,psi3+4:0.75,psi5+6:0.87,psi7+8:0.62,psi9+10:1.0,psi11+12:0.95,psi13+14:0.97,psi15+16:NaN,psi17+18:0.89,psi19+20:0.91,psi21+22:0.93,psi23+24:0.8,psi25+26:0.94,psi27+28:0.83,psi29+30:0.83,psi31+32:0.91,psi33+34:0.75,psi35+36:NaN,psi37+38:0.89,psi39+40:0.85,psi41+42:0.87,psi43+44:0.14,psi45+46:0.39,psi47+48:0.42,psi49+50:0.27,psi51+52:0.37,psi53+54:0.17	AS1_17|SB1_4|S1_0|ASSB1_3|AS2_19|SB2_13|S2_0|ASSB2_10|AS3_9|SB3_5|S3_0|ASSB3_5|AS4_7|SB4_6|S4_0|ASSB4_6|AS5_9|SB5_7|S5_0|ASSB5_5|AS6_7|SB6_7|S6_0|ASSB6_6|AS7_4|SB7_1|S7_0|ASSB7_1|AS8_7|SB8_5|S8_0|ASSB8_5|AS9_13|SB9_4|S9_0|ASSB9_4|AS10_20|SB10_19|S10_0|ASSB10_13|AS11_30|SB11_14|S11_0|ASSB11_13|AS12_38|SB12_31|S12_0|ASSB12_30|AS13_47|SB13_18|S13_0|ASSB13_18|AS14_52|SB14_45|S14_0|ASSB14_40|AS15_1|SB…	AB1_1|AB2_0|AB3_2|AB4_1|AB5_2|AB6_0|AB7_0|AB8_3|AB9_0|AB10_0|AB11_1|AB12_1|AB13_2|AB14_0|AB15_0|AB16_0|AB17_0|AB18_2|AB19_0|AB20_1|AB21_0|AB22_2|AB23_0|AB24_1|AB25_0|AB26_1|AB27_1|AB28_0|AB29_1|AB30_3|AB31_3|AB32_0|AB33_2|AB34_2|AB35_0|AB36_1|AB37_2|AB38_0|AB39_1|AB40_0|AB41_3|AB42_9|AB43_8|AB44_7|AB45_4|AB46_6|AB47_5|AB48_6|AB49_5|AB50_10|AB51_12|AB52_18|AB53_4|AB54_12	-	20,11,20,7,30,43,68,5,17,10,25,7,16,6,23,31,13,2,20,7,92,3,9,12,7,21,3,1,3,2,3,0,2,2,0,2,1,2,1,1,1,4,2,4,1,2,1,12,15,11,13,15,29,12	0.940623162845385,NaN,0.887902330743618,NaN,1,0.944535969247666,0.964197093229351,NaN,0.87067861715749,NaN,0.908265213442325,NaN,0.926864590876177,NaN,0.819964349376114,0.924683072334079,0.720221606648199,NaN,0.887902330743618,NaN,0.858609426038264,0.136752136752137,0.393227744401966,0.42234931808183,0.269879518072289,0.36450423085268,0.165289256198347	5.95014e-07	-0.6045	FALSE	UP_MUT
ENSG00000135341.13	MAP3K7	chr6:91269894-91271380	-	altA	20	True	False	protein_coding	2_ss_annotated_(over_3_ss):91269933,91271341	60,40	91269953,91271341	regular	0	False	bcc_878950|Cycle_9874452	40,40	91269933,91271341	psi1+2:0.63,psi3+4:0.6,psi5+6:0.79,psi7+8:0.63,psi9+10:0.69,psi11+12:0.61,psi13+14:0.71,psi15+16:0.6,psi17+18:0.71,psi19+20:0.66,psi21+22:0.74,psi23+24:0.8,psi25+26:0.79,psi27+28:0.59,psi29+30:0.75,psi31+32:0.81,psi33+34:0.75,psi35+36:0.75,psi37+38:0.67,psi39+40:0.56,psi41+42:0.7,psi43+44:0.07,psi45+46:0.1,psi47+48:0.1,psi49+50:0.12,psi51+52:0.09,psi53+54:0.08	AS1_22|SB1_19|S1_0|ASSB1_16|AS2_26|SB2_23|S2_0|ASSB2_16|AS3_26|SB3_20|S3_0|ASSB3_14|AS4_20|SB4_21|S4_0|ASSB4_15|AS5_32|SB5_25|S5_0|ASSB5_20|AS6_32|SB6_38|S6_0|ASSB6_28|AS7_32|SB7_26|S7_0|ASSB7_20|AS8_36|SB8_45|S8_0|ASSB8_32|AS9_31|SB9_26|S9_0|ASSB9_24|AS10_36|SB10_29|S10_0|ASSB10_26|AS11_24|SB11_20|S11_0|ASSB11_16|AS12_24|SB12_30|S12_0|ASSB12_20|AS13_41|SB13_39|S13_0|ASSB13_34|AS14_40|SB14_39|S14…	AB1_12|AB2_13|AB3_11|AB4_17|AB5_5|AB6_9|AB7_17|AB8_17|AB9_5|AB10_17|AB11_13|AB12_14|AB13_17|AB14_14|AB15_14|AB16_22|AB17_8|AB18_11|AB19_12|AB20_15|AB21_8|AB22_17|AB23_5|AB24_4|AB25_18|AB26_9|AB27_21|AB28_16|AB29_8|AB30_8|AB31_11|AB32_11|AB33_10|AB34_14|AB35_6|AB36_7|AB37_8|AB38_10|AB39_15|AB40_21|AB41_6|AB42_18|AB43_52|AB44_60|AB45_23|AB46_55|AB47_36|AB48_54|AB49_28|AB50_54|AB51_66|AB52_63|AB53_5…	-	50,53,78,84,62,48,94,65,53,47,69,59,106,64,56,91,77,55,47,54,66,10,13,14,14,16,10,24,29,17,40,23,25,31,35,17,20,20,12,23,36,15,18,22,15,19,35,23,113,89,105,80,126,94	0.625,0.593837535014005,0.785894206549118,0.626865671641791,0.683195592286501,0.605678233438486,0.708097928436912,0.597701149425287,0.713804713804714,0.652777777777778,0.734042553191489,0.797297297297297,0.786641929499072,0.587155963302752,0.749163879598662,0.801762114537445,0.736842105263158,0.745762711864407,0.664310954063604,0.552429667519182,0.696569920844327,0.0661157024793388,0.104627766599…	0	-0.5944	FALSE	UP_MUT
ENSG00000028310.13	BRD9	chr5:869470-870628	-	altA	10	True	False	protein_coding	all_splice_sites_known_(3_ss)	50,41	869519,870588	regular	12	False	bcc_878950|Cycle_5145648	40,41	869509,870588	psi1+2:0.96,psi3+4:0.92,psi5+6:0.97,psi7+8:0.94,psi9+10:1.0,psi11+12:0.89,psi13+14:0.98,psi15+16:0.92,psi17+18:0.98,psi19+20:0.96,psi21+22:0.99,psi23+24:0.99,psi25+26:1.0,psi27+28:0.97,psi29+30:0.97,psi31+32:0.95,psi33+34:0.97,psi35+36:0.99,psi37+38:0.91,psi39+40:0.94,psi41+42:0.97,psi43+44:0.59,psi45+46:0.11,psi47+48:0.29,psi49+50:0.51,psi51+52:0.48,psi53+54:0.19	AS1_34|SB1_36|S1_0|ASSB1_34|AS2_40|SB2_37|S2_0|ASSB2_35|AS3_27|SB3_30|S3_0|ASSB3_25|AS4_28|SB4_30|S4_0|ASSB4_24|AS5_32|SB5_35|S5_0|ASSB5_30|AS6_37|SB6_37|S6_0|ASSB6_33|AS7_35|SB7_38|S7_0|ASSB7_34|AS8_29|SB8_36|S8_0|ASSB8_28|AS9_28|SB9_34|S9_0|ASSB9_28|AS10_42|SB10_44|S10_0|ASSB10_39|AS11_33|SB11_34|S11_0|ASSB11_33|AS12_39|SB12_40|S12_0|ASSB12_36|AS13_38|SB13_41|S13_0|ASSB13_36|AS14_55|SB14_54|S14…	AB1_0|AB2_3|AB3_2|AB4_3|AB5_1|AB6_1|AB7_2|AB8_2|AB9_0|AB10_0|AB11_5|AB12_3|AB13_0|AB14_2|AB15_3|AB16_4|AB17_0|AB18_2|AB19_1|AB20_1|AB21_1|AB22_0|AB23_1|AB24_0|AB25_0|AB26_0|AB27_3|AB28_0|AB29_2|AB30_1|AB31_1|AB32_3|AB33_0|AB34_2|AB35_0|AB36_1|AB37_3|AB38_5|AB39_2|AB40_3|AB41_2|AB42_0|AB43_4|AB44_1|AB45_4|AB46_3|AB47_7|AB48_6|AB49_10|AB50_2|AB51_12|AB52_15|AB53_10|AB54_5	-	71,64,88,77,76,69,96,84,91,46,61,104,79,102,91,73,59,88,92,85,67,8,1,7,14,27,3,3,5,2,5,0,7,2,7,2,1,1,1,0,3,3,3,2,1,8,5,2,5,8,15,12,26,12	0.954681274900398,0.919311934740202,0.975102599179207,0.932008368200837,1,0.897687118535175,0.977129932143755,0.914393226716839,0.975903614457831,0.97615928739848,0.98191573926868,0.989312977099237,1,0.968014059753954,0.964285714285714,0.955868089233754,0.963313848014513,0.987394375952348,0.911002444987775,0.938010899182561,0.967552148333036,NaN,NaN,0.293478260869565,0.509433962264151,0.480342631…	0	-0.5932	FALSE	UP_MUT
ENSG00000174799.6	CEP135	chr4:56874508-56875941	+	altA	22	True	False	protein_coding	2_ss_annotated_(over_3_ss):56874548,56875901	41,63	56874548,56875879	regular	1	False	bcc_878950|Cycle_12228062	41,41	56874548,56875901	psi1+2:0.68,psi3+4:0.42,psi5+6:0.56,psi7+8:0.63,psi9+10:0.57,psi11+12:0.58,psi13+14:0.6,psi15+16:0.67,psi17+18:0.55,psi19+20:0.46,psi21+22:0.46,psi23+24:0.74,psi25+26:0.56,psi27+28:0.62,psi29+30:0.65,psi31+32:0.6,psi33+34:0.65,psi35+36:0.79,psi37+38:0.61,psi39+40:0.5,psi41+42:0.64,psi43+44:0.0,psi45+46:0.0,psi47+48:0.0,psi49+50:0.0,psi51+52:0.0,psi53+54:0.0	AS1_20|SB1_22|S1_0|ASSB1_16|AS2_32|SB2_33|S2_0|ASSB2_25|AS3_11|SB3_14|S3_0|ASSB3_7|AS4_13|SB4_11|S4_0|ASSB4_8|AS5_7|SB5_11|S5_0|ASSB5_5|AS6_14|SB6_19|S6_0|ASSB6_12|AS7_20|SB7_27|S7_0|ASSB7_17|AS8_26|SB8_21|S8_0|ASSB8_17|AS9_18|SB9_22|S9_0|ASSB9_13|AS10_17|SB10_15|S10_0|ASSB10_12|AS11_18|SB11_26|S11_0|ASSB11_15|AS12_47|SB12_44|S12_0|ASSB12_41|AS13_29|SB13_35|S13_0|ASSB13_22|AS14_35|SB14_35|S14_0|A…	AB1_11|AB2_13|AB3_14|AB4_18|AB5_13|AB6_3|AB7_12|AB8_11|AB9_10|AB10_15|AB11_21|AB12_19|AB13_18|AB14_23|AB15_21|AB16_14|AB17_11|AB18_17|AB19_19|AB20_22|AB21_6|AB22_21|AB23_6|AB24_6|AB25_16|AB26_9|AB27_13|AB28_16|AB29_7|AB30_16|AB31_10|AB32_18|AB33_5|AB34_12|AB35_7|AB36_12|AB37_14|AB38_11|AB39_13|AB40_32|AB41_8|AB42_13|AB43_24|AB44_32|AB45_12|AB46_14|AB47_27|AB48_45|AB49_26|AB50_49|AB51_31|AB52_29|A…	-	61,30,29,56,43,62,76,85,39,33,22,57,34,57,51,43,36,102,52,55,45,0,0,0,0,0,0,23,33,19,27,26,37,41,34,26,31,21,16,22,28,22,23,15,22,26,43,20,56,30,84,73,59,65	0.676494454963484,0.417515274949083,0.54616444648599,0.620540540540541,0.565971107544141,0.569189431258397,0.59375,0.663430420711974,0.541850220264317,0.456323777403035,0.452357071213641,0.737456610918271,0.549251379038613,0.616134985499605,0.646367851622875,0.595809395065901,0.654255319148936,0.785204656402554,0.611940298507463,0.502115341794701,0.639514731369151,0,0,0,0,0,0	0	-0.5925	FALSE	UP_MUT
ENSG00000138041.11	SMEK2	chr2:55801502-55804491	-	altA	12	False	False	protein_coding	1_ss_annotated_(over_3_ss):55804451	48,41	55801549,55804451	regular	10	False	bcc_878950|Cycle_9758291	36,41	55801537,55804451	psi1+2:0.73,psi3+4:0.71,psi5+6:0.73,psi7+8:0.59,psi9+10:0.75,psi11+12:0.68,psi13+14:0.76,psi15+16:0.74,psi17+18:0.7,psi19+20:0.69,psi21+22:0.62,psi23+24:0.71,psi25+26:0.74,psi27+28:0.6,psi29+30:0.74,psi31+32:0.82,psi33+34:0.59,psi35+36:0.61,psi37+38:0.75,psi39+40:0.72,psi41+42:0.74,psi43+44:0.06,psi45+46:0.21,psi47+48:0.07,psi49+50:0.14,psi51+52:0.1,psi53+54:0.06	AS1_48|SB1_46|S1_0|ASSB1_45|AS2_38|SB2_28|S2_0|ASSB2_28|AS3_16|SB3_16|S3_0|ASSB3_16|AS4_19|SB4_21|S4_0|ASSB4_18|AS5_55|SB5_51|S5_0|ASSB5_51|AS6_65|SB6_65|S6_0|ASSB6_58|AS7_19|SB7_17|S7_0|ASSB7_17|AS8_14|SB8_14|S8_0|ASSB8_12|AS9_13|SB9_13|S9_0|ASSB9_13|AS10_18|SB10_17|S10_0|ASSB10_16|AS11_21|SB11_21|S11_0|ASSB11_20|AS12_36|SB12_33|S12_0|ASSB12_30|AS13_57|SB13_55|S13_0|ASSB13_55|AS14_52|SB14_50|S14…	AB1_8|AB2_16|AB3_5|AB4_8|AB5_15|AB6_26|AB7_10|AB8_10|AB9_8|AB10_1|AB11_8|AB12_16|AB13_12|AB14_19|AB15_24|AB16_25|AB17_29|AB18_42|AB19_17|AB20_16|AB21_16|AB22_12|AB23_9|AB24_8|AB25_8|AB26_9|AB27_49|AB28_52|AB29_28|AB30_25|AB31_5|AB32_4|AB33_8|AB34_16|AB35_31|AB36_45|AB37_11|AB38_11|AB39_30|AB40_29|AB41_7|AB42_3|AB43_18|AB44_10|AB45_27|AB46_51|AB47_27|AB48_22|AB49_58|AB50_42|AB51_36|AB52_39|AB53_9|…	-	73,38,145,38,32,53,110,151,174,63,41,66,48,163,161,37,35,155,78,168,31,2,26,5,19,9,1,23,14,48,23,9,22,31,48,65,25,22,23,15,98,50,7,22,88,23,57,10,28,89,57,98,73,12	0.733046426708399,0.701342281879195,0.723262291896094,0.588377237080233,0.754670750382848,0.675774134790528,0.754296909787158,0.731303855588402,0.698430902361466,0.685556811758055,0.617204301075269,0.712862954131014,0.734645199761479,0.589996709443896,0.735858016264023,0.820564516129032,0.57919621749409,0.60378408458542,0.745809015273811,0.718307512910212,0.728410131217577,0.0582010582010582,0.20…	3.52021e-08	-0.5905	FALSE	UP_MUT
ENSG00000169057.15	MECP2	chrX:153323936-153357682	-	altA	13	True	False	protein_coding	1_ss_annotated_(over_3_ss):153357642	51,41	153323986,153357642	regular	27	False	bcc_878950|Cycle_1806343	38,41	153323973,153357642	psi1+2:0.64,psi3+4:0.79,psi5+6:0.64,psi7+8:0.59,psi9+10:0.35,psi11+12:0.68,psi13+14:0.6,psi15+16:0.88,psi17+18:0.73,psi19+20:0.85,psi21+22:0.72,psi23+24:0.59,psi25+26:0.79,psi27+28:0.39,psi29+30:0.68,psi31+32:0.8,psi33+34:0.59,psi35+36:0.78,psi37+38:0.55,psi39+40:0.81,psi41+42:0.61,psi43+44:0.0,psi45+46:0.53,psi47+48:0.33,psi49+50:0.15,psi51+52:0.19,psi53+54:NaN	AS1_8|SB1_9|S1_0|ASSB1_7|AS2_7|SB2_8|S2_0|ASSB2_7|AS3_19|SB3_19|S3_0|ASSB3_19|AS4_21|SB4_17|S4_0|ASSB4_15|AS5_20|SB5_20|S5_0|ASSB5_19|AS6_22|SB6_21|S6_0|ASSB6_16|AS7_10|SB7_8|S7_0|ASSB7_7|AS8_9|SB8_9|S8_0|ASSB8_6|AS9_3|SB9_3|S9_0|ASSB9_3|AS10_4|SB10_2|S10_0|ASSB10_2|AS11_11|SB11_11|S11_0|ASSB11_11|AS12_11|SB12_6|S12_0|ASSB12_6|AS13_36|SB13_35|S13_0|ASSB13_35|AS14_36|SB14_34|S14_0|ASSB14_33|AS15_1…	AB1_6|AB2_2|AB3_4|AB4_5|AB5_12|AB6_11|AB7_2|AB8_11|AB9_6|AB10_2|AB11_2|AB12_5|AB13_20|AB14_21|AB15_3|AB16_1|AB17_16|AB18_19|AB19_5|AB20_3|AB21_5|AB22_5|AB23_6|AB24_2|AB25_0|AB26_6|AB27_15|AB28_14|AB29_5|AB30_13|AB31_3|AB32_1|AB33_3|AB34_5|AB35_4|AB36_3|AB37_7|AB38_3|AB39_6|AB40_7|AB41_4|AB42_7|AB43_4|AB44_8|AB45_3|AB46_4|AB47_6|AB48_1|AB49_2|AB50_8|AB51_5|AB52_6|AB53_1|AB54_1	-	16,40,55,24,5,16,70,31,97,40,23,18,22,20,41,14,12,32,15,63,19,0,10,5,2,3,0,8,9,27,15,8,6,41,4,32,6,8,11,5,28,17,3,7,8,11,13,11,12,8,8,10,11,2	0.632,0.792377131394183,0.636257138673305,0.578754578754579,NaN,0.696035242290749,0.594495807353257,0.869364572239972,0.722447440369567,0.851293103448276,0.711711711711712,0.584223500410846,0.790718835304823,0.380173243503369,0.674370185300854,0.800289435600579,0.595477386934673,0.774509803921569,0.539371870732817,0.806253037421027,0.597294070831675,0,NaN,NaN,0.146567717996289,0.189751801441153,N…	0.000870435	-0.5693	FALSE	UP_MUT
ENSG00000111843.9	TMEM14C	chr6:10723434-10724842	+	altA	14	True	True	protein_coding	all_splice_sites_known_(3_ss)	41,54	10723474,10724789	regular	5	False	bcc_878950|Cycle_6461754	41,40	10723474,10724803	psi1+2:0.66,psi3+4:0.47,psi5+6:0.66,psi7+8:0.61,psi9+10:0.62,psi11+12:0.56,psi13+14:0.64,psi15+16:0.64,psi17+18:0.66,psi19+20:0.61,psi21+22:0.69,psi23+24:0.54,psi25+26:0.7,psi27+28:0.44,psi29+30:0.69,psi31+32:0.55,psi33+34:0.59,psi35+36:0.61,psi37+38:0.61,psi39+40:0.58,psi41+42:0.6,psi43+44:0.04,psi45+46:0.05,psi47+48:0.03,psi49+50:0.02,psi51+52:0.06,psi53+54:0.02	AS1_434|SB1_417|S1_0|ASSB1_414|AS2_624|SB2_823|S2_0|ASSB2_616|AS3_356|SB3_349|S3_0|ASSB3_348|AS4_416|SB4_522|S4_0|ASSB4_411|AS5_243|SB5_238|S5_0|ASSB5_238|AS6_344|SB6_385|S6_0|ASSB6_301|AS7_628|SB7_599|S7_0|ASSB7_599|AS8_987|SB8_1161|S8_0|ASSB8_899|AS9_673|SB9_660|S9_0|ASSB9_659|AS10_736|SB10_888|S10_0|ASSB10_694|AS11_505|SB11_496|S11_0|ASSB11_495|AS12_525|SB12_678|S12_0|ASSB12_513|AS13_281|SB13_…	AB1_143|AB2_337|AB3_266|AB4_500|AB5_111|AB6_163|AB7_299|AB8_634|AB9_314|AB10_440|AB11_274|AB12_421|AB13_124|AB14_191|AB15_159|AB16_169|AB17_58|AB18_107|AB19_208|AB20_424|AB21_224|AB22_378|AB23_168|AB24_247|AB25_112|AB26_279|AB27_246|AB28_340|AB29_101|AB30_160|AB31_252|AB32_388|AB33_224|AB34_427|AB35_172|AB36_256|AB37_59|AB38_122|AB39_130|AB40_161|AB41_143|AB42_186|AB43_227|AB44_428|AB45_113|AB46_…	-	1020,804,737,1948,1497,945,644,653,333,837,1207,761,901,506,636,716,973,882,348,451,547,33,18,8,16,22,10,465,799,323,1086,784,635,316,319,151,472,470,567,338,567,245,515,584,495,191,281,316,659,331,266,579,330,504	0.65160298119011,0.461777364939126,0.660496559049368,0.60464902398087,0.619489416921686,0.559253306056842,0.634722087024238,0.635748455491719,0.652814753860303,0.601907011017694,0.68648405738079,0.533660589060309,0.694455281613078,0.432109308283518,0.688799454479817,0.542419169293217,0.58687347814108,0.603054015042164,0.608378477543004,0.57778445576187,0.596109085527466,0.040947945709121,0.044312…	0	-0.5676	FALSE	UP_MUT
ENSG00000160305.13	DIP2A	chr21:47970619-47971585	+	altA	17	True	False	protein_coding	2_ss_annotated_(over_3_ss):47970657,47971547	39,56	47970657,47971530	regular	0	True	bcc_878950|Cycle_7827150	39,39	47970657,47971547	psi1+2:0.5,psi3+4:0.34,psi5+6:0.63,psi7+8:0.28,psi9+10:0.61,psi11+12:0.53,psi13+14:0.53,psi15+16:0.75,psi17+18:0.67,psi19+20:0.68,psi21+22:0.74,psi23+24:0.66,psi25+26:0.71,psi27+28:0.51,psi29+30:0.68,psi31+32:0.55,psi33+34:0.5,psi35+36:0.64,psi37+38:0.5,psi39+40:0.62,psi41+42:0.35,psi43+44:0.0,psi45+46:0.0,psi47+48:0.0,psi49+50:0.0,psi51+52:0.0,psi53+54:0.0	AS1_18|SB1_19|S1_0|ASSB1_15|AS2_16|SB2_15|S2_0|ASSB2_13|AS3_8|SB3_10|S3_0|ASSB3_7|AS4_16|SB4_14|S4_0|ASSB4_13|AS5_13|SB5_15|S5_0|ASSB5_12|AS6_23|SB6_21|S6_0|ASSB6_21|AS7_7|SB7_4|S7_0|ASSB7_3|AS8_9|SB8_7|S8_0|ASSB8_7|AS9_10|SB9_12|S9_0|ASSB9_7|AS10_10|SB10_11|S10_0|ASSB10_9|AS11_7|SB11_7|S11_0|ASSB11_4|AS12_15|SB12_13|S12_0|ASSB12_13|AS13_7|SB13_8|S13_0|ASSB13_7|AS14_12|SB14_13|S14_0|ASSB14_11|AS1…	AB1_12|AB2_20|AB3_20|AB4_19|AB5_11|AB6_6|AB7_13|AB8_13|AB9_6|AB10_7|AB11_10|AB12_7|AB13_7|AB14_8|AB15_8|AB16_2|AB17_22|AB18_16|AB19_11|AB20_10|AB21_16|AB22_10|AB23_4|AB24_8|AB25_10|AB26_18|AB27_22|AB28_14|AB29_7|AB30_1|AB31_26|AB32_29|AB33_17|AB34_18|AB35_3|AB36_6|AB37_10|AB38_19|AB39_12|AB40_7|AB41_38|AB42_27|AB43_57|AB44_61|AB45_51|AB46_41|AB47_50|AB48_26|AB49_15|AB50_15|AB51_21|AB52_17|AB53_49…	-	37,25,41,14,25,21,20,35,83,40,67,38,70,44,19,64,38,22,37,36,39,0,0,0,0,0,0,31,41,20,30,14,16,15,10,35,16,20,16,24,35,8,44,31,10,31,18,62,119,105,88,29,37,83	0.494940833476248,0.333618477331052,0.627304825421734,0.277016742770167,0.594512195121951,0.518682710576314,0.522613065326633,0.741847826086956,0.660679661189917,0.672413793103448,0.733370754981757,0.661016949152542,0.705426356589147,0.507917714962261,0.661016949152542,0.544265154819014,0.501607717041801,0.643660915228807,0.494940833476248,0.621513944223108,0.340573219883565,0,0,0,0,0,0	0	-0.5647	FALSE	UP_MUT
ENSG00000177728.10	KIAA0195	chr17:73486799-73487423	+	ES	124	True	True	protein_coding	3_ss_annotated_(over_4_ss):73486839,73487234,73487384	41,124,40	73486839,73487111,73487234,73487384	regular	5	False	bcc_91619|Cycle_2	41,40	73486839,73487384	psi1+2:0.6,psi3+4:0.73,psi5+6:0.89,psi7+8:0.73,psi9+10:0.73,psi11+12:0.78,psi13+14:0.92,psi15+16:0.58,psi17+18:0.76,psi19+20:0.86,psi21+22:0.94,psi23+24:NaN,psi25+26:0.95,psi27+28:0.51,psi29+30:0.4,psi31+32:0.9,psi33+34:0.77,psi35+36:NaN,psi37+38:0.84,psi39+40:0.31,psi41+42:0.75,psi43+44:0.86,psi45+46:0.19,psi47+48:0.1,psi49+50:0.11,psi51+52:0.37,psi53+54:NaN	AS1_3|SB1_21|S1_1|ASSB1_0|AS2_1|SB2_56|S2_5|ASSB2_0|AS3_2|SB3_26|S3_3|ASSB3_0|AS4_0|SB4_53|S4_6|ASSB4_0|AS5_9|SB5_15|S5_3|ASSB5_0|AS6_6|SB6_21|S6_6|ASSB6_0|AS7_2|SB7_5|S7_2|ASSB7_0|AS8_2|SB8_28|S8_3|ASSB8_0|AS9_7|SB9_11|S9_5|ASSB9_0|AS10_5|SB10_27|S10_3|ASSB10_0|AS11_3|SB11_8|S11_1|ASSB11_0|AS12_4|SB12_19|S12_2|ASSB12_0|AS13_6|SB13_14|S13_1|ASSB13_0|AS14_5|SB14_30|S14_6|ASSB14_0|AS15_6|SB15_20|S1…	AB1_3|AB2_1|AB3_1|AB4_1|AB5_1|AB6_1|AB7_1|AB8_1|AB9_1|AB10_4|AB11_1|AB12_1|AB13_0|AB14_1|AB15_5|AB16_4|AB17_4|AB18_1|AB19_0|AB20_3|AB21_0|AB22_1|AB23_0|AB24_0|AB25_1|AB26_0|AB27_0|AB28_6|AB29_2|AB30_8|AB31_0|AB32_2|AB33_0|AB34_4|AB35_1|AB36_2|AB37_0|AB38_2|AB39_4|AB40_18|AB41_2|AB42_0|AB43_0|AB44_1|AB45_5|AB46_4|AB47_4|AB48_4|AB49_9|AB50_9|AB51_3|AB52_7|AB53_0|AB54_0	-	14,14,46,15,33,16,29,28,34,32,30,12,41,15,15,36,28,5,26,22,13,15,6,2,5,14,5,4,2,2,2,5,2,1,9,5,2,1,0,1,6,9,2,4,3,2,21,2,1,10,9,18,10,0	NaN,NaN,0.900870406189555,NaN,0.722823147647377,NaN,0.919733750978857,0.551422319474836,0.728764223339508,0.863424383744171,0.922201138519924,NaN,0.941860465116279,NaN,NaN,0.876728803367408,0.734455958549223,NaN,0.837042925278219,0.29275505174963,NaN,NaN,0.191640378548896,NaN,0.0989010989010989,0.356155778894472,NaN	6.43213e-06	-0.5588	FALSE	UP_MUT
ENSG00000118197.9	DDX59	chr1:200619766-200623974	-	ES	125	True	False	protein_coding	3_ss_annotated_(over_4_ss):200619804,200623569,200623934	39,125,41	200619804,200623569,200623693,200623934	regular	14	False	bcc_878950|Cycle_9520288	39,41	200619804,200623934	psi1+2:0.74,psi3+4:0.71,psi5+6:0.83,psi7+8:NaN,psi9+10:0.72,psi11+12:0.65,psi13+14:0.26,psi15+16:0.82,psi17+18:0.76,psi19+20:0.87,psi21+22:0.53,psi23+24:0.78,psi25+26:0.54,psi27+28:0.59,psi29+30:0.77,psi31+32:0.79,psi33+34:0.78,psi35+36:0.92,psi37+38:0.83,psi39+40:0.82,psi41+42:0.78,psi43+44:0.58,psi45+46:0.09,psi47+48:0.3,psi49+50:0.33,psi51+52:0.24,psi53+54:0.34	AS1_4|SB1_5|S1_5|ASSB1_0|AS2_5|SB2_4|S2_13|ASSB2_0|AS3_5|SB3_1|S3_7|ASSB3_0|AS4_2|SB4_4|S4_10|ASSB4_0|AS5_7|SB5_1|S5_10|ASSB5_0|AS6_11|SB6_4|S6_14|ASSB6_0|AS7_1|SB7_0|S7_3|ASSB7_0|AS8_2|SB8_0|S8_4|ASSB8_0|AS9_2|SB9_1|S9_5|ASSB9_0|AS10_5|SB10_2|S10_1|ASSB10_0|AS11_3|SB11_2|S11_3|ASSB11_0|AS12_3|SB12_2|S12_7|ASSB12_0|AS13_8|SB13_0|S13_3|ASSB13_0|AS14_6|SB14_0|S14_2|ASSB14_0|AS15_13|SB15_6|S15_19|AS…	AB1_0|AB2_5|AB3_4|AB4_0|AB5_0|AB6_3|AB7_0|AB8_0|AB9_0|AB10_2|AB11_2|AB12_2|AB13_0|AB14_6|AB15_3|AB16_3|AB17_3|AB18_6|AB19_2|AB20_2|AB21_0|AB22_3|AB23_0|AB24_4|AB25_2|AB26_3|AB27_3|AB28_8|AB29_5|AB30_0|AB31_2|AB32_0|AB33_1|AB34_1|AB35_0|AB36_2|AB37_1|AB38_2|AB39_5|AB40_6|AB41_1|AB42_2|AB43_1|AB44_2|AB45_8|AB46_9|AB47_5|AB48_9|AB49_8|AB50_17|AB51_3|AB52_20|AB53_2|AB54_3	-	33,24,40,8,12,16,5,62,61,49,6,45,12,37,38,14,15,66,38,116,24,10,5,16,28,17,5,5,4,4,0,2,4,6,6,8,3,2,5,4,11,5,2,2,2,3,11,3,3,19,16,24,22,4	0.720327421555252,NaN,0.796019900497512,NaN,NaN,NaN,NaN,0.801292407108239,0.748466257668712,0.86438809261301,NaN,0.778378378378378,NaN,0.567593480345158,0.747847478474785,NaN,NaN,0.927943760984183,0.831737346101231,0.804508019072388,NaN,NaN,0.0931315483119907,0.280701754385965,0.312849162011173,0.231686541737649,NaN	7.95123e-05	-0.5512	FALSE	UP_MUT
ENSG00000167232.9	ZNF91	chr19:23545490-23556584	-	altAD	15	False	False	protein_coding	2_ss_annotated_(over_4_ss):23545527,23556544	51,43	23545540,23556542	regular	2	False	bcc_878950|Cycle_9666435	38,41	23545527,23556544	psi1+2:0.42,psi3+4:0.63,psi5+6:0.95,psi7+8:0.07,psi9+10:0.54,psi11+12:0.65,psi13+14:0.65,psi15+16:0.77,psi17+18:0.58,psi19+20:0.8,psi21+22:0.73,psi23+24:0.6,psi25+26:0.93,psi27+28:0.68,psi29+30:0.53,psi31+32:0.6,psi33+34:0.7,psi35+36:0.89,psi37+38:0.89,psi39+40:0.32,psi41+42:0.13,psi43+44:0.0,psi45+46:0.08,psi47+48:0.03,psi49+50:0.0,psi51+52:0.06,psi53+54:0.17	AS1_10|SB1_4|S1_0|ASSB1_3|AS2_1|SB2_7|S2_0|ASSB2_1|AS3_15|SB3_12|S3_0|ASSB3_10|AS4_4|SB4_5|S4_0|ASSB4_4|AS5_18|SB5_10|S5_0|ASSB5_7|AS6_8|SB6_8|S6_0|ASSB6_5|AS7_4|SB7_1|S7_0|ASSB7_1|AS8_0|SB8_1|S8_0|ASSB8_0|AS9_11|SB9_4|S9_0|ASSB9_2|AS10_7|SB10_4|S10_0|ASSB10_3|AS11_4|SB11_3|S11_0|ASSB11_2|AS12_7|SB12_6|S12_0|ASSB12_5|AS13_19|SB13_9|S13_0|ASSB13_6|AS14_3|SB14_11|S14_0|ASSB14_3|AS15_14|SB15_7|S15_0…	AB1_5|AB2_2|AB3_2|AB4_7|AB5_1|AB6_0|AB7_7|AB8_4|AB9_2|AB10_6|AB11_3|AB12_2|AB13_5|AB14_2|AB15_4|AB16_2|AB17_10|AB18_5|AB19_2|AB20_1|AB21_5|AB22_4|AB23_5|AB24_2|AB25_0|AB26_1|AB27_5|AB28_2|AB29_8|AB30_5|AB31_5|AB32_2|AB33_4|AB34_2|AB35_2|AB36_0|AB37_0|AB38_1|AB39_6|AB40_5|AB41_7|AB42_5|AB43_22|AB44_13|AB45_14|AB46_6|AB47_20|AB48_10|AB49_27|AB50_14|AB51_7|AB52_6|AB53_13|AB54_8	-	6,19,28,1,11,10,15,22,22,10,23,16,14,16,16,10,14,21,9,6,2,0,2,1,0,1,4,7,9,1,13,8,5,7,6,14,2,7,10,1,7,12,6,5,2,1,11,12,35,23,35,40,13,16	NaN,0.63953983809118,0.959236773633998,0.0607225211375865,NaN,NaN,0.642973412913728,0.754995655951347,0.569089718402096,NaN,0.734141414141414,0.573502722323049,0.921666666666667,0.657648283038502,0.528428093645485,NaN,0.701776649746193,0.898213318895506,NaN,0.314323607427056,0.122861586314152,0,0.0681034482758621,0.0234490946868507,0,0.0607225211375865,0.173626373626374	0	-0.551	FALSE	UP_MUT
ENSG00000090376.4	IRAK3	chr12:66597634-66602055	+	altA	18	False	False	protein_coding	1_ss_annotated_(over_3_ss):66597673	40,58	66597673,66601998	regular	2	False	bcc_878950|Cycle_1083090	40,40	66597673,66602016	psi1+2:0.66,psi3+4:0.2,psi5+6:0.6,psi7+8:NaN,psi9+10:0.63,psi11+12:0.67,psi13+14:0.71,psi15+16:0.71,psi17+18:0.6,psi19+20:0.7,psi21+22:0.68,psi23+24:0.47,psi25+26:0.57,psi27+28:0.54,psi29+30:0.73,psi31+32:0.49,psi33+34:0.61,psi35+36:0.45,psi37+38:0.43,psi39+40:0.8,psi41+42:0.39,psi43+44:0.0,psi45+46:0.05,psi47+48:0.0,psi49+50:0.09,psi51+52:NaN,psi53+54:0.0	AS1_10|SB1_13|S1_0|ASSB1_10|AS2_3|SB2_3|S2_0|ASSB2_2|AS3_3|SB3_5|S3_0|ASSB3_3|AS4_3|SB4_4|S4_0|ASSB4_2|AS5_6|SB5_7|S5_0|ASSB5_5|AS6_13|SB6_21|S6_0|ASSB6_10|AS7_0|SB7_0|S7_0|ASSB7_0|AS8_1|SB8_2|S8_0|ASSB8_1|AS9_2|SB9_4|S9_0|ASSB9_1|AS10_3|SB10_6|S10_0|ASSB10_3|AS11_12|SB11_14|S11_0|ASSB11_12|AS12_10|SB12_13|S12_0|ASSB12_8|AS13_6|SB13_10|S13_0|ASSB13_6|AS14_9|SB14_11|S14_0|ASSB14_6|AS15_11|SB15_14|…	AB1_4|AB2_2|AB3_12|AB4_11|AB5_7|AB6_6|AB7_0|AB8_0|AB9_2|AB10_1|AB11_4|AB12_6|AB13_4|AB14_2|AB15_7|AB16_2|AB17_18|AB18_13|AB19_9|AB20_4|AB21_3|AB22_4|AB23_4|AB24_11|AB25_9|AB26_6|AB27_5|AB28_7|AB29_8|AB30_4|AB31_9|AB32_3|AB33_7|AB34_13|AB35_3|AB36_3|AB37_34|AB38_25|AB39_4|AB40_2|AB41_23|AB42_14|AB43_11|AB44_6|AB45_17|AB46_13|AB47_21|AB48_21|AB49_23|AB50_10|AB51_0|AB52_1|AB53_7|AB54_3	-	14,7,27,1,6,22,18,26,51,27,14,22,21,16,37,11,34,7,56,27,27,0,2,0,4,0,0,6,24,15,0,3,9,6,9,28,10,5,20,13,12,11,10,18,7,62,6,36,17,34,49,32,1,8	0.655737704918033,0.192307692307692,0.59504132231405,NaN,NaN,0.666161998485995,0.710059171597633,0.702228224172856,0.5978898007034,0.687898089171974,0.695652173913043,0.473118279569892,0.568720379146919,0.521172638436482,0.733036156513125,0.473118279569892,0.606601248884924,NaN,0.424403183023873,0.786026200873362,0.379746835443038,0,0.0458190148911798,0,0.0925925925925926,NaN,NaN	3.71832e-08	-0.547	FALSE	UP_MUT
ENSG00000228315.7	GUSBP11	chr22:24037667-24047656	-	ES	120	False	False	processed_transcript	all_splice_sites_known_(4_ss)	38,120,41	24037704,24042913,24043032,24047616	regular	19	False	bcc_878950|Cycle_7602542	38,41	24037704,24047616	psi1+2:0.77,psi3+4:0.68,psi5+6:0.82,psi7+8:0.74,psi9+10:0.79,psi11+12:0.68,psi13+14:0.5,psi15+16:0.8,psi17+18:0.78,psi19+20:0.73,psi21+22:0.88,psi23+24:0.72,psi25+26:0.88,psi27+28:0.6,psi29+30:0.74,psi31+32:0.79,psi33+34:0.77,psi35+36:0.72,psi37+38:0.88,psi39+40:0.65,psi41+42:0.78,psi43+44:0.26,psi45+46:0.19,psi47+48:0.21,psi49+50:0.22,psi51+52:0.12,psi53+54:0.24	AS1_25|SB1_39|S1_5|ASSB1_0|AS2_14|SB2_30|S2_9|ASSB2_0|AS3_30|SB3_37|S3_7|ASSB3_0|AS4_31|SB4_29|S4_10|ASSB4_0|AS5_63|SB5_60|S5_19|ASSB5_0|AS6_36|SB6_50|S6_36|ASSB6_0|AS7_21|SB7_17|S7_6|ASSB7_0|AS8_7|SB8_18|S8_6|ASSB8_0|AS9_24|SB9_20|S9_9|ASSB9_0|AS10_13|SB10_17|S10_12|ASSB10_0|AS11_26|SB11_20|S11_4|ASSB11_0|AS12_18|SB12_25|S12_9|ASSB12_0|AS13_84|SB13_76|S13_24|ASSB13_0|AS14_45|SB14_53|S14_28|ASSB1…	AB1_8|AB2_4|AB3_14|AB4_13|AB5_15|AB6_8|AB7_4|AB8_5|AB9_5|AB10_5|AB11_9|AB12_9|AB13_77|AB14_49|AB15_9|AB16_5|AB17_22|AB18_15|AB19_15|AB20_14|AB21_5|AB22_8|AB23_5|AB24_10|AB25_6|AB26_4|AB27_26|AB28_14|AB29_12|AB30_13|AB31_4|AB32_10|AB33_13|AB34_6|AB35_4|AB36_5|AB37_6|AB38_3|AB39_13|AB40_6|AB41_13|AB42_9|AB43_35|AB44_28|AB45_62|AB46_32|AB47_51|AB48_40|AB49_17|AB50_18|AB51_28|AB52_30|AB53_63|AB54_55	-	89,141,291,70,90,81,295,125,278,138,166,120,144,134,151,100,135,61,166,78,169,51,57,66,22,18,67,12,28,27,10,10,16,126,14,34,22,10,20,9,39,23,11,17,10,9,18,21,63,107,106,34,57,92	0.746469901263404,0.666566931960984,0.810556378252592,0.735372340425532,0.781318681318681,0.667744965042262,0.481717274023853,0.779954190032383,0.764480646059593,0.71348167539267,0.868246822033898,0.704309063893016,0.863978127136022,0.576988063443615,0.72270689446262,0.783031023887402,0.759182801822323,0.707739756205023,0.879838980207984,0.632389162561576,0.761608670849971,0.243208982252807,0.174…	3.03398e-12	-0.541	FALSE	UP_MUT
ENSG00000180773.10	SLC36A4	chr11:92887327-92895912	-	altA	16	True	True	protein_coding	1_ss_annotated_(over_3_ss):92895872	56,41	92887382,92895872	regular	4	False	bcc_878950|Cycle_1050274	40,41	92887366,92895872	psi1+2:0.9,psi3+4:0.93,psi5+6:0.98,psi7+8:NaN,psi9+10:1.0,psi11+12:0.83,psi13+14:0.81,psi15+16:0.95,psi17+18:0.91,psi19+20:0.96,psi21+22:0.92,psi23+24:0.94,psi25+26:0.88,psi27+28:0.93,psi29+30:0.95,psi31+32:0.94,psi33+34:0.94,psi35+36:0.76,psi37+38:0.95,psi39+40:0.94,psi41+42:0.98,psi43+44:0.38,psi45+46:0.33,psi47+48:0.27,psi49+50:0.54,psi51+52:0.39,psi53+54:0.33	AS1_30|SB1_23|S1_0|ASSB1_21|AS2_27|SB2_36|S2_0|ASSB2_27|AS3_25|SB3_15|S3_0|ASSB3_14|AS4_15|SB4_24|S4_0|ASSB4_15|AS5_43|SB5_30|S5_0|ASSB5_30|AS6_27|SB6_35|S6_0|ASSB6_23|AS7_0|SB7_1|S7_0|ASSB7_0|AS8_1|SB8_2|S8_0|ASSB8_1|AS9_4|SB9_4|S9_0|ASSB9_4|AS10_2|SB10_4|S10_0|ASSB10_2|AS11_22|SB11_15|S11_0|ASSB11_15|AS12_13|SB12_17|S12_0|ASSB12_12|AS13_61|SB13_45|S13_0|ASSB13_42|AS14_68|SB14_76|S14_0|ASSB14_57…	AB1_2|AB2_3|AB3_2|AB4_0|AB5_0|AB6_1|AB7_0|AB8_1|AB9_0|AB10_0|AB11_1|AB12_4|AB13_14|AB14_12|AB15_2|AB16_1|AB17_13|AB18_7|AB19_3|AB20_1|AB21_3|AB22_3|AB23_0|AB24_2|AB25_3|AB26_2|AB27_3|AB28_8|AB29_0|AB30_4|AB31_0|AB32_2|AB33_1|AB34_3|AB35_3|AB36_2|AB37_2|AB38_1|AB39_1|AB40_4|AB41_1|AB42_0|AB43_4|AB44_11|AB45_14|AB46_24|AB47_7|AB48_26|AB49_7|AB50_7|AB51_11|AB52_18|AB53_2|AB54_5	-	50,32,72,1,6,27,127,66,231,87,61,51,36,171,93,30,62,22,64,93,44,11,25,16,19,21,3,5,2,1,1,0,5,26,3,18,3,5,3,4,11,4,2,4,6,3,5,1,15,43,38,14,28,5	0.893054024255788,0.930366116295764,0.98363973688649,NaN,NaN,0.818488023952096,0.803107190256851,0.948376796168175,0.914650241970963,0.96034341782502,0.910615554736454,0.934192672998643,0.882566585956416,0.928475666979488,0.951016285822497,0.926067073170732,0.928280961182994,0.753807106598985,0.946849315068493,0.939511100024944,0.97350450696531,0.379795396419437,0.32682375726275,0.260136491368928…	7.65142e-07	-0.5353	FALSE	UP_MUT
ENSG00000132199.14	ENOSF1	chr18:683341-685960	-	altA	15	False	False	protein_coding	all_splice_sites_known_(3_ss)	55,40	683395,685921	regular	0	False	bcc_878950|Cycle_6385389	40,40	683380,685921	psi1+2:0.59,psi3+4:0.54,psi5+6:0.6,psi7+8:0.58,psi9+10:0.53,psi11+12:0.55,psi13+14:0.51,psi15+16:0.59,psi17+18:0.69,psi19+20:0.51,psi21+22:0.65,psi23+24:0.41,psi25+26:0.63,psi27+28:0.39,psi29+30:0.77,psi31+32:0.65,psi33+34:0.62,psi35+36:0.63,psi37+38:0.55,psi39+40:0.64,psi41+42:0.38,psi43+44:0.05,psi45+46:0.01,psi47+48:0.03,psi49+50:0.05,psi51+52:0.03,psi53+54:0.02	AS1_125|SB1_140|S1_0|ASSB1_114|AS2_122|SB2_115|S2_0|ASSB2_105|AS3_90|SB3_105|S3_0|ASSB3_82|AS4_108|SB4_93|S4_0|ASSB4_90|AS5_63|SB5_71|S5_0|ASSB5_58|AS6_71|SB6_69|S6_0|ASSB6_62|AS7_115|SB7_124|S7_0|ASSB7_98|AS8_140|SB8_141|S8_0|ASSB8_126|AS9_125|SB9_141|S9_0|ASSB9_115|AS10_132|SB10_126|S10_0|ASSB10_118|AS11_107|SB11_112|S11_0|ASSB11_94|AS12_116|SB12_111|S12_0|ASSB12_100|AS13_38|SB13_36|S13_0|ASSB1…	AB1_70|AB2_84|AB3_70|AB4_71|AB5_36|AB6_47|AB7_86|AB8_95|AB9_91|AB10_117|AB11_62|AB12_108|AB13_33|AB14_41|AB15_42|AB16_49|AB17_24|AB18_30|AB19_89|AB20_102|AB21_69|AB22_58|AB23_36|AB24_62|AB25_70|AB26_69|AB27_45|AB28_56|AB29_15|AB30_25|AB31_86|AB32_104|AB33_102|AB34_120|AB35_25|AB36_24|AB37_31|AB38_45|AB39_15|AB40_24|AB41_39|AB42_32|AB43_92|AB44_91|AB45_38|AB46_49|AB47_38|AB48_56|AB49_53|AB50_51|AB…	-	253,202,170,333,280,221,89,149,127,173,214,109,240,73,144,328,379,111,113,79,48,11,1,3,7,5,7,149,147,98,211,216,155,74,89,50,143,99,134,120,98,38,153,199,57,80,38,68,184,99,109,101,149,242	0.588457624654746,0.53643153526971,0.593627237014404,0.570632965620649,0.521901211556384,0.545594815614874,0.503180212014134,0.585030674846626,0.681421864520456,0.50464904284412,0.645428840716305,0.406526806526807,0.627450980392157,0.385478547854786,0.761401189689359,0.643531575720417,0.61594718131031,0.621196222455404,0.543269230769231,0.636455186304129,0.372815533980583,0.0479302832244009,0.008…	0	-0.5353	FALSE	UP_MUT
ENSG00000143224.13	PPOX	chr1:161136984-161137185	+	altAD	17	True	False	protein_coding	1_ss_annotated_(over_4_ss):161137129	41,57	161137024,161137129	regular	20	False	bcc_878950|Cycle_6581866	40,41	161137023,161137145	psi1+2:0.83,psi3+4:0.76,psi5+6:0.84,psi7+8:0.83,psi9+10:0.83,psi11+12:0.83,psi13+14:0.8,psi15+16:0.76,psi17+18:0.83,psi19+20:0.69,psi21+22:0.81,psi23+24:0.8,psi25+26:0.79,psi27+28:0.69,psi29+30:0.88,psi31+32:0.87,psi33+34:0.83,psi35+36:0.75,psi37+38:0.83,psi39+40:0.79,psi41+42:0.89,psi43+44:0.16,psi45+46:0.46,psi47+48:0.49,psi49+50:0.21,psi51+52:0.24,psi53+54:0.25	AS1_111|SB1_125|S1_0|ASSB1_89|AS2_114|SB2_108|S2_0|ASSB2_90|AS3_66|SB3_46|S3_0|ASSB3_39|AS4_73|SB4_65|S4_0|ASSB4_57|AS5_51|SB5_33|S5_0|ASSB5_26|AS6_51|SB6_39|S6_0|ASSB6_33|AS7_213|SB7_209|S7_0|ASSB7_162|AS8_196|SB8_179|S8_0|ASSB8_151|AS9_152|SB9_132|S9_0|ASSB9_101|AS10_189|SB10_171|S10_0|ASSB10_151|AS11_187|SB11_190|S11_0|ASSB11_143|AS12_215|SB12_174|S12_0|ASSB12_157|AS13_51|SB13_44|S13_0|ASSB13_…	AB1_18|AB2_27|AB3_13|AB4_20|AB5_4|AB6_10|AB7_38|AB8_43|AB9_34|AB10_28|AB11_32|AB12_40|AB13_12|AB14_9|AB15_14|AB16_13|AB17_5|AB18_5|AB19_11|AB20_19|AB21_21|AB22_21|AB23_13|AB24_11|AB25_38|AB26_35|AB27_29|AB28_28|AB29_4|AB30_5|AB31_27|AB32_26|AB33_17|AB34_31|AB35_9|AB36_15|AB37_13|AB38_14|AB39_6|AB40_8|AB41_6|AB42_1|AB43_13|AB44_31|AB45_4|AB46_3|AB47_5|AB48_8|AB49_24|AB50_18|AB51_2|AB52_6|AB53_42|A…	-	251,131,100,539,368,386,101,97,52,60,162,156,286,145,75,328,250,97,170,61,61,10,8,17,13,3,36,44,34,17,94,64,66,21,26,9,22,33,33,63,55,8,43,43,28,28,14,7,44,8,15,41,8,89	0.825021304224323,0.761027038657391,0.829408150727012,0.825764596848934,0.826164079822616,0.828589600890444,0.799003808965719,0.755117731859683,0.826855123674912,0.692702394526796,0.802274394717535,0.796219281663516,0.789570552147239,0.685439159614823,0.885697623560286,0.86310181274771,0.827746893394375,0.741156494670314,0.833837955673974,0.782670679550135,0.878087791007642,0.158141351034752,NaN,…	2.25021e-06	-0.5276	FALSE	UP_MUT
ENSG00000169057.15	MECP2	chrX:153323253-153323890	-	altA	18	False	False	protein_coding	1_ss_annotated_(over_3_ss):153323850	59,41	153323311,153323850	regular	27	False	bcc_878950|Cycle_8651826	41,41	153323293,153323850	psi1+2:0.37,psi3+4:0.38,psi5+6:0.64,psi7+8:0.31,psi9+10:0.53,psi11+12:0.39,psi13+14:0.56,psi15+16:0.84,psi17+18:0.64,psi19+20:0.79,psi21+22:0.76,psi23+24:0.4,psi25+26:0.52,psi27+28:0.21,psi29+30:0.67,psi31+32:0.38,psi33+34:0.29,psi35+36:0.55,psi37+38:0.42,psi39+40:0.74,psi41+42:0.59,psi43+44:0.0,psi45+46:0.0,psi47+48:0.0,psi49+50:0.0,psi51+52:0.0,psi53+54:NaN	AS1_2|SB1_2|S1_0|ASSB1_2|AS2_11|SB2_7|S2_0|ASSB2_6|AS3_4|SB3_4|S3_0|ASSB3_4|AS4_16|SB4_13|S4_0|ASSB4_12|AS5_35|SB5_35|S5_0|ASSB5_33|AS6_26|SB6_21|S6_0|ASSB6_13|AS7_7|SB7_9|S7_0|ASSB7_7|AS8_9|SB8_9|S8_0|ASSB8_7|AS9_12|SB9_14|S9_0|ASSB9_12|AS10_7|SB10_9|S10_0|ASSB10_6|AS11_13|SB11_14|S11_0|ASSB11_13|AS12_11|SB12_13|S12_0|ASSB12_7|AS13_52|SB13_56|S13_0|ASSB13_50|AS14_61|SB14_58|S14_0|ASSB14_44|AS15_…	AB1_6|AB2_8|AB3_11|AB4_14|AB5_12|AB6_19|AB7_15|AB8_18|AB9_8|AB10_7|AB11_20|AB12_16|AB13_40|AB14_42|AB15_7|AB16_5|AB17_25|AB18_28|AB19_6|AB20_9|AB21_4|AB22_3|AB23_7|AB24_14|AB25_14|AB26_14|AB27_25|AB28_46|AB29_11|AB30_21|AB31_5|AB32_13|AB33_8|AB34_8|AB35_10|AB36_11|AB37_15|AB38_12|AB39_11|AB40_18|AB41_4|AB42_10|AB43_3|AB44_9|AB45_21|AB46_31|AB47_12|AB48_27|AB49_16|AB50_14|AB51_34|AB52_44|AB53_3|AB…	-	10,19,78,21,21,26,126,75,106,52,21,23,32,21,73,10,7,36,24,97,23,0,0,0,0,0,1,14,26,37,38,16,33,82,12,49,11,5,29,24,69,30,14,14,24,28,28,13,12,59,45,29,76,3	0.369369369369369,0.374699374699375,0.63351822503962,0.311843534951105,0.518362432269717,0.392488954344624,0.557522123893805,0.836734693877551,0.639493819894055,0.794929157345265,0.774977497749775,0.394066025908901,0.522292993630573,0.199721642310369,0.666147340307144,0.369369369369369,0.290780141843972,0.551569506726457,0.412751677852349,0.739631764924679,0.591964846202134,0,0,0,0,0,NaN	0	-0.5211	FALSE	UP_MUT
ENSG00000127586.12	CHTF18	chr16:843234-844092	+	altA	20	True	False	protein_coding	2_ss_annotated_(over_3_ss):843274,844054	41,59	843274,844034	regular	0	False	bcc_897084|Cycle_0	41,39	843274,844054	psi1+2:0.59,psi3+4:0.03,psi5+6:0.63,psi7+8:0.48,psi9+10:0.49,psi11+12:0.55,psi13+14:0.68,psi15+16:0.69,psi17+18:0.62,psi19+20:0.58,psi21+22:0.52,psi23+24:0.55,psi25+26:0.58,psi27+28:0.29,psi29+30:0.71,psi31+32:0.41,psi33+34:0.56,psi35+36:0.51,psi37+38:0.46,psi39+40:0.49,psi41+42:0.54,psi43+44:0.03,psi45+46:0.0,psi47+48:0.0,psi49+50:0.0,psi51+52:0.01,psi53+54:0.0	AS1_10|SB1_12|S1_0|ASSB1_8|AS2_12|SB2_14|S2_0|ASSB2_11|AS3_1|SB3_0|S3_0|ASSB3_0|AS4_2|SB4_2|S4_0|ASSB4_2|AS5_45|SB5_39|S5_0|ASSB5_32|AS6_47|SB6_53|S6_0|ASSB6_43|AS7_39|SB7_37|S7_0|ASSB7_29|AS8_40|SB8_47|S8_0|ASSB8_38|AS9_44|SB9_46|S9_0|ASSB9_29|AS10_64|SB10_66|S10_0|ASSB10_61|AS11_31|SB11_29|S11_0|ASSB11_18|AS12_38|SB12_40|S12_0|ASSB12_34|AS13_58|SB13_59|S13_0|ASSB13_46|AS14_75|SB14_81|S14_0|ASSB…	AB1_3|AB2_11|AB3_18|AB4_33|AB5_18|AB6_29|AB7_28|AB8_50|AB9_59|AB10_50|AB11_30|AB12_26|AB13_33|AB14_26|AB15_19|AB16_30|AB17_22|AB18_23|AB19_39|AB20_46|AB21_33|AB22_36|AB23_24|AB24_26|AB25_22|AB26_33|AB27_50|AB28_50|AB29_16|AB30_25|AB31_72|AB32_62|AB33_18|AB34_36|AB35_18|AB36_22|AB37_31|AB38_32|AB39_34|AB40_33|AB41_14|AB42_16|AB43_15|AB44_37|AB45_16|AB46_29|AB47_26|AB48_47|AB49_21|AB50_45|AB51_37|A…	-	24,2,114,101,131,75,152,128,82,109,71,104,81,49,117,91,76,58,68,75,41,2,0,0,0,1,0,14,53,55,91,113,51,59,48,41,63,54,68,48,97,38,108,48,46,66,65,29,52,51,85,64,83,124	0.578313253012048,0.0293040293040293,0.623803009575923,0.470314318975553,0.481175390266299,0.540540540540541,0.673311184939092,0.680851063829787,0.615384615384615,0.580559254327563,0.512635379061372,0.55026455026455,0.574468085106383,0.287812041116006,0.711246200607903,0.402654867256637,0.558823529411765,0.502164502164502,0.451827242524917,0.48,0.530744336569579,0.0298507462686567,0,0,0,0.0095465…	0	-0.5094	FALSE	UP_MUT
ENSG00000135596.13	MICAL1	chr6:109767027-109767379	-	altA	13	True	False	protein_coding	2_ss_annotated_(over_3_ss):109767065,109767339	52,41	109767078,109767339	regular	14	False	bcc_179718|Cycle_3	39,41	109767065,109767339	psi1+2:0.53,psi3+4:0.46,psi5+6:0.52,psi7+8:0.22,psi9+10:0.61,psi11+12:0.45,psi13+14:0.63,psi15+16:0.58,psi17+18:0.63,psi19+20:0.57,psi21+22:0.57,psi23+24:0.61,psi25+26:0.59,psi27+28:0.64,psi29+30:0.64,psi31+32:0.55,psi33+34:0.46,psi35+36:0.6,psi37+38:0.59,psi39+40:0.64,psi41+42:0.47,psi43+44:0.07,psi45+46:0.07,psi47+48:0.06,psi49+50:0.06,psi51+52:0.03,psi53+54:0.06	AS1_26|SB1_17|S1_0|ASSB1_15|AS2_40|SB2_32|S2_0|ASSB2_27|AS3_38|SB3_26|S3_0|ASSB3_21|AS4_93|SB4_76|S4_0|ASSB4_70|AS5_41|SB5_29|S5_0|ASSB5_25|AS6_118|SB6_92|S6_0|ASSB6_87|AS7_7|SB7_5|S7_0|ASSB7_3|AS8_8|SB8_4|S8_0|ASSB8_4|AS9_27|SB9_18|S9_0|ASSB9_15|AS10_57|SB10_49|S10_0|ASSB10_46|AS11_29|SB11_21|S11_0|ASSB11_15|AS12_45|SB12_37|S12_0|ASSB12_33|AS13_54|SB13_43|S13_0|ASSB13_37|AS14_92|SB14_82|S14_0|AS…	AB1_17|AB2_26|AB3_49|AB4_69|AB5_41|AB6_66|AB7_21|AB8_14|AB9_13|AB10_27|AB11_36|AB12_36|AB13_40|AB14_31|AB15_46|AB16_39|AB17_75|AB18_97|AB19_80|AB20_89|AB21_44|AB22_53|AB23_41|AB24_57|AB25_26|AB26_47|AB27_45|AB28_49|AB29_41|AB30_45|AB31_47|AB32_62|AB33_32|AB34_40|AB35_16|AB36_28|AB37_39|AB38_50|AB39_36|AB40_47|AB41_76|AB42_96|AB43_162|AB44_227|AB45_94|AB46_105|AB47_126|AB48_165|AB49_133|AB50_119|A…	-	54,118,153,13,76,62,137,130,310,189,114,235,105,183,161,121,62,86,154,163,170,33,20,24,19,11,30,42,123,126,41,42,66,71,83,158,126,76,134,63,91,81,88,65,51,94,80,165,391,226,339,246,293,406	0.525164113785558,0.452128933378035,0.510894064613073,0.214300432722028,0.608852393350691,0.446927374301676,0.624039173261971,0.573983111650753,0.627943485086342,0.563380281690141,0.563380281690141,0.601369074275478,0.589101620029455,0.633683937151019,0.63097046000098,0.541871921182266,0.450704225352113,0.591929794373225,0.584939701832684,0.63671875,0.469856624632924,0.0676871009922314,0.07074011…	0	-0.4867	FALSE	UP_MUT
ENSG00000138398.11	PPIG	chr2:170440968-170460191	+	altD	402	False	False	protein_coding	all_splice_sites_known_(3_ss)	442,40	170441409,170460152	regular	12	False	bcc_369193|Cycle_25	40,40	170441007,170460152	psi1+2:0.1,psi3+4:1.0,psi5+6:0.05,psi7+8:1.0,psi9+10:0.93,psi11+12:1.0,psi13+14:1.0,psi15+16:1.0,psi17+18:1.0,psi19+20:1.0,psi21+22:0.14,psi23+24:1.0,psi25+26:1.0,psi27+28:1.0,psi29+30:1.0,psi31+32:1.0,psi33+34:1.0,psi35+36:0.82,psi37+38:0.84,psi39+40:0.93,psi41+42:0.2,psi43+44:1.0,psi45+46:0.09,psi47+48:0.05,psi49+50:0.9,psi51+52:0.09,psi53+54:0.12	AS1_15|SB1_12|S1_18|ASSB1_0|AS2_58|SB2_6|S2_26|ASSB2_0|AS3_6|SB3_4|S3_18|ASSB3_0|AS4_34|SB4_7|S4_22|ASSB4_0|AS5_9|SB5_5|S5_6|ASSB5_0|AS6_36|SB6_2|S6_12|ASSB6_0|AS7_6|SB7_3|S7_13|ASSB7_0|AS8_28|SB8_0|S8_17|ASSB8_0|AS9_14|SB9_3|S9_18|ASSB9_0|AS10_37|SB10_8|S10_31|ASSB10_0|AS11_14|SB11_7|S11_12|ASSB11_0|AS12_55|SB12_11|S12_27|ASSB12_0|AS13_13|SB13_8|S13_15|ASSB13_0|AS14_38|SB14_4|S14_26|ASSB14_0|AS1…	AB1_41|AB2_94|AB3_0|AB4_0|AB5_39|AB6_64|AB7_0|AB8_0|AB9_1|AB10_0|AB11_0|AB12_0|AB13_0|AB14_0|AB15_0|AB16_0|AB17_0|AB18_0|AB19_0|AB20_0|AB21_53|AB22_86|AB23_0|AB24_0|AB25_0|AB26_0|AB27_0|AB28_0|AB29_0|AB30_0|AB31_0|AB32_0|AB33_0|AB34_0|AB35_0|AB36_1|AB37_1|AB38_1|AB39_0|AB40_1|AB41_27|AB42_38|AB43_0|AB44_0|AB45_34|AB46_70|AB47_27|AB48_74|AB49_0|AB50_1|AB51_39|AB52_89|AB53_33|AB54_73	-	78,65,38,42,74,69,65,56,72,60,97,79,63,35,26,78,75,29,62,67,84,128,63,35,47,69,62,131,0,121,0,1,0,0,0,0,0,109,0,0,0,0,0,0,1,2,1,62,0,118,118,1,125,83	0.0899368712346141,1,0.0495420618623904,NaN,0.924711027803811,1,1,NaN,1,NaN,0.12869415237653,1,1,NaN,NaN,1,1,NaN,0.837272113436867,0.917494008901061,0.183586493279423,1,0.0814006072743717,0.046920034854883,NaN,0.0839288429375095,0.110305564204065	0.00559897	-0.4776	FALSE	UP_MUT
ENSG00000186088.11	GSAP	chr7:76943767-76950082	-	altA	14	True	False	protein_coding	2_ss_annotated_(over_3_ss):76943806,76950042	54,41	76943820,76950042	regular	2	False	bcc_878950|Cycle_9179382	40,41	76943806,76950042	psi1+2:0.49,psi3+4:0.44,psi5+6:0.6,psi7+8:0.22,psi9+10:0.58,psi11+12:0.38,psi13+14:0.85,psi15+16:0.83,psi17+18:0.45,psi19+20:0.59,psi21+22:0.65,psi23+24:0.61,psi25+26:0.4,psi27+28:0.55,psi29+30:0.61,psi31+32:0.59,psi33+34:0.5,psi35+36:0.54,psi37+38:0.49,psi39+40:0.8,psi41+42:0.49,psi43+44:0.03,psi45+46:0.07,psi47+48:0.1,psi49+50:0.08,psi51+52:0.09,psi53+54:0.03	AS1_16|SB1_17|S1_0|ASSB1_16|AS2_13|SB2_9|S2_0|ASSB2_6|AS3_26|SB3_25|S3_0|ASSB3_24|AS4_18|SB4_14|S4_0|ASSB4_11|AS5_15|SB5_14|S5_0|ASSB5_14|AS6_12|SB6_12|S6_0|ASSB6_10|AS7_2|SB7_2|S7_0|ASSB7_2|AS8_2|SB8_3|S8_0|ASSB8_2|AS9_15|SB9_13|S9_0|ASSB9_12|AS10_13|SB10_11|S10_0|ASSB10_10|AS11_13|SB11_11|S11_0|ASSB11_11|AS12_8|SB12_8|S12_0|ASSB12_7|AS13_12|SB13_12|S13_0|ASSB13_11|AS14_8|SB14_7|S14_0|ASSB14_7|A…	AB1_14|AB2_11|AB3_27|AB4_21|AB5_8|AB6_8|AB7_4|AB8_8|AB9_9|AB10_7|AB11_18|AB12_10|AB13_3|AB14_0|AB15_4|AB16_1|AB17_24|AB18_22|AB19_15|AB20_15|AB21_27|AB22_12|AB23_10|AB24_5|AB25_31|AB26_15|AB27_12|AB28_10|AB29_12|AB30_6|AB31_22|AB32_12|AB33_21|AB34_15|AB35_0|AB36_6|AB37_19|AB38_15|AB39_1|AB40_1|AB41_59|AB42_25|AB43_59|AB44_38|AB45_50|AB46_36|AB47_47|AB48_43|AB49_31|AB50_11|AB51_66|AB52_41|AB53_54|…	-	27,45,33,5,27,18,20,28,39,37,66,37,30,30,30,46,38,9,40,9,91,3,8,14,4,12,2,24,50,19,14,17,26,3,5,42,22,30,20,40,21,17,27,32,7,36,2,81,98,98,105,41,105,63	0.489590329079919,0.434187016081001,0.596918267083519,0.23342939481268,0.575223566543924,0.371181262729124,0.850393700787402,0.826831935836675,0.441879983214436,0.589148810693926,0.652269399707174,0.612007351439657,0.390048154093098,0.549152542372881,0.600741656365884,0.592274678111588,0.503105590062112,NaN,0.486486486486486,NaN,0.489247311827957,0.0254370354862347,0.0650733078931512,0.1020793950…	3.7707e-11	-0.4772	FALSE	UP_MUT
ENSG00000143774.12	GUK1	chr1:228335361-228336406	+	ES	99	False	True	protein_coding	3_ss_annotated_(over_4_ss):228335400,228336157,228336366	40,99,41	228335400,228336059,228336157,228336366	regular	2	False	bcc_878950|Cycle_8920636	40,41	228335400,228336366	psi1+2:0.56,psi3+4:0.57,psi5+6:0.36,psi7+8:0.76,psi9+10:0.74,psi11+12:0.54,psi13+14:0.34,psi15+16:0.62,psi17+18:0.54,psi19+20:0.47,psi21+22:0.68,psi23+24:0.71,psi25+26:0.64,psi27+28:0.37,psi29+30:0.62,psi31+32:0.72,psi33+34:0.62,psi35+36:0.49,psi37+38:0.6,psi39+40:0.5,psi41+42:0.56,psi43+44:0.08,psi45+46:0.04,psi47+48:0.1,psi49+50:0.14,psi51+52:0.11,psi53+54:0.07	AS1_809|SB1_85|S1_7|ASSB1_0|AS2_533|SB2_85|S2_5|ASSB2_0|AS3_929|SB3_46|S3_4|ASSB3_0|AS4_632|SB4_61|S4_2|ASSB4_0|AS5_602|SB5_64|S5_7|ASSB5_0|AS6_404|SB6_56|S6_6|ASSB6_0|AS7_1967|SB7_235|S7_18|ASSB7_0|AS8_1329|SB8_188|S8_12|ASSB8_0|AS9_1892|SB9_199|S9_7|ASSB9_0|AS10_1326|SB10_206|S10_13|ASSB10_0|AS11_2288|SB11_192|S11_16|ASSB11_0|AS12_1393|SB12_181|S12_17|ASSB12_0|AS13_1009|SB13_131|S13_21|ASSB13_0…	AB1_71|AB2_61|AB3_47|AB4_31|AB5_148|AB6_66|AB7_87|AB8_46|AB9_79|AB10_58|AB11_207|AB12_114|AB13_308|AB14_141|AB15_107|AB16_54|AB17_69|AB18_46|AB19_76|AB20_47|AB21_52|AB22_18|AB23_54|AB24_31|AB25_79|AB26_42|AB27_141|AB28_93|AB29_61|AB30_38|AB31_86|AB32_40|AB33_89|AB34_26|AB35_121|AB36_79|AB37_71|AB38_48|AB39_125|AB40_81|AB41_37|AB42_29|AB43_36|AB44_17|AB45_102|AB46_55|AB47_38|AB48_15|AB49_70|AB50_5…	-	341,229,298,1019,863,712,494,535,262,171,239,591,383,273,316,540,353,462,400,410,168,9,14,14,43,50,12,128,81,252,155,143,293,450,157,106,92,55,116,105,226,93,101,103,231,125,199,63,53,179,62,124,189,83	0.545212293480192,0.559902200488998,0.347319347319347,0.747371852334773,0.730874188388068,0.522334528855559,0.330655957161981,0.605279698302954,0.526574363555159,0.45546019532406,0.661642571516456,0.696295326613431,0.621416982152515,0.352157087573456,0.604591836734694,0.706395348837209,0.606645025778117,0.473684210526316,0.590163934426229,0.48109517601043,0.545454545454545,0.0709903593339176,0.03…	0	-0.4744	FALSE	UP_MUT
NA	NA	chr18:34377350-34377461	-	IR	32	True	NA	NA	no_known_ss	112	-	regular	2	False	bcc_47367|Cycle_0	39,41	34377388,34377421	psi1+2:1.0,psi3+4:1.0,psi5+6:1.0,psi7+8:0.64,psi9+10:1.0,psi11+12:1.0,psi13+14:0.43,psi15+16:1.0,psi17+18:0.35,psi19+20:1.0,psi21+22:1.0,psi23+24:1.0,psi25+26:1.0,psi27+28:1.0,psi29+30:1.0,psi31+32:1.0,psi33+34:1.0,psi35+36:0.27,psi37+38:0.45,psi39+40:1.0,psi41+42:1.0,psi43+44:0.44,psi45+46:NaN,psi47+48:0.53,psi49+50:1.0,psi51+52:0.0,psi53+54:0.35	AS1_14|SB1_8|S1_0|ASSB1_6|AS2_17|SB2_16|S2_0|ASSB2_16|AS3_13|SB3_12|S3_0|ASSB3_9|AS4_17|SB4_20|S4_0|ASSB4_15|AS5_4|SB5_2|S5_0|ASSB5_2|AS6_8|SB6_6|S6_0|ASSB6_5|AS7_7|SB7_7|S7_0|ASSB7_6|AS8_14|SB8_16|S8_0|ASSB8_12|AS9_19|SB9_12|S9_0|ASSB9_9|AS10_34|SB10_27|S10_0|ASSB10_24|AS11_4|SB11_3|S11_0|ASSB11_2|AS12_23|SB12_24|S12_0|ASSB12_20|AS13_1|SB13_2|S13_0|ASSB13_1|AS14_4|SB14_5|S14_0|ASSB14_3|AS15_3|SB…	AB1_0|AB2_0|AB3_0|AB4_0|AB5_0|AB6_0|AB7_2|AB8_8|AB9_0|AB10_0|AB11_0|AB12_0|AB13_4|AB14_2|AB15_0|AB16_0|AB17_3|AB18_4|AB19_0|AB20_0|AB21_0|AB22_0|AB23_0|AB24_0|AB25_0|AB26_0|AB27_0|AB28_0|AB29_0|AB30_0|AB31_0|AB32_0|AB33_0|AB34_0|AB35_2|AB36_8|AB37_1|AB38_7|AB39_0|AB40_0|AB41_0|AB42_0|AB43_3|AB44_17|AB45_0|AB46_0|AB47_1|AB48_3|AB49_0|AB50_0|AB51_2|AB52_15|AB53_0|AB54_19	CT/CT	25,35,11,28,47,27,6,8,5,25,40,33,31,13,9,43,23,6,9,13,34,21,7,7,21,0,11,0,0,0,12,0,0,6,0,6,0,0,0,0,0,0,0,0,12,8,0,0,20,0,5,0,17,15	1,1,NaN,0.625,1,1,NaN,NaN,NaN,1,1,1,1,NaN,NaN,1,1,0.263157894736842,NaN,NaN,1,0.428571428571429,NaN,NaN,1,0,0.34375	4.66996e-07	-0.4714	FALSE	UP_MUT
ENSG00000101407.8	TTI1	chr20:36631140-36634639	-	altA	17	True	False	protein_coding	2_ss_annotated_(over_3_ss):36631178,36634599	56,41	36631195,36634599	regular	2	False	bcc_878950|Cycle_12300656	39,41	36631178,36634599	psi1+2:0.43,psi3+4:0.35,psi5+6:0.76,psi7+8:0.54,psi9+10:0.62,psi11+12:0.46,psi13+14:0.48,psi15+16:0.66,psi17+18:0.65,psi19+20:0.42,psi21+22:0.55,psi23+24:0.44,psi25+26:0.54,psi27+28:0.51,psi29+30:0.43,psi31+32:0.5,psi33+34:0.42,psi35+36:0.82,psi37+38:0.54,psi39+40:0.55,psi41+42:0.36,psi43+44:0.03,psi45+46:0.05,psi47+48:0.05,psi49+50:0.07,psi51+52:0.07,psi53+54:0.04	AS1_11|SB1_6|S1_0|ASSB1_6|AS2_9|SB2_11|S2_0|ASSB2_8|AS3_8|SB3_6|S3_0|ASSB3_5|AS4_5|SB4_7|S4_0|ASSB4_4|AS5_8|SB5_9|S5_0|ASSB5_7|AS6_10|SB6_10|S6_0|ASSB6_10|AS7_11|SB7_9|S7_0|ASSB7_8|AS8_9|SB8_8|S8_0|ASSB8_8|AS9_11|SB9_11|S9_0|ASSB9_11|AS10_18|SB10_13|S10_0|ASSB10_12|AS11_8|SB11_6|S11_0|ASSB11_6|AS12_5|SB12_6|S12_0|ASSB12_5|AS13_7|SB13_9|S13_0|ASSB13_7|AS14_3|SB14_2|S14_0|ASSB14_1|AS15_13|SB15_12|S…	AB1_11|AB2_7|AB3_8|AB4_12|AB5_3|AB6_2|AB7_9|AB8_4|AB9_3|AB10_10|AB11_8|AB12_3|AB13_2|AB14_7|AB15_7|AB16_3|AB17_2|AB18_3|AB19_7|AB20_8|AB21_15|AB22_14|AB23_7|AB24_6|AB25_11|AB26_12|AB27_4|AB28_5|AB29_6|AB30_4|AB31_10|AB32_15|AB33_15|AB34_8|AB35_2|AB36_2|AB37_4|AB38_4|AB39_8|AB40_3|AB41_11|AB42_14|AB43_23|AB44_24|AB45_7|AB46_9|AB47_7|AB48_8|AB49_14|AB50_9|AB51_4|AB52_8|AB53_36|AB54_53	-	16,14,22,21,26,10,10,22,10,10,33,16,28,11,8,24,18,24,12,15,16,2,1,1,2,1,3,17,21,6,15,14,10,9,10,5,11,23,18,20,9,9,20,21,5,8,11,24,47,18,17,22,12,69	0.437009218163196,0.354767184035477,0.751494449188728,0.535885167464115,0.60500290866783,0.451977401129944,NaN,0.644688644688645,NaN,0.428494911622925,0.5419831656744,0.423000660938533,0.535885167464115,NaN,NaN,0.49740932642487,0.414150129421915,0.798336798336798,NaN,0.529333921482135,0.354767184035477,0.033905488450943,0.0438116100766703,0.0462695199537305,0.0697471665213601,0.0643086816720257,0…	0	-0.4702	FALSE	UP_MUT
ENSG00000114982.13	KANSL3	chr2:97285461-97297089	-	altA	14	True	False	protein_coding	2_ss_annotated_(over_3_ss):97285499,97297049	53,41	97285513,97297049	regular	14	False	bcc_878950|Cycle_6800106	39,41	97285499,97297049	psi1+2:0.44,psi3+4:0.25,psi5+6:0.64,psi7+8:0.46,psi9+10:0.51,psi11+12:0.34,psi13+14:0.63,psi15+16:0.57,psi17+18:0.54,psi19+20:0.55,psi21+22:0.59,psi23+24:0.32,psi25+26:0.51,psi27+28:0.39,psi29+30:0.59,psi31+32:0.52,psi33+34:0.48,psi35+36:0.59,psi37+38:0.43,psi39+40:0.49,psi41+42:0.45,psi43+44:0.03,psi45+46:0.01,psi47+48:0.03,psi49+50:0.01,psi51+52:0.0,psi53+54:0.02	AS1_22|SB1_25|S1_0|ASSB1_22|AS2_24|SB2_26|S2_0|ASSB2_24|AS3_9|SB3_11|S3_0|ASSB3_9|AS4_10|SB4_12|S4_0|ASSB4_10|AS5_38|SB5_37|S5_0|ASSB5_34|AS6_44|SB6_48|S6_0|ASSB6_40|AS7_23|SB7_24|S7_0|ASSB7_22|AS8_15|SB8_14|S8_0|ASSB8_14|AS9_21|SB9_19|S9_0|ASSB9_19|AS10_22|SB10_22|S10_0|ASSB10_20|AS11_14|SB11_14|S11_0|ASSB11_14|AS12_9|SB12_17|S12_0|ASSB12_9|AS13_49|SB13_44|S13_0|ASSB13_43|AS14_39|SB14_42|S14_0|A…	AB1_29|AB2_22|AB3_29|AB4_21|AB5_25|AB6_18|AB7_18|AB8_21|AB9_18|AB10_18|AB11_18|AB12_20|AB13_20|AB14_24|AB15_17|AB16_23|AB17_26|AB18_38|AB19_38|AB20_25|AB21_18|AB22_18|AB23_12|AB24_12|AB25_26|AB26_23|AB27_39|AB28_36|AB29_23|AB30_30|AB31_26|AB32_13|AB33_32|AB34_31|AB35_26|AB36_28|AB37_26|AB38_31|AB39_44|AB40_51|AB41_15|AB42_14|AB43_33|AB44_31|AB45_32|AB46_38|AB47_42|AB48_52|AB49_69|AB50_71|AB51_54|…	-	45,20,104,44,45,21,86,60,80,66,47,18,50,54,82,39,61,102,52,101,26,2,1,3,2,0,2,49,52,51,45,37,35,44,39,59,47,28,33,42,73,50,31,57,62,60,92,28,64,80,109,137,92,77	0.43870338776505,0.246609124537608,0.634436480097606,0.454193548387097,0.508618253743995,0.338028169014084,0.624546114742193,0.566973777462792,0.535744182153022,0.544442153021241,0.588235294117647,0.317040951122853,0.503271263210871,0.386335181541764,0.58259325044405,0.517069937023533,0.476655596796249,0.583357163282814,0.424489795918367,0.483022477283596,0.441426146010187,0.0259067357512953,0.01…	0	-0.47	FALSE	UP_MUT
ENSG00000198929.8	NOS1AP	chr1:162257186-162270476	+	altA	15	False	True	protein_coding	all_splice_sites_known_(3_ss)	41,54	162257226,162270423	regular	0	False	bcc_878950|Cycle_3623200	41,39	162257226,162270438	psi1+2:0.91,psi3+4:0.87,psi5+6:0.89,psi7+8:NaN,psi9+10:0.46,psi11+12:NaN,psi13+14:0.96,psi15+16:0.6,psi17+18:0.79,psi19+20:0.65,psi21+22:0.83,psi23+24:NaN,psi25+26:0.77,psi27+28:0.9,psi29+30:0.79,psi31+32:0.52,psi33+34:0.67,psi35+36:0.69,psi37+38:0.56,psi39+40:0.62,psi41+42:NaN,psi43+44:0.35,psi45+46:0.15,psi47+48:0.33,psi49+50:0.21,psi51+52:NaN,psi53+54:0.42	AS1_9|SB1_9|S1_0|ASSB1_9|AS2_3|SB2_9|S2_0|ASSB2_3|AS3_2|SB3_2|S3_0|ASSB3_2|AS4_5|SB4_5|S4_0|ASSB4_4|AS5_7|SB5_7|S5_0|ASSB5_7|AS6_12|SB6_11|S6_0|ASSB6_11|AS7_0|SB7_0|S7_0|ASSB7_0|AS8_1|SB8_1|S8_0|ASSB8_1|AS9_2|SB9_2|S9_0|ASSB9_2|AS10_2|SB10_2|S10_0|ASSB10_2|AS11_0|SB11_0|S11_0|ASSB11_0|AS12_2|SB12_2|S12_0|ASSB12_2|AS13_17|SB13_16|S13_0|ASSB13_16|AS14_10|SB14_11|S14_0|ASSB14_7|AS15_6|SB15_5|S15_0|A…	AB1_1|AB2_0|AB3_1|AB4_0|AB5_2|AB6_0|AB7_0|AB8_0|AB9_3|AB10_1|AB11_1|AB12_0|AB13_1|AB14_0|AB15_6|AB16_1|AB17_9|AB18_5|AB19_6|AB20_5|AB21_2|AB22_3|AB23_0|AB24_1|AB25_2|AB26_4|AB27_0|AB28_1|AB29_2|AB30_3|AB31_0|AB32_4|AB33_2|AB34_1|AB35_5|AB36_0|AB37_7|AB38_1|AB39_2|AB40_7|AB41_0|AB42_1|AB43_16|AB44_10|AB45_9|AB46_11|AB47_15|AB48_27|AB49_10|AB50_9|AB51_1|AB52_2|AB53_4|AB54_10	-	12,8,21,1,4,2,29,12,57,18,22,3,21,11,21,4,6,15,13,16,1,16,5,28,6,0,9,1,1,2,0,4,1,1,7,13,8,4,1,5,1,5,3,3,6,8,9,1,26,23,49,19,3,11	0.909952606635071,NaN,0.898395721925134,NaN,NaN,NaN,0.960662525879917,0.590769230769231,0.786885245901639,0.654545454545455,0.822429906542056,NaN,0.779582366589327,NaN,0.779582366589327,NaN,NaN,0.677966101694915,0.577777777777778,0.599531615925059,NaN,0.341333333333333,0.154738878143133,0.3248730964467,0.210065645514223,NaN,0.407932011331445	0.00223464	-0.4654	FALSE	UP_MUT
ENSG00000075711.16	DLG1	chr3:196792279-196792619	-	altA	16	True	False	protein_coding	2_ss_annotated_(over_3_ss):196792319,196792579	57,41	196792335,196792579	regular	4	False	bcc_878950|Cycle_12455238	41,41	196792319,196792579	psi1+2:0.61,psi3+4:0.45,psi5+6:0.38,psi7+8:0.47,psi9+10:0.58,psi11+12:0.61,psi13+14:0.38,psi15+16:0.57,psi17+18:0.68,psi19+20:0.48,psi21+22:0.44,psi23+24:0.4,psi25+26:0.46,psi27+28:0.25,psi29+30:0.73,psi31+32:0.5,psi33+34:0.47,psi35+36:0.65,psi37+38:0.68,psi39+40:0.58,psi41+42:0.54,psi43+44:0.04,psi45+46:0.08,psi47+48:0.08,psi49+50:0.05,psi51+52:0.02,psi53+54:0.07	AS1_47|SB1_53|S1_0|ASSB1_41|AS2_47|SB2_48|S2_0|ASSB2_36|AS3_43|SB3_55|S3_0|ASSB3_40|AS4_28|SB4_44|S4_0|ASSB4_22|AS5_18|SB5_21|S5_0|ASSB5_18|AS6_11|SB6_16|S6_0|ASSB6_11|AS7_27|SB7_38|S7_0|ASSB7_26|AS8_14|SB8_18|S8_0|ASSB8_13|AS9_33|SB9_36|S9_0|ASSB9_31|AS10_33|SB10_31|S10_0|ASSB10_24|AS11_52|SB11_59|S11_0|ASSB11_47|AS12_46|SB12_49|S12_0|ASSB12_38|AS13_15|SB13_17|S13_0|ASSB13_15|AS14_8|SB14_13|S14_…	AB1_34|AB2_27|AB3_55|AB4_29|AB5_20|AB6_20|AB7_17|AB8_25|AB9_17|AB10_28|AB11_28|AB12_32|AB13_16|AB14_17|AB15_24|AB16_21|AB17_24|AB18_15|AB19_37|AB20_32|AB21_30|AB22_33|AB23_27|AB24_24|AB25_31|AB26_36|AB27_51|AB28_52|AB29_18|AB30_7|AB31_29|AB32_28|AB33_35|AB34_28|AB35_12|AB36_15|AB37_13|AB38_14|AB39_20|AB40_21|AB41_33|AB42_25|AB43_44|AB44_60|AB45_37|AB46_38|AB47_64|AB48_58|AB49_60|AB50_65|AB51_48|A…	-	108,83,34,50,76,101,24,67,90,56,45,55,58,39,75,54,59,68,69,64,78,5,9,14,8,2,12,59,88,47,49,47,55,33,44,36,52,49,70,58,100,23,46,57,31,28,40,56,105,85,142,122,88,132	0.605000683153436,0.441088788075178,0.377062483094401,0.460570658279038,0.575013840191917,0.605763604447045,0.378316032295271,0.56026922292474,0.676567656765677,0.473988439306358,0.43452661328309,0.396657871591909,0.455555555555556,0.246037851977227,0.731794383626844,0.495523724261414,0.464121258633922,0.647318319015556,0.673411092597001,0.572425828970332,0.53820262537866,0.0383177570093458,0.081…	0	-0.4585	FALSE	UP_MUT
NA	NA	chr10:106082696-106083140	-	IR	365	True	NA	NA	no_known_ss	445	-	regular	5	False	bcc_878950|Cycle_8535202	41,39	106082736,106083102	psi1+2:0.62,psi3+4:0.55,psi5+6:0.88,psi7+8:NaN,psi9+10:0.74,psi11+12:1.0,psi13+14:0.93,psi15+16:0.73,psi17+18:0.85,psi19+20:0.36,psi21+22:0.85,psi23+24:0.97,psi25+26:0.78,psi27+28:0.87,psi29+30:0.84,psi31+32:1.0,psi33+34:0.93,psi35+36:0.73,psi37+38:0.49,psi39+40:1.0,psi41+42:0.82,psi43+44:0.4,psi45+46:0.63,psi47+48:0.22,psi49+50:0.18,psi51+52:0.45,psi53+54:0.39	AS1_3|SB1_9|S1_14|ASSB1_0|AS2_4|SB2_5|S2_13|ASSB2_0|AS3_9|SB3_10|S3_29|ASSB3_0|AS4_5|SB4_10|S4_30|ASSB4_0|AS5_8|SB5_7|S5_27|ASSB5_0|AS6_8|SB6_7|S6_21|ASSB6_0|AS7_2|SB7_3|S7_6|ASSB7_0|AS8_1|SB8_0|S8_6|ASSB8_0|AS9_4|SB9_3|S9_38|ASSB9_0|AS10_12|SB10_3|S10_21|ASSB10_0|AS11_7|SB11_7|S11_61|ASSB11_0|AS12_22|SB12_15|S12_37|ASSB12_0|AS13_18|SB13_8|S13_54|ASSB13_0|AS14_23|SB14_16|S14_40|ASSB14_0|AS15_4|SB…	AB1_3|AB2_2|AB3_5|AB4_9|AB5_1|AB6_1|AB7_0|AB8_0|AB9_4|AB10_1|AB11_0|AB12_0|AB13_2|AB14_0|AB15_2|AB16_1|AB17_2|AB18_8|AB19_10|AB20_13|AB21_2|AB22_1|AB23_0|AB24_2|AB25_6|AB26_6|AB27_2|AB28_1|AB29_0|AB30_1|AB31_0|AB32_0|AB33_0|AB34_2|AB35_0|AB36_2|AB37_8|AB38_14|AB39_0|AB40_0|AB41_8|AB42_4|AB43_14|AB44_26|AB45_6|AB46_5|AB47_37|AB48_57|AB49_17|AB50_23|AB51_7|AB52_14|AB53_11|AB54_11	CT/AC	40,91,90,19,74,130,142,39,266,49,68,404,181,102,25,227,115,31,114,63,264,136,105,158,43,84,55,5,15,2,0,5,0,2,3,9,17,2,3,10,3,1,0,2,2,23,0,12,40,13,109,39,21,17	NaN,0.521676818344679,0.889987639060569,NaN,0.7268262737876,1,0.92734693877551,NaN,0.841605695076132,0.341314758380496,0.859399684044234,0.960332788590106,0.764923402007396,0.859399684044234,NaN,1,0.91179385530228,NaN,0.471196073366055,1,0.798185941043084,0.379358437935844,0.592174832569616,0.206721727042277,0.165424380860784,0.418300653594771,0.367739239448391	5.79574e-05	-0.4497	FALSE	UP_MUT
ENSG00000135604.9	STX11	chr6:144461906-144507800	+	ES	137	True	False	protein_coding	1_ss_annotated_(over_5_ss):144507760	41,137,41	144461946,144489677,144489813,144507760	regular	1	False	bcc_878950|Cycle_6795586	41,41	144461946,144507760	psi1+2:0.89,psi3+4:0.84,psi5+6:0.84,psi7+8:NaN,psi9+10:0.91,psi11+12:0.94,psi13+14:0.69,psi15+16:0.84,psi17+18:0.82,psi19+20:0.84,psi21+22:0.81,psi23+24:0.68,psi25+26:0.89,psi27+28:0.83,psi29+30:0.85,psi31+32:0.67,psi33+34:0.86,psi35+36:0.84,psi37+38:0.77,psi39+40:0.81,psi41+42:0.71,psi43+44:0.5,psi45+46:0.47,psi47+48:0.32,psi49+50:0.38,psi51+52:0.1,psi53+54:0.46	AS1_7|SB1_91|S1_58|ASSB1_0|AS2_1|SB2_139|S2_86|ASSB2_0|AS3_13|SB3_75|S3_45|ASSB3_0|AS4_18|SB4_116|S4_67|ASSB4_0|AS5_2|SB5_47|S5_40|ASSB5_0|AS6_3|SB6_101|S6_39|ASSB6_0|AS7_0|SB7_1|S7_0|ASSB7_0|AS8_0|SB8_2|S8_0|ASSB8_0|AS9_3|SB9_21|S9_19|ASSB9_0|AS10_3|SB10_34|S10_18|ASSB10_0|AS11_0|SB11_177|S11_91|ASSB11_0|AS12_3|SB12_268|S12_103|ASSB12_0|AS13_1|SB13_36|S13_52|ASSB13_0|AS14_2|SB14_48|S14_33|ASSB14…	AB1_5|AB2_3|AB3_9|AB4_4|AB5_2|AB6_5|AB7_0|AB8_0|AB9_2|AB10_0|AB11_2|AB12_3|AB13_11|AB14_5|AB15_7|AB16_0|AB17_14|AB18_9|AB19_8|AB20_5|AB21_6|AB22_9|AB23_4|AB24_2|AB25_4|AB26_5|AB27_8|AB28_4|AB29_5|AB30_3|AB31_8|AB32_10|AB33_1|AB34_3|AB35_2|AB36_4|AB37_32|AB38_18|AB39_4|AB40_10|AB41_9|AB42_21|AB43_128|AB44_81|AB45_29|AB46_16|AB47_286|AB48_237|AB49_59|AB50_61|AB51_26|AB52_11|AB53_102|AB54_75	-	155,181,105,0,51,183,91,87,249,131,126,44,151,138,110,74,57,90,439,148,177,531,113,733,177,10,289,8,14,8,0,2,5,16,7,21,10,12,8,8,12,8,14,4,7,53,14,29,210,51,609,117,36,138	0.878854930161803,0.828791601518874,0.830920671685003,NaN,0.905194805194805,0.931991801751444,0.68046689768375,0.823122187608169,0.8161650077947,0.830652644602536,0.797222222222222,0.673134328358209,0.876043582849865,0.811531841652324,0.837356108429261,0.664331070724765,0.842162162162162,0.828004039044093,0.756181073416658,0.798316011051177,0.695614665708124,0.486328910333735,0.453437729385858,0.…	0.00395871	-0.4477	FALSE	UP_MUT
ENSG00000104093.9	DMXL2	chr15:51742504-51748303	-	ES	78	False	True	protein_coding	all_splice_sites_known_(4_ss)	40,78,41	51742543,51747348,51747425,51748263	regular	5	False	bcc_878950|Cycle_6178695	40,41	51742543,51748263	psi1+2:0.68,psi3+4:0.77,psi5+6:0.68,psi7+8:NaN,psi9+10:1.0,psi11+12:0.52,psi13+14:0.51,psi15+16:0.76,psi17+18:0.71,psi19+20:0.76,psi21+22:0.93,psi23+24:0.57,psi25+26:0.57,psi27+28:0.68,psi29+30:0.74,psi31+32:0.88,psi33+34:0.54,psi35+36:NaN,psi37+38:0.71,psi39+40:0.81,psi41+42:0.75,psi43+44:NaN,psi45+46:0.05,psi47+48:0.16,psi49+50:0.24,psi51+52:0.13,psi53+54:0.64	AS1_65|SB1_6|S1_0|ASSB1_2|AS2_46|SB2_3|S2_0|ASSB2_0|AS3_44|SB3_8|S3_0|ASSB3_2|AS4_40|SB4_10|S4_0|ASSB4_3|AS5_46|SB5_8|S5_0|ASSB5_0|AS6_44|SB6_4|S6_0|ASSB6_0|AS7_4|SB7_0|S7_0|ASSB7_0|AS8_2|SB8_0|S8_0|ASSB8_0|AS9_21|SB9_4|S9_0|ASSB9_0|AS10_16|SB10_3|S10_0|ASSB10_0|AS11_35|SB11_2|S11_0|ASSB11_0|AS12_27|SB12_3|S12_0|ASSB12_0|AS13_57|SB13_10|S13_0|ASSB13_0|AS14_52|SB14_11|S14_0|ASSB14_0|AS15_43|SB15_5…	AB1_1|AB2_3|AB3_1|AB4_4|AB5_2|AB6_4|AB7_3|AB8_1|AB9_0|AB10_0|AB11_2|AB12_3|AB13_10|AB14_12|AB15_1|AB16_2|AB17_3|AB18_5|AB19_2|AB20_3|AB21_1|AB22_0|AB23_2|AB24_2|AB25_4|AB26_2|AB27_2|AB28_4|AB29_1|AB30_5|AB31_1|AB32_0|AB33_6|AB34_6|AB35_0|AB36_0|AB37_2|AB38_5|AB39_2|AB40_2|AB41_7|AB42_5|AB43_1|AB44_0|AB45_25|AB46_39|AB47_13|AB48_15|AB49_8|AB50_9|AB51_34|AB52_32|AB53_12|AB54_13	-	16,32,28,0,15,9,42,18,33,22,18,14,13,23,29,11,23,0,34,31,64,4,7,12,10,19,64,4,5,7,5,0,5,22,3,7,4,1,5,5,6,6,1,11,0,7,4,12,1,73,33,17,64,19	NaN,0.765279007971656,0.670807453416149,NaN,NaN,NaN,0.49304347826087,NaN,0.706022187004754,0.73697270471464,NaN,NaN,NaN,0.661341853035144,0.711171662125341,NaN,0.51578073089701,NaN,0.712179984484096,0.797902764537655,0.730964467005076,NaN,0.0465746673238048,0.15629522431259,0.230572160546541,0.131370038412292,0.63180987202925	0.000469257	-0.4426	FALSE	UP_MUT
ENSG00000163702.14	IL17RC	chr3:9960253-9962214	+	altA	24	False	False	protein_coding	2_ss_annotated_(over_3_ss):9960293,9962175	41,64	9960293,9962151	regular	7	False	bcc_878950|Cycle_5234150	41,40	9960293,9962175	psi1+2:0.59,psi3+4:0.37,psi5+6:0.18,psi7+8:0.21,psi9+10:0.33,psi11+12:0.49,psi13+14:0.27,psi15+16:0.61,psi17+18:0.47,psi19+20:0.53,psi21+22:0.54,psi23+24:0.3,psi25+26:0.52,psi27+28:0.41,psi29+30:0.48,psi31+32:0.28,psi33+34:0.48,psi35+36:0.72,psi37+38:0.62,psi39+40:0.51,psi41+42:0.13,psi43+44:0.0,psi45+46:0.0,psi47+48:0.0,psi49+50:0.0,psi51+52:0.0,psi53+54:0.0	AS1_10|SB1_13|S1_0|ASSB1_9|AS2_13|SB2_13|S2_0|ASSB2_10|AS3_10|SB3_8|S3_0|ASSB3_7|AS4_9|SB4_9|S4_0|ASSB4_7|AS5_4|SB5_0|S5_0|ASSB5_0|AS6_3|SB6_4|S6_0|ASSB6_3|AS7_7|SB7_4|S7_0|ASSB7_4|AS8_2|SB8_4|S8_0|ASSB8_2|AS9_10|SB9_5|S9_0|ASSB9_3|AS10_6|SB10_6|S10_0|ASSB10_4|AS11_6|SB11_8|S11_0|ASSB11_3|AS12_9|SB12_7|S12_0|ASSB12_7|AS13_4|SB13_6|S13_0|ASSB13_3|AS14_5|SB14_3|S14_0|ASSB14_3|AS15_6|SB15_7|S15_0|AS…	AB1_7|AB2_8|AB3_12|AB4_15|AB5_5|AB6_6|AB7_8|AB8_10|AB9_14|AB10_10|AB11_5|AB12_8|AB13_7|AB14_10|AB15_2|AB16_6|AB17_12|AB18_5|AB19_15|AB20_9|AB21_10|AB22_11|AB23_5|AB24_6|AB25_10|AB26_7|AB27_10|AB28_7|AB29_12|AB30_11|AB31_8|AB32_2|AB33_17|AB34_13|AB35_5|AB36_6|AB37_8|AB38_4|AB39_12|AB40_16|AB41_6|AB42_5|AB43_19|AB44_10|AB45_8|AB46_10|AB47_7|AB48_12|AB49_23|AB50_14|AB51_9|AB52_5|AB53_21|AB54_25	-	26,21,4,7,16,15,8,16,17,25,24,8,20,15,25,4,31,40,26,36,2,0,0,0,0,0,0,15,28,13,21,25,12,17,8,16,18,16,15,15,16,22,8,27,13,13,27,11,29,20,22,36,14,36	0.572127139364303,0.366515837104072,0.191829484902309,0.204545454545455,0.33052792654935,0.490909090909091,0.266337854500617,0.606741573033708,0.450441609421001,0.517241379310345,0.536423841059603,0.291497975708502,0.507042253521127,0.419689119170985,0.467128027681661,NaN,0.46969696969697,0.703583061889251,0.606741573033708,0.507042253521127,0.123006833712984,0,0,0,0,0,0	0	-0.4315	FALSE	UP_MUT
ENSG00000082258.8	CCNT2	chr2:135696592-135703709	+	ES	78	False	True	protein_coding	3_ss_annotated_(over_4_ss):135696632,135700244,135703671	41,78,39	135696632,135700167,135700244,135703671	regular	21	False	bcc_878950|Cycle_8870753	41,39	135696632,135703671	psi1+2:0.07,psi3+4:NaN,psi5+6:0.0,psi7+8:0.09,psi9+10:0.26,psi11+12:0.55,psi13+14:0.12,psi15+16:0.23,psi17+18:0.73,psi19+20:0.0,psi21+22:0.82,psi23+24:0.71,psi25+26:0.31,psi27+28:0.32,psi29+30:0.12,psi31+32:0.56,psi33+34:0.83,psi35+36:0.73,psi37+38:NaN,psi39+40:0.83,psi41+42:0.52,psi43+44:0.0,psi45+46:0.0,psi47+48:0.0,psi49+50:0.0,psi51+52:0.0,psi53+54:NaN	AS1_0|SB1_46|S1_0|ASSB1_0|AS2_1|SB2_44|S2_0|ASSB2_0|AS3_0|SB3_37|S3_0|ASSB3_0|AS4_1|SB4_28|S4_0|ASSB4_0|AS5_0|SB5_64|S5_0|ASSB5_0|AS6_0|SB6_36|S6_0|ASSB6_0|AS7_3|SB7_77|S7_0|ASSB7_1|AS8_1|SB8_54|S8_0|ASSB8_0|AS9_0|SB9_16|S9_0|ASSB9_0|AS10_2|SB10_28|S10_0|ASSB10_0|AS11_3|SB11_40|S11_0|ASSB11_0|AS12_5|SB12_28|S12_0|ASSB12_0|AS13_3|SB13_45|S13_0|ASSB13_0|AS14_4|SB14_36|S14_0|ASSB14_0|AS15_2|SB15_86|…	AB1_9|AB2_6|AB3_1|AB4_1|AB5_17|AB6_4|AB7_24|AB8_16|AB9_5|AB10_1|AB11_3|AB12_4|AB13_32|AB14_26|AB15_10|AB16_1|AB17_3|AB18_2|AB19_1|AB20_6|AB21_3|AB22_1|AB23_0|AB24_2|AB25_8|AB26_9|AB27_3|AB28_4|AB29_2|AB30_6|AB31_10|AB32_6|AB33_2|AB34_1|AB35_3|AB36_4|AB37_3|AB38_1|AB39_4|AB40_2|AB41_4|AB42_4|AB43_3|AB44_2|AB45_8|AB46_12|AB47_11|AB48_8|AB49_13|AB50_5|AB51_17|AB52_6|AB53_3|AB54_1	-	2,2,0,8,4,15,14,6,23,0,26,12,12,6,2,31,24,40,0,53,15,0,0,0,0,0,0,15,2,25,47,6,6,58,11,5,5,3,3,15,7,8,13,3,8,4,6,8,5,23,22,18,22,3	0.0632411067193676,NaN,0,0.0793454004463179,NaN,NaN,0.108907040062233,0.216411181244364,0.699619771863118,NaN,0.814408770555991,NaN,0.288288288288288,NaN,NaN,0.54697838553154,0.802005012531328,0.716845878136201,NaN,0.817270624518119,NaN,NaN,0,0,0,0,NaN	6.02926e-10	-0.4294	FALSE	UP_MUT
ENSG00000183856.6	IQGAP3	chr1:156532417-156532966	-	altA	9	False	False	protein_coding	2_ss_annotated_(over_3_ss):156532457,156532926	50,41	156532466,156532926	regular	5	False	bcc_235107|Cycle_10	41,41	156532457,156532926	psi1+2:0.43,psi3+4:0.27,psi5+6:0.43,psi7+8:0.31,psi9+10:0.45,psi11+12:0.37,psi13+14:0.49,psi15+16:0.49,psi17+18:0.55,psi19+20:0.48,psi21+22:0.56,psi23+24:0.34,psi25+26:0.51,psi27+28:0.37,psi29+30:0.46,psi31+32:0.44,psi33+34:0.33,psi35+36:0.62,psi37+38:0.39,psi39+40:0.42,psi41+42:0.4,psi43+44:0.01,psi45+46:0.0,psi47+48:0.01,psi49+50:0.0,psi51+52:0.0,psi53+54:0.01	AS1_25|SB1_27|S1_0|ASSB1_24|AS2_19|SB2_25|S2_0|ASSB2_18|AS3_18|SB3_17|S3_0|ASSB3_16|AS4_23|SB4_23|S4_0|ASSB4_23|AS5_16|SB5_21|S5_0|ASSB5_16|AS6_24|SB6_28|S6_0|ASSB6_20|AS7_30|SB7_32|S7_0|ASSB7_28|AS8_15|SB8_12|S8_0|ASSB8_12|AS9_27|SB9_26|S9_0|ASSB9_25|AS10_22|SB10_20|S10_0|ASSB10_18|AS11_24|SB11_25|S11_0|ASSB11_22|AS12_24|SB12_29|S12_0|ASSB12_22|AS13_18|SB13_20|S13_0|ASSB13_18|AS14_17|SB14_17|S14…	AB1_33|AB2_23|AB3_46|AB4_53|AB5_23|AB6_31|AB7_50|AB8_39|AB9_30|AB10_24|AB11_40|AB12_42|AB13_18|AB14_17|AB15_28|AB16_22|AB17_27|AB18_40|AB19_39|AB20_26|AB21_31|AB22_31|AB23_12|AB24_15|AB25_29|AB26_26|AB27_26|AB28_27|AB29_37|AB30_27|AB31_38|AB32_27|AB33_41|AB34_23|AB35_20|AB36_13|AB37_46|AB38_27|AB39_40|AB40_27|AB41_25|AB42_12|AB43_64|AB44_57|AB45_38|AB46_36|AB47_47|AB48_41|AB49_39|AB50_39|AB51_42|…	-	45,43,52,51,51,48,37,51,82,50,67,20,54,33,55,45,31,68,54,52,26,1,0,1,0,0,1,54,103,64,104,56,75,35,49,61,49,48,37,48,51,60,52,57,38,77,65,36,122,84,102,76,77,89	0.428870292887029,0.273354523606481,0.422680412371134,0.306463432507695,0.450743694761802,0.365765263451352,0.487859784531275,0.483971762527485,0.547780040733198,0.479027923822876,0.55708781180288,0.327541441981226,0.503410641200546,0.368313597386688,0.452357071213641,0.438138209451437,0.328891189028335,0.617223821120213,0.387232181897683,0.418901660280971,0.394230769230769,0.00733190271816881,0,…	0	-0.4261	FALSE	UP_MUT
ENSG00000125354.18	SEPT6	chrX:118759302-118763321	-	altA	17	True	True	protein_coding	2_ss_annotated_(over_4_ss):118759342,118759359	58,41	118759359,118763281	regular	4	False	bcc_878950|Cycle_1594720	41,41	118759342,118763281	psi1+2:0.31,psi3+4:0.49,psi5+6:0.44,psi7+8:0.58,psi9+10:0.39,psi11+12:0.37,psi13+14:0.37,psi15+16:0.52,psi17+18:0.55,psi19+20:0.46,psi21+22:0.51,psi23+24:0.45,psi25+26:0.49,psi27+28:0.34,psi29+30:0.62,psi31+32:0.43,psi33+34:0.48,psi35+36:0.46,psi37+38:0.36,psi39+40:0.53,psi41+42:0.33,psi43+44:0.02,psi45+46:0.03,psi47+48:0.02,psi49+50:0.04,psi51+52:0.0,psi53+54:0.03	AS1_58|SB1_39|S1_0|ASSB1_39|AS2_41|SB2_42|S2_0|ASSB2_35|AS3_55|SB3_38|S3_0|ASSB3_37|AS4_48|SB4_52|S4_0|ASSB4_42|AS5_53|SB5_39|S5_0|ASSB5_38|AS6_34|SB6_36|S6_0|ASSB6_30|AS7_15|SB7_10|S7_0|ASSB7_10|AS8_15|SB8_16|S8_0|ASSB8_15|AS9_19|SB9_19|S9_0|ASSB9_18|AS10_19|SB10_21|S10_0|ASSB10_15|AS11_23|SB11_15|S11_0|ASSB11_15|AS12_20|SB12_21|S12_0|ASSB12_20|AS13_45|SB13_27|S13_0|ASSB13_27|AS14_41|SB14_38|S14…	AB1_84|AB2_78|AB3_46|AB4_35|AB5_54|AB6_29|AB7_8|AB8_7|AB9_32|AB10_25|AB11_27|AB12_23|AB13_53|AB14_44|AB15_48|AB16_55|AB17_56|AB18_52|AB19_62|AB20_47|AB21_58|AB22_43|AB23_28|AB24_24|AB25_45|AB26_27|AB27_42|AB28_32|AB29_32|AB30_43|AB31_59|AB32_46|AB33_63|AB34_43|AB35_29|AB36_28|AB37_65|AB38_54|AB39_46|AB40_30|AB41_70|AB42_44|AB43_213|AB44_181|AB45_115|AB46_83|AB47_79|AB48_65|AB49_159|AB50_127|AB51_…	-	83,97,92,29,45,32,69,126,141,83,96,68,70,44,137,76,103,66,82,98,63,8,8,3,13,2,10,157,84,98,17,59,46,97,100,99,81,79,71,62,72,70,84,95,66,125,73,110,396,225,168,279,375,267	0.304532641281489,0.488875230485556,0.437434767482315,0.585570056636296,0.387157695939566,0.365561437726386,0.370748967957539,0.51067615658363,0.541216121331274,0.459089376053963,0.501624928311986,0.442364141213804,0.483246337767301,0.336065573770492,0.618476106584453,0.428375034368985,0.473138759733348,0.453038674033149,0.352060317294099,0.526501998296534,0.321748878923767,0.0164576016056197,0.0…	0	-0.4251	FALSE	UP_MUT
ENSG00000134900.7	TPP2	chr13:103297319-103298683	+	altA	14	True	False	protein_coding	2_ss_annotated_(over_3_ss):103297359,103298644	41,54	103297359,103298630	regular	2	False	bcc_878950|Cycle_2214260	41,40	103297359,103298644	psi1+2:0.37,psi3+4:0.24,psi5+6:0.49,psi7+8:0.4,psi9+10:0.22,psi11+12:0.14,psi13+14:0.53,psi15+16:0.65,psi17+18:0.67,psi19+20:0.53,psi21+22:0.42,psi23+24:0.48,psi25+26:0.3,psi27+28:0.31,psi29+30:0.57,psi31+32:0.49,psi33+34:0.34,psi35+36:0.48,psi37+38:0.47,psi39+40:0.66,psi41+42:0.32,psi43+44:0.0,psi45+46:0.01,psi47+48:0.01,psi49+50:0.0,psi51+52:0.0,psi53+54:0.01	AS1_19|SB1_11|S1_0|ASSB1_10|AS2_24|SB2_17|S2_0|ASSB2_13|AS3_11|SB3_6|S3_0|ASSB3_3|AS4_16|SB4_5|S4_0|ASSB4_3|AS5_26|SB5_13|S5_0|ASSB5_11|AS6_45|SB6_26|S6_0|ASSB6_23|AS7_20|SB7_11|S7_0|ASSB7_9|AS8_32|SB8_19|S8_0|ASSB8_17|AS9_8|SB9_4|S9_0|ASSB9_4|AS10_14|SB10_9|S10_0|ASSB10_8|AS11_16|SB11_4|S11_0|ASSB11_3|AS12_17|SB12_7|S12_0|ASSB12_7|AS13_57|SB13_30|S13_0|ASSB13_27|AS14_60|SB14_35|S14_0|ASSB14_25|A…	AB1_18|AB2_30|AB3_15|AB4_28|AB5_18|AB6_22|AB7_24|AB8_20|AB9_17|AB10_27|AB11_24|AB12_42|AB13_28|AB14_31|AB15_13|AB16_16|AB17_12|AB18_12|AB19_25|AB20_31|AB21_23|AB22_18|AB23_15|AB24_21|AB25_26|AB26_24|AB27_26|AB28_26|AB29_22|AB30_18|AB31_19|AB32_19|AB33_15|AB34_34|AB35_19|AB36_17|AB37_13|AB38_22|AB39_16|AB40_21|AB41_19|AB42_14|AB43_57|AB44_70|AB45_28|AB46_33|AB47_56|AB48_69|AB49_43|AB50_40|AB51_37|…	-	32,17,52,40,15,11,78,60,52,54,27,53,22,26,56,34,26,44,38,79,17,0,1,1,0,0,1,47,45,47,51,46,60,59,28,22,42,32,49,43,50,38,31,44,42,37,36,32,128,69,145,81,63,119	0.367294884511832,0.243630573248408,0.485421228535208,0.400742115027829,0.217547000895255,0.135184342284934,0.52990019290447,0.646276595744681,0.668359251031419,0.522955523672884,0.418404438492443,0.479772016092982,0.303732742457815,0.307176196032672,0.556837711760373,0.48324267415336,0.335030225898823,0.471803018268467,0.46685878962536,0.651695692025664,0.311750056599502,0,0.0122061482820976,0.0…	0	-0.4245	FALSE	UP_MUT
ENSG00000135905.14	DOCK10	chr2:225670182-225670883	-	altA	12	False	True	protein_coding	2_ss_annotated_(over_3_ss):225670219,225670843	50,41	225670231,225670843	regular	2	False	bcc_878950|Cycle_6270161	38,41	225670219,225670843	psi1+2:0.53,psi3+4:0.91,psi5+6:0.47,psi7+8:0.33,psi9+10:0.15,psi11+12:0.26,psi13+14:0.71,psi15+16:0.58,psi17+18:0.56,psi19+20:0.61,psi21+22:0.61,psi23+24:0.64,psi25+26:0.8,psi27+28:0.75,psi29+30:0.95,psi31+32:NaN,psi33+34:1.0,psi35+36:NaN,psi37+38:0.45,psi39+40:0.68,psi41+42:0.6,psi43+44:0.31,psi45+46:0.0,psi47+48:0.09,psi49+50:0.32,psi51+52:0.23,psi53+54:0.18	AS1_7|SB1_7|S1_0|ASSB1_7|AS2_12|SB2_11|S2_0|ASSB2_11|AS3_11|SB3_13|S3_0|ASSB3_11|AS4_15|SB4_12|S4_0|ASSB4_12|AS5_7|SB5_7|S5_0|ASSB5_7|AS6_4|SB6_3|S6_0|ASSB6_3|AS7_2|SB7_2|S7_0|ASSB7_2|AS8_5|SB8_4|S8_0|ASSB8_4|AS9_0|SB9_0|S9_0|ASSB9_0|AS10_2|SB10_1|S10_0|ASSB10_1|AS11_1|SB11_1|S11_0|ASSB11_1|AS12_7|SB12_7|S12_0|ASSB12_7|AS13_7|SB13_7|S13_0|ASSB13_6|AS14_6|SB14_6|S14_0|ASSB14_6|AS15_16|SB15_17|S15_…	AB1_8|AB2_6|AB3_1|AB4_1|AB5_4|AB6_6|AB7_5|AB8_6|AB9_3|AB10_2|AB11_8|AB12_12|AB13_2|AB14_3|AB15_11|AB16_3|AB17_4|AB18_3|AB19_6|AB20_10|AB21_9|AB22_13|AB23_1|AB24_3|AB25_1|AB26_1|AB27_3|AB28_4|AB29_1|AB30_0|AB31_1|AB32_0|AB33_0|AB34_0|AB35_1|AB36_2|AB37_6|AB38_6|AB39_2|AB40_3|AB41_6|AB42_0|AB43_9|AB44_3|AB45_11|AB46_8|AB47_7|AB48_2|AB49_10|AB50_7|AB51_4|AB52_2|AB53_12|AB54_16	-	17,24,12,7,1,7,14,21,9,21,30,11,8,23,23,1,5,2,12,12,10,6,0,1,9,2,5,14,2,12,13,5,18,5,14,6,12,17,5,2,7,1,1,0,3,13,5,6,12,22,10,17,6,22	0.513183034008407,0.912415784408085,0.464705882352941,0.318548387096774,NaN,0.252396166134185,0.708520179372197,0.56563245823389,NaN,0.603053435114504,0.605054888945622,NaN,NaN,0.740423797881011,0.95230607966457,NaN,NaN,NaN,0.444861567339277,0.675694939415538,NaN,0.302681992337165,0,0.0798786653185035,0.314880425155004,NaN,0.164789319983312	0.000148339	-0.4242	FALSE	UP_MUT
ENSG00000188785.7	ZNF548	chr19:57908502-57909836	+	altA	17	True	True	protein_coding	all_splice_sites_known_(3_ss)	41,56	57908542,57909781	regular	2	False	bcc_878950|Cycle_11952298	41,39	57908542,57909798	psi1+2:0.4,psi3+4:0.13,psi5+6:0.3,psi7+8:0.3,psi9+10:0.51,psi11+12:0.45,psi13+14:0.36,psi15+16:0.56,psi17+18:0.67,psi19+20:0.64,psi21+22:0.64,psi23+24:0.38,psi25+26:0.51,psi27+28:0.12,psi29+30:0.72,psi31+32:0.46,psi33+34:0.29,psi35+36:0.6,psi37+38:0.28,psi39+40:0.7,psi41+42:0.21,psi43+44:0.0,psi45+46:0.02,psi47+48:0.02,psi49+50:0.02,psi51+52:0.02,psi53+54:0.02	AS1_18|SB1_22|S1_0|ASSB1_14|AS2_14|SB2_10|S2_0|ASSB2_10|AS3_4|SB3_3|S3_0|ASSB3_3|AS4_9|SB4_6|S4_0|ASSB4_6|AS5_11|SB5_10|S5_0|ASSB5_8|AS6_6|SB6_4|S6_0|ASSB6_4|AS7_13|SB7_12|S7_0|ASSB7_12|AS8_19|SB8_18|S8_0|ASSB8_18|AS9_15|SB9_13|S9_0|ASSB9_10|AS10_28|SB10_25|S10_0|ASSB10_23|AS11_22|SB11_23|S11_0|ASSB11_17|AS12_24|SB12_23|S12_0|ASSB12_22|AS13_16|SB13_12|S13_0|ASSB13_10|AS14_22|SB14_15|S14_0|ASSB14_…	AB1_18|AB2_22|AB3_23|AB4_26|AB5_18|AB6_14|AB7_36|AB8_24|AB9_18|AB10_17|AB11_30|AB12_23|AB13_12|AB14_35|AB15_20|AB16_24|AB17_12|AB18_13|AB19_18|AB20_29|AB21_15|AB22_11|AB23_6|AB24_12|AB25_21|AB26_29|AB27_30|AB28_32|AB29_9|AB30_21|AB31_11|AB32_15|AB33_18|AB34_31|AB35_15|AB36_21|AB37_13|AB38_26|AB39_16|AB40_27|AB41_18|AB42_14|AB43_28|AB44_32|AB45_26|AB46_26|AB47_31|AB48_36|AB49_31|AB50_60|AB51_23|AB…	-	31,9,19,35,45,47,31,65,55,74,43,18,54,10,86,21,22,75,19,116,10,0,1,2,2,1,2,39,51,38,70,36,48,47,43,23,35,20,25,43,60,28,21,44,42,41,42,31,60,59,78,89,51,68	0.395976369152164,0.127051349920593,0.291970802919708,0.291970802919708,0.50761421319797,0.446768060836502,0.352322773121182,0.55490342546153,0.663549992459659,0.635534084809447,0.639405204460967,0.372574385510996,0.50877399599576,0.120845921450151,0.716965402250938,0.451977401129944,0.291970802919708,0.595592614651578,0.276514462434055,0.694922869552194,0.210139217231416,0,0.0137859727727038,0.0…	0	-0.4202	FALSE	UP_MUT
ENSG00000117543.15	DPH5	chr1:101458256-101460706	-	altA	14	True	False	protein_coding	2_ss_annotated_(over_3_ss):101458296,101460666	55,41	101458310,101460666	regular	5	False	bcc_878950|Cycle_6407188	41,41	101458296,101460666	psi1+2:0.49,psi3+4:0.18,psi5+6:0.37,psi7+8:0.39,psi9+10:0.44,psi11+12:0.38,psi13+14:0.48,psi15+16:0.5,psi17+18:0.66,psi19+20:0.42,psi21+22:0.53,psi23+24:0.49,psi25+26:0.44,psi27+28:0.29,psi29+30:0.39,psi31+32:0.46,psi33+34:0.36,psi35+36:0.25,psi37+38:0.4,psi39+40:0.66,psi41+42:0.41,psi43+44:0.0,psi45+46:0.0,psi47+48:0.0,psi49+50:0.02,psi51+52:0.0,psi53+54:0.01	AS1_21|SB1_22|S1_0|ASSB1_15|AS2_18|SB2_19|S2_0|ASSB2_18|AS3_15|SB3_12|S3_0|ASSB3_12|AS4_5|SB4_10|S4_0|ASSB4_5|AS5_23|SB5_12|S5_0|ASSB5_12|AS6_17|SB6_14|S6_0|ASSB6_14|AS7_18|SB7_15|S7_0|ASSB7_13|AS8_8|SB8_8|S8_0|ASSB8_8|AS9_19|SB9_15|S9_0|ASSB9_13|AS10_13|SB10_15|S10_0|ASSB10_12|AS11_16|SB11_11|S11_0|ASSB11_8|AS12_11|SB12_12|S12_0|ASSB12_11|AS13_19|SB13_13|S13_0|ASSB13_13|AS14_21|SB14_23|S14_0|ASS…	AB1_22|AB2_19|AB3_30|AB4_35|AB5_20|AB6_19|AB7_16|AB8_18|AB9_16|AB10_18|AB11_20|AB12_15|AB13_18|AB14_17|AB15_18|AB16_17|AB17_12|AB18_11|AB19_24|AB20_25|AB21_19|AB22_25|AB23_12|AB24_9|AB25_21|AB26_14|AB27_18|AB28_26|AB29_16|AB30_21|AB31_15|AB32_19|AB33_34|AB34_28|AB35_11|AB36_20|AB37_19|AB38_12|AB39_8|AB40_10|AB41_12|AB42_16|AB43_89|AB44_92|AB45_28|AB46_38|AB47_25|AB48_22|AB49_59|AB50_57|AB51_39|AB…	-	44,18,31,29,32,23,37,39,48,31,44,31,28,20,25,27,36,14,25,39,21,1,0,0,3,0,1,40,68,46,40,35,32,35,34,21,37,34,29,30,43,35,27,56,36,33,17,27,182,75,55,113,75,96	0.484425349087003,0.184407796101949,0.365334866340903,0.382438082984883,0.438502673796791,0.380395320693828,0.474507350641226,0.494893221912721,0.661290322580645,0.417131604857237,0.525029103608847,0.477281261734885,0.443585780525502,0.284327323162275,0.378927911275416,0.460674157303371,0.354466858789625,0.249348392701998,0.392870831736297,0.662111801242236,0.399165507649513,0.00467129998860659,0…	0	-0.4184	FALSE	UP_MUT
ENSG00000167522.10	ANKRD11	chr16:89358148-89371654	-	altA	22	True	False	protein_coding	2_ss_annotated_(over_3_ss):89358185,89371614	60,41	89358207,89371614	regular	8	False	bcc_878950|Cycle_11534826	38,41	89358185,89371614	psi1+2:0.72,psi3+4:0.8,psi5+6:0.63,psi7+8:0.62,psi9+10:0.84,psi11+12:0.83,psi13+14:0.63,psi15+16:0.91,psi17+18:0.79,psi19+20:0.62,psi21+22:0.62,psi23+24:0.73,psi25+26:0.66,psi27+28:0.75,psi29+30:0.7,psi31+32:0.85,psi33+34:0.72,psi35+36:0.68,psi37+38:0.79,psi39+40:0.64,psi41+42:0.8,psi43+44:0.34,psi45+46:0.18,psi47+48:0.5,psi49+50:0.31,psi51+52:0.26,psi53+54:0.26	AS1_11|SB1_26|S1_0|ASSB1_11|AS2_35|SB2_33|S2_0|ASSB2_25|AS3_5|SB3_20|S3_0|ASSB3_5|AS4_31|SB4_35|S4_0|ASSB4_28|AS5_2|SB5_10|S5_0|ASSB5_2|AS6_17|SB6_19|S6_0|ASSB6_15|AS7_8|SB7_18|S7_0|ASSB7_6|AS8_36|SB8_34|S8_0|ASSB8_33|AS9_6|SB9_23|S9_0|ASSB9_6|AS10_25|SB10_33|S10_0|ASSB10_23|AS11_3|SB11_16|S11_0|ASSB11_2|AS12_24|SB12_25|S12_0|ASSB12_22|AS13_5|SB13_11|S13_0|ASSB13_5|AS14_12|SB14_18|S14_0|ASSB14_10…	AB1_6|AB2_10|AB3_3|AB4_5|AB5_4|AB6_6|AB7_11|AB8_11|AB9_5|AB10_0|AB11_1|AB12_4|AB13_3|AB14_6|AB15_3|AB16_1|AB17_5|AB18_3|AB19_9|AB20_9|AB21_7|AB22_7|AB23_3|AB24_3|AB25_4|AB26_11|AB27_7|AB28_7|AB29_7|AB30_6|AB31_6|AB32_2|AB33_3|AB34_5|AB35_2|AB36_4|AB37_5|AB38_5|AB39_5|AB40_7|AB41_1|AB42_2|AB43_6|AB44_8|AB45_10|AB46_8|AB47_5|AB48_4|AB49_11|AB50_14|AB51_19|AB52_30|AB53_7|AB54_9	-	50,41,25,52,34,27,19,49,35,28,22,27,31,51,36,44,22,18,48,26,14,9,6,13,14,21,5,16,8,12,26,5,5,9,4,7,13,11,8,13,14,12,6,7,7,11,12,3,14,20,10,24,48,12	0.709665828242903,0.800345935260687,0.619705051772827,0.61003861003861,0.84174240050141,0.808567096285064,0.622821576763485,0.905497076023392,0.796370967741935,0.627517730496454,0.61003861003861,0.725263515810949,0.650983519404572,0.740216792210178,0.701183431952663,0.851543361097501,0.710838445807771,0.667919210897135,0.773404038343871,0.62890385793019,0.784953867991483,0.334588235294118,0.19005…	3.60452e-09	-0.4161	FALSE	UP_MUT
ENSG00000117543.15	DPH5	chr1:101456147-101460706	-	ES	118	True	True	protein_coding	3_ss_annotated_(over_4_ss):101456187,101458193,101460666	41,118,41	101456187,101458193,101458310,101460666	regular	5	False	bcc_878950|Cycle_12744181	41,41	101456187,101460666	psi1+2:0.62,psi3+4:0.63,psi5+6:0.91,psi7+8:0.65,psi9+10:0.57,psi11+12:0.71,psi13+14:0.72,psi15+16:0.67,psi17+18:0.87,psi19+20:0.73,psi21+22:0.74,psi23+24:0.71,psi25+26:0.63,psi27+28:0.69,psi29+30:0.69,psi31+32:0.67,psi33+34:0.61,psi35+36:0.48,psi37+38:0.81,psi39+40:0.88,psi41+42:0.58,psi43+44:0.41,psi45+46:0.14,psi47+48:NaN,psi49+50:0.38,psi51+52:0.28,psi53+54:0.15	AS1_47|SB1_21|S1_22|ASSB1_0|AS2_52|SB2_18|S2_6|ASSB2_0|AS3_53|SB3_15|S3_11|ASSB3_0|AS4_48|SB4_5|S4_12|ASSB4_0|AS5_33|SB5_23|S5_3|ASSB5_0|AS6_30|SB6_17|S6_6|ASSB6_0|AS7_48|SB7_18|S7_4|ASSB7_0|AS8_33|SB8_8|S8_3|ASSB8_0|AS9_40|SB9_19|S9_8|ASSB9_0|AS10_25|SB10_12|S10_12|ASSB10_0|AS11_36|SB11_16|S11_9|ASSB11_0|AS12_25|SB12_11|S12_6|ASSB12_0|AS13_37|SB13_19|S13_3|ASSB13_0|AS14_36|SB14_21|S14_11|ASSB14_…	AB1_13|AB2_15|AB3_5|AB4_11|AB5_3|AB6_1|AB7_6|AB8_8|AB9_11|AB10_16|AB11_8|AB12_4|AB13_6|AB14_10|AB15_8|AB16_10|AB17_3|AB18_4|AB19_11|AB20_6|AB21_9|AB22_11|AB23_5|AB24_5|AB25_10|AB26_8|AB27_3|AB28_8|AB29_7|AB30_6|AB31_11|AB32_8|AB33_18|AB34_10|AB35_7|AB36_9|AB37_3|AB38_3|AB39_3|AB40_2|AB41_12|AB42_6|AB43_3|AB44_15|AB45_7|AB46_6|AB47_3|AB48_1|AB49_10|AB50_12|AB51_7|AB52_4|AB53_25|AB54_19	-	103,66,105,69,85,63,94,83,99,78,100,75,61,53,63,70,91,39,60,84,56,29,6,2,30,10,14,27,17,5,16,28,11,16,18,6,13,16,14,16,11,12,15,25,18,6,5,17,18,15,5,21,11,34	0.609995666618518,0.614162505674081,0.895941727367326,0.638744637615715,0.554494828957836,0.701330437143633,0.706637330399707,0.654045742840669,0.871216999356085,0.710982658959537,0.719298245614035,0.687150837988827,0.60985125579127,0.663916895814238,0.682791435368755,0.65675057208238,0.598780292087947,0.470432480141218,0.803921568627451,0.873225152129817,0.574574574574575,0.397791903646705,0.140…	5.98059e-11	-0.4161	FALSE	UP_MUT
ENSG00000083312.13	TNPO1	chr5:72189490-72196840	+	ES	76	True	True	protein_coding	all_splice_sites_known_(4_ss)	41,76,40	72189530,72195833,72195908,72196801	regular	9	False	bcc_878950|Cycle_3354537	41,40	72189530,72196801	psi1+2:0.67,psi3+4:0.75,psi5+6:0.52,psi7+8:NaN,psi9+10:NaN,psi11+12:0.77,psi13+14:0.71,psi15+16:0.72,psi17+18:0.72,psi19+20:0.61,psi21+22:1.0,psi23+24:0.7,psi25+26:0.91,psi27+28:0.69,psi29+30:0.79,psi31+32:0.84,psi33+34:0.9,psi35+36:0.83,psi37+38:0.9,psi39+40:0.83,psi41+42:1.0,psi43+44:NaN,psi45+46:0.23,psi47+48:0.38,psi49+50:0.74,psi51+52:0.08,psi53+54:0.66	AS1_7|SB1_192|S1_0|ASSB1_4|AS2_3|SB2_147|S2_0|ASSB2_1|AS3_5|SB3_146|S3_0|ASSB3_1|AS4_8|SB4_112|S4_0|ASSB4_3|AS5_12|SB5_142|S5_0|ASSB5_3|AS6_13|SB6_96|S6_0|ASSB6_2|AS7_3|SB7_159|S7_0|ASSB7_2|AS8_2|SB8_115|S8_0|ASSB8_0|AS9_2|SB9_100|S9_0|ASSB9_1|AS10_1|SB10_82|S10_0|ASSB10_1|AS11_4|SB11_148|S11_0|ASSB11_2|AS12_7|SB12_110|S12_0|ASSB12_2|AS13_21|SB13_151|S13_0|ASSB13_3|AS14_19|SB14_127|S14_0|ASSB14_4…	AB1_3|AB2_1|AB3_2|AB4_2|AB5_8|AB6_15|AB7_0|AB8_0|AB9_0|AB10_0|AB11_1|AB12_2|AB13_7|AB14_9|AB15_7|AB16_9|AB17_9|AB18_7|AB19_4|AB20_8|AB21_0|AB22_0|AB23_2|AB24_5|AB25_0|AB26_2|AB27_8|AB28_8|AB29_3|AB30_5|AB31_1|AB32_0|AB33_2|AB34_0|AB35_1|AB36_5|AB37_2|AB38_1|AB39_7|AB40_6|AB41_0|AB42_0|AB43_0|AB44_0|AB45_16|AB46_18|AB47_6|AB48_13|AB49_1|AB50_6|AB51_31|AB52_25|AB53_1|AB54_1	-	15,23,53,9,4,16,73,74,70,26,8,41,33,62,51,8,30,62,49,114,37,6,22,24,35,9,5,4,4,27,0,0,3,16,16,15,9,0,10,2,15,8,1,2,7,3,13,0,0,39,22,7,55,2	NaN,0.747892412685668,0.503164556962025,NaN,NaN,NaN,0.701839762611276,0.704679050082295,0.706542056074766,0.59846547314578,NaN,0.679002249028828,0.894877803816538,0.680764538430256,0.766846111007982,NaN,0.885568513119533,0.82045417415455,0.893918918918919,0.818980044345898,1,NaN,0.225426944971537,0.360133382734346,0.720640569395018,0.0778513455788125,NaN	0.00289281	-0.4142	FALSE	UP_MUT
ENSG00000228315.7	GUSBP11	chr22:24037667-24047656	-	ES	106	True	False	processed_transcript	3_ss_annotated_(over_4_ss):24037704,24042913,24047616	38,106,41	24037704,24042913,24043018,24047616	regular	19	False	bcc_878950|Cycle_7602543	38,41	24037704,24047616	psi1+2:0.51,psi3+4:0.46,psi5+6:0.68,psi7+8:0.51,psi9+10:0.52,psi11+12:0.54,psi13+14:0.37,psi15+16:0.59,psi17+18:0.52,psi19+20:0.49,psi21+22:0.68,psi23+24:0.57,psi25+26:0.7,psi27+28:0.29,psi29+30:0.48,psi31+32:0.58,psi33+34:0.58,psi35+36:0.43,psi37+38:0.69,psi39+40:0.3,psi41+42:0.44,psi43+44:0.15,psi45+46:0.09,psi47+48:0.12,psi49+50:0.11,psi51+52:0.04,psi53+54:0.1	AS1_25|SB1_3|S1_4|ASSB1_0|AS2_14|SB2_7|S2_3|ASSB2_0|AS3_30|SB3_6|S3_5|ASSB3_0|AS4_31|SB4_13|S4_6|ASSB4_0|AS5_63|SB5_10|S5_14|ASSB5_0|AS6_36|SB6_28|S6_14|ASSB6_0|AS7_21|SB7_1|S7_3|ASSB7_0|AS8_7|SB8_9|S8_1|ASSB8_0|AS9_24|SB9_0|S9_7|ASSB9_0|AS10_13|SB10_7|S10_2|ASSB10_0|AS11_26|SB11_5|S11_2|ASSB11_0|AS12_18|SB12_16|S12_2|ASSB12_0|AS13_84|SB13_24|S13_15|ASSB13_0|AS14_45|SB14_42|S14_12|ASSB14_0|AS15_3…	AB1_8|AB2_4|AB3_14|AB4_13|AB5_15|AB6_8|AB7_4|AB8_5|AB9_5|AB10_5|AB11_9|AB12_9|AB13_77|AB14_49|AB15_9|AB16_5|AB17_22|AB18_15|AB19_15|AB20_14|AB21_5|AB22_8|AB23_5|AB24_10|AB25_6|AB26_4|AB27_26|AB28_14|AB29_12|AB30_13|AB31_4|AB32_10|AB33_13|AB34_6|AB35_4|AB36_5|AB37_6|AB38_3|AB39_13|AB40_6|AB41_13|AB42_9|AB43_35|AB44_28|AB45_62|AB46_32|AB47_51|AB48_40|AB49_17|AB50_18|AB51_28|AB52_30|AB53_63|AB54_55	-	26,51,123,23,24,42,159,43,80,45,47,59,44,34,46,34,50,17,46,17,37,24,24,30,9,5,21,12,28,27,10,10,16,126,14,34,22,10,20,9,39,23,11,17,10,9,18,21,63,107,106,34,57,92	0.480580252690688,0.437506786838962,0.660481239804241,0.495500409053722,0.506139882541378,0.528512265052565,0.350171447687547,0.567396024720227,0.501189532117367,0.466229508196721,0.66744562286536,0.557469202248535,0.676133048045127,0.271285728714271,0.46064139941691,0.56894725693709,0.556730091613812,0.420607579079236,0.685789771655029,0.2873956772951,0.429347826086957,0.139915873367279,0.087409…	1.52818e-07	-0.41	FALSE	UP_MUT
ENSG00000064313.7	TAF2	chr8:120803659-120807811	-	ES_MULTI	200	True	True	protein_coding	4_ss_annotated_(over_6_ss):120803699,120805606,120805691,120807772	41,86,114,40	120803699,120805606,120805691,120807071,120807184,120807772	regular	7	False	bcc_878950|Cycle_2980444	41,40	120803699,120807772	psi1+2:0.71,psi3+4:0.44,psi5+6:0.2,psi7+8:0.44,psi9+10:0.56,psi11+12:0.61,psi13+14:0.23,psi15+16:0.52,psi17+18:0.23,psi19+20:0.32,psi21+22:0.62,psi23+24:0.8,psi25+26:0.64,psi27+28:0.08,psi29+30:0.17,psi31+32:0.79,psi33+34:0.77,psi35+36:0.27,psi37+38:0.76,psi39+40:0.17,psi41+42:0.71,psi43+44:0.12,psi45+46:0.01,psi47+48:0.01,psi49+50:0.06,psi51+52:0.0,psi53+54:0.06	AS1_13|SB1_56|S1_17|ASSB1_0|AS2_32|SB2_33|S2_10|ASSB2_0|AS3_5|SB3_39|S3_2|ASSB3_0|AS4_9|SB4_39|S4_3|ASSB4_0|AS5_7|SB5_15|S5_1|ASSB5_0|AS6_10|SB6_11|S6_5|ASSB6_0|AS7_10|SB7_55|S7_8|ASSB7_0|AS8_15|SB8_47|S8_6|ASSB8_0|AS9_3|SB9_60|S9_4|ASSB9_0|AS10_10|SB10_35|S10_2|ASSB10_0|AS11_14|SB11_46|S11_13|ASSB11_0|AS12_18|SB12_35|S12_8|ASSB12_0|AS13_8|SB13_23|S13_1|ASSB13_0|AS14_9|SB14_28|S14_5|ASSB14_0|AS15…	AB1_7|AB2_8|AB3_8|AB4_5|AB5_23|AB6_27|AB7_14|AB8_11|AB9_3|AB10_5|AB11_6|AB12_11|AB13_24|AB14_19|AB15_16|AB16_9|AB17_27|AB18_13|AB19_10|AB20_10|AB21_5|AB22_1|AB23_4|AB24_3|AB25_4|AB26_8|AB27_37|AB28_32|AB29_31|AB30_25|AB31_4|AB32_5|AB33_3|AB34_6|AB35_21|AB36_11|AB37_7|AB38_3|AB39_26|AB40_33|AB41_5|AB42_1|AB43_1|AB44_10|AB45_22|AB46_22|AB47_35|AB48_23|AB49_24|AB50_35|AB51_35|AB52_20|AB53_14|AB54_11	-	113,34,47,74,33,78,40,83,36,22,24,124,59,18,34,85,86,44,106,37,45,5,1,2,11,0,4,15,14,59,29,8,16,43,24,37,15,5,10,10,67,53,7,8,37,11,57,6,11,50,67,58,54,19	0.684694793536804,0.411782296650718,0.186745805945257,0.423813900869688,NaN,0.584242648418716,0.211446844612674,0.499220316328804,0.219034026891009,0.297148574287144,NaN,0.781391006690524,0.629727236790091,0.0718757702736012,0.156060520201734,0.777790329868956,0.756023442587367,0.255282572881599,0.735291598869573,0.157620700536447,0.683736634777715,0.115846681922197,0.00573207840917133,0.00853125…	0	-0.4087	FALSE	UP_MUT
ENSG00000137642.8	SORL1	chr11:121403221-121414297	+	ES	83	True	False	protein_coding	2_ss_annotated_(over_4_ss):121403261,121414257	41,83,41	121403261,121406071,121406153,121414257	regular	0	False	bcc_878950|Cycle_12392003	41,41	121403261,121414257	psi1+2:0.28,psi3+4:0.4,psi5+6:0.52,psi7+8:0.13,psi9+10:0.54,psi11+12:0.37,psi13+14:0.55,psi15+16:0.53,psi17+18:0.64,psi19+20:0.5,psi21+22:0.22,psi23+24:0.56,psi25+26:0.45,psi27+28:0.62,psi29+30:0.63,psi31+32:0.41,psi33+34:0.37,psi35+36:0.56,psi37+38:0.39,psi39+40:0.59,psi41+42:0.47,psi43+44:0.02,psi45+46:0.05,psi47+48:0.08,psi49+50:0.07,psi51+52:0.04,psi53+54:0.01	AS1_28|SB1_19|S1_0|ASSB1_2|AS2_25|SB2_33|S2_0|ASSB2_2|AS3_47|SB3_43|S3_0|ASSB3_9|AS4_30|SB4_32|S4_0|ASSB4_0|AS5_50|SB5_88|S5_0|ASSB5_13|AS6_43|SB6_64|S6_0|ASSB6_3|AS7_6|SB7_8|S7_0|ASSB7_1|AS8_2|SB8_6|S8_0|ASSB8_0|AS9_25|SB9_25|S9_0|ASSB9_4|AS10_18|SB10_17|S10_0|ASSB10_0|AS11_33|SB11_52|S11_0|ASSB11_7|AS12_25|SB12_35|S12_0|ASSB12_5|AS13_59|SB13_88|S13_0|ASSB13_17|AS14_49|SB14_77|S14_0|ASSB14_3|AS1…	AB1_64|AB2_51|AB3_62|AB4_45|AB5_53|AB6_29|AB7_28|AB8_23|AB9_23|AB10_13|AB11_54|AB12_40|AB13_45|AB14_39|AB15_51|AB16_57|AB17_69|AB18_67|AB19_55|AB20_32|AB21_105|AB22_67|AB23_41|AB24_39|AB25_52|AB26_64|AB27_81|AB28_51|AB29_34|AB30_35|AB31_103|AB32_74|AB33_30|AB34_46|AB35_35|AB36_31|AB37_62|AB38_67|AB39_50|AB40_24|AB41_1077|AB42_829|AB43_371|AB44_245|AB45_164|AB46_115|AB47_181|AB48_143|AB49_154|AB50…	-	81,143,200,17,83,95,197,225,430,126,74,262,157,400,209,187,75,184,165,196,3139,24,34,64,37,23,9,111,112,97,59,37,86,84,105,125,65,134,109,100,128,65,142,68,76,136,72,1831,620,317,377,263,301,376	0.26613775694194,0.388201019664967,0.506094738466286,0.125258334082128,0.527147393695299,0.354413102820746,0.538215499433598,0.515723270440252,0.630938534490472,0.490668186351332,0.215345304847754,0.544325926676632,0.438278749914891,0.608308605341246,0.61508093170154,0.395573212258797,0.35405872193437,0.546112639351383,0.376146788990826,0.574985689753864,0.460039355653935,0.0188744389457935,0.050…	1.68278e-05	-0.4075	FALSE	UP_MUT
ENSG00000112282.13	MED23	chr6:131912631-131914186	-	ES_altA	92	True	True	protein_coding	4_ss_annotated_(over_5_ss):131912667,131913528,131913600,131914146	56,73,41	131912686,131913528,131913600,131914146	regular	13	False	bcc_878950|Cycle_7575469	37,41	131912667,131914146	psi1+2:0.78,psi3+4:0.65,psi5+6:0.68,psi7+8:0.44,psi9+10:0.54,psi11+12:0.72,psi13+14:0.49,psi15+16:0.73,psi17+18:0.68,psi19+20:0.8,psi21+22:0.83,psi23+24:0.63,psi25+26:0.37,psi27+28:0.61,psi29+30:0.78,psi31+32:0.5,psi33+34:0.47,psi35+36:0.8,psi37+38:0.85,psi39+40:0.85,psi41+42:0.33,psi43+44:NaN,psi45+46:0.17,psi47+48:0.37,psi49+50:0.53,psi51+52:0.15,psi53+54:0.43	AS1_44|SB1_6|S1_0|ASSB1_1|AS2_33|SB2_12|S2_0|ASSB2_0|AS3_26|SB3_2|S3_0|ASSB3_1|AS4_21|SB4_4|S4_0|ASSB4_0|AS5_57|SB5_4|S5_0|ASSB5_0|AS6_61|SB6_13|S6_0|ASSB6_0|AS7_55|SB7_2|S7_0|ASSB7_0|AS8_46|SB8_9|S8_0|ASSB8_0|AS9_19|SB9_0|S9_0|ASSB9_0|AS10_25|SB10_6|S10_0|ASSB10_0|AS11_58|SB11_6|S11_0|ASSB11_0|AS12_34|SB12_10|S12_0|ASSB12_1|AS13_54|SB13_4|S13_0|ASSB13_1|AS14_47|SB14_9|S14_0|ASSB14_0|AS15_89|SB15…	AB1_2|AB2_3|AB3_2|AB4_1|AB5_2|AB6_6|AB7_4|AB8_10|AB9_2|AB10_3|AB11_0|AB12_6|AB13_6|AB14_7|AB15_3|AB16_5|AB17_9|AB18_7|AB19_1|AB20_7|AB21_0|AB22_1|AB23_1|AB24_6|AB25_2|AB26_3|AB27_1|AB28_6|AB29_4|AB30_7|AB31_2|AB32_2|AB33_3|AB34_5|AB35_4|AB36_4|AB37_1|AB38_2|AB39_7|AB40_4|AB41_3|AB42_3|AB43_1|AB44_2|AB45_8|AB46_7|AB47_10|AB48_9|AB49_7|AB50_7|AB51_7|AB52_10|AB53_1|AB54_3	-	34,11,40,26,12,28,25,43,62,49,8,33,5,21,73,6,13,74,37,122,6,0,7,26,31,6,5,5,3,9,16,5,5,13,8,15,6,1,10,4,7,10,3,7,9,3,11,6,3,17,22,14,17,3	0.757281553398058,NaN,0.670967741935484,0.427127211457456,NaN,0.719841793012525,0.46875,0.711497666525244,0.654752233956133,0.789343246592317,NaN,0.602246139447824,NaN,NaN,0.770083851771707,NaN,NaN,0.790468364831553,0.84982332155477,0.835763217987002,NaN,NaN,0.158905704307334,0.351595006934813,0.503959983326386,0.139368671828469,NaN	0.0159726	-0.4075	FALSE	UP_MUT
ENSG00000100239.11	PPP6R2	chr22:50832524-50845204	+	altA	68	True	True	protein_coding	1_ss_annotated_(over_3_ss):50832564	41,109	50832564,50845096	regular	13	False	bcc_878950|Cycle_12563156	41,41	50832564,50845164	psi1+2:0.44,psi3+4:0.0,psi5+6:0.63,psi7+8:0.45,psi9+10:0.3,psi11+12:0.35,psi13+14:0.56,psi15+16:0.59,psi17+18:0.85,psi19+20:0.63,psi21+22:0.73,psi23+24:0.7,psi25+26:0.61,psi27+28:0.52,psi29+30:0.73,psi31+32:0.55,psi33+34:0.62,psi35+36:0.46,psi37+38:0.56,psi39+40:0.53,psi41+42:0.71,psi43+44:0.19,psi45+46:0.09,psi47+48:0.36,psi49+50:0.09,psi51+52:0.15,psi53+54:0.11	AS1_33|SB1_3|S1_0|ASSB1_2|AS2_40|SB2_7|S2_0|ASSB2_3|AS3_33|SB3_0|S3_0|ASSB3_0|AS4_64|SB4_0|S4_0|ASSB4_0|AS5_28|SB5_2|S5_0|ASSB5_0|AS6_32|SB6_5|S6_0|ASSB6_2|AS7_44|SB7_5|S7_0|ASSB7_3|AS8_46|SB8_4|S8_0|ASSB8_2|AS9_34|SB9_1|S9_0|ASSB9_0|AS10_50|SB10_8|S10_0|ASSB10_2|AS11_33|SB11_6|S11_0|ASSB11_4|AS12_56|SB12_4|S12_0|ASSB12_1|AS13_27|SB13_7|S13_0|ASSB13_3|AS14_37|SB14_8|S14_0|ASSB14_5|AS15_21|SB15_4|…	AB1_5|AB2_6|AB3_5|AB4_6|AB5_0|AB6_4|AB7_1|AB8_8|AB9_6|AB10_15|AB11_6|AB12_10|AB13_2|AB14_8|AB15_2|AB16_6|AB17_1|AB18_3|AB19_4|AB20_8|AB21_3|AB22_3|AB23_0|AB24_2|AB25_2|AB26_12|AB27_1|AB28_7|AB29_1|AB30_4|AB31_4|AB32_14|AB33_0|AB34_7|AB35_2|AB36_2|AB37_3|AB38_5|AB39_3|AB40_3|AB41_1|AB42_13|AB43_6|AB44_9|AB45_4|AB46_8|AB47_3|AB48_4|AB49_1|AB50_5|AB51_4|AB52_15|AB53_7|AB54_12	-	15,0,14,15,17,14,22,19,38,27,23,11,34,15,23,31,18,7,19,12,58,6,2,8,1,6,3,11,11,5,10,22,15,10,8,4,9,5,3,12,8,5,14,6,5,8,6,13,15,14,8,6,19,15	0.427083333333333,0,NaN,0.450549450549451,0.296974861525352,0.337845791642142,0.546004842615012,0.564902102973169,0.838536060279871,0.621212121212121,0.715477996965099,NaN,0.60767218831735,NaN,0.715477996965099,0.54760878931495,NaN,NaN,0.564902102973169,NaN,0.709215627796004,0.179431072210066,0.0724381625441696,NaN,NaN,0.14721723518851,0.0985576923076923	7.48365e-07	-0.4052	FALSE	UP_MUT
ENSG00000127415.8	IDUA	chr4:995312-995505	+	altA	28	True	False	protein_coding	2_ss_annotated_(over_3_ss):995351,995467	40,67	995351,995439	regular	6	False	bcc_878950|Cycle_5570901	40,39	995351,995467	psi1+2:0.75,psi3+4:0.43,psi5+6:0.92,psi7+8:0.2,psi9+10:0.46,psi11+12:0.37,psi13+14:0.77,psi15+16:0.6,psi17+18:0.5,psi19+20:0.43,psi21+22:0.64,psi23+24:0.53,psi25+26:0.8,psi27+28:0.64,psi29+30:0.47,psi31+32:0.6,psi33+34:0.34,psi35+36:0.08,psi37+38:0.67,psi39+40:0.24,psi41+42:0.26,psi43+44:0.1,psi45+46:0.07,psi47+48:0.06,psi49+50:0.05,psi51+52:0.14,psi53+54:0.0	AS1_6|SB1_5|S1_0|ASSB1_5|AS2_2|SB2_2|S2_0|ASSB2_1|AS3_1|SB3_4|S3_0|ASSB3_0|AS4_2|SB4_1|S4_0|ASSB4_1|AS5_11|SB5_9|S5_0|ASSB5_8|AS6_10|SB6_5|S6_0|ASSB6_5|AS7_1|SB7_2|S7_0|ASSB7_0|AS8_1|SB8_2|S8_0|ASSB8_1|AS9_4|SB9_2|S9_0|ASSB9_1|AS10_8|SB10_9|S10_0|ASSB10_8|AS11_1|SB11_4|S11_0|ASSB11_0|AS12_9|SB12_7|S12_0|ASSB12_6|AS13_2|SB13_10|S13_0|ASSB13_2|AS14_9|SB14_9|S14_0|ASSB14_7|AS15_2|SB15_5|S15_0|ASSB15…	AB1_1|AB2_1|AB3_2|AB4_1|AB5_1|AB6_0|AB7_4|AB8_5|AB9_2|AB10_8|AB11_4|AB12_9|AB13_2|AB14_1|AB15_2|AB16_5|AB17_3|AB18_4|AB19_3|AB20_10|AB21_2|AB22_6|AB23_2|AB24_2|AB25_2|AB26_1|AB27_2|AB28_6|AB29_6|AB30_8|AB31_1|AB32_2|AB33_3|AB34_9|AB35_9|AB36_9|AB37_3|AB38_3|AB39_8|AB40_11|AB41_7|AB42_8|AB43_23|AB44_17|AB45_13|AB46_8|AB47_8|AB48_17|AB49_23|AB50_19|AB51_32|AB52_55|AB53_28|AB54_58	-	8,3,18,3,11,9,13,14,8,10,15,8,14,18,15,5,7,2,17,8,7,6,2,2,3,18,0,2,3,1,10,10,12,3,7,6,10,6,5,3,8,13,2,11,21,6,18,14,40,24,29,41,85,67	NaN,NaN,0.930019620667103,0.18133129303749,0.448169159360495,0.356390977443609,NaN,0.59622641509434,NaN,0.424731182795699,0.648604269293924,NaN,0.775052557813595,0.624231782265145,0.460015527950311,NaN,0.319653179190751,0.0656964656964657,0.676574307304786,0.247068021892103,0.26962457337884,0.0997055111485065,0.057960381511372,0.0484513952775222,0.0512543252595156,0.135209660549586,0	0	-0.4028	FALSE	UP_MUT
ENSG00000160991.11	ORAI2	chr7:102074069-102079430	+	ES	132	False	False	protein_coding	3_ss_annotated_(over_4_ss):102074108,102076780,102079391	40,132,40	102074108,102076649,102076780,102079391	regular	7	False	bcc_878950|Cycle_1232834	40,40	102074108,102079391	psi1+2:0.75,psi3+4:0.71,psi5+6:0.3,psi7+8:0.58,psi9+10:0.7,psi11+12:0.7,psi13+14:0.23,psi15+16:0.23,psi17+18:0.59,psi19+20:0.39,psi21+22:0.78,psi23+24:0.47,psi25+26:0.57,psi27+28:0.16,psi29+30:0.22,psi31+32:0.87,psi33+34:0.61,psi35+36:0.16,psi37+38:0.45,psi39+40:0.38,psi41+42:0.94,psi43+44:0.2,psi45+46:0.02,psi47+48:0.05,psi49+50:0.04,psi51+52:0.04,psi53+54:0.27	AS1_11|SB1_34|S1_2|ASSB1_0|AS2_29|SB2_40|S2_21|ASSB2_0|AS3_46|SB3_76|S3_14|ASSB3_0|AS4_97|SB4_87|S4_30|ASSB4_0|AS5_30|SB5_76|S5_10|ASSB5_0|AS6_67|SB6_109|S6_23|ASSB6_0|AS7_4|SB7_8|S7_0|ASSB7_0|AS8_8|SB8_17|S8_7|ASSB8_0|AS9_18|SB9_31|S9_10|ASSB9_0|AS10_44|SB10_34|S10_4|ASSB10_0|AS11_41|SB11_54|S11_5|ASSB11_0|AS12_75|SB12_59|S12_21|ASSB12_0|AS13_14|SB13_31|S13_8|ASSB13_0|AS14_23|SB14_33|S14_8|ASSB1…	AB1_2|AB2_12|AB3_8|AB4_43|AB5_40|AB6_177|AB7_2|AB8_7|AB9_6|AB10_15|AB11_8|AB12_32|AB13_25|AB14_95|AB15_39|AB16_127|AB17_46|AB18_226|AB19_36|AB20_161|AB21_8|AB22_31|AB23_21|AB24_71|AB25_14|AB26_61|AB27_87|AB28_306|AB29_54|AB30_266|AB31_6|AB32_24|AB33_16|AB34_74|AB35_31|AB36_121|AB37_37|AB38_192|AB39_27|AB40_142|AB41_7|AB42_10|AB43_8|AB44_27|AB45_30|AB46_141|AB47_38|AB48_165|AB49_23|AB50_104|AB51_7…	-	100,323,268,36,123,207,90,121,872,227,264,274,210,174,206,383,313,84,486,241,674,21,8,33,13,27,20,14,53,256,10,22,37,120,161,250,147,30,126,65,380,300,24,81,176,241,163,16,35,194,236,124,278,22	0.729394602479942,0.696946811953825,0.283178360101437,0.576,0.678433535576393,0.678577282412719,0.220588235294118,0.220944033598101,0.568263277940697,0.368177763360636,0.768558951965066,0.450732028294127,0.549378678875082,0.147332768839966,0.205794205794206,0.857590685176892,0.593196247512556,0.152616279069767,0.432134441826346,0.358124674938703,0.940815187046343,0.184615384615385,0.0153227351082…	7.68534e-09	-0.4024	FALSE	UP_MUT
ENSG00000171307.14	ZDHHC16	chr10:99214517-99215455	+	altA	21	False	True	protein_coding	all_splice_sites_known_(3_ss)	40,60	99214556,99215396	regular	2	False	bcc_878950|Cycle_9316705	40,39	99214556,99215417	psi1+2:0.43,psi3+4:0.44,psi5+6:0.18,psi7+8:0.55,psi9+10:0.46,psi11+12:0.61,psi13+14:0.55,psi15+16:0.25,psi17+18:0.41,psi19+20:0.45,psi21+22:0.4,psi23+24:0.41,psi25+26:0.38,psi27+28:0.38,psi29+30:0.72,psi31+32:0.46,psi33+34:0.39,psi35+36:0.27,psi37+38:0.57,psi39+40:0.26,psi41+42:0.59,psi43+44:0.06,psi45+46:0.1,psi47+48:0.0,psi49+50:0.0,psi51+52:0.05,psi53+54:0.07	AS1_15|SB1_14|S1_0|ASSB1_11|AS2_11|SB2_11|S2_0|ASSB2_9|AS3_7|SB3_13|S3_0|ASSB3_6|AS4_18|SB4_14|S4_0|ASSB4_12|AS5_0|SB5_4|S5_0|ASSB5_0|AS6_4|SB6_5|S6_0|ASSB6_4|AS7_7|SB7_7|S7_0|ASSB7_5|AS8_7|SB8_6|S8_0|ASSB8_6|AS9_5|SB9_10|S9_0|ASSB9_4|AS10_12|SB10_12|S10_0|ASSB10_7|AS11_11|SB11_9|S11_0|ASSB11_7|AS12_12|SB12_9|S12_0|ASSB12_8|AS13_5|SB13_4|S13_0|ASSB13_2|AS14_3|SB14_5|S14_0|ASSB14_3|AS15_3|SB15_1|S…	AB1_8|AB2_24|AB3_3|AB4_22|AB5_4|AB6_11|AB7_4|AB8_6|AB9_9|AB10_13|AB11_4|AB12_7|AB13_1|AB14_5|AB15_6|AB16_11|AB17_5|AB18_10|AB19_4|AB20_24|AB21_14|AB22_33|AB23_4|AB24_11|AB25_13|AB26_24|AB27_2|AB28_6|AB29_2|AB30_8|AB31_7|AB32_21|AB33_12|AB34_37|AB35_0|AB36_9|AB37_5|AB38_5|AB39_1|AB40_6|AB41_8|AB42_14|AB43_22|AB44_80|AB45_3|AB46_4|AB47_1|AB48_10|AB49_3|AB50_10|AB51_5|AB52_9|AB53_11|AB54_35	-	29,25,5,17,24,19,9,7,12,21,30,18,24,6,29,23,35,5,17,3,37,8,1,0,0,1,3,31,26,18,12,23,10,6,17,14,21,37,20,32,8,9,23,44,10,11,7,21,103,8,13,13,14,36	0.424967538490076,0.431693989071038,0.17995444191344,0.528116397955171,0.451858913250715,0.60015993602559,NaN,0.245450510430537,0.403747870528109,0.441340782122905,0.390444810543657,0.415546464056108,0.372056514913658,NaN,0.71795675336885,0.441340782122905,0.385903698534543,0.283154121863799,0.549733933688088,NaN,0.581923153493928,0.0578119282839371,NaN,0,0,0.0534144692359702,0.0617670054730258	8.53908e-07	-0.4013	FALSE	UP_MUT
ENSG00000101639.14	CEP192	chr18:13008591-13015338	+	altA	49	True	True	protein_coding	1_ss_annotated_(over_3_ss):13008630	40,76	13008630,13012949	regular	2	False	bcc_878950|Cycle_6217955	40,27	13008630,13012998	psi1+2:0.31,psi3+4:0.25,psi5+6:0.71,psi7+8:0.48,psi9+10:0.75,psi11+12:0.47,psi13+14:0.68,psi15+16:0.68,psi17+18:0.69,psi19+20:0.52,psi21+22:0.53,psi23+24:0.8,psi25+26:0.51,psi27+28:0.2,psi29+30:0.44,psi31+32:0.51,psi33+34:0.51,psi35+36:0.75,psi37+38:0.58,psi39+40:0.52,psi41+42:0.34,psi43+44:0.0,psi45+46:0.23,psi47+48:0.1,psi49+50:0.03,psi51+52:0.05,psi53+54:0.25	AS1_21|SB1_2|S1_0|ASSB1_1|AS2_24|SB2_10|S2_0|ASSB2_8|AS3_21|SB3_4|S3_0|ASSB3_2|AS4_15|SB4_6|S4_0|ASSB4_4|AS5_18|SB5_5|S5_0|ASSB5_1|AS6_19|SB6_11|S6_0|ASSB6_8|AS7_23|SB7_4|S7_0|ASSB7_1|AS8_21|SB8_5|S8_0|ASSB8_4|AS9_16|SB9_9|S9_0|ASSB9_2|AS10_20|SB10_14|S10_0|ASSB10_8|AS11_24|SB11_8|S11_0|ASSB11_3|AS12_23|SB12_11|S12_0|ASSB12_9|AS13_17|SB13_4|S13_0|ASSB13_1|AS14_14|SB14_8|S14_0|ASSB14_3|AS15_27|SB1…	AB1_10|AB2_12|AB3_15|AB4_13|AB5_1|AB6_5|AB7_3|AB8_6|AB9_4|AB10_4|AB11_7|AB12_12|AB13_3|AB14_3|AB15_5|AB16_5|AB17_4|AB18_5|AB19_5|AB20_9|AB21_4|AB22_7|AB23_1|AB24_1|AB25_2|AB26_12|AB27_5|AB28_8|AB29_5|AB30_14|AB31_10|AB32_12|AB33_7|AB34_9|AB35_0|AB36_6|AB37_5|AB38_5|AB39_13|AB40_9|AB41_10|AB42_10|AB43_5|AB44_3|AB45_6|AB46_5|AB47_8|AB48_15|AB49_14|AB50_6|AB51_10|AB52_16|AB53_3|AB54_5	-	15,15,27,15,37,24,20,32,28,17,15,16,19,5,22,28,23,31,22,35,15,0,6,5,1,2,3,21,29,7,10,8,17,6,10,8,10,9,3,12,13,18,18,14,7,11,21,19,8,13,27,20,25,6	0.292066259808195,0.230029755092699,0.690194582220527,0.464203233256351,0.727619606692104,0.449162011173184,0.658153241650295,0.648910411622276,0.66904422253923,0.495432796868204,NaN,NaN,0.477673545966229,0.18176885512751,0.413812464907355,0.473259334006055,0.486887835703002,0.718933887158186,0.536,0.490483162518302,0.313181676534746,NaN,0.210471204188482,0.09662532448803,0.0280687054880603,0.044…	1.73527e-12	-0.4008	FALSE	UP_MUT
ENSG00000122203.10	KIAA1191	chr5:175786532-175788645	-	altA	351	False	False	protein_coding	all_splice_sites_known_(3_ss)	390,41	175786921,175788605	regular	11	False	bcc_878950|Cycle_12904455	39,41	175786570,175788605	psi1+2:0.8,psi3+4:0.62,psi5+6:0.88,psi7+8:0.93,psi9+10:0.87,psi11+12:0.75,psi13+14:0.74,psi15+16:0.71,psi17+18:0.56,psi19+20:0.65,psi21+22:0.64,psi23+24:0.71,psi25+26:0.76,psi27+28:0.85,psi29+30:0.49,psi31+32:0.93,psi33+34:0.96,psi35+36:0.72,psi37+38:0.65,psi39+40:0.49,psi41+42:1.0,psi43+44:0.26,psi45+46:0.38,psi47+48:0.34,psi49+50:0.25,psi51+52:0.49,psi53+54:0.4	AS1_183|SB1_29|S1_22|ASSB1_0|AS2_93|SB2_14|S2_45|ASSB2_0|AS3_150|SB3_11|S3_21|ASSB3_0|AS4_68|SB4_7|S4_32|ASSB4_0|AS5_69|SB5_9|S5_24|ASSB5_0|AS6_37|SB6_17|S6_34|ASSB6_0|AS7_211|SB7_28|S7_40|ASSB7_0|AS8_119|SB8_18|S8_57|ASSB8_0|AS9_177|SB9_16|S9_34|ASSB9_0|AS10_93|SB10_9|S10_47|ASSB10_0|AS11_303|SB11_24|S11_58|ASSB11_0|AS12_158|SB12_28|S12_88|ASSB12_0|AS13_131|SB13_27|S13_22|ASSB13_0|AS14_56|SB14_1…	AB1_6|AB2_2|AB3_7|AB4_4|AB5_2|AB6_1|AB7_2|AB8_1|AB9_1|AB10_3|AB11_10|AB12_7|AB13_6|AB14_5|AB15_10|AB16_7|AB17_6|AB18_8|AB19_8|AB20_5|AB21_7|AB22_8|AB23_4|AB24_3|AB25_6|AB26_4|AB27_4|AB28_5|AB29_12|AB30_4|AB31_4|AB32_1|AB33_1|AB34_0|AB35_10|AB36_4|AB37_8|AB38_5|AB39_24|AB40_17|AB41_0|AB42_0|AB43_11|AB44_7|AB45_13|AB46_5|AB47_8|AB48_5|AB49_20|AB50_14|AB51_12|AB52_2|AB53_7|AB54_8	-	148,93,130,220,136,229,149,195,79,89,101,115,130,239,69,255,109,200,124,183,65,30,61,37,54,64,38,8,11,4,3,4,16,11,17,13,10,12,10,9,9,15,4,1,16,14,40,0,18,20,15,33,14,12	0.774463631606489,0.61078729168377,0.857802705377763,0.931561954162917,0.863218026023485,0.726522842639594,0.71544325070524,0.680420464953984,0.530067935922167,0.622922134733158,0.609719287654694,0.680977054034049,0.728342320890819,0.831340493064916,0.460575719649562,0.922075574037245,0.952901322259862,0.698812019566737,0.621787639463457,0.459222082810539,1,0.236266981689309,0.361481481481481,0.3…	2.67849e-08	-0.3986	FALSE	UP_MUT
ENSG00000102580.10	DNAJC3	chr13:96377466-96409937	+	altA	19	True	False	protein_coding	2_ss_annotated_(over_3_ss):96377506,96409898	41,59	96377506,96409879	regular	1	False	bcc_878950|Cycle_10741064	41,40	96377506,96409898	psi1+2:0.41,psi3+4:0.14,psi5+6:0.53,psi7+8:0.35,psi9+10:0.27,psi11+12:0.34,psi13+14:0.52,psi15+16:0.55,psi17+18:0.44,psi19+20:0.56,psi21+22:0.34,psi23+24:0.42,psi25+26:0.45,psi27+28:0.26,psi29+30:0.47,psi31+32:0.42,psi33+34:0.45,psi35+36:0.42,psi37+38:0.48,psi39+40:0.55,psi41+42:0.31,psi43+44:0.0,psi45+46:0.02,psi47+48:0.02,psi49+50:0.01,psi51+52:0.01,psi53+54:0.01	AS1_34|SB1_33|S1_0|ASSB1_32|AS2_44|SB2_39|S2_0|ASSB2_38|AS3_18|SB3_18|S3_0|ASSB3_16|AS4_13|SB4_10|S4_0|ASSB4_8|AS5_164|SB5_168|S5_0|ASSB5_152|AS6_163|SB6_149|S6_0|ASSB6_125|AS7_29|SB7_35|S7_0|ASSB7_28|AS8_28|SB8_25|S8_0|ASSB8_24|AS9_12|SB9_10|S9_0|ASSB9_9|AS10_13|SB10_7|S10_0|ASSB10_7|AS11_38|SB11_43|S11_0|ASSB11_35|AS12_29|SB12_25|S12_0|ASSB12_22|AS13_132|SB13_144|S13_0|ASSB13_126|AS14_150|SB14_…	AB1_35|AB2_53|AB3_74|AB4_83|AB5_105|AB6_150|AB7_33|AB8_53|AB9_16|AB10_25|AB11_52|AB12_61|AB13_84|AB14_118|AB15_38|AB16_41|AB17_65|AB18_74|AB19_46|AB20_53|AB21_33|AB22_47|AB23_17|AB24_26|AB25_28|AB26_31|AB27_77|AB28_118|AB29_52|AB30_62|AB31_35|AB32_29|AB33_27|AB34_23|AB35_57|AB36_67|AB37_60|AB38_79|AB39_57|AB40_56|AB41_57|AB42_39|AB43_84|AB44_104|AB45_229|AB46_315|AB47_300|AB48_405|AB49_267|AB50_2…	-	72,33,411,65,19,63,270,113,120,114,38,52,50,79,113,44,45,126,163,160,51,1,15,20,6,3,2,85,164,301,100,43,103,203,77,128,74,62,59,51,189,107,51,45,143,146,109,92,189,619,820,551,289,147	0.406921574099916,0.140145755780423,0.525169188055087,0.344906649197511,0.26357252954273,0.331299097578394,0.518615129238795,0.543108051978876,0.431616341030195,0.555128050979921,0.331752532873464,0.416534810126582,0.442622950819672,0.252934898612593,0.461038633959603,0.411357340720222,0.447513812154696,0.416469436056476,0.474876811854836,0.543168482816429,0.309879228865051,0.0042674253200569,0.0…	0	-0.3962	FALSE	UP_MUT
ENSG00000204256.8	BRD2	chr6:32938170-32938566	+	IR	318	False	False	protein_coding	all_splice_sites_known_(2_ss)	397	-	regular	15	False	bcc_878950|Cycle_11036116	41,39	32938210,32938528	psi1+2:0.91,psi3+4:0.79,psi5+6:0.82,psi7+8:0.75,psi9+10:0.78,psi11+12:0.73,psi13+14:0.84,psi15+16:0.55,psi17+18:0.88,psi19+20:0.83,psi21+22:0.64,psi23+24:0.78,psi25+26:0.82,psi27+28:0.84,psi29+30:0.89,psi31+32:0.72,psi33+34:0.75,psi35+36:0.86,psi37+38:0.77,psi39+40:0.88,psi41+42:0.66,psi43+44:0.24,psi45+46:0.47,psi47+48:0.32,psi49+50:0.46,psi51+52:0.42,psi53+54:0.45	AS1_51|SB1_69|S1_26|ASSB1_0|AS2_41|SB2_33|S2_45|ASSB2_0|AS3_52|SB3_70|S3_35|ASSB3_0|AS4_44|SB4_35|S4_50|ASSB4_0|AS5_46|SB5_45|S5_18|ASSB5_0|AS6_21|SB6_20|S6_32|ASSB6_0|AS7_38|SB7_46|S7_35|ASSB7_0|AS8_32|SB8_21|S8_44|ASSB8_0|AS9_34|SB9_36|S9_12|ASSB9_0|AS10_21|SB10_24|S10_19|ASSB10_0|AS11_66|SB11_105|S11_45|ASSB11_0|AS12_70|SB12_31|S12_67|ASSB12_0|AS13_41|SB13_52|S13_23|ASSB13_0|AS14_35|SB14_26|S1…	AB1_5|AB2_0|AB3_12|AB4_3|AB5_8|AB6_1|AB7_11|AB8_4|AB9_6|AB10_3|AB11_22|AB12_3|AB13_4|AB14_4|AB15_40|AB16_13|AB17_6|AB18_4|AB19_10|AB20_7|AB21_10|AB22_3|AB23_10|AB24_1|AB25_8|AB26_0|AB27_10|AB28_2|AB29_7|AB30_1|AB31_8|AB32_1|AB33_6|AB34_2|AB35_8|AB36_3|AB37_12|AB38_3|AB39_6|AB40_3|AB41_13|AB42_5|AB43_59|AB44_16|AB45_53|AB46_12|AB47_57|AB48_14|AB49_50|AB50_16|AB51_54|AB52_11|AB53_62|AB54_11	GT/AG	232,270,212,229,147,280,193,287,297,275,83,236,141,272,271,83,99,352,244,287,150,110,300,176,247,209,210,5,16,11,17,9,23,8,52,9,13,10,15,7,12,8,7,7,13,16,9,17,75,74,83,64,63,57	0.903382818203943,0.772753291356611,0.795236085712946,0.730783038812876,0.766973195069458,0.710411975516159,0.829394069617533,0.526557196587469,0.869278893645044,0.809984904826774,0.625824693685203,0.760217435071472,0.802333025108471,0.820389081586488,0.872224010299324,0.704958063488693,0.740256098700813,0.845112691695928,0.754483611626469,0.865337504240003,0.640034135153875,0.228127025275437,0.4…	2.94276e-10	-0.3953	FALSE	UP_MUT
ENSG00000156931.11	VPS8	chr3:184566943-184567762	+	altA	18	False	False	protein_coding	2_ss_annotated_(over_3_ss):184566983,184567724	41,57	184566983,184567706	regular	8	False	bcc_878950|Cycle_5659224	41,39	184566983,184567724	psi1+2:0.38,psi3+4:0.45,psi5+6:0.58,psi7+8:0.19,psi9+10:0.42,psi11+12:0.23,psi13+14:0.39,psi15+16:0.4,psi17+18:0.69,psi19+20:0.68,psi21+22:0.45,psi23+24:0.38,psi25+26:0.37,psi27+28:0.21,psi29+30:0.64,psi31+32:0.41,psi33+34:0.38,psi35+36:0.51,psi37+38:0.42,psi39+40:0.58,psi41+42:0.47,psi43+44:0.01,psi45+46:0.03,psi47+48:0.07,psi49+50:0.05,psi51+52:0.0,psi53+54:0.01	AS1_8|SB1_11|S1_0|ASSB1_8|AS2_12|SB2_15|S2_0|ASSB2_6|AS3_12|SB3_14|S3_0|ASSB3_12|AS4_12|SB4_13|S4_0|ASSB4_11|AS5_11|SB5_12|S5_0|ASSB5_10|AS6_15|SB6_14|S6_0|ASSB6_12|AS7_4|SB7_6|S7_0|ASSB7_4|AS8_4|SB8_5|S8_0|ASSB8_4|AS9_18|SB9_21|S9_0|ASSB9_18|AS10_10|SB10_8|S10_0|ASSB10_7|AS11_8|SB11_9|S11_0|ASSB11_6|AS12_6|SB12_5|S12_0|ASSB12_3|AS13_8|SB13_8|S13_0|ASSB13_7|AS14_14|SB14_10|S14_0|ASSB14_7|AS15_6|S…	AB1_19|AB2_17|AB3_11|AB4_15|AB5_6|AB6_11|AB7_12|AB8_17|AB9_16|AB10_15|AB11_21|AB12_26|AB13_14|AB14_15|AB15_7|AB16_7|AB17_11|AB18_7|AB19_13|AB20_14|AB21_20|AB22_20|AB23_19|AB24_15|AB25_17|AB26_18|AB27_7|AB28_9|AB29_1|AB30_5|AB31_18|AB32_21|AB33_22|AB34_21|AB35_4|AB36_0|AB37_13|AB38_16|AB39_4|AB40_5|AB41_41|AB42_45|AB43_33|AB44_45|AB45_10|AB46_21|AB47_22|AB48_36|AB49_7|AB50_10|AB51_25|AB52_19|AB53_…	-	25,26,33,9,28,16,22,11,44,52,30,34,22,5,12,27,29,6,26,14,86,1,1,6,1,0,1,35,27,20,34,32,43,29,14,17,20,31,46,30,15,6,31,39,5,31,9,83,78,35,67,17,43,77	0.368324125230203,0.440118493440542,0.573913043478261,0.177690029615005,0.416666666666667,0.232981434291955,0.382442416340721,0.390763765541741,0.678750482067104,0.679738562091503,0.441338727473336,0.376314333148866,0.374468085106383,0.213903743315508,NaN,0.415544440169296,0.377727124715077,NaN,0.406408753419304,0.559440559440559,0.458238976954842,0.0103573278094252,0.0227920227920228,0.068123758…	7.10818e-13	-0.3929	FALSE	UP_MUT
ENSG00000119725.13	ZNF410	chr14:74358770-74360538	+	altAD	122	True	True	protein_coding	all_splice_sites_known_(4_ss)	142,60	74358911,74360479	regular	2	False	bcc_878950|Cycle_8435750	41,39	74358810,74360500	psi1+2:0.47,psi3+4:0.55,psi5+6:0.24,psi7+8:0.37,psi9+10:0.71,psi11+12:0.52,psi13+14:0.4,psi15+16:0.56,psi17+18:0.6,psi19+20:0.46,psi21+22:0.84,psi23+24:0.56,psi25+26:0.59,psi27+28:0.17,psi29+30:0.46,psi31+32:0.86,psi33+34:0.49,psi35+36:0.44,psi37+38:0.63,psi39+40:0.43,psi41+42:0.77,psi43+44:0.25,psi45+46:0.05,psi47+48:0.07,psi49+50:0.16,psi51+52:0.1,psi53+54:0.14	AS1_20|SB1_82|S1_11|ASSB1_0|AS2_18|SB2_115|S2_8|ASSB2_0|AS3_7|SB3_96|S3_6|ASSB3_0|AS4_14|SB4_97|S4_3|ASSB4_0|AS5_11|SB5_113|S5_11|ASSB5_0|AS6_22|SB6_128|S6_6|ASSB6_0|AS7_12|SB7_115|S7_10|ASSB7_0|AS8_13|SB8_115|S8_11|ASSB8_0|AS9_17|SB9_92|S9_8|ASSB9_0|AS10_27|SB10_100|S10_3|ASSB10_0|AS11_19|SB11_160|S11_18|ASSB11_0|AS12_30|SB12_188|S12_10|ASSB12_0|AS13_31|SB13_155|S13_8|ASSB13_0|AS14_21|SB14_171|S…	AB1_19|AB2_27|AB3_4|AB4_14|AB5_41|AB6_73|AB7_21|AB8_31|AB9_10|AB10_7|AB11_16|AB12_34|AB13_35|AB14_46|AB15_14|AB16_23|AB17_13|AB18_23|AB19_21|AB20_42|AB21_6|AB22_9|AB23_16|AB24_5|AB25_17|AB26_22|AB27_23|AB28_49|AB29_14|AB30_38|AB31_3|AB32_7|AB33_14|AB34_21|AB35_24|AB36_37|AB37_13|AB38_15|AB39_23|AB40_44|AB41_4|AB42_9|AB43_4|AB44_6|AB45_29|AB46_32|AB47_25|AB48_36|AB49_29|AB50_31|AB51_35|AB52_38|AB5…	-	92,53,98,83,103,115,126,109,114,94,142,86,113,34,98,112,72,127,119,115,96,8,9,12,25,18,9,45,19,134,61,18,46,81,36,33,47,12,29,34,70,49,8,31,70,29,65,12,10,69,71,59,71,22	0.44741641337386,0.52488239663283,0.224590351781827,0.350174032275076,0.693836308521388,0.497512437810945,0.381211708645337,0.545272636318159,0.577727099961992,0.441988950276243,0.824143934997098,0.540116187784582,0.568267538345487,0.161328588374852,0.441988950276243,0.847201210287443,0.479121610380968,0.418106995884774,0.61906619846534,0.412001791312136,0.760095011876485,0.240601503759399,0.0491…	0	-0.3911	FALSE	UP_MUT
ENSG00000160193.7	WDR4	chr21:44283666-44293752	-	altD	52	True	True	protein_coding	all_splice_sites_known_(3_ss)	41,92	44283706,44293661	regular	1	False	bcc_878950|Cycle_6448259	41,40	44283706,44293713	psi1+2:0.85,psi3+4:0.92,psi5+6:0.74,psi7+8:0.87,psi9+10:0.83,psi11+12:0.84,psi13+14:0.8,psi15+16:0.72,psi17+18:0.66,psi19+20:0.86,psi21+22:0.75,psi23+24:0.77,psi25+26:0.9,psi27+28:0.68,psi29+30:0.95,psi31+32:0.85,psi33+34:0.85,psi35+36:0.86,psi37+38:0.77,psi39+40:0.92,psi41+42:0.92,psi43+44:0.58,psi45+46:0.46,psi47+48:0.39,psi49+50:0.32,psi51+52:0.25,psi53+54:0.65	AS1_63|SB1_74|S1_0|ASSB1_31|AS2_82|SB2_71|S2_0|ASSB2_36|AS3_62|SB3_70|S3_0|ASSB3_35|AS4_99|SB4_78|S4_0|ASSB4_41|AS5_14|SB5_14|S5_0|ASSB5_7|AS6_19|SB6_18|S6_0|ASSB6_8|AS7_60|SB7_68|S7_0|ASSB7_37|AS8_60|SB8_75|S8_0|ASSB8_24|AS9_66|SB9_87|S9_0|ASSB9_39|AS10_86|SB10_80|S10_0|ASSB10_34|AS11_60|SB11_56|S11_0|ASSB11_33|AS12_58|SB12_55|S12_0|ASSB12_23|AS13_21|SB13_26|S13_0|ASSB13_16|AS14_18|SB14_18|S14_0…	AB1_12|AB2_11|AB3_7|AB4_5|AB5_6|AB6_5|AB7_7|AB8_10|AB9_13|AB10_16|AB11_8|AB12_12|AB13_4|AB14_5|AB15_7|AB16_11|AB17_7|AB18_8|AB19_12|AB20_20|AB21_13|AB22_22|AB23_4|AB24_11|AB25_9|AB26_5|AB27_5|AB28_1|AB29_2|AB30_2|AB31_8|AB32_10|AB33_11|AB34_15|AB35_6|AB36_4|AB37_7|AB38_7|AB39_2|AB40_3|AB41_1|AB42_5|AB43_13|AB44_22|AB45_1|AB46_2|AB47_7|AB48_8|AB49_22|AB50_19|AB51_11|AB52_4|AB53_22|AB54_14	-	195,213,58,208,228,152,55,69,42,224,131,111,168,19,120,133,208,114,78,92,104,76,5,17,29,8,80,22,13,13,20,30,18,9,18,14,24,27,20,12,6,4,14,23,12,15,5,6,35,3,17,40,15,28	0.843704930292185,0.908913707723106,0.730978683678232,0.863645683822022,0.822335025380711,0.837209302325581,0.788216560509554,0.70011273957159,0.646276595744681,0.850393700787402,0.747148288973384,0.771693416874088,0.895027624309392,0.658536585365854,0.948107686305111,0.852631578947368,0.846335459888481,0.852631578947368,0.760014435221942,0.918073179746212,0.913467794404685,0.569420035149385,NaN,…	0.00048177	-0.39	FALSE	UP_MUT
ENSG00000010318.15	PHF7	chr3:52455730-52457143	+	ES	122	True	True	protein_coding	all_splice_sites_known_(4_ss)	41,122,37	52455770,52456776,52456897,52457107	regular	17	False	bcc_878950|Cycle_6405657	41,37	52455770,52457107	psi1+2:0.68,psi3+4:0.82,psi5+6:0.59,psi7+8:0.74,psi9+10:0.8,psi11+12:0.67,psi13+14:0.63,psi15+16:0.62,psi17+18:0.43,psi19+20:0.49,psi21+22:0.84,psi23+24:0.63,psi25+26:0.77,psi27+28:0.78,psi29+30:0.56,psi31+32:0.69,psi33+34:0.76,psi35+36:0.42,psi37+38:0.65,psi39+40:0.52,psi41+42:0.67,psi43+44:0.52,psi45+46:0.09,psi47+48:0.23,psi49+50:0.05,psi51+52:0.2,psi53+54:0.44	AS1_29|SB1_9|S1_3|ASSB1_0|AS2_13|SB2_14|S2_3|ASSB2_0|AS3_24|SB3_11|S3_7|ASSB3_0|AS4_21|SB4_7|S4_10|ASSB4_0|AS5_10|SB5_13|S5_0|ASSB5_0|AS6_5|SB6_8|S6_4|ASSB6_0|AS7_26|SB7_12|S7_7|ASSB7_0|AS8_14|SB8_14|S8_6|ASSB8_0|AS9_28|SB9_30|S9_10|ASSB9_0|AS10_26|SB10_15|S10_14|ASSB10_0|AS11_29|SB11_21|S11_2|ASSB11_0|AS12_35|SB12_6|S12_2|ASSB12_0|AS13_11|SB13_9|S13_1|ASSB13_0|AS14_8|SB14_4|S14_5|ASSB14_0|AS15_2…	AB1_7|AB2_3|AB3_4|AB4_1|AB5_7|AB6_3|AB7_5|AB8_5|AB9_5|AB10_7|AB11_8|AB12_4|AB13_4|AB14_4|AB15_4|AB16_5|AB17_7|AB18_3|AB19_14|AB20_18|AB21_2|AB22_3|AB23_6|AB24_4|AB25_5|AB26_5|AB27_1|AB28_1|AB29_11|AB30_1|AB31_8|AB32_4|AB33_7|AB34_7|AB35_5|AB36_10|AB37_6|AB38_0|AB39_11|AB40_5|AB41_3|AB42_6|AB43_6|AB44_4|AB45_8|AB46_5|AB47_4|AB48_3|AB49_5|AB50_4|AB51_9|AB52_10|AB53_8|AB54_3	-	48,55,40,76,114,53,32,34,17,54,48,55,69,16,34,51,91,29,27,39,41,25,3,6,1,11,16,10,5,12,12,12,11,8,9,9,24,4,14,9,2,11,10,13,17,6,15,9,10,15,8,9,19,9	0.651810584958217,0.810964083175803,0.565217391304348,0.711815561959654,0.787460148777896,0.652668140195769,0.609375,0.595687331536388,NaN,0.467376830892144,0.823943661971831,0.605077574047955,0.74937343358396,NaN,0.546578730420445,0.665439946470391,0.731903485254692,0.399505475097139,0.637023593466425,0.503475670307845,0.639855942376951,0.493670886075949,0.0723562152133581,NaN,NaN,0.184199227136…	8.58543e-06	-0.3896	FALSE	UP_MUT
ENSG00000090581.5	GNPTG	chr16:1402267-1411913	+	ES	112	True	True	protein_coding	3_ss_annotated_(over_4_ss):1402307,1411798,1411873	41,112,41	1402307,1411687,1411798,1411873	regular	9	False	bcc_878950|Cycle_4333867	41,41	1402307,1411873	psi1+2:0.73,psi3+4:0.82,psi5+6:0.56,psi7+8:0.37,psi9+10:0.77,psi11+12:0.63,psi13+14:0.46,psi15+16:0.82,psi17+18:0.7,psi19+20:0.64,psi21+22:0.67,psi23+24:0.67,psi25+26:0.55,psi27+28:0.4,psi29+30:0.52,psi31+32:0.81,psi33+34:0.73,psi35+36:0.64,psi37+38:0.86,psi39+40:0.69,psi41+42:0.61,psi43+44:0.4,psi45+46:0.13,psi47+48:NaN,psi49+50:0.29,psi51+52:0.23,psi53+54:0.38	AS1_12|SB1_77|S1_7|ASSB1_0|AS2_14|SB2_106|S2_7|ASSB2_0|AS3_3|SB3_50|S3_1|ASSB3_0|AS4_9|SB4_62|S4_5|ASSB4_0|AS5_1|SB5_50|S5_4|ASSB5_0|AS6_7|SB6_48|S6_3|ASSB6_0|AS7_4|SB7_36|S7_4|ASSB7_0|AS8_6|SB8_53|S8_5|ASSB8_0|AS9_12|SB9_52|S9_5|ASSB9_0|AS10_20|SB10_74|S10_5|ASSB10_0|AS11_7|SB11_69|S11_7|ASSB11_0|AS12_14|SB12_79|S12_1|ASSB12_0|AS13_4|SB13_44|S13_2|ASSB13_0|AS14_3|SB14_50|S14_7|ASSB14_0|AS15_4|SB…	AB1_4|AB2_7|AB3_1|AB4_2|AB5_2|AB6_6|AB7_12|AB8_10|AB9_3|AB10_7|AB11_6|AB12_7|AB13_7|AB14_5|AB15_3|AB16_1|AB17_6|AB18_2|AB19_1|AB20_9|AB21_4|AB22_10|AB23_4|AB24_5|AB25_8|AB26_8|AB27_7|AB28_9|AB29_8|AB30_12|AB31_3|AB32_4|AB33_7|AB34_7|AB35_2|AB36_11|AB37_5|AB38_1|AB39_7|AB40_3|AB41_5|AB42_6|AB43_3|AB44_5|AB45_8|AB46_16|AB47_0|AB48_3|AB49_4|AB50_6|AB51_5|AB52_7|AB53_7|AB54_9	-	64,31,27,34,77,46,23,39,38,29,50,55,37,23,46,52,77,59,83,48,37,12,9,5,9,8,17,11,3,9,26,10,12,12,4,7,7,11,12,14,15,19,6,13,15,6,10,11,8,27,3,10,12,12	0.710918450284476,0.813700384122919,0.559090909090909,0.355975485188968,0.764962442452144,0.618360655737705,0.447555766492644,0.804730749874182,0.696468484577559,0.636509635974304,0.657683670195701,0.659549575899386,0.527652173913044,0.39324437030859,0.505765620809869,0.785556374355195,0.714576731552739,0.624419204956118,0.853952321204517,0.669843430905378,0.587074303405573,NaN,0.123493975903614,…	2.02842e-07	-0.3891	FALSE	UP_MUT
ENSG00000198336.5	MYL4	chr17:45300383-45300912	+	altA	13	True	False	protein_coding	2_ss_annotated_(over_3_ss):45300423,45300875	41,51	45300423,45300862	regular	2	False	bcc_878950|Cycle_9691214	41,38	45300423,45300875	psi1+2:0.53,psi3+4:0.33,psi5+6:0.44,psi7+8:0.48,psi9+10:0.48,psi11+12:0.49,psi13+14:0.42,psi15+16:0.17,psi17+18:0.57,psi19+20:0.26,psi21+22:0.49,psi23+24:0.43,psi25+26:0.5,psi27+28:0.27,psi29+30:0.49,psi31+32:0.49,psi33+34:0.48,psi35+36:0.52,psi37+38:0.48,psi39+40:0.12,psi41+42:0.3,psi43+44:0.02,psi45+46:0.02,psi47+48:0.04,psi49+50:0.03,psi51+52:0.02,psi53+54:0.02	AS1_117|SB1_106|S1_0|ASSB1_92|AS2_82|SB2_85|S2_0|ASSB2_75|AS3_154|SB3_149|S3_0|ASSB3_135|AS4_104|SB4_101|S4_0|ASSB4_91|AS5_79|SB5_70|S5_0|ASSB5_60|AS6_47|SB6_41|S6_0|ASSB6_36|AS7_432|SB7_408|S7_0|ASSB7_369|AS8_250|SB8_264|S8_0|ASSB8_232|AS9_329|SB9_320|S9_0|ASSB9_271|AS10_233|SB10_243|S10_0|ASSB10_212|AS11_392|SB11_367|S11_0|ASSB11_332|AS12_224|SB12_231|S12_0|ASSB12_198|AS13_108|SB13_93|S13_0|ASS…	AB1_111|AB2_53|AB3_327|AB4_165|AB5_89|AB6_54|AB7_480|AB8_198|AB9_387|AB10_206|AB11_414|AB12_178|AB13_138|AB14_84|AB15_258|AB16_148|AB17_47|AB18_20|AB19_166|AB20_93|AB21_207|AB22_83|AB23_113|AB24_47|AB25_440|AB26_178|AB27_241|AB28_129|AB29_102|AB30_51|AB31_231|AB32_141|AB33_268|AB34_136|AB35_77|AB36_41|AB37_160|AB38_90|AB39_340|AB40_193|AB41_106|AB42_69|AB43_201|AB44_116|AB45_119|AB46_61|AB47_75|A…	-	203,286,149,832,648,596,181,93,92,77,251,186,614,150,157,328,384,168,280,80,82,8,5,6,10,4,12,159,513,169,789,617,541,223,395,61,193,226,218,535,358,143,299,362,136,263,515,168,319,205,128,286,163,496	0.522974074677972,0.323742656541052,0.430872286686921,0.475201712021747,0.474193189818074,0.486123730073511,0.410713772799081,0.168173598553345,0.564285714285714,0.255170099416922,0.488146525196327,0.422848920863309,0.49634692916931,0.264591613450632,0.485269376736179,0.485061774616249,0.476681332495286,0.514737821905057,0.477588738233008,0.117690875232775,0.295340567156014,0.0210807204803202,0.0…	0	-0.3862	FALSE	UP_MUT
ENSG00000094804.5	CDC6	chr17:38451668-38457119	+	ES	120	False	False	protein_coding	2_ss_annotated_(over_4_ss):38451708,38457080	41,120,40	38451708,38451833,38451952,38457080	regular	16	False	bcc_878950|Cycle_1392738	41,40	38451708,38457080	psi1+2:0.77,psi3+4:0.67,psi5+6:0.63,psi7+8:0.5,psi9+10:0.85,psi11+12:0.78,psi13+14:0.51,psi15+16:0.78,psi17+18:0.95,psi19+20:0.7,psi21+22:0.7,psi23+24:0.88,psi25+26:0.7,psi27+28:0.72,psi29+30:0.75,psi31+32:0.59,psi33+34:0.71,psi35+36:0.68,psi37+38:0.85,psi39+40:0.93,psi41+42:NaN,psi43+44:0.65,psi45+46:0.26,psi47+48:0.3,psi49+50:0.52,psi51+52:0.27,psi53+54:0.66	AS1_4|SB1_81|S1_30|ASSB1_0|AS2_4|SB2_79|S2_25|ASSB2_0|AS3_1|SB3_30|S3_10|ASSB3_0|AS4_1|SB4_27|S4_10|ASSB4_0|AS5_2|SB5_20|S5_19|ASSB5_0|AS6_4|SB6_25|S6_4|ASSB6_0|AS7_0|SB7_107|S7_27|ASSB7_0|AS8_0|SB8_82|S8_28|ASSB8_0|AS9_3|SB9_48|S9_21|ASSB9_0|AS10_2|SB10_49|S10_10|ASSB10_0|AS11_0|SB11_99|S11_27|ASSB11_0|AS12_7|SB12_102|S12_24|ASSB12_0|AS13_1|SB13_27|S13_7|ASSB13_0|AS14_3|SB14_15|S14_12|ASSB14_0|A…	AB1_4|AB2_5|AB3_2|AB4_3|AB5_6|AB6_3|AB7_9|AB8_15|AB9_2|AB10_1|AB11_2|AB12_6|AB13_8|AB14_3|AB15_4|AB16_6|AB17_1|AB18_0|AB19_4|AB20_6|AB21_5|AB22_1|AB23_0|AB24_2|AB25_2|AB26_4|AB27_3|AB28_4|AB29_4|AB30_5|AB31_4|AB32_7|AB33_5|AB34_7|AB35_3|AB36_7|AB37_2|AB38_2|AB39_0|AB40_2|AB41_0|AB42_0|AB43_3|AB44_2|AB45_7|AB46_16|AB47_5|AB48_3|AB49_3|AB50_7|AB51_8|AB52_6|AB53_2|AB54_2	-	69,25,41,64,43,59,27,78,42,41,25,45,28,40,60,29,62,57,55,62,11,22,22,9,24,12,14,9,5,11,28,3,7,11,10,1,7,5,3,5,7,8,9,11,12,4,2,0,5,26,9,10,14,3	0.755474452554745,0.668316831683168,0.600325379609544,0.479467258601554,0.852422907488987,0.7725509214355,0.497271487039563,0.75864553314121,0.94421315570358,0.70241116751269,0.668316831683168,0.858050847457627,0.692942254812099,0.697224015493867,0.75139146567718,0.564935064935065,0.694317710493571,0.65685019206146,0.847119224187108,0.925884955752212,NaN,NaN,0.254280821917808,NaN,0.49165402124431…	0.000181846	-0.3852	FALSE	UP_MUT
ENSG00000239382.6	ALKBH6	chr19:36503952-36505116	-	ES_MULTI	154	True	True	protein_coding	all_splice_sites_known_(6_ss)	40,79,75,40	36503991,36504246,36504324,36504416,36504490,36505077	regular	9	False	bcc_263846|Cycle_8	40,40	36503991,36505077	psi1+2:0.81,psi3+4:0.72,psi5+6:0.65,psi7+8:0.8,psi9+10:0.84,psi11+12:0.84,psi13+14:0.64,psi15+16:0.68,psi17+18:0.9,psi19+20:0.76,psi21+22:0.92,psi23+24:0.9,psi25+26:0.73,psi27+28:0.86,psi29+30:0.57,psi31+32:0.92,psi33+34:0.65,psi35+36:0.68,psi37+38:0.66,psi39+40:0.49,psi41+42:0.69,psi43+44:0.71,psi45+46:0.44,psi47+48:0.29,psi49+50:0.39,psi51+52:0.41,psi53+54:0.63	AS1_2|SB1_62|S1_15|ASSB1_0|AS2_14|SB2_70|S2_9|ASSB2_0|AS3_0|SB3_55|S3_9|ASSB3_0|AS4_5|SB4_65|S4_16|ASSB4_0|AS5_0|SB5_39|S5_12|ASSB5_0|AS6_2|SB6_36|S6_9|ASSB6_0|AS7_5|SB7_104|S7_20|ASSB7_0|AS8_12|SB8_107|S8_31|ASSB8_0|AS9_0|SB9_52|S9_17|ASSB9_0|AS10_3|SB10_72|S10_18|ASSB10_0|AS11_0|SB11_64|S11_17|ASSB11_0|AS12_7|SB12_104|S12_11|ASSB12_0|AS13_0|SB13_62|S13_15|ASSB13_0|AS14_3|SB14_71|S14_12|ASSB14_0…	AB1_1|AB2_4|AB3_0|AB4_5|AB5_0|AB6_5|AB7_0|AB8_8|AB9_0|AB10_3|AB11_0|AB12_3|AB13_1|AB14_6|AB15_2|AB16_8|AB17_0|AB18_3|AB19_0|AB20_7|AB21_0|AB22_2|AB23_0|AB24_2|AB25_0|AB26_7|AB27_0|AB28_4|AB29_1|AB30_10|AB31_0|AB32_2|AB33_1|AB34_7|AB35_2|AB36_6|AB37_1|AB38_4|AB39_1|AB40_12|AB41_2|AB42_3|AB43_1|AB44_3|AB45_3|AB46_17|AB47_2|AB48_15|AB49_0|AB50_16|AB51_1|AB52_31|AB53_0|AB54_6	-	54,36,29,99,43,38,33,55,68,46,47,63,45,62,37,53,36,52,27,33,29,26,49,22,26,58,22,5,5,6,9,3,3,7,10,3,5,2,3,6,4,10,2,7,9,5,13,5,4,23,20,16,31,5	0.786885245901639,0.711111111111111,NaN,0.789946140035907,0.830516658619025,0.812399786210583,0.61711079943899,0.652818991097923,0.885704982090524,0.758762886597938,0.889309366130558,0.877742946708464,0.719424460431655,0.841248303934871,0.558490566037736,0.900594732370433,0.637450199203187,0.663900414937759,NaN,0.464625131995776,NaN,NaN,0.421414749516233,0.273291925465839,0.357142857142857,0.3901…	3.59094e-06	-0.3838	FALSE	UP_MUT
ENSG00000127995.12	CASD1	chr7:94157522-94162555	+	altA	16	True	False	protein_coding	2_ss_annotated_(over_3_ss):94157562,94162517	41,55	94157562,94162501	regular	0	False	bcc_878950|Cycle_12656291	41,39	94157562,94162517	psi1+2:0.37,psi3+4:0.48,psi5+6:0.46,psi7+8:0.3,psi9+10:0.27,psi11+12:0.4,psi13+14:0.27,psi15+16:0.59,psi17+18:0.65,psi19+20:0.58,psi21+22:0.39,psi23+24:0.72,psi25+26:0.57,psi27+28:0.35,psi29+30:0.88,psi31+32:0.38,psi33+34:0.19,psi35+36:0.56,psi37+38:0.21,psi39+40:0.65,psi41+42:0.59,psi43+44:0.05,psi45+46:0.19,psi47+48:0.03,psi49+50:0.08,psi51+52:0.1,psi53+54:0.03	AS1_7|SB1_4|S1_0|ASSB1_4|AS2_9|SB2_10|S2_0|ASSB2_9|AS3_2|SB3_2|S3_0|ASSB3_2|AS4_10|SB4_9|S4_0|ASSB4_9|AS5_2|SB5_2|S5_0|ASSB5_2|AS6_9|SB6_8|S6_0|ASSB6_8|AS7_1|SB7_1|S7_0|ASSB7_1|AS8_2|SB8_3|S8_0|ASSB8_2|AS9_1|SB9_1|S9_0|ASSB9_1|AS10_4|SB10_5|S10_0|ASSB10_3|AS11_3|SB11_2|S11_0|ASSB11_2|AS12_9|SB12_9|S12_0|ASSB12_9|AS13_1|SB13_0|S13_0|ASSB13_0|AS14_4|SB14_4|S14_0|ASSB14_4|AS15_10|SB15_8|S15_0|ASSB15…	AB1_9|AB2_10|AB3_4|AB4_6|AB5_4|AB6_6|AB7_2|AB8_4|AB9_6|AB10_8|AB11_5|AB12_9|AB13_6|AB14_3|AB15_7|AB16_7|AB17_7|AB18_6|AB19_7|AB20_7|AB21_13|AB22_12|AB23_1|AB24_1|AB25_6|AB26_5|AB27_4|AB28_10|AB29_0|AB30_3|AB31_7|AB32_7|AB33_7|AB34_15|AB35_5|AB36_1|AB37_9|AB38_7|AB39_2|AB40_5|AB41_3|AB42_4|AB43_33|AB44_39|AB45_5|AB46_13|AB47_12|AB48_14|AB49_17|AB50_21|AB51_21|AB52_35|AB53_30|AB54_32	-	13,11,12,3,6,10,4,23,26,17,15,8,15,9,24,8,5,10,5,14,12,4,6,1,4,7,2,18,10,12,7,15,13,9,14,12,10,20,3,10,14,3,11,20,7,17,7,7,72,20,30,37,55,48	0.375722543352601,0.478260869565217,0.454545454545455,NaN,0.25,0.390625,NaN,0.577889447236181,0.643564356435643,0.586206896551724,0.384615384615385,NaN,0.555555555555556,0.348837209302326,0.869565217391304,0.377358490566038,0.172413793103448,NaN,0.196850393700787,0.625,0.588235294117647,0.0442477876106195,0.2,0.027027027027027,0.0826446280991736,0.0958904109589041,0.0335570469798658	0	-0.3827	FALSE	UP_MUT
ENSG00000140181.10	HERC2P2	chr15:23310108-23311202	-	altD	92	True	False	pseudogene	2_ss_annotated_(over_3_ss):23310147,23311162	40,133	23310147,23311070	regular	5	False	bcc_878950|Cycle_6647387	40,41	23310147,23311162	psi1+2:0.81,psi3+4:0.86,psi5+6:0.73,psi7+8:0.71,psi9+10:0.84,psi11+12:0.78,psi13+14:0.41,psi15+16:0.61,psi17+18:0.52,psi19+20:0.71,psi21+22:0.83,psi23+24:0.86,psi25+26:0.77,psi27+28:0.73,psi29+30:0.84,psi31+32:0.88,psi33+34:0.74,psi35+36:0.75,psi37+38:0.89,psi39+40:0.64,psi41+42:0.86,psi43+44:0.52,psi45+46:0.41,psi47+48:0.32,psi49+50:0.33,psi51+52:0.35,psi53+54:0.26	AS1_63|SB1_44|S1_0|ASSB1_1|AS2_72|SB2_45|S2_0|ASSB2_0|AS3_59|SB3_22|S3_0|ASSB3_0|AS4_59|SB4_35|S4_0|ASSB4_0|AS5_46|SB5_5|S5_0|ASSB5_0|AS6_32|SB6_14|S6_0|ASSB6_0|AS7_155|SB7_57|S7_0|ASSB7_4|AS8_154|SB8_78|S8_0|ASSB8_0|AS9_162|SB9_81|S9_0|ASSB9_1|AS10_164|SB10_84|S10_0|ASSB10_0|AS11_56|SB11_16|S11_0|ASSB11_0|AS12_58|SB12_17|S12_0|ASSB12_0|AS13_102|SB13_4|S13_0|ASSB13_2|AS14_80|SB14_26|S14_0|ASSB14_…	AB1_11|AB2_10|AB3_6|AB4_3|AB5_3|AB6_4|AB7_26|AB8_28|AB9_14|AB10_18|AB11_5|AB12_4|AB13_20|AB14_21|AB15_9|AB16_15|AB17_19|AB18_19|AB19_13|AB20_13|AB21_11|AB22_10|AB23_2|AB24_3|AB25_17|AB26_20|AB27_7|AB28_3|AB29_3|AB30_4|AB31_12|AB32_18|AB33_9|AB34_10|AB35_2|AB36_6|AB37_0|AB38_4|AB39_11|AB40_4|AB41_3|AB42_2|AB43_6|AB44_8|AB45_3|AB46_7|AB47_6|AB48_13|AB49_2|AB50_4|AB51_16|AB52_15|AB53_5|AB54_9	-	172,119,45,310,342,60,58,74,76,94,159,82,221,52,70,340,100,57,69,52,61,30,16,21,6,32,8,20,9,8,63,33,8,41,23,35,19,16,7,32,10,7,24,17,9,4,14,5,14,11,22,6,30,11	0.801057957681693,0.860932475884244,0.724796182143567,0.697325668582854,0.829128131453713,0.778347213324792,0.39843948774489,0.601022761455931,0.504135615428712,0.698468030455921,0.823097079312328,0.845791417292754,0.76379229423561,0.708852238303601,0.824008138351984,0.868989019310867,0.7336292002536,0.747813411078717,0.889826460754657,0.634911064214652,0.851016190148123,0.500824402308326,0.40512…	0.00118353	-0.3818	FALSE	UP_MUT
ENSG00000118197.9	DDX59	chr1:200618316-200623974	-	ES	125	True	False	protein_coding	3_ss_annotated_(over_4_ss):200618354,200623569,200623934	39,125,41	200618354,200623569,200623693,200623934	regular	14	False	bcc_878950|Cycle_9520282	39,41	200618354,200623934	psi1+2:0.68,psi3+4:0.58,psi5+6:0.7,psi7+8:NaN,psi9+10:0.72,psi11+12:0.43,psi13+14:0.15,psi15+16:0.6,psi17+18:0.65,psi19+20:0.62,psi21+22:NaN,psi23+24:0.82,psi25+26:0.66,psi27+28:0.47,psi29+30:0.51,psi31+32:0.53,psi33+34:0.54,psi35+36:0.56,psi37+38:0.52,psi39+40:0.64,psi41+42:0.78,psi43+44:NaN,psi45+46:0.07,psi47+48:0.24,psi49+50:0.26,psi51+52:0.47,psi53+54:NaN	AS1_12|SB1_5|S1_5|ASSB1_0|AS2_10|SB2_4|S2_13|ASSB2_0|AS3_8|SB3_1|S3_7|ASSB3_0|AS4_2|SB4_4|S4_10|ASSB4_0|AS5_17|SB5_1|S5_10|ASSB5_0|AS6_8|SB6_4|S6_14|ASSB6_0|AS7_4|SB7_0|S7_3|ASSB7_0|AS8_1|SB8_0|S8_4|ASSB8_0|AS9_2|SB9_1|S9_5|ASSB9_0|AS10_2|SB10_2|S10_1|ASSB10_0|AS11_11|SB11_2|S11_3|ASSB11_0|AS12_10|SB12_2|S12_7|ASSB12_0|AS13_6|SB13_0|S13_3|ASSB13_0|AS14_7|SB14_0|S14_2|ASSB14_0|AS15_41|SB15_6|S15_1…	AB1_4|AB2_3|AB3_3|AB4_4|AB5_2|AB6_4|AB7_1|AB8_1|AB9_1|AB10_1|AB11_4|AB12_6|AB13_6|AB14_6|AB15_3|AB16_15|AB17_5|AB18_10|AB19_11|AB20_9|AB21_0|AB22_1|AB23_0|AB24_3|AB25_0|AB26_3|AB27_7|AB28_11|AB29_4|AB30_14|AB31_3|AB32_3|AB33_4|AB34_2|AB35_9|AB36_10|AB37_6|AB38_8|AB39_8|AB40_26|AB41_3|AB42_0|AB43_0|AB44_0|AB45_12|AB46_9|AB47_8|AB48_11|AB49_16|AB50_19|AB51_4|AB52_4|AB53_1|AB54_1	-	35,24,40,8,12,16,5,62,61,58,5,45,12,37,41,13,15,66,38,141,24,10,5,16,28,17,5,7,7,7,2,2,9,12,18,14,15,1,4,3,17,17,5,5,22,15,33,3,0,24,22,34,8,2	0.661157024793388,NaN,0.690399137001079,NaN,NaN,NaN,0.13986013986014,0.573410404624278,0.629677419354839,0.601425793907971,NaN,0.81447963800905,NaN,0.459270752521334,0.484848484848485,NaN,NaN,0.539325842696629,0.497138184791496,0.625103906899418,NaN,NaN,0.075187969924812,0.221070811744387,0.243213897937025,NaN,NaN	0.0443976	-0.3799	FALSE	UP_MUT
ENSG00000166226.8	CCT2	chr12:69979266-69979570	+	IR	226	True	False	protein_coding	all_splice_sites_known_(2_ss)	305	-	regular	0	True	bcc_630388|Cycle_1	39,40	69979304,69979531	psi1+2:0.62,psi3+4:0.73,psi5+6:0.85,psi7+8:0.19,psi9+10:0.75,psi11+12:0.68,psi13+14:0.62,psi15+16:0.75,psi17+18:0.77,psi19+20:0.94,psi21+22:0.93,psi23+24:0.91,psi25+26:0.97,psi27+28:0.78,psi29+30:0.55,psi31+32:0.49,psi33+34:0.85,psi35+36:0.62,psi37+38:0.45,psi39+40:0.71,psi41+42:0.63,psi43+44:0.46,psi45+46:0.31,psi47+48:0.3,psi49+50:0.14,psi51+52:0.38,psi53+54:0.53	AS1_4|SB1_4|S1_17|ASSB1_0|AS2_19|SB2_10|S2_7|ASSB2_0|AS3_11|SB3_9|S3_16|ASSB3_0|AS4_25|SB4_18|S4_15|ASSB4_0|AS5_11|SB5_37|S5_39|ASSB5_0|AS6_59|SB6_36|S6_49|ASSB6_0|AS7_6|SB7_9|S7_9|ASSB7_0|AS8_18|SB8_6|S8_11|ASSB8_0|AS9_23|SB9_21|S9_29|ASSB9_0|AS10_58|SB10_32|S10_13|ASSB10_0|AS11_20|SB11_27|S11_61|ASSB11_0|AS12_78|SB12_28|S12_37|ASSB12_0|AS13_30|SB13_23|S13_33|ASSB13_0|AS14_62|SB14_34|S14_34|ASSB…	AB1_0|AB2_9|AB3_1|AB4_8|AB5_1|AB6_8|AB7_8|AB8_46|AB9_2|AB10_12|AB11_2|AB12_24|AB13_1|AB14_31|AB15_2|AB16_22|AB17_1|AB18_10|AB19_0|AB20_2|AB21_0|AB22_2|AB23_0|AB24_1|AB25_0|AB26_1|AB27_0|AB28_10|AB29_2|AB30_31|AB31_3|AB32_24|AB33_2|AB34_3|AB35_3|AB36_26|AB37_1|AB38_18|AB39_2|AB40_28|AB41_0|AB42_6|AB43_2|AB44_5|AB45_3|AB46_25|AB47_1|AB48_7|AB49_3|AB50_14|AB51_2|AB52_17|AB53_0|AB54_15	GT/AG	50,89,215,51,154,177,182,247,117,89,75,51,98,119,134,74,90,188,58,251,35,21,49,14,10,39,45,9,9,11,63,15,24,32,23,10,1,2,1,1,10,31,22,4,34,20,29,6,7,32,9,17,19,12	0.589992531740105,0.71921031096563,0.835054080629302,0.173335054207537,0.726718834000358,0.656386424447261,0.595658298119148,0.735562424607961,0.751891320263565,0.958424209378408,0.906656465187452,0.9296262113521,0.962097676152603,0.755039755842904,0.528217154832593,0.465594138260593,0.853541416566627,0.588851003092538,0.428945890282719,0.691532398688708,NaN,NaN,0.283985034113418,NaN,0.1322175732…	0.00232584	-0.3786	FALSE	UP_MUT
ENSG00000122299.7	ZC3H7A	chr16:11862317-11864679	-	ES	82	True	True	protein_coding	3_ss_annotated_(over_4_ss):11862357,11862887,11864639	41,82,41	11862357,11862887,11862968,11864639	regular	6	False	bcc_878950|Cycle_8191603	41,41	11862357,11864639	psi1+2:0.37,psi3+4:0.58,psi5+6:0.21,psi7+8:0.09,psi9+10:0.45,psi11+12:0.33,psi13+14:0.24,psi15+16:0.65,psi17+18:0.5,psi19+20:0.55,psi21+22:0.54,psi23+24:0.5,psi25+26:0.38,psi27+28:0.19,psi29+30:0.52,psi31+32:0.56,psi33+34:0.46,psi35+36:0.35,psi37+38:0.43,psi39+40:0.52,psi41+42:0.72,psi43+44:0.13,psi45+46:0.04,psi47+48:0.05,psi49+50:0.0,psi51+52:0.04,psi53+54:0.0	AS1_60|SB1_3|S1_0|ASSB1_0|AS2_106|SB2_7|S2_0|ASSB2_3|AS3_41|SB3_8|S3_0|ASSB3_5|AS4_77|SB4_8|S4_0|ASSB4_3|AS5_97|SB5_12|S5_0|ASSB5_1|AS6_154|SB6_3|S6_0|ASSB6_3|AS7_53|SB7_3|S7_0|ASSB7_1|AS8_110|SB8_5|S8_0|ASSB8_0|AS9_35|SB9_9|S9_0|ASSB9_0|AS10_60|SB10_6|S10_0|ASSB10_0|AS11_53|SB11_7|S11_0|ASSB11_3|AS12_81|SB12_6|S12_0|ASSB12_1|AS13_118|SB13_22|S13_0|ASSB13_3|AS14_199|SB14_13|S14_0|ASSB14_3|AS15_53…	AB1_4|AB2_11|AB3_4|AB4_5|AB5_25|AB6_25|AB7_31|AB8_53|AB9_8|AB10_11|AB11_12|AB12_12|AB13_49|AB14_58|AB15_5|AB16_5|AB17_17|AB18_16|AB19_13|AB20_14|AB21_5|AB22_10|AB23_7|AB24_1|AB25_4|AB26_8|AB27_19|AB28_25|AB29_10|AB30_13|AB31_14|AB32_16|AB33_10|AB34_7|AB35_12|AB36_26|AB37_5|AB38_6|AB39_17|AB40_16|AB41_4|AB42_2|AB43_4|AB44_7|AB45_21|AB46_44|AB47_27|AB48_32|AB49_21|AB50_15|AB51_30|AB52_52|AB53_3|AB5…	-	16,25,31,17,31,20,64,34,58,47,27,20,12,18,45,60,24,45,17,65,29,3,6,7,0,6,0,15,9,59,98,20,22,107,10,30,20,12,11,10,43,22,24,15,44,12,32,6,11,74,69,35,80,5	0.347826086956522,0.581395348837209,0.208053691275168,0.07981220657277,0.436619718309859,0.3125,0.23021582733813,0.62962962962963,0.491525423728814,0.540229885057471,0.529411764705882,0.476190476190476,0.375,0.173076923076923,0.50561797752809,0.555555555555556,0.444444444444444,0.338345864661654,0.414634146341463,0.503875968992248,0.707317073170732,0.12,0.038961038961039,0.0482758620689655,0,0.03…	1.0628e-07	-0.3742	FALSE	UP_MUT
ENSG00000088986.6	DYNLL1	chr12:120933980-120934258	+	altA	14	True	True	protein_coding	all_splice_sites_known_(3_ss)	40,54	120934019,120934205	regular	10	False	bcc_1160480|Cycle_1	40,40	120934019,120934219	psi1+2:0.45,psi3+4:0.37,psi5+6:0.51,psi7+8:0.47,psi9+10:0.46,psi11+12:0.5,psi13+14:0.48,psi15+16:0.44,psi17+18:0.45,psi19+20:0.46,psi21+22:0.51,psi23+24:0.43,psi25+26:0.54,psi27+28:0.28,psi29+30:0.46,psi31+32:0.47,psi33+34:0.48,psi35+36:0.49,psi37+38:0.44,psi39+40:0.35,psi41+42:0.44,psi43+44:0.07,psi45+46:0.07,psi47+48:0.07,psi49+50:0.08,psi51+52:0.11,psi53+54:0.06	AS1_250|SB1_264|S1_0|ASSB1_248|AS2_771|SB2_437|S2_0|ASSB2_414|AS3_331|SB3_336|S3_0|ASSB3_327|AS4_832|SB4_403|S4_0|ASSB4_374|AS5_102|SB5_108|S5_0|ASSB5_100|AS6_301|SB6_175|S6_0|ASSB6_161|AS7_348|SB7_369|S7_0|ASSB7_342|AS8_956|SB8_568|S8_0|ASSB8_487|AS9_479|SB9_496|S9_0|ASSB9_459|AS10_1181|SB10_577|S10_0|ASSB10_525|AS11_315|SB11_320|S11_0|ASSB11_307|AS12_715|SB12_409|S12_0|ASSB12_374|AS13_166|SB13_…	AB1_173|AB2_589|AB3_261|AB4_879|AB5_61|AB6_179|AB7_275|AB8_714|AB9_314|AB10_844|AB11_161|AB12_511|AB13_94|AB14_264|AB15_127|AB16_360|AB17_49|AB18_194|AB19_183|AB20_610|AB21_291|AB22_1006|AB23_140|AB24_486|AB25_227|AB26_830|AB27_127|AB28_441|AB29_61|AB30_249|AB31_160|AB32_756|AB33_199|AB34_752|AB35_55|AB36_188|AB37_99|AB38_394|AB39_69|AB40_266|AB41_234|AB42_638|AB43_554|AB44_1633|AB45_91|AB46_250|…	-	690,800,345,1167,1173,701,379,431,215,575,1221,736,1232,252,290,766,905,307,461,204,761,197,35,92,79,28,175,739,1188,283,1151,1205,614,359,474,223,592,1013,855,915,549,291,737,853,281,519,324,838,2200,388,1145,829,199,2300	0.442783116487254,0.36431531490505,0.509206302350467,0.463200928783353,0.453092559509439,0.492811698126472,0.47326194861549,0.436256895591882,0.450710130496305,0.45254210609161,0.506371110719433,0.422836624775583,0.533997941160535,0.280912967143215,0.458915219369387,0.469369935201213,0.474498957937371,0.481814258249304,0.430509186841921,0.348896870189841,0.435940767049523,0.0708123652048886,0.071…	2.30125e-08	-0.372	FALSE	UP_MUT
ENSG00000236287.3	ZBED5	chr11:10876595-10877731	-	altA	32	True	True	protein_coding	all_splice_sites_known_(3_ss)	71,41	10876665,10877691	regular	1	False	bcc_878950|Cycle_11420432	39,41	10876633,10877691	psi1+2:0.44,psi3+4:0.49,psi5+6:0.66,psi7+8:0.5,psi9+10:0.62,psi11+12:0.71,psi13+14:0.6,psi15+16:0.65,psi17+18:0.64,psi19+20:0.42,psi21+22:0.65,psi23+24:0.55,psi25+26:0.68,psi27+28:0.55,psi29+30:0.56,psi31+32:0.52,psi33+34:0.55,psi35+36:0.64,psi37+38:0.71,psi39+40:0.51,psi41+42:0.41,psi43+44:0.21,psi45+46:0.12,psi47+48:0.24,psi49+50:0.25,psi51+52:0.06,psi53+54:0.34	AS1_23|SB1_22|S1_0|ASSB1_18|AS2_18|SB2_13|S2_0|ASSB2_10|AS3_35|SB3_21|S3_0|ASSB3_19|AS4_31|SB4_19|S4_0|ASSB4_12|AS5_20|SB5_15|S5_0|ASSB5_13|AS6_19|SB6_11|S6_0|ASSB6_5|AS7_13|SB7_8|S7_0|ASSB7_8|AS8_12|SB8_10|S8_0|ASSB8_6|AS9_32|SB9_25|S9_0|ASSB9_24|AS10_23|SB10_20|S10_0|ASSB10_15|AS11_29|SB11_23|S11_0|ASSB11_17|AS12_31|SB12_24|S12_0|ASSB12_9|AS13_14|SB13_15|S13_0|ASSB13_11|AS14_26|SB14_16|S14_0|AS…	AB1_24|AB2_16|AB3_19|AB4_18|AB5_8|AB6_5|AB7_12|AB8_4|AB9_10|AB10_13|AB11_15|AB12_6|AB13_5|AB14_12|AB15_5|AB16_10|AB17_11|AB18_8|AB19_22|AB20_24|AB21_31|AB22_19|AB23_11|AB24_4|AB25_13|AB26_8|AB27_7|AB28_11|AB29_5|AB30_7|AB31_20|AB32_19|AB33_12|AB34_18|AB35_2|AB36_8|AB37_4|AB38_11|AB39_4|AB40_6|AB41_36|AB42_26|AB43_52|AB44_49|AB45_25|AB46_30|AB47_51|AB48_42|AB49_46|AB50_27|AB51_66|AB52_59|AB53_38|A…	-	41,51,40,26,53,62,35,36,41,34,98,34,51,29,20,45,45,28,53,14,56,36,11,47,32,10,45,39,39,15,19,24,19,17,15,17,34,39,20,18,17,11,31,27,12,16,10,60,102,63,108,71,122,66	0.428870292887029,0.482954545454545,0.655737704918033,0.494296577946768,0.612009237875289,0.699774266365689,0.595238095238095,0.631578947368421,0.632716049382716,0.416666666666667,0.642201834862385,0.548387096774194,0.669291338582677,0.549242424242424,0.564971751412429,0.509049773755656,0.543478260869565,0.625,0.702917771883289,0.5,0.4,0.201342281879195,0.110887096774194,0.237134207870838,0.24353…	1.14579e-09	-0.3709	FALSE	UP_MUT
ENSG00000141646.9	SMAD4	chr18:48575220-48577763	+	altA	16	True	False	protein_coding	2_ss_annotated_(over_3_ss):48575694,48577724	30,56	48575694,48577708	regular	10	False	bcc_878950|Cycle_1429582	30,40	48575694,48577724	psi1+2:0.37,psi3+4:0.23,psi5+6:0.44,psi7+8:0.65,psi9+10:0.22,psi11+12:0.14,psi13+14:0.42,psi15+16:0.51,psi17+18:0.43,psi19+20:0.64,psi21+22:0.33,psi23+24:0.24,psi25+26:0.57,psi27+28:0.48,psi29+30:0.74,psi31+32:0.37,psi33+34:0.58,psi35+36:0.44,psi37+38:0.56,psi39+40:0.61,psi41+42:0.36,psi43+44:0.04,psi45+46:0.0,psi47+48:0.14,psi49+50:0.05,psi51+52:0.16,psi53+54:0.07	AS1_7|SB1_12|S1_0|ASSB1_7|AS2_8|SB2_13|S2_0|ASSB2_7|AS3_3|SB3_5|S3_0|ASSB3_3|AS4_4|SB4_6|S4_0|ASSB4_4|AS5_9|SB5_15|S5_0|ASSB5_8|AS6_12|SB6_12|S6_0|ASSB6_12|AS7_5|SB7_8|S7_0|ASSB7_5|AS8_5|SB8_5|S8_0|ASSB8_4|AS9_1|SB9_4|S9_0|ASSB9_1|AS10_4|SB10_5|S10_0|ASSB10_4|AS11_3|SB11_5|S11_0|ASSB11_3|AS12_2|SB12_2|S12_0|ASSB12_2|AS13_6|SB13_12|S13_0|ASSB13_5|AS14_4|SB14_7|S14_0|ASSB14_3|AS15_16|SB15_18|S15_0|…	AB1_12|AB2_11|AB3_9|AB4_11|AB5_11|AB6_13|AB7_2|AB8_3|AB9_9|AB10_6|AB11_12|AB12_14|AB13_6|AB14_8|AB15_22|AB16_16|AB17_21|AB18_28|AB19_3|AB20_10|AB21_10|AB22_16|AB23_10|AB24_12|AB25_5|AB26_4|AB27_7|AB28_20|AB29_4|AB30_8|AB31_14|AB32_12|AB33_3|AB34_7|AB35_15|AB36_11|AB37_9|AB38_5|AB39_10|AB40_9|AB41_20|AB42_15|AB43_11|AB44_9|AB45_16|AB46_15|AB47_9|AB48_12|AB49_15|AB50_16|AB51_7|AB52_2|AB53_4|AB54_8	-	16,7,26,13,5,5,12,46,40,20,12,11,12,28,38,14,14,28,22,34,22,1,0,5,2,2,1,22,21,28,6,16,24,14,37,45,10,20,30,8,26,11,21,9,30,15,18,34,20,35,24,30,9,9	0.371845949535193,0.213414634146341,0.43046357615894,0.638148667601683,0.202780996523754,0.144987572493786,0.410958904109589,0.502967822555451,0.419790104947526,0.619469026548673,0.328125,0.229850746268657,NaN,0.467111534795043,0.737659456461453,0.351758793969849,0.558722919042189,0.431718061674009,0.54416961130742,0.605906313645621,0.344982078853047,0.0391061452513966,0,0.144987572493786,0.05147…	2.32616e-08	-0.3689	FALSE	UP_MUT
ENSG00000188786.9	MTF1	chr1:38310620-38322963	-	ES	145	True	False	protein_coding	1_ss_annotated_(over_5_ss):38322923	41,145,41	38310660,38312906,38313050,38322923	regular	12	False	bcc_878950|Cycle_2470129	41,41	38310660,38322923	psi1+2:0.61,psi3+4:0.57,psi5+6:0.56,psi7+8:NaN,psi9+10:0.62,psi11+12:0.63,psi13+14:0.36,psi15+16:0.81,psi17+18:0.64,psi19+20:0.65,psi21+22:0.6,psi23+24:0.69,psi25+26:0.41,psi27+28:0.65,psi29+30:0.7,psi31+32:0.65,psi33+34:0.5,psi35+36:0.48,psi37+38:0.68,psi39+40:0.77,psi41+42:0.57,psi43+44:0.25,psi45+46:0.13,psi47+48:0.26,psi49+50:0.31,psi51+52:0.0,psi53+54:0.57	AS1_6|SB1_19|S1_9|ASSB1_0|AS2_11|SB2_19|S2_9|ASSB2_0|AS3_1|SB3_19|S3_5|ASSB3_0|AS4_6|SB4_15|S4_8|ASSB4_0|AS5_4|SB5_22|S5_16|ASSB5_0|AS6_6|SB6_19|S6_16|ASSB6_0|AS7_0|SB7_1|S7_1|ASSB7_0|AS8_0|SB8_0|S8_0|ASSB8_0|AS9_2|SB9_13|S9_8|ASSB9_0|AS10_8|SB10_12|S10_6|ASSB10_0|AS11_4|SB11_20|S11_8|ASSB11_0|AS12_12|SB12_13|S12_9|ASSB12_0|AS13_1|SB13_9|S13_13|ASSB13_0|AS14_3|SB14_11|S14_7|ASSB14_0|AS15_8|SB15_3…	AB1_4|AB2_9|AB3_3|AB4_5|AB5_7|AB6_9|AB7_0|AB8_1|AB9_4|AB10_4|AB11_1|AB12_10|AB13_7|AB14_12|AB15_1|AB16_6|AB17_9|AB18_9|AB19_12|AB20_18|AB21_6|AB22_9|AB23_7|AB24_3|AB25_6|AB26_16|AB27_4|AB28_7|AB29_4|AB30_5|AB31_1|AB32_7|AB33_7|AB34_6|AB35_3|AB36_13|AB37_5|AB38_14|AB39_5|AB40_5|AB41_8|AB42_15|AB43_11|AB44_8|AB45_6|AB46_14|AB47_21|AB48_40|AB49_4|AB50_9|AB51_1|AB52_6|AB53_3|AB54_3	-	50,28,61,1,35,45,28,75,77,108,46,78,34,50,51,31,30,45,112,86,77,16,9,64,15,0,16,13,8,19,1,8,10,19,7,17,22,12,14,19,11,8,6,12,18,20,10,22,19,23,71,13,7,5	0.581477804566728,0.558365758754864,0.536983360171766,NaN,0.612462654716176,0.619127516778524,0.347405053714632,0.79467631476935,0.620662538091025,0.63942238267148,0.580665024630542,0.668059327344892,0.392620757639769,0.621494618766106,0.697232410803601,0.651127049180328,0.474537037037037,0.474537037037037,0.669192655202565,0.756490023600086,0.558365758754864,0.233244444444444,0.123846282933378,0…	0.00338372	-0.3685	FALSE	UP_MUT
NA	NA	chr7:64144543-64144750	-	IR	129	False	NA	NA	no_known_ss	208	-	regular	11	False	bcc_878950|Cycle_10728380	41,38	64144583,64144713	psi1+2:0.73,psi3+4:0.73,psi5+6:0.31,psi7+8:0.34,psi9+10:0.84,psi11+12:0.33,psi13+14:0.24,psi15+16:0.54,psi17+18:0.32,psi19+20:0.56,psi21+22:0.95,psi23+24:0.78,psi25+26:0.54,psi27+28:0.39,psi29+30:0.67,psi31+32:0.71,psi33+34:0.74,psi35+36:0.67,psi37+38:0.39,psi39+40:0.4,psi41+42:0.59,psi43+44:0.28,psi45+46:0.11,psi47+48:0.29,psi49+50:0.24,psi51+52:0.07,psi53+54:0.15	AS1_9|SB1_9|S1_3|ASSB1_0|AS2_14|SB2_9|S2_1|ASSB2_0|AS3_10|SB3_16|S3_4|ASSB3_0|AS4_14|SB4_16|S4_1|ASSB4_0|AS5_14|SB5_13|S5_4|ASSB5_0|AS6_16|SB6_5|S6_5|ASSB6_0|AS7_4|SB7_7|S7_0|ASSB7_0|AS8_7|SB8_3|S8_0|ASSB8_0|AS9_10|SB9_11|S9_4|ASSB9_0|AS10_7|SB10_8|S10_0|ASSB10_0|AS11_7|SB11_8|S11_1|ASSB11_0|AS12_8|SB12_5|S12_0|ASSB12_0|AS13_10|SB13_21|S13_6|ASSB13_0|AS14_18|SB14_17|S14_3|ASSB14_0|AS15_11|SB15_14…	AB1_3|AB2_3|AB3_6|AB4_2|AB5_22|AB6_20|AB7_4|AB8_7|AB9_2|AB10_1|AB11_12|AB12_9|AB13_44|AB14_40|AB15_9|AB16_6|AB17_49|AB18_39|AB19_15|AB20_7|AB21_1|AB22_0|AB23_1|AB24_2|AB25_8|AB26_10|AB27_12|AB28_7|AB29_4|AB30_3|AB31_7|AB32_4|AB33_2|AB34_3|AB35_4|AB36_2|AB37_16|AB38_13|AB39_16|AB40_9|AB41_5|AB42_6|AB43_10|AB44_9|AB45_20|AB46_14|AB47_15|AB48_9|AB49_27|AB50_12|AB51_31|AB52_28|AB53_11|AB54_5	CT/AC	39,55,53,16,40,23,63,41,92,51,37,36,44,28,32,53,31,35,47,39,37,18,11,28,28,10,5,6,8,50,13,3,19,84,15,81,16,1,4,16,18,7,9,4,7,31,24,11,19,39,28,38,58,12	0.711711711711712,0.723082043601265,0.287036402275999,0.318548387096774,0.835095137420719,0.314959265037268,0.221702525724977,0.509356817109608,0.301376679382982,0.547641701780617,0.933567550303417,0.773667029379761,0.5108759553204,0.371390194761585,0.634538152610442,0.691038125103152,0.746418774763791,0.655058043117745,0.365416789686055,0.381642512077295,0.560928804452121,0.264607368812802,0.096…	0.000364139	-0.3671	FALSE	UP_MUT
ENSG00000124523.10	SIRT5	chr6:13584418-13591941	+	ES	135	False	True	protein_coding	all_splice_sites_known_(4_ss)	40,134,41	13584457,13588563,13588696,13591901	regular	1	False	bcc_878950|Cycle_12229164	40,41	13584457,13591901	psi1+2:0.69,psi3+4:0.7,psi5+6:0.67,psi7+8:0.86,psi9+10:0.77,psi11+12:0.64,psi13+14:0.69,psi15+16:0.74,psi17+18:0.69,psi19+20:0.76,psi21+22:0.81,psi23+24:0.87,psi25+26:0.79,psi27+28:0.67,psi29+30:0.78,psi31+32:0.71,psi33+34:0.79,psi35+36:0.49,psi37+38:0.8,psi39+40:NaN,psi41+42:0.96,psi43+44:0.64,psi45+46:0.19,psi47+48:0.43,psi49+50:0.29,psi51+52:0.07,psi53+54:0.71	AS1_5|SB1_57|S1_12|ASSB1_0|AS2_14|SB2_28|S2_5|ASSB2_0|AS3_6|SB3_44|S3_16|ASSB3_0|AS4_7|SB4_30|S4_5|ASSB4_0|AS5_2|SB5_18|S5_4|ASSB5_0|AS6_1|SB6_13|S6_5|ASSB6_0|AS7_2|SB7_25|S7_4|ASSB7_0|AS8_2|SB8_26|S8_3|ASSB8_0|AS9_10|SB9_50|S9_19|ASSB9_0|AS10_14|SB10_41|S10_8|ASSB10_0|AS11_3|SB11_48|S11_18|ASSB11_0|AS12_12|SB12_43|S12_10|ASSB12_0|AS13_5|SB13_15|S13_5|ASSB13_0|AS14_2|SB14_17|S14_3|ASSB14_0|AS15_3…	AB1_5|AB2_5|AB3_6|AB4_2|AB5_1|AB6_2|AB7_0|AB8_1|AB9_8|AB10_1|AB11_5|AB12_8|AB13_4|AB14_0|AB15_1|AB16_3|AB17_2|AB18_2|AB19_2|AB20_4|AB21_5|AB22_4|AB23_0|AB24_2|AB25_3|AB26_2|AB27_2|AB28_2|AB29_2|AB30_1|AB31_8|AB32_8|AB33_3|AB34_3|AB35_2|AB36_3|AB37_1|AB38_2|AB39_0|AB40_0|AB41_0|AB42_1|AB43_8|AB44_4|AB45_7|AB46_5|AB47_3|AB48_7|AB49_2|AB50_2|AB51_6|AB52_4|AB53_6|AB54_2	-	53,49,18,17,78,53,22,27,20,35,73,46,40,19,24,80,51,14,31,8,56,53,8,22,4,2,38,10,8,4,1,9,12,4,4,4,4,7,3,4,4,3,13,5,6,3,0,1,12,14,12,4,10,6	0.666304516529567,0.697662155036034,NaN,NaN,0.765539803707743,0.62461807071148,NaN,0.717755169018707,NaN,0.767253044654939,0.79711512537072,0.852436513383665,0.790243902439024,NaN,NaN,0.698652291105121,0.793507491356128,NaN,0.795627376425856,NaN,0.954746369185435,0.62461807071148,0.177145981410607,0.408528198074278,NaN,0.0700692041522491,0.70467032967033	0.0244071	-0.3662	FALSE	UP_MUT
ENSG00000005156.7	LIG3	chr17:33319673-33321334	+	altA	22	True	False	protein_coding	2_ss_annotated_(over_3_ss):33319711,33321295	39,62	33319711,33321273	regular	6	False	bcc_878950|Cycle_12833694	39,40	33319711,33321295	psi1+2:0.34,psi3+4:0.26,psi5+6:0.47,psi7+8:0.16,psi9+10:0.28,psi11+12:0.48,psi13+14:0.27,psi15+16:0.76,psi17+18:0.6,psi19+20:0.49,psi21+22:0.31,psi23+24:0.48,psi25+26:0.33,psi27+28:0.18,psi29+30:0.64,psi31+32:0.36,psi33+34:0.16,psi35+36:0.64,psi37+38:0.51,psi39+40:0.64,psi41+42:0.22,psi43+44:0.01,psi45+46:0.11,psi47+48:0.02,psi49+50:0.0,psi51+52:0.06,psi53+54:0.02	AS1_6|SB1_6|S1_0|ASSB1_6|AS2_10|SB2_11|S2_0|ASSB2_10|AS3_8|SB3_8|S3_0|ASSB3_6|AS4_6|SB4_5|S4_0|ASSB4_5|AS5_10|SB5_21|S5_0|ASSB5_9|AS6_10|SB6_9|S6_0|ASSB6_8|AS7_4|SB7_4|S7_0|ASSB7_2|AS8_1|SB8_1|S8_0|ASSB8_1|AS9_3|SB9_4|S9_0|ASSB9_2|AS10_6|SB10_5|S10_0|ASSB10_5|AS11_7|SB11_10|S11_0|ASSB11_6|AS12_9|SB12_5|S12_0|ASSB12_4|AS13_7|SB13_9|S13_0|ASSB13_6|AS14_7|SB14_6|S14_0|ASSB14_6|AS15_7|SB15_14|S15_0|A…	AB1_13|AB2_12|AB3_13|AB4_22|AB5_7|AB6_12|AB7_16|AB8_14|AB9_10|AB10_9|AB11_8|AB12_4|AB13_14|AB14_16|AB15_4|AB16_2|AB17_6|AB18_13|AB19_11|AB20_19|AB21_15|AB22_17|AB23_5|AB24_10|AB25_7|AB26_24|AB27_10|AB28_8|AB29_6|AB30_6|AB31_15|AB32_14|AB33_16|AB34_25|AB35_4|AB36_2|AB37_14|AB38_9|AB39_7|AB40_7|AB41_8|AB42_15|AB43_40|AB44_45|AB45_16|AB46_22|AB47_32|AB48_54|AB49_27|AB50_24|AB51_32|AB52_26|AB53_67|AB…	-	16,16,25,8,9,13,14,22,32,27,14,23,16,5,24,16,9,15,32,30,8,1,7,2,0,5,3,24,36,22,35,20,11,30,6,17,22,25,20,27,17,11,23,37,7,24,14,22,86,43,100,50,57,105	0.342733188720174,0.257959183673469,0.470574219680724,0.151667866570674,0.260344196265104,0.480355472404116,0.267408123791103,0.741467576791809,0.595524146054181,0.489781859931114,0.304599283943817,0.473547041959865,0.316712603357555,0.187026515151515,0.630528766212172,0.352383607471425,0.159847122302158,0.626321353065539,0.510500807754443,0.626321353065539,0.221443587946741,0.00901312036508842,0…	0	-0.366	FALSE	UP_MUT
ENSG00000155256.13	ZFYVE27	chr10:99502881-99504525	+	altA	17	True	False	protein_coding	2_ss_annotated_(over_3_ss):99502921,99504486	41,57	99502921,99504469	regular	10	False	bcc_878950|Cycle_10275910	41,40	99502921,99504486	psi1+2:0.34,psi3+4:0.27,psi5+6:0.45,psi7+8:0.26,psi9+10:0.5,psi11+12:0.34,psi13+14:0.34,psi15+16:0.37,psi17+18:0.44,psi19+20:0.33,psi21+22:0.3,psi23+24:0.38,psi25+26:0.37,psi27+28:0.38,psi29+30:0.58,psi31+32:0.38,psi33+34:0.4,psi35+36:0.41,psi37+38:0.41,psi39+40:0.47,psi41+42:0.14,psi43+44:0.0,psi45+46:0.0,psi47+48:0.0,psi49+50:0.0,psi51+52:0.02,psi53+54:0.0	AS1_11|SB1_10|S1_0|ASSB1_6|AS2_10|SB2_13|S2_0|ASSB2_10|AS3_10|SB3_11|S3_0|ASSB3_8|AS4_9|SB4_14|S4_0|ASSB4_9|AS5_17|SB5_15|S5_0|ASSB5_11|AS6_20|SB6_21|S6_0|ASSB6_14|AS7_9|SB7_3|S7_0|ASSB7_3|AS8_16|SB8_18|S8_0|ASSB8_14|AS9_12|SB9_9|S9_0|ASSB9_5|AS10_20|SB10_23|S10_0|ASSB10_16|AS11_19|SB11_14|S11_0|ASSB11_10|AS12_15|SB12_22|S12_0|ASSB12_13|AS13_13|SB13_9|S13_0|ASSB13_4|AS14_11|SB14_15|S14_0|ASSB14_9…	AB1_16|AB2_23|AB3_20|AB4_27|AB5_16|AB6_31|AB7_22|AB8_28|AB9_15|AB10_16|AB11_18|AB12_40|AB13_18|AB14_27|AB15_25|AB16_38|AB17_14|AB18_24|AB19_20|AB20_48|AB21_12|AB22_49|AB23_6|AB24_15|AB25_19|AB26_30|AB27_14|AB28_33|AB29_6|AB30_24|AB31_17|AB32_43|AB33_9|AB34_19|AB35_21|AB36_42|AB37_7|AB38_26|AB39_13|AB40_30|AB41_11|AB42_55|AB43_22|AB44_38|AB45_13|AB46_25|AB47_16|AB48_37|AB49_53|AB50_88|AB51_20|AB52…	-	23,22,53,24,38,32,27,42,32,30,24,20,29,33,47,35,20,61,28,44,12,0,0,0,0,2,0,38,49,55,58,32,53,45,61,35,51,48,29,42,45,28,48,25,73,35,42,63,60,43,62,137,67,60	0.333452657955969,0.270656136087485,0.44335433233502,0.254850550603041,0.495333118764081,0.332905214487542,0.331514324693042,0.362686567164179,0.4304217867818,0.327140549273021,0.292418772563177,0.363065889735545,0.363341067285383,0.377382465057179,0.581132651503587,0.376044568245125,0.398034398034398,0.408515915667631,0.398034398034398,0.4640625,0.136020151133501,0,0,0,0,0.0240784780023781,0	0	-0.3646	FALSE	UP_MUT
ENSG00000137601.11	NEK1	chr4:170511922-170523198	-	ES	98	True	True	protein_coding	all_splice_sites_known_(4_ss)	39,98,40	170511960,170520251,170520348,170523159	regular	0	False	bcc_878950|Cycle_2967796	39,40	170511960,170523159	psi1+2:0.77,psi3+4:0.9,psi5+6:0.65,psi7+8:0.84,psi9+10:0.78,psi11+12:0.78,psi13+14:0.76,psi15+16:0.57,psi17+18:0.57,psi19+20:0.8,psi21+22:0.9,psi23+24:0.65,psi25+26:0.91,psi27+28:0.45,psi29+30:0.79,psi31+32:0.76,psi33+34:0.83,psi35+36:0.8,psi37+38:0.72,psi39+40:0.49,psi41+42:0.77,psi43+44:0.9,psi45+46:0.05,psi47+48:0.32,psi49+50:0.14,psi51+52:0.06,psi53+54:0.78	AS1_30|SB1_34|S1_0|ASSB1_0|AS2_29|SB2_24|S2_3|ASSB2_0|AS3_35|SB3_22|S3_0|ASSB3_0|AS4_37|SB4_36|S4_1|ASSB4_0|AS5_14|SB5_12|S5_0|ASSB5_0|AS6_9|SB6_14|S6_0|ASSB6_0|AS7_31|SB7_24|S7_0|ASSB7_0|AS8_25|SB8_29|S8_0|ASSB8_0|AS9_34|SB9_31|S9_1|ASSB9_0|AS10_37|SB10_33|S10_1|ASSB10_0|AS11_41|SB11_32|S11_0|ASSB11_0|AS12_42|SB12_31|S12_1|ASSB12_0|AS13_9|SB13_20|S13_0|ASSB13_0|AS14_10|SB14_16|S14_1|ASSB14_0|AS1…	AB1_7|AB2_9|AB3_4|AB4_2|AB5_3|AB6_8|AB7_5|AB8_4|AB9_9|AB10_9|AB11_7|AB12_10|AB13_3|AB14_3|AB15_6|AB16_9|AB17_0|AB18_5|AB19_8|AB20_4|AB21_6|AB22_1|AB23_4|AB24_7|AB25_4|AB26_4|AB27_3|AB28_7|AB29_1|AB30_3|AB31_7|AB32_10|AB33_3|AB34_9|AB35_2|AB36_2|AB37_6|AB38_4|AB39_2|AB40_11|AB41_0|AB42_7|AB43_1|AB44_2|AB45_9|AB46_9|AB47_2|AB48_10|AB49_11|AB50_18|AB51_16|AB52_12|AB53_6|AB54_5	-	108,122,50,114,135,116,39,40,13,75,105,59,142,16,30,88,108,38,57,25,48,58,2,14,10,4,64,16,6,13,10,19,16,6,15,5,9,5,15,7,10,4,14,11,5,11,13,7,3,20,14,28,27,9	0.750791974656811,0.900747663551402,0.631898896176612,0.835746102449889,0.760265183917879,0.763921307102367,0.743664011585807,0.543422184006879,NaN,0.788108539505188,0.90359477124183,0.637096774193548,0.900537850204704,0.416611733684904,0.769980506822612,0.737221633085896,0.814199828227884,0.772317983020324,0.698139534883721,0.461880261927035,0.753726893261777,0.896147076080579,0.0427257977285019…	0.000519594	-0.3613	FALSE	UP_MUT
ENSG00000133112.12	TPT1	chr13:45914915-45915216	-	IR	221	True	False	protein_coding	all_splice_sites_known_(2_ss)	302	-	regular	0	True	bcc_878950|Cycle_7982416	41,40	45914955,45915177	psi1+2:0.21,psi3+4:0.13,psi5+6:0.45,psi7+8:1.0,psi9+10:1.0,psi11+12:1.0,psi13+14:0.4,psi15+16:1.0,psi17+18:0.58,psi19+20:0.57,psi21+22:1.0,psi23+24:0.6,psi25+26:0.35,psi27+28:0.26,psi29+30:0.35,psi31+32:1.0,psi33+34:0.37,psi35+36:0.98,psi37+38:1.0,psi39+40:1.0,psi41+42:0.81,psi43+44:0.36,psi45+46:0.28,psi47+48:0.27,psi49+50:0.12,psi51+52:0.54,psi53+54:0.34	AS1_31|SB1_304|S1_8|ASSB1_0|AS2_97|SB2_15|S2_11|ASSB2_0|AS3_27|SB3_468|S3_2|ASSB3_0|AS4_113|SB4_29|S4_9|ASSB4_0|AS5_96|SB5_440|S5_11|ASSB5_0|AS6_172|SB6_19|S6_84|ASSB6_0|AS7_103|SB7_567|S7_23|ASSB7_0|AS8_203|SB8_43|S8_68|ASSB8_0|AS9_73|SB9_244|S9_16|ASSB9_0|AS10_112|SB10_15|S10_62|ASSB10_0|AS11_129|SB11_541|S11_25|ASSB11_0|AS12_223|SB12_31|S12_129|ASSB12_0|AS13_101|SB13_680|S13_23|ASSB13_0|AS14_2…	AB1_57|AB2_63|AB3_98|AB4_132|AB5_41|AB6_74|AB7_0|AB8_0|AB9_0|AB10_0|AB11_0|AB12_0|AB13_57|AB14_102|AB15_0|AB16_0|AB17_58|AB18_75|AB19_24|AB20_60|AB21_0|AB22_0|AB23_35|AB24_74|AB25_70|AB26_158|AB27_110|AB28_166|AB29_33|AB30_62|AB31_0|AB32_0|AB33_84|AB34_162|AB35_0|AB36_1|AB37_0|AB38_0|AB39_0|AB40_0|AB41_28|AB42_39|AB43_29|AB44_41|AB45_60|AB46_85|AB47_55|AB48_77|AB49_159|AB50_239|AB51_32|AB52_84|AB…	GT/NG	108,128,383,446,264,433,367,165,574,285,242,778,369,324,164,372,439,188,420,199,947,134,219,191,177,458,342,116,240,136,0,0,0,159,0,122,63,0,149,197,267,89,0,221,1,0,0,64,70,165,154,388,113,190	0.199817268158977,0.125144843568946,0.430307233511339,1,1,1,0.382365425429288,1,0.557896757781564,0.548194058559521,1,0.583413568360243,0.334392445990848,0.245551002077135,0.330760420297794,1,0.347591910147506,0.980553766902769,1,1,0.798740042692768,0.339251109583047,0.262531634329352,0.249616805692251,0.109015838738376,0.520863753790857,0.325591782045556	0.00653931	-0.3591	FALSE	UP_MUT
ENSG00000073169.9	SELO	chr22:50644853-50647004	+	altD	58	True	True	protein_coding	2_ss_annotated_(over_3_ss):50644949,50646965	97,40	50644949,50646965	regular	0	False	bcc_878950|Cycle_8739095	39,40	50644891,50646965	psi1+2:0.91,psi3+4:0.76,psi5+6:0.85,psi7+8:0.92,psi9+10:0.86,psi11+12:0.88,psi13+14:0.61,psi15+16:0.8,psi17+18:0.86,psi19+20:0.86,psi21+22:0.89,psi23+24:0.83,psi25+26:0.9,psi27+28:0.62,psi29+30:0.88,psi31+32:0.76,psi33+34:0.88,psi35+36:0.69,psi37+38:0.85,psi39+40:0.67,psi41+42:0.88,psi43+44:0.57,psi45+46:0.57,psi47+48:0.33,psi49+50:0.42,psi51+52:0.24,psi53+54:0.64	AS1_42|SB1_34|S1_0|ASSB1_10|AS2_116|SB2_37|S2_0|ASSB2_17|AS3_21|SB3_23|S3_0|ASSB3_3|AS4_93|SB4_31|S4_0|ASSB4_9|AS5_23|SB5_12|S5_0|ASSB5_3|AS6_63|SB6_16|S6_0|ASSB6_7|AS7_49|SB7_26|S7_0|ASSB7_7|AS8_94|SB8_45|S8_0|ASSB8_17|AS9_33|SB9_28|S9_0|ASSB9_10|AS10_72|SB10_34|S10_0|ASSB10_4|AS11_35|SB11_33|S11_0|ASSB11_6|AS12_80|SB12_45|S12_0|ASSB12_22|AS13_27|SB13_13|S13_0|ASSB13_5|AS14_74|SB14_21|S14_0|ASSB…	AB1_3|AB2_4|AB3_10|AB4_8|AB5_2|AB6_3|AB7_1|AB8_5|AB9_6|AB10_5|AB11_6|AB12_5|AB13_12|AB14_9|AB15_4|AB16_4|AB17_6|AB18_6|AB19_4|AB20_9|AB21_3|AB22_9|AB23_5|AB24_3|AB25_4|AB26_5|AB27_10|AB28_8|AB29_6|AB30_1|AB31_11|AB32_12|AB33_6|AB34_5|AB35_6|AB36_8|AB37_1|AB38_6|AB39_6|AB40_7|AB41_2|AB42_5|AB43_9|AB44_10|AB45_11|AB46_8|AB47_7|AB48_17|AB49_24|AB50_25|AB51_12|AB52_15|AB53_10|AB54_9	-	111,96,54,137,114,117,54,52,106,98,123,87,121,46,82,96,122,59,66,43,80,42,48,22,57,14,44,7,19,6,7,11,10,21,8,11,10,9,11,8,17,7,18,10,16,7,13,7,19,22,28,48,26,15	0.901418585526316,0.744478256601551,0.838443396226415,0.918604651162791,0.856653666888614,0.870913031188165,0.597228055438891,0.789392774788624,0.847485072361097,0.84964881474978,0.887397260273973,0.820167064439141,0.897137494134209,0.609424786181452,0.871050154632244,0.754626865671642,0.875545058139535,0.680140084634467,0.844646039202981,0.656044804943994,0.868251133397445,0.560378314473907,0.55…	2.07301e-12	-0.3583	FALSE	UP_MUT
ENSG00000087206.12	UIMC1	chr5:176338405-176370376	-	ES_altA	836	True	False	protein_coding	3_ss_annotated_(over_5_ss):176346171,176346252,176370336	792,82,41	176339196,176346171,176346252,176370336	regular	11	True	bcc_878950|Cycle_2936145	38,41	176338442,176370336	psi1+2:0.91,psi3+4:0.33,psi5+6:0.69,psi7+8:0.68,psi9+10:0.71,psi11+12:0.24,psi13+14:0.64,psi15+16:0.8,psi17+18:0.26,psi19+20:0.8,psi21+22:0.72,psi23+24:0.53,psi25+26:0.87,psi27+28:0.55,psi29+30:0.89,psi31+32:0.75,psi33+34:0.73,psi35+36:0.23,psi37+38:0.22,psi39+40:0.88,psi41+42:0.89,psi43+44:0.51,psi45+46:0.23,psi47+48:0.17,psi49+50:0.27,psi51+52:0.18,psi53+54:0.56	AS1_38|SB1_11|S1_288|ASSB1_0|AS2_21|SB2_13|S2_274|ASSB2_0|AS3_5|SB3_7|S3_36|ASSB3_0|AS4_0|SB4_3|S4_33|ASSB4_0|AS5_9|SB5_7|S5_71|ASSB5_0|AS6_8|SB6_17|S6_61|ASSB6_0|AS7_7|SB7_10|S7_79|ASSB7_0|AS8_0|SB8_13|S8_81|ASSB8_0|AS9_11|SB9_8|S9_99|ASSB9_0|AS10_8|SB10_13|S10_90|ASSB10_0|AS11_3|SB11_9|S11_46|ASSB11_0|AS12_7|SB12_13|S12_40|ASSB12_0|AS13_17|SB13_7|S13_113|ASSB13_0|AS14_9|SB14_29|S14_104|ASSB14_0…	AB1_6|AB2_0|AB3_10|AB4_6|AB5_2|AB6_5|AB7_6|AB8_2|AB9_6|AB10_3|AB11_19|AB12_14|AB13_8|AB14_6|AB15_6|AB16_5|AB17_11|AB18_3|AB19_3|AB20_2|AB21_3|AB22_3|AB23_17|AB24_6|AB25_3|AB26_2|AB27_6|AB28_3|AB29_3|AB30_0|AB31_7|AB32_4|AB33_5|AB34_2|AB35_11|AB36_8|AB37_17|AB38_5|AB39_2|AB40_1|AB41_11|AB42_6|AB43_8|AB44_1|AB45_19|AB46_15|AB47_19|AB48_10|AB49_13|AB50_8|AB51_20|AB52_14|AB53_10|AB54_5	-	591,82,191,203,230,97,250,439,47,152,121,358,292,107,238,273,177,66,68,224,1389,95,117,71,79,72,152,6,17,8,9,9,30,14,11,13,4,5,31,4,9,3,9,6,22,23,3,16,9,39,34,20,33,12	0.894785258437302,0.294013525166795,0.673345530813512,0.660720171390903,0.688127248627154,0.21823825933415,0.606572481572482,0.775063692844053,0.237890825217837,0.766402859331121,0.676312438092543,0.499267392801031,0.863064950613589,NaN,0.872604074813199,0.723676263338031,0.718071175473733,0.205729166666667,0.20335390089715,0.865711070886943,0.882287671563307,NaN,0.205729166666667,0.1527547046488…	0.00212557	-0.3575	FALSE	UP_MUT
ENSG00000172671.15	ZFAND4	chr10:46159252-46167882	-	altD	386	True	True	protein_coding	1_ss_annotated_(over_3_ss):46159290	39,423	46159290,46167460	regular	11	False	bcc_878950|Cycle_9922883	39,37	46159290,46167846	psi1+2:0.3,psi3+4:0.21,psi5+6:0.25,psi7+8:0.31,psi9+10:0.96,psi11+12:0.37,psi13+14:0.18,psi15+16:0.23,psi17+18:0.05,psi19+20:0.93,psi21+22:0.66,psi23+24:0.28,psi25+26:0.84,psi27+28:0.94,psi29+30:0.14,psi31+32:0.88,psi33+34:0.3,psi35+36:0.7,psi37+38:0.33,psi39+40:0.63,psi41+42:0.47,psi43+44:0.08,psi45+46:0.7,psi47+48:0.06,psi49+50:0.01,psi51+52:0.79,psi53+54:0.93	AS1_3|SB1_2|S1_14|ASSB1_0|AS2_12|SB2_3|S2_17|ASSB2_0|AS3_12|SB3_0|S3_8|ASSB3_0|AS4_21|SB4_2|S4_26|ASSB4_0|AS5_4|SB5_1|S5_11|ASSB5_0|AS6_5|SB6_0|S6_15|ASSB6_0|AS7_10|SB7_1|S7_28|ASSB7_0|AS8_30|SB8_1|S8_31|ASSB8_0|AS9_22|SB9_6|S9_40|ASSB9_0|AS10_35|SB10_5|S10_51|ASSB10_0|AS11_11|SB11_3|S11_32|ASSB11_0|AS12_30|SB12_2|S12_46|ASSB12_0|AS13_6|SB13_0|S13_9|ASSB13_0|AS14_10|SB14_0|S14_14|ASSB14_0|AS15_15…	AB1_4|AB2_14|AB3_8|AB4_19|AB5_0|AB6_16|AB7_7|AB8_20|AB9_0|AB10_1|AB11_7|AB12_22|AB13_8|AB14_12|AB15_18|AB16_25|AB17_1|AB18_14|AB19_0|AB20_1|AB21_3|AB22_2|AB23_4|AB24_7|AB25_2|AB26_2|AB27_0|AB28_1|AB29_11|AB30_12|AB31_1|AB32_3|AB33_7|AB34_15|AB35_0|AB36_3|AB37_6|AB38_15|AB39_5|AB40_5|AB41_1|AB42_5|AB43_3|AB44_18|AB45_0|AB46_2|AB47_7|AB48_20|AB49_5|AB50_26|AB51_1|AB52_1|AB53_1|AB54_0	-	40,40,33,73,118,80,23,66,4,50,39,30,94,87,18,125,45,43,58,85,27,10,28,10,2,39,51,17,28,19,31,1,27,20,42,14,1,4,15,3,1,22,3,20,3,22,10,6,21,2,31,30,2,1	0.279052689553883,0.190285428142213,0.222222222222222,0.279214896829391,0.951007423117709,0.327692141856204,0.159082635602475,0.205405405405405,0.0448907265209687,NaN,NaN,0.247557003257329,0.837514654161782,0.934690415606446,0.118626430801249,0.872680507073305,0.270142180094787,NaN,0.302497941257206,0.583032490974729,NaN,0.0726438539476199,NaN,0.0503911948017504,0.010847844704539,NaN,NaN	0.0400281	-0.3569	FALSE	UP_MUT
ENSG00000129467.9	ADCY4	chr14:24788604-24788988	-	altA	19	True	False	protein_coding	2_ss_annotated_(over_3_ss):24788642,24788948	58,41	24788661,24788948	regular	2	False	bcc_878950|Cycle_12053082	39,41	24788642,24788948	psi1+2:0.24,psi3+4:0.26,psi5+6:0.52,psi7+8:0.11,psi9+10:0.41,psi11+12:0.25,psi13+14:0.4,psi15+16:0.54,psi17+18:0.44,psi19+20:0.5,psi21+22:0.22,psi23+24:0.48,psi25+26:0.36,psi27+28:0.29,psi29+30:0.39,psi31+32:0.25,psi33+34:0.29,psi35+36:0.51,psi37+38:0.23,psi39+40:0.56,psi41+42:0.44,psi43+44:0.0,psi45+46:0.02,psi47+48:0.0,psi49+50:0.0,psi51+52:0.02,psi53+54:0.0	AS1_5|SB1_4|S1_0|ASSB1_4|AS2_1|SB2_1|S2_0|ASSB2_0|AS3_6|SB3_6|S3_0|ASSB3_6|AS4_3|SB4_6|S4_0|ASSB4_3|AS5_9|SB5_9|S5_0|ASSB5_6|AS6_11|SB6_7|S6_0|ASSB6_6|AS7_3|SB7_2|S7_0|ASSB7_2|AS8_0|SB8_0|S8_0|ASSB8_0|AS9_5|SB9_5|S9_0|ASSB9_3|AS10_7|SB10_6|S10_0|ASSB10_5|AS11_7|SB11_2|S11_0|ASSB11_2|AS12_3|SB12_4|S12_0|ASSB12_2|AS13_16|SB13_9|S13_0|ASSB13_9|AS14_28|SB14_19|S14_0|ASSB14_16|AS15_6|SB15_8|S15_0|ASSB…	AB1_6|AB2_10|AB3_5|AB4_16|AB5_4|AB6_11|AB7_5|AB8_9|AB9_8|AB10_9|AB11_2|AB12_13|AB13_9|AB14_29|AB15_6|AB16_4|AB17_9|AB18_25|AB19_1|AB20_12|AB21_6|AB22_26|AB23_6|AB24_10|AB25_3|AB26_13|AB27_5|AB28_21|AB29_5|AB30_22|AB31_2|AB32_13|AB33_6|AB34_10|AB35_8|AB36_10|AB37_9|AB38_18|AB39_21|AB40_26|AB41_1|AB42_17|AB43_17|AB44_24|AB45_9|AB46_33|AB47_19|AB48_34|AB49_21|AB50_36|AB51_40|AB52_63|AB53_24|AB54_49	-	6,9,24,2,15,5,31,14,29,12,9,25,10,13,20,5,7,27,11,69,16,0,1,0,0,2,0,16,22,18,16,18,14,38,10,31,10,25,22,14,25,25,12,14,21,28,45,17,41,48,62,56,101,57	0.232558139534884,0.248447204968944,0.518638573743922,0.0917431192660551,0.402414486921529,0.223964165733483,0.397308554950336,0.530805687203791,0.430506587493041,0.492307692307692,0.225352112676056,0.478697941598851,0.365965233302836,0.295874822190612,0.392638036809816,0.251889168765743,0.287769784172662,0.509554140127389,0.240963855421687,0.553383458646617,0.431994600067499,0,0.0165562913907285…	0	-0.3567	FALSE	UP_MUT
ENSG00000180233.9	ZNRF2	chr7:30405871-30409259	+	ES	37	True	False	protein_coding	1_ss_annotated_(over_5_ss):30405911	41,37,41	30405911,30407225,30407261,30409219	regular	15	False	bcc_878950|Cycle_12611089	41,41	30405911,30409219	psi1+2:0.56,psi3+4:0.54,psi5+6:0.47,psi7+8:0.29,psi9+10:0.74,psi11+12:0.53,psi13+14:0.69,psi15+16:0.64,psi17+18:0.71,psi19+20:0.64,psi21+22:0.43,psi23+24:0.67,psi25+26:0.67,psi27+28:0.69,psi29+30:0.77,psi31+32:0.64,psi33+34:0.61,psi35+36:0.67,psi37+38:0.47,psi39+40:0.82,psi41+42:0.21,psi43+44:0.06,psi45+46:0.22,psi47+48:0.27,psi49+50:0.49,psi51+52:0.22,psi53+54:0.37	AS1_14|SB1_26|S1_0|ASSB1_10|AS2_21|SB2_19|S2_0|ASSB2_15|AS3_8|SB3_10|S3_0|ASSB3_4|AS4_6|SB4_8|S4_0|ASSB4_4|AS5_5|SB5_13|S5_0|ASSB5_3|AS6_6|SB6_9|S6_0|ASSB6_4|AS7_1|SB7_3|S7_0|ASSB7_1|AS8_3|SB8_2|S8_0|ASSB8_1|AS9_6|SB9_14|S9_0|ASSB9_5|AS10_4|SB10_6|S10_0|ASSB10_3|AS11_24|SB11_32|S11_0|ASSB11_19|AS12_17|SB12_13|S12_0|ASSB12_6|AS13_10|SB13_19|S13_0|ASSB13_8|AS14_8|SB14_12|S14_0|ASSB14_6|AS15_25|SB15…	AB1_13|AB2_10|AB3_7|AB4_5|AB5_8|AB6_4|AB7_6|AB8_1|AB9_2|AB10_1|AB11_19|AB12_12|AB13_6|AB14_1|AB15_16|AB16_8|AB17_7|AB18_5|AB19_9|AB20_4|AB21_10|AB22_4|AB23_2|AB24_4|AB25_2|AB26_5|AB27_5|AB28_1|AB29_12|AB30_2|AB31_2|AB32_0|AB33_10|AB34_10|AB35_10|AB36_5|AB37_14|AB38_7|AB39_5|AB40_3|AB41_4|AB42_4|AB43_8|AB44_3|AB45_8|AB46_7|AB47_9|AB48_10|AB49_15|AB50_8|AB51_2|AB52_3|AB53_10|AB54_1	-	40,21,18,5,12,45,22,58,38,24,12,23,17,18,61,4,39,50,27,50,3,1,7,12,30,2,7,22,13,14,8,3,28,7,23,11,10,11,8,6,6,13,2,18,17,22,8,8,11,17,22,22,5,9	0.556120718887759,0.526766595289079,0.469764481222152,NaN,NaN,0.525491313016235,0.684110731892302,0.634725744027759,0.704180790960452,0.623179227359088,0.429132141299608,0.664552501761804,0.661290322580645,0.673972602739726,0.763780729882425,NaN,0.598876404494382,0.669606402090479,0.458195364238411,0.811559778305622,NaN,0.0589503953989935,0.221024258760108,0.27318156579678,0.484442693974006,NaN,N…	0.0351409	-0.3556	FALSE	UP_MUT
ENSG00000137133.6	HINT2	chr9:35813103-35813303	-	altA	11	True	False	protein_coding	2_ss_annotated_(over_3_ss):35813142,35813263	51,41	35813153,35813263	regular	0	False	bcc_45874|Cycle_0	40,41	35813142,35813263	psi1+2:0.27,psi3+4:0.19,psi5+6:0.48,psi7+8:0.34,psi9+10:0.39,psi11+12:0.33,psi13+14:0.37,psi15+16:0.38,psi17+18:0.54,psi19+20:0.47,psi21+22:0.51,psi23+24:0.29,psi25+26:0.43,psi27+28:0.32,psi29+30:0.58,psi31+32:0.34,psi33+34:0.41,psi35+36:0.5,psi37+38:0.27,psi39+40:0.33,psi41+42:0.34,psi43+44:0.06,psi45+46:0.01,psi47+48:0.01,psi49+50:0.01,psi51+52:0.03,psi53+54:0.03	AS1_67|SB1_57|S1_0|ASSB1_54|AS2_59|SB2_56|S2_0|ASSB2_53|AS3_38|SB3_32|S3_0|ASSB3_30|AS4_28|SB4_28|S4_0|ASSB4_22|AS5_56|SB5_52|S5_0|ASSB5_52|AS6_40|SB6_33|S6_0|ASSB6_31|AS7_100|SB7_90|S7_0|ASSB7_85|AS8_95|SB8_89|S8_0|ASSB8_82|AS9_123|SB9_117|S9_0|ASSB9_113|AS10_106|SB10_98|S10_0|ASSB10_94|AS11_110|SB11_102|S11_0|ASSB11_100|AS12_104|SB12_95|S12_0|ASSB12_92|AS13_35|SB13_32|S13_0|ASSB13_31|AS14_49|SB…	AB1_140|AB2_140|AB3_128|AB4_123|AB5_50|AB6_35|AB7_181|AB8_152|AB9_156|AB10_155|AB11_197|AB12_167|AB13_57|AB14_58|AB15_57|AB16_67|AB17_48|AB18_34|AB19_85|AB20_61|AB21_97|AB22_78|AB23_77|AB24_60|AB25_92|AB26_80|AB27_41|AB28_44|AB29_44|AB30_46|AB31_145|AB32_128|AB33_136|AB34_134|AB35_45|AB36_42|AB37_79|AB38_74|AB39_73|AB40_40|AB41_65|AB42_62|AB43_72|AB44_75|AB45_71|AB46_73|AB47_35|AB48_33|AB49_87|AB…	-	115,71,103,222,232,185,76,83,98,110,159,86,128,43,131,125,186,113,65,59,69,11,2,1,2,6,8,271,262,100,388,324,333,115,121,75,109,137,187,149,82,84,220,242,101,161,109,122,148,164,79,149,152,202	0.271994627266622,0.192631050075364,0.475574303140854,0.334997578151198,0.386666666666667,0.328467153284672,0.36782982791587,0.376533183982078,0.534977759805904,0.470482627521386,0.5053957540321,0.28820852296235,0.430636318325303,0.315861068286932,0.578602977261574,0.333443108842417,0.403589606214841,0.496232041203578,0.262240374557952,0.32275275207672,0.332421340629275,0.0614186254911422,0.01062…	0	-0.3544	FALSE	UP_MUT
ENSG00000188559.9	RALGAPA2	chr20:20583227-20585859	-	ES	51	False	False	protein_coding	1_ss_annotated_(over_5_ss):20585819	40,51,41	20583266,20584045,20584095,20585819	regular	8	False	bcc_878950|Cycle_10842246	40,41	20583266,20585819	psi1+2:0.53,psi3+4:NaN,psi5+6:0.18,psi7+8:NaN,psi9+10:NaN,psi11+12:0.69,psi13+14:0.22,psi15+16:0.75,psi17+18:0.59,psi19+20:0.65,psi21+22:0.32,psi23+24:0.5,psi25+26:NaN,psi27+28:0.23,psi29+30:0.61,psi31+32:NaN,psi33+34:0.39,psi35+36:0.47,psi37+38:0.87,psi39+40:0.59,psi41+42:0.0,psi43+44:0.11,psi45+46:0.08,psi47+48:0.15,psi49+50:0.2,psi51+52:0.02,psi53+54:NaN	AS1_5|SB1_4|S1_0|ASSB1_2|AS2_6|SB2_8|S2_0|ASSB2_4|AS3_1|SB3_2|S3_0|ASSB3_1|AS4_0|SB4_0|S4_0|ASSB4_0|AS5_4|SB5_3|S5_0|ASSB5_0|AS6_4|SB6_2|S6_0|ASSB6_1|AS7_4|SB7_0|S7_0|ASSB7_0|AS8_1|SB8_0|S8_0|ASSB8_0|AS9_0|SB9_0|S9_0|ASSB9_0|AS10_0|SB10_0|S10_0|ASSB10_0|AS11_12|SB11_6|S11_0|ASSB11_4|AS12_3|SB12_4|S12_0|ASSB12_0|AS13_3|SB13_3|S13_0|ASSB13_0|AS14_6|SB14_8|S14_0|ASSB14_4|AS15_22|SB15_20|S15_0|ASSB15…	AB1_4|AB2_4|AB3_3|AB4_0|AB5_13|AB6_14|AB7_2|AB8_1|AB9_0|AB10_3|AB11_3|AB12_1|AB13_20|AB14_12|AB15_6|AB16_7|AB17_5|AB18_10|AB19_5|AB20_3|AB21_2|AB22_2|AB23_5|AB24_7|AB25_0|AB26_3|AB27_14|AB28_14|AB29_6|AB30_11|AB31_1|AB32_3|AB33_1|AB34_3|AB35_9|AB36_6|AB37_5|AB38_1|AB39_13|AB40_19|AB41_8|AB42_6|AB43_2|AB44_3|AB45_26|AB46_29|AB47_10|AB48_11|AB49_19|AB50_12|AB51_29|AB52_36|AB53_2|AB54_0	-	14,1,11,0,0,13,14,60,30,17,2,26,3,13,39,0,4,24,66,70,0,1,8,7,12,2,2,8,3,32,3,3,4,32,13,14,6,3,16,3,27,16,3,4,17,6,31,13,5,63,24,30,63,2	NaN,NaN,0.174193548387097,NaN,NaN,NaN,0.211646136618141,0.739051094890511,0.568022440392707,0.634854771784232,NaN,0.499288762446657,NaN,0.228070175438597,0.599317017643711,NaN,NaN,0.464183381088825,0.870967741935484,0.580823601720959,0,NaN,0.072289156626506,0.151807228915663,0.197080291970803,0.0191082802547771,NaN	0.00487297	-0.3541	FALSE	UP_MUT
ENSG00000161996.13	WDR90	chr16:708304-708563	+	altA	15	False	False	protein_coding	2_ss_annotated_(over_3_ss):708344,708525	41,54	708344,708510	regular	2	False	bcc_878950|Cycle_7155591	41,39	708344,708525	psi1+2:0.41,psi3+4:0.37,psi5+6:0.34,psi7+8:0.38,psi9+10:0.47,psi11+12:0.26,psi13+14:0.29,psi15+16:0.43,psi17+18:0.52,psi19+20:0.48,psi21+22:0.33,psi23+24:0.42,psi25+26:0.44,psi27+28:0.19,psi29+30:0.4,psi31+32:0.53,psi33+34:0.43,psi35+36:0.53,psi37+38:0.47,psi39+40:0.35,psi41+42:0.48,psi43+44:0.12,psi45+46:0.0,psi47+48:0.0,psi49+50:0.03,psi51+52:0.13,psi53+54:0.02	AS1_11|SB1_10|S1_0|ASSB1_10|AS2_13|SB2_11|S2_0|ASSB2_10|AS3_13|SB3_10|S3_0|ASSB3_10|AS4_9|SB4_8|S4_0|ASSB4_7|AS5_8|SB5_8|S5_0|ASSB5_8|AS6_12|SB6_11|S6_0|ASSB6_10|AS7_11|SB7_11|S7_0|ASSB7_11|AS8_14|SB8_12|S8_0|ASSB8_11|AS9_20|SB9_20|S9_0|ASSB9_19|AS10_29|SB10_27|S10_0|ASSB10_24|AS11_9|SB11_10|S11_0|ASSB11_9|AS12_11|SB12_9|S12_0|ASSB12_9|AS13_5|SB13_5|S13_0|ASSB13_4|AS14_9|SB14_9|S14_0|ASSB14_8|AS1…	AB1_13|AB2_14|AB3_15|AB4_13|AB5_15|AB6_19|AB7_15|AB8_18|AB9_24|AB10_26|AB11_17|AB12_26|AB13_19|AB14_15|AB15_22|AB16_23|AB17_17|AB18_11|AB19_28|AB20_29|AB21_27|AB22_32|AB23_9|AB24_12|AB25_35|AB26_22|AB27_23|AB28_17|AB29_21|AB30_34|AB31_10|AB32_13|AB33_29|AB34_16|AB35_7|AB36_12|AB37_9|AB38_11|AB39_29|AB40_31|AB41_14|AB42_7|AB43_24|AB44_20|AB45_15|AB46_11|AB47_11|AB48_13|AB49_28|AB50_21|AB51_45|AB52…	-	21,20,24,28,53,16,16,39,33,46,27,25,46,11,39,24,35,29,22,37,22,7,0,0,2,13,2,26,29,40,38,52,39,34,44,26,43,46,29,49,39,52,18,40,22,21,58,20,44,30,28,48,75,75	0.404819277108434,0.367393800229621,0.335664335664336,0.382905982905983,0.461873638344227,0.256770310932798,0.283813747228381,0.427397260273973,0.516634050880626,0.473921442369607,0.330781010719755,0.420609884332282,0.441511697660468,0.191930207197383,0.387096774193548,0.528925619834711,0.424242424242424,0.526077097505669,0.468708388814913,0.349468713105077,0.480874316939891,0.118143459915612,0,0…	4.06833e-14	-0.3527	FALSE	UP_MUT
ENSG00000197208.5	SLC22A4	chr5:131649422-131663009	+	ES	172	True	True	protein_coding	all_splice_sites_known_(4_ss)	40,172,40	131649461,131657877,131658048,131662970	regular	27	False	bcc_878950|Cycle_3395915	40,40	131649461,131662970	psi1+2:0.84,psi3+4:0.67,psi5+6:0.57,psi7+8:0.77,psi9+10:0.81,psi11+12:0.92,psi13+14:0.43,psi15+16:0.8,psi17+18:0.44,psi19+20:0.68,psi21+22:0.88,psi23+24:0.76,psi25+26:0.89,psi27+28:0.45,psi29+30:0.51,psi31+32:0.8,psi33+34:0.89,psi35+36:0.8,psi37+38:0.82,psi39+40:0.4,psi41+42:0.59,psi43+44:0.72,psi45+46:0.21,psi47+48:0.28,psi49+50:0.23,psi51+52:0.11,psi53+54:0.57	AS1_72|SB1_119|S1_66|ASSB1_0|AS2_74|SB2_58|S2_66|ASSB2_0|AS3_40|SB3_72|S3_49|ASSB3_0|AS4_42|SB4_57|S4_44|ASSB4_0|AS5_16|SB5_21|S5_16|ASSB5_0|AS6_15|SB6_13|S6_15|ASSB6_0|AS7_71|SB7_94|S7_45|ASSB7_0|AS8_71|SB8_56|S8_44|ASSB8_0|AS9_75|SB9_100|S9_84|ASSB9_0|AS10_61|SB10_84|S10_71|ASSB10_0|AS11_105|SB11_149|S11_85|ASSB11_0|AS12_96|SB12_96|S12_103|ASSB12_0|AS13_31|SB13_34|S13_17|ASSB13_0|AS14_18|SB14_3…	AB1_14|AB2_11|AB3_24|AB4_19|AB5_14|AB6_9|AB7_21|AB8_14|AB9_20|AB10_15|AB11_8|AB12_9|AB13_26|AB14_37|AB15_3|AB16_7|AB17_24|AB18_20|AB19_14|AB20_24|AB21_11|AB22_11|AB23_15|AB24_5|AB25_13|AB26_19|AB27_26|AB28_22|AB29_17|AB30_9|AB31_29|AB32_25|AB33_7|AB34_6|AB35_6|AB36_1|AB37_11|AB38_5|AB39_15|AB40_7|AB41_25|AB42_16|AB43_17|AB44_20|AB45_18|AB46_27|AB47_19|AB48_18|AB49_31|AB50_35|AB51_34|AB52_36|AB53_…	-	380,268,105,399,444,539,140,110,92,172,368,244,648,110,72,507,285,96,226,42,161,272,40,48,56,23,87,24,45,27,41,36,16,63,10,40,28,17,27,28,46,24,43,12,8,17,21,39,37,51,43,64,68,23	0.834064969271291,0.654057352043929,0.552486187845304,0.755467196819085,0.796555435952637,0.914489311163896,0.413650465356774,0.777385159010601,0.422018348623853,0.661029976940815,0.872968805598387,0.741528643063364,0.880195599022005,0.431541781090624,0.48780487804878,0.789166472098996,0.882899628252788,0.792079207920792,0.808442139152209,0.388349514563107,0.567200986436498,0.700038605070133,0.19…	0.00103007	-0.35	FALSE	UP_MUT
ENSG00000087206.12	UIMC1	chr5:176338405-176370375	-	altA	754	True	False	protein_coding	1_ss_annotated_(over_3_ss):176370336	792,40	176339196,176370336	regular	11	True	bcc_878950|Cycle_2936137	38,40	176338442,176370336	psi1+2:0.92,psi3+4:0.31,psi5+6:0.7,psi7+8:0.68,psi9+10:0.7,psi11+12:0.23,psi13+14:0.64,psi15+16:0.81,psi17+18:0.26,psi19+20:0.8,psi21+22:0.71,psi23+24:0.52,psi25+26:0.88,psi27+28:0.53,psi29+30:0.9,psi31+32:0.75,psi33+34:0.76,psi35+36:0.22,psi37+38:0.21,psi39+40:0.89,psi41+42:0.91,psi43+44:0.49,psi45+46:0.23,psi47+48:0.18,psi49+50:0.29,psi51+52:0.18,psi53+54:0.57	AS1_38|SB1_21|S1_282|ASSB1_0|AS2_21|SB2_23|S2_269|ASSB2_0|AS3_5|SB3_1|S3_33|ASSB3_0|AS4_0|SB4_0|S4_33|ASSB4_0|AS5_9|SB5_0|S5_69|ASSB5_0|AS6_8|SB6_2|S6_60|ASSB6_0|AS7_7|SB7_1|S7_78|ASSB7_0|AS8_0|SB8_2|S8_80|ASSB8_0|AS9_11|SB9_1|S9_99|ASSB9_0|AS10_8|SB10_1|S10_88|ASSB10_0|AS11_3|SB11_0|S11_46|ASSB11_0|AS12_7|SB12_2|S12_39|ASSB12_0|AS13_17|SB13_7|S13_108|ASSB13_0|AS14_9|SB14_10|S14_95|ASSB14_0|AS15_…	AB1_6|AB2_0|AB3_10|AB4_6|AB5_1|AB6_5|AB7_6|AB8_2|AB9_6|AB10_3|AB11_18|AB12_14|AB13_8|AB14_6|AB15_6|AB16_5|AB17_11|AB18_3|AB19_3|AB20_2|AB21_3|AB22_3|AB23_17|AB24_6|AB25_3|AB26_2|AB27_6|AB28_3|AB29_3|AB30_0|AB31_7|AB32_4|AB33_4|AB34_2|AB35_11|AB36_7|AB37_16|AB38_5|AB39_2|AB40_1|AB41_11|AB42_6|AB43_8|AB44_1|AB45_17|AB46_15|AB47_19|AB48_10|AB49_12|AB50_8|AB51_18|AB52_14|AB53_10|AB54_5	-	615,71,157,186,199,81,236,426,41,141,106,322,288,90,230,248,156,55,56,215,1526,79,101,70,73,65,146,6,17,7,9,9,29,14,11,13,4,5,31,4,9,3,9,5,21,22,3,16,9,36,34,20,31,12	0.905743740795287,0.281373844121532,0.677697841726619,0.659574468085106,0.674576271186441,0.207514944491887,0.612456747404844,0.784049079754601,0.228200371057514,0.767695099818512,NaN,0.493360572012257,0.870967741935484,NaN,0.877862595419847,0.720930232558139,0.745222929936306,0.197132616487455,0.192660550458716,0.870445344129555,0.899410609037328,NaN,0.208247422680412,0.161787365177196,0.2549476…	0.00394564	-0.3496	FALSE	UP_MUT
ENSG00000130254.7	SAFB2	chr19:5595468-5598844	-	altA	13	True	False	protein_coding	2_ss_annotated_(over_3_ss):5595508,5598804	54,41	5595521,5598804	regular	5	False	bcc_878950|Cycle_1577828	41,41	5595508,5598804	psi1+2:0.35,psi3+4:0.21,psi5+6:0.39,psi7+8:0.3,psi9+10:0.4,psi11+12:0.41,psi13+14:0.35,psi15+16:0.41,psi17+18:0.4,psi19+20:0.33,psi21+22:0.32,psi23+24:0.33,psi25+26:0.41,psi27+28:0.3,psi29+30:0.38,psi31+32:0.36,psi33+34:0.33,psi35+36:0.36,psi37+38:0.62,psi39+40:0.32,psi41+42:0.21,psi43+44:0.0,psi45+46:0.0,psi47+48:0.02,psi49+50:0.01,psi51+52:0.0,psi53+54:0.0	AS1_55|SB1_61|S1_0|ASSB1_50|AS2_48|SB2_45|S2_0|ASSB2_41|AS3_31|SB3_39|S3_0|ASSB3_31|AS4_25|SB4_27|S4_0|ASSB4_20|AS5_33|SB5_37|S5_0|ASSB5_31|AS6_28|SB6_26|S6_0|ASSB6_25|AS7_36|SB7_47|S7_0|ASSB7_33|AS8_28|SB8_31|S8_0|ASSB8_26|AS9_59|SB9_66|S9_0|ASSB9_52|AS10_47|SB10_45|S10_0|ASSB10_40|AS11_50|SB11_55|S11_0|ASSB11_45|AS12_53|SB12_52|S12_0|ASSB12_48|AS13_44|SB13_50|S13_0|ASSB13_42|AS14_19|SB14_21|S14…	AB1_106|AB2_72|AB3_134|AB4_69|AB5_44|AB6_41|AB7_72|AB8_66|AB9_84|AB10_67|AB11_77|AB12_65|AB13_64|AB14_43|AB15_125|AB16_97|AB17_66|AB18_45|AB19_149|AB20_118|AB21_98|AB22_72|AB23_69|AB24_46|AB25_80|AB26_65|AB27_127|AB28_83|AB29_76|AB30_48|AB31_111|AB32_68|AB33_72|AB34_56|AB35_130|AB36_89|AB37_114|AB38_66|AB39_125|AB40_92|AB41_86|AB42_78|AB43_186|AB44_127|AB45_87|AB46_49|AB47_147|AB48_91|AB49_306|AB…	-	106,64,73,80,121,101,67,169,76,112,71,89,99,100,82,93,65,159,347,113,49,0,0,6,4,1,1,173,212,100,161,157,130,107,216,102,199,133,157,125,203,116,144,115,253,190,210,158,315,155,277,484,221,353	0.345922712619891,0.206711832361746,0.386542683714323,0.300160146419584,0.399484639851834,0.40141527723924,0.350852544862379,0.403106637966141,0.391408114558473,0.32696073195913,0.315435877986672,0.328546346733895,0.406042114740159,0.298344551573586,0.378944995491434,0.357927344410025,0.327899107966779,0.351684514336579,0.611861345260623,0.317154983570646,0.211162497372293,0,0,0.0183534151527586,…	0	-0.3479	FALSE	UP_MUT
ENSG00000228261.1	RP11-127L20.3	chr10:106083288-106083733	+	IR	367	True	False	lincRNA	all_splice_sites_known_(2_ss)	446	-	regular	5	False	bcc_878950|Cycle_6519367	41,38	106083328,106083696	psi1+2:0.9,psi3+4:0.96,psi5+6:1.0,psi7+8:1.0,psi9+10:0.95,psi11+12:1.0,psi13+14:0.97,psi15+16:0.88,psi17+18:0.91,psi19+20:0.49,psi21+22:1.0,psi23+24:1.0,psi25+26:0.96,psi27+28:1.0,psi29+30:1.0,psi31+32:1.0,psi33+34:0.92,psi35+36:1.0,psi37+38:0.95,psi39+40:1.0,psi41+42:0.98,psi43+44:0.79,psi45+46:0.79,psi47+48:0.34,psi49+50:0.3,psi51+52:0.73,psi53+54:0.89	AS1_4|SB1_5|S1_15|ASSB1_0|AS2_4|SB2_5|S2_14|ASSB2_0|AS3_15|SB3_22|S3_36|ASSB3_0|AS4_14|SB4_15|S4_36|ASSB4_0|AS5_6|SB5_13|S5_35|ASSB5_0|AS6_15|SB6_7|S6_28|ASSB6_0|AS7_6|SB7_8|S7_17|ASSB7_0|AS8_3|SB8_8|S8_18|ASSB8_0|AS9_11|SB9_6|S9_28|ASSB9_0|AS10_13|SB10_13|S10_24|ASSB10_0|AS11_19|SB11_24|S11_46|ASSB11_0|AS12_15|SB12_24|S12_36|ASSB12_0|AS13_30|SB13_32|S13_44|ASSB13_0|AS14_24|SB14_17|S14_46|ASSB14_…	AB1_0|AB2_1|AB3_1|AB4_0|AB5_0|AB6_0|AB7_0|AB8_0|AB9_0|AB10_1|AB11_0|AB12_0|AB13_0|AB14_1|AB15_2|AB16_0|AB17_4|AB18_4|AB19_5|AB20_7|AB21_0|AB22_0|AB23_0|AB24_0|AB25_1|AB26_2|AB27_0|AB28_0|AB29_0|AB30_0|AB31_0|AB32_0|AB33_2|AB34_0|AB35_0|AB36_0|AB37_1|AB38_1|AB39_0|AB40_0|AB41_0|AB42_1|AB43_9|AB44_2|AB45_4|AB46_2|AB47_33|AB48_43|AB49_6|AB50_10|AB51_4|AB52_6|AB53_2|AB54_1	GT/AG	44,136,105,62,94,137,185,70,360,44,88,583,301,162,48,281,110,46,193,72,299,204,132,225,34,131,94,1,1,0,0,1,0,1,2,7,9,0,0,3,0,0,0,2,0,2,0,1,11,7,88,16,10,2	NaN,0.960142984807864,1,1,0.943343495934959,1,0.970387092490538,0.861102460292744,0.901083581522084,NaN,1,1,0.94672930684397,1,NaN,1,0.906908787309539,NaN,0.94473015676312,1,0.981468400714672,0.766625440015222,0.769594095940959,0.31171632499167,0.273467725514152,0.698831791478155,0.892762683337341	1.75243e-07	-0.3468	FALSE	UP_MUT
ENSG00000136051.9	KIAA1033	chr12:105514335-105514916	+	altA	12	False	True	protein_coding	all_splice_sites_known_(3_ss)	41,50	105514375,105514867	regular	1	False	bcc_878950|Cycle_12176262	41,38	105514375,105514879	psi1+2:0.47,psi3+4:0.59,psi5+6:0.31,psi7+8:0.32,psi9+10:0.52,psi11+12:0.52,psi13+14:0.3,psi15+16:0.49,psi17+18:0.33,psi19+20:0.39,psi21+22:0.56,psi23+24:0.46,psi25+26:0.46,psi27+28:0.28,psi29+30:0.39,psi31+32:0.53,psi33+34:0.47,psi35+36:0.34,psi37+38:0.28,psi39+40:0.46,psi41+42:0.62,psi43+44:0.06,psi45+46:0.08,psi47+48:0.07,psi49+50:0.1,psi51+52:0.12,psi53+54:0.08	AS1_49|SB1_50|S1_0|ASSB1_40|AS2_35|SB2_37|S2_0|ASSB2_31|AS3_66|SB3_68|S3_0|ASSB3_55|AS4_48|SB4_50|S4_0|ASSB4_43|AS5_54|SB5_48|S5_0|ASSB5_36|AS6_40|SB6_37|S6_0|ASSB6_34|AS7_16|SB7_13|S7_0|ASSB7_12|AS8_18|SB8_16|S8_0|ASSB8_16|AS9_32|SB9_35|S9_0|ASSB9_29|AS10_26|SB10_23|S10_0|ASSB10_21|AS11_44|SB11_37|S11_0|ASSB11_34|AS12_33|SB12_37|S12_0|ASSB12_32|AS13_47|SB13_37|S13_0|ASSB13_27|AS14_39|SB14_38|S14…	AB1_58|AB2_38|AB3_50|AB4_30|AB5_110|AB6_89|AB7_34|AB8_23|AB9_30|AB10_18|AB11_36|AB12_25|AB13_113|AB14_65|AB15_74|AB16_52|AB17_136|AB18_103|AB19_67|AB20_66|AB21_71|AB22_44|AB23_46|AB24_32|AB25_63|AB26_37|AB27_128|AB28_109|AB29_76|AB30_51|AB31_48|AB32_34|AB33_46|AB34_61|AB35_74|AB36_46|AB37_110|AB38_66|AB39_55|AB40_50|AB41_51|AB42_36|AB43_157|AB44_98|AB45_172|AB46_132|AB47_216|AB48_164|AB49_181|AB5…	-	94,136,118,35,62,68,86,132,122,72,129,102,84,100,85,84,97,81,82,99,153,20,33,36,39,37,16,93,83,235,66,50,56,179,123,219,99,90,107,87,229,119,66,96,139,185,101,84,257,346,442,324,231,164	0.467367361067405,0.587200087446029,0.30357898850425,0.315243415802075,0.518416596104996,0.513183034008407,0.29432915998787,0.482308866379908,0.325971522305273,0.387017758726271,0.554431206136772,0.452823826917673,0.455988455988456,0.274887783151815,0.382751937984496,0.524916943521595,0.467284590523812,0.335940781184376,0.277870715909578,0.459734305196332,0.612589326440626,0.0632835342652301,0.07…	0	-0.3449	FALSE	UP_MUT
ENSG00000197312.7	DDI2	chr1:15978351-15986369	+	ES	259	True	True	protein_coding	all_splice_sites_known_(4_ss)	40,259,38	15978390,15982916,15983174,15986332	regular	2	False	bcc_878950|Cycle_7812699	40,38	15978390,15986332	psi1+2:0.8,psi3+4:0.73,psi5+6:0.68,psi7+8:0.9,psi9+10:0.91,psi11+12:0.8,psi13+14:0.58,psi15+16:0.74,psi17+18:0.47,psi19+20:0.74,psi21+22:0.92,psi23+24:0.92,psi25+26:0.89,psi27+28:0.57,psi29+30:0.78,psi31+32:0.79,psi33+34:0.78,psi35+36:0.7,psi37+38:0.59,psi39+40:0.5,psi41+42:0.95,psi43+44:0.6,psi45+46:0.35,psi47+48:0.44,psi49+50:0.42,psi51+52:0.45,psi53+54:0.63	AS1_8|SB1_84|S1_59|ASSB1_0|AS2_12|SB2_103|S2_43|ASSB2_0|AS3_8|SB3_55|S3_39|ASSB3_0|AS4_3|SB4_80|S4_41|ASSB4_0|AS5_5|SB5_17|S5_45|ASSB5_0|AS6_3|SB6_27|S6_36|ASSB6_0|AS7_24|SB7_78|S7_108|ASSB7_0|AS8_23|SB8_94|S8_63|ASSB8_0|AS9_13|SB9_67|S9_61|ASSB9_0|AS10_10|SB10_99|S10_43|ASSB10_0|AS11_3|SB11_36|S11_45|ASSB11_0|AS12_8|SB12_49|S12_27|ASSB12_0|AS13_15|SB13_43|S13_50|ASSB13_0|AS14_15|SB14_72|S14_41|A…	AB1_5|AB2_4|AB3_5|AB4_5|AB5_5|AB6_7|AB7_5|AB8_3|AB9_3|AB10_1|AB11_4|AB12_2|AB13_14|AB14_15|AB15_5|AB16_8|AB17_5|AB18_9|AB19_3|AB20_6|AB21_1|AB22_1|AB23_0|AB24_2|AB25_3|AB26_3|AB27_14|AB28_14|AB29_4|AB30_1|AB31_6|AB32_7|AB33_1|AB34_4|AB35_8|AB36_4|AB37_4|AB38_5|AB39_8|AB40_13|AB41_0|AB42_1|AB43_3|AB44_3|AB45_19|AB46_15|AB47_14|AB48_9|AB49_10|AB50_17|AB51_9|AB52_19|AB53_4|AB54_4	-	138,106,114,308,156,86,151,135,43,74,73,127,156,139,64,152,63,127,53,79,66,35,78,80,74,87,41,9,10,14,9,4,5,29,13,13,7,2,3,5,27,5,10,4,14,9,20,1,6,39,27,26,27,6	0.78016960208741,0.710431345592026,0.653343130051433,0.887903315223417,0.900266350991418,0.799237459787918,0.546517562990116,0.706190061028771,0.433613445378151,0.709875784036404,0.894158291457286,0.907392140697994,0.878365696960947,0.543703926583421,0.747641156207878,0.778668067778799,0.784733312040881,0.677379649890591,0.576810380912516,0.477600372035343,0.938559708295351,NaN,0.316430020283976,…	0.000343552	-0.3432	FALSE	UP_MUT
ENSG00000140464.15	PML	chr15:74326831-74327552	+	altA	29	True	True	protein_coding	all_splice_sites_known_(3_ss)	41,69	74326871,74327484	regular	5	False	bcc_878950|Cycle_12317611	41,40	74326871,74327513	psi1+2:0.76,psi3+4:0.82,psi5+6:0.84,psi7+8:0.67,psi9+10:0.81,psi11+12:0.77,psi13+14:0.79,psi15+16:0.58,psi17+18:0.82,psi19+20:0.8,psi21+22:0.76,psi23+24:0.63,psi25+26:0.75,psi27+28:0.8,psi29+30:0.79,psi31+32:0.75,psi33+34:0.85,psi35+36:0.79,psi37+38:0.87,psi39+40:0.7,psi41+42:0.57,psi43+44:0.1,psi45+46:0.53,psi47+48:0.41,psi49+50:0.46,psi51+52:0.55,psi53+54:0.46	AS1_59|SB1_26|S1_0|ASSB1_20|AS2_43|SB2_37|S2_0|ASSB2_27|AS3_44|SB3_20|S3_0|ASSB3_13|AS4_46|SB4_41|S4_0|ASSB4_35|AS5_59|SB5_29|S5_0|ASSB5_24|AS6_57|SB6_42|S6_0|ASSB6_37|AS7_36|SB7_17|S7_0|ASSB7_13|AS8_43|SB8_38|S8_0|ASSB8_32|AS9_63|SB9_39|S9_0|ASSB9_34|AS10_42|SB10_31|S10_0|ASSB10_24|AS11_31|SB11_18|S11_0|ASSB11_15|AS12_28|SB12_15|S12_0|ASSB12_11|AS13_90|SB13_42|S13_0|ASSB13_25|AS14_71|SB14_55|S14…	AB1_11|AB2_8|AB3_6|AB4_6|AB5_5|AB6_7|AB7_14|AB8_10|AB9_4|AB10_11|AB11_6|AB12_3|AB13_10|AB14_17|AB15_14|AB16_13|AB17_14|AB18_13|AB19_9|AB20_9|AB21_14|AB22_8|AB23_9|AB24_11|AB25_9|AB26_15|AB27_13|AB28_12|AB29_6|AB30_11|AB31_10|AB32_9|AB33_8|AB34_11|AB35_6|AB36_14|AB37_4|AB38_13|AB39_10|AB40_19|AB41_11|AB42_7|AB43_11|AB44_10|AB45_18|AB46_21|AB47_13|AB48_17|AB49_19|AB50_19|AB51_13|AB52_14|AB53_16|AB5…	-	77,77,95,76,85,37,132,49,151,72,73,61,80,131,81,60,130,118,159,88,31,3,66,33,41,42,26,18,13,14,28,16,8,27,26,25,13,17,27,21,24,16,15,17,23,18,28,17,21,44,35,37,26,23	0.759036144578313,0.813486370157819,0.833243096913914,0.666522304027718,0.796414112203586,0.77302037657983,0.782608695652174,0.581197832772002,0.816434149923236,0.803084549710823,0.759732750867275,0.624573378839591,0.737201365187713,0.800769753226172,0.788486960701839,0.746543778801843,0.849193548387097,0.790701522170748,0.866747425802544,0.698275862068966,0.573156813512897,0.0951821386603995,0.5…	4.86251e-06	-0.3425	FALSE	UP_MUT
ENSG00000179832.13	MROH1	chr8:145313777-145314179	+	altA	16	True	False	protein_coding	2_ss_annotated_(over_3_ss):145313817,145314143	41,53	145313817,145314127	regular	2	False	bcc_644769|Cycle_1	41,37	145313817,145314143	psi1+2:0.38,psi3+4:0.47,psi5+6:0.66,psi7+8:0.34,psi9+10:0.58,psi11+12:0.13,psi13+14:0.55,psi15+16:0.48,psi17+18:0.4,psi19+20:0.42,psi21+22:0.54,psi23+24:0.36,psi25+26:0.53,psi27+28:0.37,psi29+30:0.64,psi31+32:0.44,psi33+34:0.4,psi35+36:0.19,psi37+38:0.45,psi39+40:0.61,psi41+42:0.25,psi43+44:0.06,psi45+46:0.06,psi47+48:0.16,psi49+50:0.12,psi51+52:0.12,psi53+54:0.05	AS1_8|SB1_14|S1_0|ASSB1_7|AS2_13|SB2_11|S2_0|ASSB2_10|AS3_5|SB3_5|S3_0|ASSB3_4|AS4_13|SB4_13|S4_0|ASSB4_12|AS5_12|SB5_16|S5_0|ASSB5_12|AS6_20|SB6_23|S6_0|ASSB6_20|AS7_5|SB7_7|S7_0|ASSB7_5|AS8_7|SB8_9|S8_0|ASSB8_7|AS9_12|SB9_14|S9_0|ASSB9_11|AS10_19|SB10_18|S10_0|ASSB10_16|AS11_0|SB11_1|S11_0|ASSB11_0|AS12_3|SB12_4|S12_0|ASSB12_2|AS13_6|SB13_8|S13_0|ASSB13_6|AS14_15|SB14_16|S14_0|ASSB14_12|AS15_7|…	AB1_13|AB2_16|AB3_10|AB4_9|AB5_7|AB6_7|AB7_8|AB8_12|AB9_5|AB10_15|AB11_15|AB12_8|AB13_8|AB14_9|AB15_9|AB16_14|AB17_24|AB18_37|AB19_17|AB20_26|AB21_13|AB22_14|AB23_9|AB24_12|AB25_9|AB26_20|AB27_7|AB28_9|AB29_4|AB30_9|AB31_17|AB32_34|AB33_13|AB34_10|AB35_4|AB36_14|AB37_8|AB38_21|AB39_11|AB40_7|AB41_12|AB42_34|AB43_21|AB44_30|AB45_13|AB46_16|AB47_13|AB48_19|AB49_28|AB50_28|AB51_25|AB52_26|AB53_54|AB…	-	20,21,38,14,34,4,24,24,43,27,30,19,33,11,25,38,16,6,29,32,17,4,2,8,9,8,5,28,20,17,23,21,21,17,22,56,32,21,29,25,15,12,41,21,21,31,17,44,51,33,37,55,50,91	0.372137404580153,0.46560545764639,0.649715037264358,0.335586969883221,0.573281452658885,0.136482939632546,0.539481268011527,0.4751269035533,0.389185425852866,0.41181071568244,0.542420027816412,0.352186311787072,0.522745735174655,0.378306878306878,0.633528265107212,0.434731592842476,0.387337057728119,0.191646191646192,0.437017001545595,0.609672691744016,0.242768216770414,0.0611045828437133,0.0478…	1.1367e-13	-0.3422	FALSE	UP_MUT
ENSG00000106125.14	FAM188B	chr7:30811132-30818086	+	altA	14	True	False	protein_coding	2_ss_annotated_(over_3_ss):30811172,30818048	41,53	30811172,30818034	regular	0	False	bcc_544833|Cycle_0	41,39	30811172,30818048	psi1+2:0.46,psi3+4:0.43,psi5+6:0.46,psi7+8:0.47,psi9+10:0.38,psi11+12:0.44,psi13+14:0.3,psi15+16:0.63,psi17+18:0.49,psi19+20:0.37,psi21+22:0.51,psi23+24:0.33,psi25+26:0.46,psi27+28:0.39,psi29+30:0.46,psi31+32:0.53,psi33+34:0.33,psi35+36:0.57,psi37+38:0.44,psi39+40:0.41,psi41+42:0.19,psi43+44:0.08,psi45+46:NaN,psi47+48:0.0,psi49+50:0.14,psi51+52:0.05,psi53+54:0.15	AS1_34|SB1_33|S1_0|ASSB1_33|AS2_18|SB2_17|S2_0|ASSB2_15|AS3_19|SB3_19|S3_0|ASSB3_18|AS4_14|SB4_17|S4_0|ASSB4_13|AS5_11|SB5_11|S5_0|ASSB5_11|AS6_3|SB6_2|S6_0|ASSB6_2|AS7_37|SB7_35|S7_0|ASSB7_35|AS8_24|SB8_22|S8_0|ASSB8_20|AS9_24|SB9_25|S9_0|ASSB9_23|AS10_17|SB10_12|S10_0|ASSB10_12|AS11_37|SB11_35|S11_0|ASSB11_35|AS12_21|SB12_22|S12_0|ASSB12_18|AS13_20|SB13_21|S13_0|ASSB13_20|AS14_7|SB14_7|S14_0|AS…	AB1_34|AB2_18|AB3_21|AB4_20|AB5_11|AB6_2|AB7_34|AB8_24|AB9_30|AB10_22|AB11_47|AB12_17|AB13_35|AB14_20|AB15_14|AB16_5|AB17_7|AB18_4|AB19_49|AB20_40|AB21_12|AB22_17|AB23_30|AB24_15|AB25_21|AB26_26|AB27_9|AB28_6|AB29_41|AB30_22|AB31_10|AB32_8|AB33_50|AB34_28|AB35_15|AB36_17|AB37_14|AB38_6|AB39_16|AB40_12|AB41_23|AB42_13|AB43_11|AB44_9|AB45_3|AB46_0|AB47_8|AB48_4|AB49_20|AB50_13|AB51_12|AB52_3|AB53_1…	-	50,36,15,69,38,54,27,37,11,45,27,34,40,11,59,18,39,57,19,21,10,2,0,0,6,1,4,50,43,15,68,54,59,55,18,10,66,23,61,41,15,59,14,70,37,21,27,35,20,3,14,32,15,19	0.459770114942529,0.41606472117885,0.459770114942529,0.463398253861652,0.374568753080335,0.437867423474559,0.294679399727149,0.636285468615649,0.483516483516483,0.367197062423501,0.499768625636279,0.321741187603501,0.45364332293734,0.384279475982533,0.459770114942529,0.522496371552975,0.321649484536082,0.567305299825827,0.4350314825415,0.398293029871977,0.19559902200489,0.0784313725490196,NaN,0,0…	0.000205854	-0.342	FALSE	UP_MUT
ENSG00000172071.7	EIF2AK3	chr2:88879119-88882988	-	ES	70	True	False	protein_coding	2_ss_annotated_(over_4_ss):88879158,88882948	40,70,41	88879158,88882273,88882342,88882948	regular	15	False	bcc_878950|Cycle_4463602	40,41	88879158,88882948	psi1+2:0.7,psi3+4:0.69,psi5+6:0.65,psi7+8:0.21,psi9+10:0.58,psi11+12:0.81,psi13+14:0.36,psi15+16:0.77,psi17+18:0.55,psi19+20:0.51,psi21+22:0.25,psi23+24:0.43,psi25+26:0.62,psi27+28:0.72,psi29+30:0.61,psi31+32:0.5,psi33+34:0.73,psi35+36:0.83,psi37+38:0.59,psi39+40:0.8,psi41+42:0.65,psi43+44:0.21,psi45+46:0.4,psi47+48:0.23,psi49+50:0.3,psi51+52:0.26,psi53+54:0.17	AS1_18|SB1_33|S1_0|ASSB1_1|AS2_26|SB2_30|S2_0|ASSB2_6|AS3_16|SB3_21|S3_0|ASSB3_2|AS4_10|SB4_27|S4_0|ASSB4_3|AS5_32|SB5_48|S5_0|ASSB5_4|AS6_38|SB6_40|S6_0|ASSB6_15|AS7_12|SB7_11|S7_0|ASSB7_2|AS8_13|SB8_12|S8_0|ASSB8_1|AS9_7|SB9_13|S9_0|ASSB9_1|AS10_13|SB10_12|S10_0|ASSB10_3|AS11_61|SB11_112|S11_0|ASSB11_7|AS12_60|SB12_86|S12_0|ASSB12_17|AS13_19|SB13_20|S13_0|ASSB13_1|AS14_17|SB14_21|S14_0|ASSB14_8…	AB1_13|AB2_7|AB3_6|AB4_6|AB5_18|AB6_19|AB7_50|AB8_44|AB9_10|AB10_4|AB11_18|AB12_11|AB13_30|AB14_32|AB15_9|AB16_6|AB17_10|AB18_7|AB19_25|AB20_23|AB21_17|AB22_17|AB23_2|AB24_4|AB25_9|AB26_8|AB27_13|AB28_5|AB29_9|AB30_24|AB31_5|AB32_11|AB33_4|AB34_6|AB35_3|AB36_6|AB37_18|AB38_11|AB39_10|AB40_6|AB41_3|AB42_5|AB43_30|AB44_30|AB45_45|AB46_38|AB47_32|AB48_33|AB49_61|AB50_49|AB51_33|AB52_38|AB53_36|AB54_…	-	79,49,143,50,35,199,63,88,34,66,16,11,42,77,84,23,43,89,79,110,25,28,113,40,82,42,19,19,13,44,109,15,27,62,15,16,36,27,8,15,17,31,13,9,10,31,15,8,60,94,76,107,69,52	0.69044022442814,0.669082939986514,0.635485817742909,0.197474279584573,0.555882352941176,0.798128342245989,0.352782578638092,0.758862983072501,0.532688588007737,0.495826377295493,0.241206030150754,NaN,0.600317628374802,0.70842798727851,0.592424902046147,0.486931521170936,0.719330855018587,0.826815001720381,0.577527075812274,0.797315436241611,0.626353232291989,0.20021186440678,0.392041804086178,0.…	0.00344804	-0.3409	FALSE	UP_MUT
ENSG00000035928.10	RFC1	chr4:39322251-39328223	-	ES	78	False	True	protein_coding	all_splice_sites_known_(4_ss)	39,78,41	39322289,39324960,39325037,39328183	regular	4	False	bcc_878950|Cycle_9883605	39,41	39322289,39328183	psi1+2:0.79,psi3+4:0.82,psi5+6:0.43,psi7+8:0.33,psi9+10:0.75,psi11+12:0.63,psi13+14:0.32,psi15+16:0.61,psi17+18:0.41,psi19+20:0.59,psi21+22:0.91,psi23+24:0.45,psi25+26:0.55,psi27+28:0.55,psi29+30:0.58,psi31+32:0.77,psi33+34:0.72,psi35+36:0.54,psi37+38:0.62,psi39+40:0.55,psi41+42:NaN,psi43+44:0.73,psi45+46:0.25,psi47+48:0.23,psi49+50:0.4,psi51+52:0.06,psi53+54:0.83	AS1_148|SB1_22|S1_0|ASSB1_4|AS2_112|SB2_15|S2_0|ASSB2_1|AS3_125|SB3_11|S3_0|ASSB3_5|AS4_95|SB4_9|S4_0|ASSB4_2|AS5_129|SB5_20|S5_0|ASSB5_3|AS6_84|SB6_18|S6_0|ASSB6_3|AS7_147|SB7_12|S7_0|ASSB7_1|AS8_110|SB8_14|S8_0|ASSB8_0|AS9_129|SB9_6|S9_0|ASSB9_2|AS10_97|SB10_6|S10_0|ASSB10_0|AS11_127|SB11_23|S11_0|ASSB11_7|AS12_134|SB12_20|S12_0|ASSB12_3|AS13_62|SB13_14|S13_0|ASSB13_1|AS14_69|SB14_13|S14_0|ASSB…	AB1_6|AB2_4|AB3_2|AB4_2|AB5_33|AB6_17|AB7_39|AB8_16|AB9_3|AB10_1|AB11_17|AB12_7|AB13_33|AB14_26|AB15_10|AB16_17|AB17_21|AB18_11|AB19_21|AB20_16|AB21_0|AB22_1|AB23_8|AB24_4|AB25_15|AB26_6|AB27_15|AB28_9|AB29_18|AB30_12|AB31_6|AB32_0|AB33_8|AB34_1|AB35_16|AB36_18|AB37_13|AB38_14|AB39_18|AB40_13|AB41_1|AB42_0|AB43_1|AB44_1|AB45_25|AB46_22|AB47_31|AB48_26|AB49_14|AB50_11|AB51_34|AB52_19|AB53_1|AB54_1	-	67,34,83,59,23,69,52,76,38,75,14,25,41,52,72,31,38,86,87,67,6,10,33,37,30,6,14,10,4,59,64,4,22,59,26,29,28,1,16,18,23,28,5,8,39,28,30,1,2,53,66,24,52,2	0.772334293948127,0.81145584725537,0.415987971432151,0.318230852211435,0.744336569579288,0.613606047132059,0.308559560896009,0.596780526109148,0.398845447389137,0.575594781273983,NaN,0.441696113074205,0.535597648595689,0.533743905568386,0.565593087195601,0.758409785932722,0.70631970260223,0.527526452998006,0.611384399156711,0.530693069306931,NaN,NaN,0.239694933720719,0.221093516582014,0.387596899…	0.0347345	-0.3408	FALSE	UP_MUT
ENSG00000068305.13	MEF2A	chr15:100105835-100138674	+	altD	435	False	False	protein_coding	all_splice_sites_known_(3_ss)	475,40	100106309,100138635	regular	15	False	bcc_878950|Cycle_1742285	40,40	100105874,100138635	psi1+2:0.34,psi3+4:NaN,psi5+6:1.0,psi7+8:0.92,psi9+10:1.0,psi11+12:0.72,psi13+14:1.0,psi15+16:0.84,psi17+18:0.93,psi19+20:0.76,psi21+22:0.83,psi23+24:0.91,psi25+26:0.92,psi27+28:1.0,psi29+30:1.0,psi31+32:0.61,psi33+34:0.86,psi35+36:1.0,psi37+38:0.39,psi39+40:0.74,psi41+42:0.95,psi43+44:0.56,psi45+46:0.52,psi47+48:0.61,psi49+50:0.51,psi51+52:0.39,psi53+54:0.61	AS1_0|SB1_7|S1_3|ASSB1_0|AS2_0|SB2_29|S2_9|ASSB2_0|AS3_0|SB3_4|S3_7|ASSB3_0|AS4_2|SB4_21|S4_6|ASSB4_0|AS5_0|SB5_54|S5_8|ASSB5_0|AS6_1|SB6_84|S6_93|ASSB6_0|AS7_0|SB7_41|S7_9|ASSB7_0|AS8_1|SB8_51|S8_52|ASSB8_0|AS9_1|SB9_28|S9_7|ASSB9_0|AS10_2|SB10_39|S10_38|ASSB10_0|AS11_0|SB11_36|S11_12|ASSB11_0|AS12_2|SB12_50|S12_60|ASSB12_0|AS13_0|SB13_59|S13_7|ASSB13_0|AS14_1|SB14_88|S14_58|ASSB14_0|AS15_0|SB15…	AB1_2|AB2_2|AB3_0|AB4_1|AB5_0|AB6_0|AB7_0|AB8_1|AB9_0|AB10_0|AB11_1|AB12_4|AB13_0|AB14_0|AB15_1|AB16_1|AB17_0|AB18_1|AB19_0|AB20_4|AB21_0|AB22_4|AB23_0|AB24_1|AB25_0|AB26_2|AB27_0|AB28_0|AB29_0|AB30_0|AB31_5|AB32_4|AB33_1|AB34_1|AB35_0|AB36_0|AB37_3|AB38_7|AB39_1|AB40_3|AB41_0|AB42_1|AB43_2|AB44_4|AB45_2|AB46_3|AB47_2|AB48_6|AB49_3|AB50_4|AB51_6|AB52_9|AB53_1|AB54_9	-	12,18,121,73,53,69,67,59,68,54,90,85,117,93,61,64,64,54,39,65,106,45,35,83,41,55,72,4,1,0,1,0,5,0,2,1,3,3,1,2,0,0,7,2,0,11,4,1,6,6,9,7,15,8	NaN,NaN,1,0.918961447678993,NaN,0.681902408894379,1,NaN,0.913518052057095,NaN,0.823327615780446,0.929596719070403,0.900866217516843,1,NaN,NaN,NaN,NaN,0.355150825270347,0.716253443526171,0.942745969983324,NaN,NaN,0.588913525498891,NaN,0.362886597938144,0.582995951417004	0.000102026	-0.3369	FALSE	UP_MUT
ENSG00000176148.11	TCP11L1	chr11:33080601-33083116	+	altA	15	False	False	protein_coding	2_ss_annotated_(over_3_ss):33080641,33083076	41,56	33080641,33083061	regular	3	False	bcc_878950|Cycle_11192092	41,41	33080641,33083076	psi1+2:0.54,psi3+4:0.33,psi5+6:0.32,psi7+8:0.29,psi9+10:0.4,psi11+12:0.38,psi13+14:0.14,psi15+16:0.51,psi17+18:0.27,psi19+20:0.45,psi21+22:0.37,psi23+24:0.3,psi25+26:0.39,psi27+28:0.41,psi29+30:0.34,psi31+32:0.47,psi33+34:0.41,psi35+36:0.48,psi37+38:0.42,psi39+40:0.54,psi41+42:0.5,psi43+44:0.08,psi45+46:0.0,psi47+48:0.0,psi49+50:0.05,psi51+52:0.03,psi53+54:0.19	AS1_17|SB1_21|S1_0|ASSB1_15|AS2_23|SB2_22|S2_0|ASSB2_20|AS3_11|SB3_12|S3_0|ASSB3_9|AS4_7|SB4_10|S4_0|ASSB4_6|AS5_8|SB5_9|S5_0|ASSB5_7|AS6_5|SB6_6|S6_0|ASSB6_3|AS7_14|SB7_14|S7_0|ASSB7_12|AS8_4|SB8_5|S8_0|ASSB8_3|AS9_12|SB9_13|S9_0|ASSB9_12|AS10_13|SB10_12|S10_0|ASSB10_10|AS11_17|SB11_22|S11_0|ASSB11_16|AS12_21|SB12_19|S12_0|ASSB12_17|AS13_1|SB13_1|S13_0|ASSB13_1|AS14_4|SB14_5|S14_0|ASSB14_4|AS15_…	AB1_16|AB2_15|AB3_20|AB4_16|AB5_14|AB6_15|AB7_23|AB8_22|AB9_20|AB10_13|AB11_20|AB12_35|AB13_13|AB14_13|AB15_14|AB16_9|AB17_7|AB18_12|AB19_18|AB20_13|AB21_31|AB22_25|AB23_9|AB24_5|AB25_47|AB26_26|AB27_20|AB28_30|AB29_18|AB30_20|AB31_26|AB32_23|AB33_18|AB34_16|AB35_18|AB36_17|AB37_16|AB38_9|AB39_9|AB40_17|AB41_7|AB42_12|AB43_28|AB44_32|AB45_34|AB46_20|AB47_18|AB48_13|AB49_31|AB50_23|AB51_33|AB52_21…	-	42,22,19,24,27,36,5,27,7,22,30,10,48,40,22,41,25,44,22,35,21,6,0,0,3,2,14,30,38,34,52,34,50,26,22,17,23,44,19,63,48,36,39,30,40,26,25,18,60,61,36,53,53,51	0.542020774315392,0.328597449908925,0.320840197693575,0.280661722760981,0.40166908563135,0.378364521917457,0.139836289222374,0.509199632014719,0.258209626630679,0.447087980173482,0.36563614744352,0.307923394667668,0.391758733950433,0.413306451612903,0.340634441087613,0.470538838348496,0.413306451612903,0.481837606837607,0.417013407304669,0.542020774315392,0.496539792387543,0.0779467680608365,0,0,…	4.06833e-14	-0.3356	FALSE	UP_MUT
ENSG00000100258.13	LMF2	chr22:50944603-50944839	-	IR	156	False	True	protein_coding	1_ss_annotated_(over_2_ss):50944642	237	-	regular	2	False	bcc_640614|Cycle_2	40,41	50944642,50944799	psi1+2:0.27,psi3+4:0.67,psi5+6:0.66,psi7+8:0.74,psi9+10:0.64,psi11+12:0.58,psi13+14:0.63,psi15+16:0.22,psi17+18:0.47,psi19+20:0.45,psi21+22:0.47,psi23+24:0.48,psi25+26:0.56,psi27+28:0.71,psi29+30:0.6,psi31+32:0.47,psi33+34:0.69,psi35+36:0.64,psi37+38:0.48,psi39+40:0.34,psi41+42:0.86,psi43+44:0.33,psi45+46:0.08,psi47+48:0.31,psi49+50:0.29,psi51+52:0.14,psi53+54:0.32	AS1_18|SB1_1|S1_0|ASSB1_0|AS2_37|SB2_2|S2_0|ASSB2_0|AS3_13|SB3_1|S3_0|ASSB3_0|AS4_21|SB4_4|S4_1|ASSB4_0|AS5_31|SB5_7|S5_4|ASSB5_0|AS6_46|SB6_8|S6_3|ASSB6_0|AS7_34|SB7_13|S7_2|ASSB7_0|AS8_99|SB8_14|S8_6|ASSB8_0|AS9_43|SB9_12|S9_1|ASSB9_0|AS10_82|SB10_11|S10_5|ASSB10_0|AS11_41|SB11_9|S11_2|ASSB11_0|AS12_68|SB12_5|S12_7|ASSB12_0|AS13_33|SB13_5|S13_2|ASSB13_0|AS14_46|SB14_4|S14_3|ASSB14_0|AS15_33|SB1…	AB1_4|AB2_2|AB3_1|AB4_1|AB5_4|AB6_3|AB7_7|AB8_1|AB9_6|AB10_5|AB11_4|AB12_6|AB13_2|AB14_3|AB15_12|AB16_5|AB17_6|AB18_8|AB19_5|AB20_3|AB21_6|AB22_5|AB23_6|AB24_6|AB25_8|AB26_7|AB27_3|AB28_5|AB29_6|AB30_4|AB31_13|AB32_6|AB33_5|AB34_5|AB35_3|AB36_1|AB37_10|AB38_2|AB39_10|AB40_4|AB41_2|AB42_2|AB43_4|AB44_2|AB45_14|AB46_14|AB47_8|AB48_14|AB49_9|AB50_8|AB51_20|AB52_9|AB53_17|AB54_23	GT/AG	6,11,44,72,54,34,23,13,31,13,21,41,44,51,38,36,55,22,32,19,64,8,8,31,19,13,39,6,2,8,9,11,9,5,17,13,6,9,16,13,8,9,15,9,5,13,14,4,6,32,26,17,28,31	NaN,NaN,0.652747252747253,0.732203389830508,0.626557799742157,0.56353591160221,NaN,0.207201889020071,0.449034334763948,NaN,NaN,0.466891606916913,0.536343115124153,0.685415629666501,0.590673575129534,0.450625869262865,0.676229508196721,NaN,0.456901110523532,0.316862260654725,0.845401174168297,NaN,0.0787172011661808,0.289519197509512,0.276400862068966,0.136948888021849,0.300685322672758	0.000138605	-0.334	FALSE	UP_MUT
ENSG00000116871.11	MAP7D1	chr1:36643762-36644084	+	IR	244	True	True	protein_coding	all_splice_sites_known_(2_ss)	323	-	regular	2	False	bcc_878950|Cycle_6508271	41,38	36643802,36644047	psi1+2:0.46,psi3+4:0.67,psi5+6:0.64,psi7+8:0.21,psi9+10:0.79,psi11+12:0.68,psi13+14:0.48,psi15+16:0.62,psi17+18:0.71,psi19+20:0.3,psi21+22:0.53,psi23+24:0.89,psi25+26:0.46,psi27+28:0.52,psi29+30:0.6,psi31+32:0.64,psi33+34:0.75,psi35+36:0.23,psi37+38:0.34,psi39+40:0.47,psi41+42:0.76,psi43+44:0.25,psi45+46:0.44,psi47+48:0.19,psi49+50:0.1,psi51+52:0.28,psi53+54:0.15	AS1_1|SB1_10|S1_10|ASSB1_0|AS2_4|SB2_21|S2_11|ASSB2_0|AS3_4|SB3_9|S3_5|ASSB3_0|AS4_6|SB4_31|S4_20|ASSB4_0|AS5_8|SB5_20|S5_18|ASSB5_0|AS6_9|SB6_112|S6_27|ASSB6_0|AS7_0|SB7_2|S7_1|ASSB7_0|AS8_0|SB8_25|S8_5|ASSB8_0|AS9_0|SB9_7|S9_8|ASSB9_0|AS10_3|SB10_23|S10_13|ASSB10_0|AS11_11|SB11_21|S11_42|ASSB11_0|AS12_18|SB12_102|S12_47|ASSB12_0|AS13_2|SB13_28|S13_16|ASSB13_0|AS14_9|SB14_112|S14_30|ASSB14_0|AS1…	AB1_3|AB2_7|AB3_4|AB4_2|AB5_7|AB6_5|AB7_1|AB8_5|AB9_2|AB10_0|AB11_9|AB12_10|AB13_12|AB14_8|AB15_4|AB16_4|AB17_14|AB18_17|AB19_7|AB20_12|AB21_4|AB22_6|AB23_2|AB24_2|AB25_6|AB26_7|AB27_9|AB28_9|AB29_5|AB30_7|AB31_3|AB32_5|AB33_3|AB34_5|AB35_5|AB36_7|AB37_7|AB38_8|AB39_9|AB40_9|AB41_9|AB42_5|AB43_2|AB44_3|AB45_3|AB46_14|AB47_3|AB48_11|AB49_8|AB50_10|AB51_3|AB52_14|AB53_6|AB54_9	GT/AG	30,47,93,7,28,134,68,48,252,22,33,161,35,69,61,43,80,15,29,57,155,6,57,14,7,23,8,10,6,14,7,2,17,20,8,28,14,8,5,11,17,11,6,7,14,16,17,13,5,19,16,18,17,12	0.423214285714286,0.657051849230225,0.619007498525571,NaN,NaN,0.658456179635504,0.454022988505747,0.594730238393977,0.687620889748549,0.277635782747604,NaN,0.887330821822241,0.437638493194049,0.498172180588558,0.57560917343526,0.636738519212746,0.736510896165948,0.207639740669353,0.307145729990615,0.450570342205323,0.744648504013622,NaN,0.423214285714286,0.176283072999681,0.0868540914088268,0.248…	0.0101646	-0.3324	FALSE	UP_MUT
ENSG00000166037.6	CEP57	chr11:95555102-95560987	+	ES	78	False	True	protein_coding	all_splice_sites_known_(4_ss)	41,78,38	95555142,95555663,95555740,95560950	regular	8	False	bcc_878950|Cycle_6933611	41,38	95555142,95560950	psi1+2:0.87,psi3+4:0.85,psi5+6:0.7,psi7+8:0.73,psi9+10:0.91,psi11+12:0.88,psi13+14:0.79,psi15+16:0.81,psi17+18:0.75,psi19+20:0.85,psi21+22:0.89,psi23+24:0.88,psi25+26:0.83,psi27+28:0.56,psi29+30:0.82,psi31+32:0.78,psi33+34:0.86,psi35+36:0.78,psi37+38:0.89,psi39+40:0.69,psi41+42:0.99,psi43+44:0.85,psi45+46:0.22,psi47+48:0.36,psi49+50:0.56,psi51+52:0.1,psi53+54:0.81	AS1_117|SB1_152|S1_0|ASSB1_12|AS2_158|SB2_195|S2_0|ASSB2_36|AS3_121|SB3_160|S3_0|ASSB3_13|AS4_145|SB4_186|S4_0|ASSB4_28|AS5_36|SB5_52|S5_0|ASSB5_6|AS6_45|SB6_79|S6_0|ASSB6_14|AS7_107|SB7_151|S7_0|ASSB7_11|AS8_136|SB8_144|S8_0|ASSB8_25|AS9_125|SB9_169|S9_0|ASSB9_11|AS10_143|SB10_171|S10_0|ASSB10_16|AS11_126|SB11_194|S11_0|ASSB11_24|AS12_158|SB12_171|S12_0|ASSB12_27|AS13_75|SB13_89|S13_0|ASSB13_13|…	AB1_25|AB2_14|AB3_22|AB4_23|AB5_18|AB6_14|AB7_50|AB8_39|AB9_16|AB10_12|AB11_23|AB12_16|AB13_22|AB14_18|AB15_22|AB16_14|AB17_18|AB18_17|AB19_21|AB20_18|AB21_18|AB22_24|AB23_7|AB24_9|AB25_27|AB26_28|AB27_46|AB28_42|AB29_14|AB30_6|AB31_55|AB32_39|AB33_24|AB34_23|AB35_13|AB36_17|AB37_9|AB38_6|AB39_21|AB40_20|AB41_0|AB42_1|AB43_13|AB44_9|AB45_63|AB46_47|AB47_30|AB48_38|AB49_30|AB50_25|AB51_94|AB52_81|…	-	487,512,167,524,529,473,274,277,177,312,479,303,432,201,155,491,463,232,238,160,158,234,64,84,125,36,217,38,47,38,104,29,36,40,35,32,29,33,22,48,85,19,76,42,35,16,40,1,22,125,79,54,171,27	0.865748554197889,0.84571476362724,0.688605877133462,0.717136719562054,0.901756430174348,0.868616192845022,0.775119959894006,0.799291401855504,0.735676329773241,0.844080682168419,0.879573241597322,0.873900186192545,0.819124423963134,0.543354776895702,0.80411084843709,0.76475227223438,0.84725857635913,0.769340553246862,0.882143192267993,0.668076109936575,0.987578131181264,0.84257064721969,0.204853…	1.04944e-08	-0.3319	FALSE	UP_MUT
ENSG00000137449.11	CPEB2	chr4:15034797-15054077	+	ES_MULTI	76	True	True	protein_coding	4_ss_annotated_(over_6_ss):15034835,15042088,15042111,15054038	39,52,24,40	15034835,15035596,15035647,15042088,15042111,15054038	regular	3	False	bcc_878950|Cycle_3152596	39,40	15034835,15054038	psi1+2:0.56,psi3+4:0.62,psi5+6:0.25,psi7+8:0.0,psi9+10:0.12,psi11+12:0.72,psi13+14:0.16,psi15+16:0.86,psi17+18:0.46,psi19+20:0.39,psi21+22:0.37,psi23+24:0.19,psi25+26:0.4,psi27+28:0.25,psi29+30:0.47,psi31+32:0.2,psi33+34:0.31,psi35+36:0.24,psi37+38:0.57,psi39+40:0.71,psi41+42:0.24,psi43+44:0.12,psi45+46:0.02,psi47+48:0.06,psi49+50:0.01,psi51+52:0.01,psi53+54:0.04	AS1_19|SB1_66|S1_0|ASSB1_0|AS2_12|SB2_19|S2_0|ASSB2_4|AS3_19|SB3_63|S3_0|ASSB3_0|AS4_14|SB4_25|S4_0|ASSB4_4|AS5_15|SB5_91|S5_0|ASSB5_0|AS6_10|SB6_30|S6_0|ASSB6_3|AS7_0|SB7_7|S7_0|ASSB7_0|AS8_0|SB8_1|S8_0|ASSB8_0|AS9_3|SB9_24|S9_0|ASSB9_0|AS10_0|SB10_5|S10_0|ASSB10_0|AS11_16|SB11_54|S11_0|ASSB11_3|AS12_9|SB12_16|S12_0|ASSB12_0|AS13_6|SB13_66|S13_0|ASSB13_1|AS14_6|SB14_12|S14_0|ASSB14_0|AS15_8|SB15…	AB1_13|AB2_12|AB3_12|AB4_9|AB5_45|AB6_33|AB7_21|AB8_16|AB9_14|AB10_9|AB11_6|AB12_4|AB13_38|AB14_30|AB15_2|AB16_1|AB17_44|AB18_39|AB19_38|AB20_33|AB21_12|AB22_12|AB23_30|AB24_22|AB25_25|AB26_15|AB27_18|AB28_11|AB29_12|AB30_16|AB31_17|AB32_24|AB33_14|AB34_14|AB35_12|AB36_16|AB37_13|AB38_18|AB39_18|AB40_7|AB41_31|AB42_30|AB43_22|AB44_24|AB45_36|AB46_27|AB47_49|AB48_53|AB49_78|AB50_70|AB51_82|AB52_53…	-	56,65,55,0,6,43,23,33,118,61,20,30,42,17,43,15,21,18,78,107,35,12,2,14,3,2,3,24,22,92,43,24,9,68,3,76,53,19,71,35,28,26,33,25,32,33,24,59,46,72,119,144,132,46	0.543222003929273,0.600936220011703,0.233539371136791,0,0.113018597997139,0.708889816360601,0.147042162337137,0.8486328125,0.441759074969197,0.36972533374252,0.349171270718232,0.177196261682243,0.379503602882306,0.236318845680099,0.457385216103406,0.188095238095238,0.299783158655584,0.222814164838609,0.546421920723597,0.69440565185246,0.23215785054576,0.117355781133944,0.0139600636154798,0.056569…	7.85955e-14	-0.3312	FALSE	UP_MUT
NA	NA	chrX:84343783-84343913	-	IR	49	True	NA	NA	no_known_ss	131	-	regular	2	False	bcc_878950|Cycle_11303108	41,41	84343823,84343873	psi1+2:0.0,psi3+4:1.0,psi5+6:1.0,psi7+8:1.0,psi9+10:0.0,psi11+12:0.0,psi13+14:0.0,psi15+16:0.0,psi17+18:0.0,psi19+20:1.0,psi21+22:0.94,psi23+24:0.0,psi25+26:0.0,psi27+28:0.0,psi29+30:0.0,psi31+32:1.0,psi33+34:0.0,psi35+36:0.0,psi37+38:1.0,psi39+40:0.0,psi41+42:0.0,psi43+44:0.0,psi45+46:0.0,psi47+48:0.0,psi49+50:0.0,psi51+52:0.0,psi53+54:0.0	AS1_1|SB1_0|S1_0|ASSB1_0|AS2_0|SB2_0|S2_0|ASSB2_0|AS3_20|SB3_14|S3_0|ASSB3_11|AS4_11|SB4_10|S4_0|ASSB4_1|AS5_14|SB5_11|S5_0|ASSB5_9|AS6_5|SB6_8|S6_0|ASSB6_4|AS7_9|SB7_8|S7_0|ASSB7_3|AS8_3|SB8_3|S8_0|ASSB8_1|AS9_0|SB9_0|S9_0|ASSB9_0|AS10_0|SB10_0|S10_0|ASSB10_0|AS11_0|SB11_0|S11_0|ASSB11_0|AS12_0|SB12_0|S12_0|ASSB12_0|AS13_0|SB13_0|S13_0|ASSB13_0|AS14_0|SB14_0|S14_0|ASSB14_0|AS15_0|SB15_0|S15_0|AS…	AB1_32|AB2_20|AB3_0|AB4_0|AB5_0|AB6_0|AB7_0|AB8_0|AB9_22|AB10_32|AB11_18|AB12_25|AB13_16|AB14_15|AB15_27|AB16_22|AB17_21|AB18_28|AB19_0|AB20_0|AB21_0|AB22_2|AB23_20|AB24_24|AB25_23|AB26_21|AB27_22|AB28_22|AB29_31|AB30_34|AB31_0|AB32_0|AB33_32|AB34_20|AB35_28|AB36_23|AB37_0|AB38_0|AB39_27|AB40_42|AB41_7|AB42_20|AB43_24|AB44_24|AB45_17|AB46_12|AB47_8|AB48_10|AB49_48|AB50_30|AB51_23|AB52_24|AB53_27|…	CA/CT	0,38,22,21,0,0,0,0,0,52,37,0,0,0,0,18,0,0,31,0,0,0,0,0,0,0,0,50,0,0,0,56,39,31,48,45,0,2,60,38,43,61,0,47,59,0,67,26,48,33,21,76,46,34	0,1,1,1,0,0,0,0,0,1,0.920509708737864,0,0,0,0,1,0,0,1,0,0,0,0,0,0,0,0	0	-0.3295	FALSE	UP_MUT
ENSG00000180233.9	ZNRF2	chr7:30405872-30410608	+	ES_MULTI	90	False	False	protein_coding	1_ss_annotated_(over_7_ss):30405911	40,37,53,39	30405911,30407225,30407261,30409219,30409271,30410570	regular	15	False	bcc_878950|Cycle_12611117	40,39	30405911,30410570	psi1+2:0.85,psi3+4:0.64,psi5+6:0.53,psi7+8:0.39,psi9+10:0.79,psi11+12:0.92,psi13+14:0.26,psi15+16:0.81,psi17+18:0.63,psi19+20:0.7,psi21+22:0.73,psi23+24:0.83,psi25+26:0.72,psi27+28:0.35,psi29+30:0.81,psi31+32:0.5,psi33+34:0.88,psi35+36:0.59,psi37+38:0.55,psi39+40:0.77,psi41+42:0.45,psi43+44:0.4,psi45+46:0.3,psi47+48:0.35,psi49+50:0.41,psi51+52:0.36,psi53+54:0.4	AS1_23|SB1_26|S1_0|ASSB1_0|AS2_35|SB2_18|S2_0|ASSB2_0|AS3_12|SB3_10|S3_0|ASSB3_0|AS4_13|SB4_8|S4_0|ASSB4_1|AS5_7|SB5_13|S5_0|ASSB5_0|AS6_8|SB6_9|S6_0|ASSB6_1|AS7_1|SB7_3|S7_0|ASSB7_0|AS8_5|SB8_2|S8_0|ASSB8_1|AS9_5|SB9_14|S9_0|ASSB9_0|AS10_7|SB10_6|S10_0|ASSB10_0|AS11_36|SB11_32|S11_0|ASSB11_0|AS12_52|SB12_13|S12_0|ASSB12_1|AS13_4|SB13_18|S13_0|ASSB13_0|AS14_7|SB14_12|S14_0|ASSB14_0|AS15_29|SB15_2…	AB1_3|AB2_4|AB3_5|AB4_5|AB5_4|AB6_9|AB7_1|AB8_3|AB9_0|AB10_3|AB11_3|AB12_1|AB13_13|AB14_18|AB15_2|AB16_10|AB17_9|AB18_11|AB19_4|AB20_5|AB21_1|AB22_5|AB23_3|AB24_1|AB25_4|AB26_2|AB27_9|AB28_8|AB29_2|AB30_8|AB31_3|AB32_1|AB33_1|AB34_3|AB35_5|AB36_16|AB37_9|AB38_13|AB39_3|AB40_5|AB41_2|AB42_3|AB43_0|AB44_6|AB45_9|AB46_14|AB47_12|AB48_14|AB49_13|AB50_23|AB51_1|AB52_8|AB53_7|AB54_5	-	79,36,34,6,23,81,22,98,61,31,25,52,26,17,80,6,52,69,57,52,8,8,23,33,49,10,12,7,10,15,5,3,4,31,12,18,7,5,5,5,16,9,3,4,24,23,8,5,6,26,30,35,9,9	0.840651939655172,0.62726069695633,0.51446083125838,NaN,0.78184165232358,0.904452296819788,0.249104199512685,0.792425793244626,0.613026332527668,0.674284140969163,0.700354609929078,0.829396325459318,0.708520179372197,0.331850753644675,0.806019640351996,NaN,0.858695652173913,0.57336699274219,0.536710369487485,0.752380952380952,NaN,NaN,0.292545483819031,0.33958577569363,0.395565092989986,NaN,NaN	0.0202056	-0.3294	FALSE	UP_MUT
ENSG00000254006.1	RP11-1D12.2	chr8:65716713-65718186	-	altA	101	True	False	lincRNA	1_ss_annotated_(over_3_ss):65718146	141,41	65716853,65718146	regular	8	False	bcc_878950|Cycle_6073586	40,41	65716752,65718146	psi1+2:0.56,psi3+4:0.75,psi5+6:0.41,psi7+8:NaN,psi9+10:0.82,psi11+12:0.65,psi13+14:0.28,psi15+16:0.18,psi17+18:0.31,psi19+20:0.31,psi21+22:0.4,psi23+24:0.68,psi25+26:0.33,psi27+28:0.17,psi29+30:0.29,psi31+32:0.79,psi33+34:0.58,psi35+36:0.13,psi37+38:0.47,psi39+40:0.16,psi41+42:0.7,psi43+44:0.1,psi45+46:0.13,psi47+48:0.09,psi49+50:0.13,psi51+52:0.08,psi53+54:0.1	AS1_20|SB1_16|S1_1|ASSB1_0|AS2_22|SB2_9|S2_2|ASSB2_0|AS3_54|SB3_9|S3_2|ASSB3_0|AS4_57|SB4_7|S4_11|ASSB4_0|AS5_29|SB5_6|S5_1|ASSB5_0|AS6_32|SB6_7|S6_5|ASSB6_0|AS7_1|SB7_0|S7_0|ASSB7_0|AS8_0|SB8_1|S8_0|ASSB8_0|AS9_31|SB9_10|S9_1|ASSB9_0|AS10_31|SB10_7|S10_3|ASSB10_0|AS11_3|SB11_4|S11_0|ASSB11_0|AS12_10|SB12_5|S12_0|ASSB12_0|AS13_16|SB13_5|S13_1|ASSB13_0|AS14_17|SB14_3|S14_4|ASSB14_0|AS15_13|SB15_1|…	AB1_11|AB2_9|AB3_3|AB4_4|AB5_16|AB6_6|AB7_0|AB8_0|AB9_3|AB10_1|AB11_2|AB12_2|AB13_13|AB14_12|AB15_9|AB16_11|AB17_33|AB18_23|AB19_26|AB20_22|AB21_32|AB22_31|AB23_1|AB24_5|AB25_28|AB26_21|AB27_9|AB28_12|AB29_12|AB30_15|AB31_5|AB32_4|AB33_7|AB34_9|AB35_7|AB36_12|AB37_13|AB38_9|AB39_3|AB40_9|AB41_13|AB42_8|AB43_69|AB44_74|AB45_6|AB46_7|AB47_25|AB48_25|AB49_6|AB50_13|AB51_7|AB52_9|AB53_36|AB54_35	-	51,47,38,0,40,15,21,9,49,34,68,37,45,9,22,57,42,7,43,5,99,34,5,12,6,3,12,19,7,26,0,4,4,25,19,51,36,49,8,42,20,25,7,14,22,23,12,20,144,15,58,19,16,55	0.544340492818553,0.749261956307813,0.394110115236876,NaN,0.816532258064516,NaN,0.272116461366181,0.174110341533317,0.299524564183835,0.295938104448743,0.381810619714404,0.673029418369638,0.322880680308265,0.166857404440375,0.281427668982944,0.783737905279239,0.571764705882353,0.124042879019908,0.454166123353762,0.156431054461182,0.687794836606913,0.0950901180857675,0.129186602870813,0.0843164469…	0.000587008	-0.3294	FALSE	UP_MUT
ENSG00000239382.6	ALKBH6	chr19:36503952-36505116	-	ES_altD	740	True	True	protein_coding	all_splice_sites_known_(5_ss)	40,79,701	36503991,36504246,36504324,36504416	regular	9	False	bcc_263846|Cycle_7	40,40	36503991,36505077	psi1+2:0.71,psi3+4:0.68,psi5+6:0.71,psi7+8:0.72,psi9+10:0.84,psi11+12:0.85,psi13+14:0.64,psi15+16:0.57,psi17+18:0.89,psi19+20:0.73,psi21+22:0.9,psi23+24:0.86,psi25+26:0.74,psi27+28:0.84,psi29+30:0.58,psi31+32:0.89,psi33+34:0.67,psi35+36:0.55,psi37+38:0.58,psi39+40:0.51,psi41+42:0.78,psi43+44:0.72,psi45+46:0.52,psi47+48:0.33,psi49+50:0.4,psi51+52:0.39,psi53+54:0.7	AS1_1|SB1_62|S1_48|ASSB1_0|AS2_3|SB2_70|S2_56|ASSB2_0|AS3_0|SB3_55|S3_38|ASSB3_0|AS4_0|SB4_65|S4_57|ASSB4_0|AS5_2|SB5_39|S5_48|ASSB5_0|AS6_2|SB6_36|S6_56|ASSB6_0|AS7_0|SB7_104|S7_74|ASSB7_0|AS8_2|SB8_107|S8_107|ASSB8_0|AS9_0|SB9_52|S9_63|ASSB9_0|AS10_0|SB10_72|S10_77|ASSB10_0|AS11_0|SB11_64|S11_69|ASSB11_0|AS12_5|SB12_104|S12_75|ASSB12_0|AS13_2|SB13_62|S13_45|ASSB13_0|AS14_3|SB14_71|S14_58|ASSB14…	AB1_1|AB2_4|AB3_0|AB4_5|AB5_0|AB6_5|AB7_0|AB8_8|AB9_0|AB10_3|AB11_0|AB12_3|AB13_1|AB14_6|AB15_2|AB16_8|AB17_0|AB18_3|AB19_0|AB20_7|AB21_0|AB22_2|AB23_0|AB24_2|AB25_0|AB26_7|AB27_0|AB28_4|AB29_1|AB30_10|AB31_0|AB32_2|AB33_1|AB34_7|AB35_2|AB36_6|AB37_1|AB38_4|AB39_1|AB40_12|AB41_2|AB42_3|AB43_1|AB44_3|AB45_3|AB46_17|AB47_2|AB48_15|AB49_0|AB50_16|AB51_1|AB52_31|AB53_0|AB54_6	-	109,99,132,215,146,141,113,118,206,127,133,158,157,189,128,121,131,104,67,121,152,96,224,90,96,180,101,5,5,6,9,3,3,7,10,3,5,2,3,6,4,10,2,7,9,5,13,5,4,23,20,16,31,5	0.6801872074883,NaN,0.682170542635659,0.699755899104963,0.826025459688826,0.820960698689956,0.611637347767253,0.535147392290249,0.870116156282999,0.712482468443198,0.866449511400652,0.837086092715232,0.718535469107552,0.821739130434783,0.55531453362256,0.855123674911661,0.646115906288533,0.529936305732484,NaN,0.475909537856441,0.747847478474785,NaN,0.487221315932572,0.305084745762712,0.3692307692…	7.92876e-05	-0.3293	FALSE	UP_MUT
ENSG00000070190.8	DAPP1	chr4:100784976-100787230	+	ES	41	True	False	protein_coding	2_ss_annotated_(over_4_ss):100785012,100787191	37,41,40	100785012,100786953,100786993,100787191	regular	10	False	bcc_878950|Cycle_3783446	37,40	100785012,100787191	psi1+2:0.45,psi3+4:0.56,psi5+6:0.46,psi7+8:0.17,psi9+10:0.3,psi11+12:0.54,psi13+14:0.28,psi15+16:0.55,psi17+18:0.51,psi19+20:0.32,psi21+22:0.32,psi23+24:0.53,psi25+26:0.27,psi27+28:0.62,psi29+30:0.21,psi31+32:0.59,psi33+34:0.61,psi35+36:0.49,psi37+38:0.4,psi39+40:0.46,psi41+42:0.33,psi43+44:0.11,psi45+46:0.1,psi47+48:0.05,psi49+50:0.03,psi51+52:0.07,psi53+54:0.22	AS1_10|SB1_12|S1_0|ASSB1_3|AS2_9|SB2_6|S2_0|ASSB2_2|AS3_18|SB3_16|S3_0|ASSB3_7|AS4_16|SB4_12|S4_0|ASSB4_6|AS5_27|SB5_32|S5_0|ASSB5_16|AS6_21|SB6_27|S6_0|ASSB6_15|AS7_4|SB7_4|S7_0|ASSB7_3|AS8_3|SB8_1|S8_0|ASSB8_1|AS9_2|SB9_2|S9_0|ASSB9_1|AS10_2|SB10_7|S10_0|ASSB10_2|AS11_15|SB11_14|S11_0|ASSB11_9|AS12_15|SB12_14|S12_0|ASSB12_5|AS13_13|SB13_19|S13_0|ASSB13_12|AS14_12|SB14_25|S14_0|ASSB14_8|AS15_20|…	AB1_11|AB2_12|AB3_12|AB4_11|AB5_25|AB6_27|AB7_10|AB8_10|AB9_3|AB10_5|AB11_11|AB12_14|AB13_25|AB14_27|AB15_15|AB16_17|AB17_27|AB18_33|AB19_20|AB20_20|AB21_36|AB22_46|AB23_5|AB24_11|AB25_8|AB26_12|AB27_16|AB28_13|AB29_26|AB30_28|AB31_8|AB32_11|AB33_5|AB34_10|AB35_11|AB36_21|AB37_21|AB38_36|AB39_29|AB40_29|AB41_89|AB42_108|AB43_38|AB44_71|AB45_84|AB46_97|AB47_71|AB48_80|AB49_89|AB50_92|AB51_51|AB52_…	-	26,45,77,7,5,38,30,54,83,20,44,36,10,68,20,32,30,51,57,69,135,19,34,14,9,13,22,22,24,61,23,8,23,52,31,55,30,64,22,17,28,51,15,13,37,60,56,189,110,206,176,176,114,52	0.435406698564593,0.550262029537875,0.451664508265407,0.165693206271134,NaN,0.518794326241135,0.273502249585603,0.531985670419652,0.496157130657558,0.303149606299213,0.309689213893967,0.516393442622951,0.277377521613833,0.613114754098361,0.20375760783276,0.581955597543694,0.600936524453694,0.473531894368745,0.382683756212399,0.445684086905461,0.317919075144509,0.101294744859101,0.0972294436604026…	5.82034e-06	-0.3282	FALSE	UP_MUT
ENSG00000155463.8	OXA1L	chr14:23237340-23239040	+	altA	14	True	False	protein_coding	2_ss_annotated_(over_3_ss):23237380,23239000	41,55	23237380,23238986	regular	0	False	bcc_878950|Cycle_3910521	41,41	23237380,23239000	psi1+2:0.32,psi3+4:0.28,psi5+6:0.46,psi7+8:0.26,psi9+10:0.34,psi11+12:0.37,psi13+14:0.4,psi15+16:0.52,psi17+18:0.54,psi19+20:0.35,psi21+22:0.37,psi23+24:0.47,psi25+26:0.3,psi27+28:0.28,psi29+30:0.48,psi31+32:0.38,psi33+34:0.34,psi35+36:0.35,psi37+38:0.38,psi39+40:0.46,psi41+42:0.43,psi43+44:0.03,psi45+46:0.06,psi47+48:0.04,psi49+50:0.06,psi51+52:0.08,psi53+54:0.05	AS1_99|SB1_110|S1_0|ASSB1_90|AS2_170|SB2_179|S2_0|ASSB2_155|AS3_83|SB3_93|S3_0|ASSB3_72|AS4_142|SB4_136|S4_0|ASSB4_121|AS5_180|SB5_204|S5_0|ASSB5_162|AS6_274|SB6_288|S6_0|ASSB6_247|AS7_63|SB7_62|S7_0|ASSB7_50|AS8_94|SB8_91|S8_0|ASSB8_78|AS9_84|SB9_84|S9_0|ASSB9_68|AS10_131|SB10_121|S10_0|ASSB10_101|AS11_105|SB11_115|S11_0|ASSB11_97|AS12_168|SB12_180|S12_0|ASSB12_156|AS13_197|SB13_196|S13_0|ASSB13…	AB1_214|AB2_338|AB3_214|AB4_338|AB5_194|AB6_304|AB7_165|AB8_267|AB9_141|AB10_265|AB11_153|AB12_272|AB13_286|AB14_381|AB15_202|AB16_233|AB17_223|AB18_324|AB19_280|AB20_450|AB21_267|AB22_491|AB23_113|AB24_171|AB25_257|AB26_360|AB27_243|AB28_456|AB29_175|AB30_314|AB31_208|AB32_324|AB33_241|AB34_330|AB35_238|AB36_387|AB37_196|AB38_308|AB39_253|AB40_423|AB41_105|AB42_191|AB43_266|AB44_409|AB45_345|AB4…	-	284,255,588,207,251,268,524,521,672,334,409,399,263,309,495,301,309,441,370,647,246,22,73,41,96,88,45,535,575,587,503,422,389,669,423,502,545,592,388,534,676,458,428,512,722,531,653,284,679,995,753,1206,880,751	0.311970849855321,0.274733937721719,0.461097085150333,0.260090098372713,0.336890693030412,0.370465273095078,0.400850809761922,0.512684507380295,0.533457249070632,0.343604155166357,0.371118734093173,0.467627133178973,0.296114238637924,0.280803244896602,0.480025544596608,0.375277482134712,0.340153040676601,0.342852266909381,0.37311230262187,0.458381572808488,0.425246648115355,0.0269301964530961,0.0…	0	-0.3282	FALSE	UP_MUT
ENSG00000115652.10	UXS1	chr2:106781202-106810616	-	altA	15	False	True	protein_coding	all_splice_sites_known_(3_ss)	54,28	106781255,106782512	regular	0	False	bcc_878950|Cycle_8137645	39,28	106781240,106782512	psi1+2:0.47,psi3+4:0.62,psi5+6:0.56,psi7+8:0.34,psi9+10:0.5,psi11+12:0.44,psi13+14:0.65,psi15+16:0.6,psi17+18:0.59,psi19+20:0.51,psi21+22:0.71,psi23+24:0.39,psi25+26:0.74,psi27+28:0.49,psi29+30:0.56,psi31+32:0.6,psi33+34:0.52,psi35+36:0.48,psi37+38:0.46,psi39+40:0.56,psi41+42:0.57,psi43+44:0.17,psi45+46:0.17,psi47+48:0.15,psi49+50:0.21,psi51+52:0.25,psi53+54:0.3	AS1_38|SB1_30|S1_0|ASSB1_29|AS2_43|SB2_43|S2_0|ASSB2_36|AS3_27|SB3_27|S3_0|ASSB3_24|AS4_80|SB4_85|S4_0|ASSB4_74|AS5_71|SB5_65|S5_0|ASSB5_59|AS6_129|SB6_134|S6_0|ASSB6_116|AS7_15|SB7_10|S7_0|ASSB7_10|AS8_24|SB8_20|S8_0|ASSB8_19|AS9_22|SB9_18|S9_0|ASSB9_16|AS10_26|SB10_29|S10_0|ASSB10_24|AS11_18|SB11_17|S11_0|ASSB11_15|AS12_36|SB12_39|S12_0|ASSB12_32|AS13_53|SB13_48|S13_0|ASSB13_48|AS14_93|SB14_97|…	AB1_29|AB2_51|AB3_24|AB4_38|AB5_62|AB6_80|AB7_21|AB8_31|AB9_19|AB10_22|AB11_30|AB12_34|AB13_37|AB14_33|AB15_21|AB16_41|AB17_20|AB18_46|AB19_28|AB20_72|AB21_18|AB22_26|AB23_12|AB24_33|AB25_3|AB26_13|AB27_19|AB28_45|AB29_34|AB30_56|AB31_13|AB32_22|AB33_28|AB34_35|AB35_50|AB36_87|AB37_31|AB38_52|AB39_51|AB40_74|AB41_18|AB42_28|AB43_56|AB44_87|AB45_56|AB46_71|AB47_54|AB48_85|AB49_62|AB50_117|AB51_43|…	-	79,121,251,36,50,54,150,106,103,90,99,46,45,71,123,49,72,169,86,177,68,35,34,33,53,38,62,78,65,167,61,43,59,70,60,61,75,34,61,14,62,84,28,57,158,87,121,44,144,144,162,175,96,121	0.452818889554282,0.603334077547072,0.551178263577071,0.325330455894254,0.487201861547411,0.427861873226112,0.636478784040532,0.590750291132923,0.579769805931278,0.495073891625616,0.704065385840144,0.381246907471549,0.724237328849387,0.483385834772889,0.544715447154472,0.588456712672522,0.507896399241946,0.466370114090366,0.446805210918114,0.544465359717185,0.558059774620284,0.165689253161874,0.1…	4.45507e-06	-0.3272	FALSE	UP_MUT
ENSG00000040341.13	STAU2	chr8:74621360-74650558	-	altA	15	False	False	protein_coding	all_splice_sites_known_(3_ss)	53,40	74621412,74650519	regular	8	False	bcc_878950|Cycle_10990584	38,40	74621397,74650519	psi1+2:0.3,psi3+4:0.29,psi5+6:0.38,psi7+8:0.3,psi9+10:0.37,psi11+12:0.26,psi13+14:0.36,psi15+16:0.26,psi17+18:0.54,psi19+20:0.39,psi21+22:0.44,psi23+24:0.19,psi25+26:0.43,psi27+28:0.14,psi29+30:0.59,psi31+32:0.46,psi33+34:0.31,psi35+36:0.44,psi37+38:0.31,psi39+40:0.38,psi41+42:0.28,psi43+44:0.04,psi45+46:0.0,psi47+48:0.05,psi49+50:0.1,psi51+52:0.0,psi53+54:0.02	AS1_9|SB1_9|S1_0|ASSB1_7|AS2_12|SB2_13|S2_0|ASSB2_11|AS3_10|SB3_13|S3_0|ASSB3_10|AS4_9|SB4_10|S4_0|ASSB4_8|AS5_6|SB5_7|S5_0|ASSB5_4|AS6_9|SB6_8|S6_0|ASSB6_8|AS7_3|SB7_5|S7_0|ASSB7_3|AS8_6|SB8_6|S8_0|ASSB8_5|AS9_9|SB9_8|S9_0|ASSB9_8|AS10_11|SB10_10|S10_0|ASSB10_10|AS11_4|SB11_8|S11_0|ASSB11_4|AS12_10|SB12_8|S12_0|ASSB12_8|AS13_0|SB13_2|S13_0|ASSB13_0|AS14_6|SB14_7|S14_0|ASSB14_6|AS15_0|SB15_0|S15_…	AB1_30|AB2_17|AB3_22|AB4_20|AB5_14|AB6_8|AB7_14|AB8_6|AB9_11|AB10_15|AB11_14|AB12_16|AB13_3|AB14_6|AB15_2|AB16_8|AB17_28|AB18_18|AB19_23|AB20_26|AB21_24|AB22_25|AB23_9|AB24_17|AB25_17|AB26_21|AB27_9|AB28_7|AB29_8|AB30_5|AB31_22|AB32_16|AB33_30|AB34_19|AB35_8|AB36_5|AB37_17|AB38_6|AB39_7|AB40_10|AB41_33|AB42_21|AB43_38|AB44_26|AB45_4|AB46_4|AB47_7|AB48_9|AB49_3|AB50_5|AB51_9|AB52_6|AB53_29|AB54_21	-	23,21,19,12,19,11,6,4,59,27,34,10,29,3,21,31,23,14,13,12,23,3,0,1,1,0,1,46,44,26,23,27,27,9,10,42,37,38,36,33,15,12,31,44,15,24,16,52,64,9,19,8,15,39	0.295454545454545,0.28586387434555,0.38,0.304390243902439,0.371149511645379,0.254674977738201,NaN,0.251207729468599,0.540902679830748,0.379664683612764,0.428709990300679,0.188953488372093,0.424310635903208,0.143646408839779,0.594771241830065,0.456140350877193,0.304791029561672,0.439083232810615,0.312384473197782,0.386138613861386,0.270588235294118,0.037827352085354,NaN,0.0422764227642276,NaN,0,0.…	1.64482e-07	-0.3254	FALSE	UP_MUT
ENSG00000154144.8	TBRG1	chr11:124495763-124496407	+	altA	13	True	False	protein_coding	2_ss_annotated_(over_3_ss):124495799,124496369	37,52	124495799,124496356	regular	38	False	bcc_878950|Cycle_11700694	37,39	124495799,124496369	psi1+2:0.06,psi3+4:0.1,psi5+6:0.47,psi7+8:0.16,psi9+10:0.44,psi11+12:0.17,psi13+14:0.39,psi15+16:0.37,psi17+18:0.75,psi19+20:0.31,psi21+22:0.5,psi23+24:0.43,psi25+26:0.5,psi27+28:0.57,psi29+30:0.66,psi31+32:0.38,psi33+34:0.49,psi35+36:0.26,psi37+38:0.24,psi39+40:0.75,psi41+42:0.33,psi43+44:0.0,psi45+46:NaN,psi47+48:0.27,psi49+50:0.0,psi51+52:0.0,psi53+54:0.04	AS1_3|SB1_0|S1_0|ASSB1_0|AS2_3|SB2_1|S2_0|ASSB2_1|AS3_4|SB3_1|S3_0|ASSB3_1|AS4_3|SB4_2|S4_0|ASSB4_2|AS5_7|SB5_3|S5_0|ASSB5_3|AS6_4|SB6_3|S6_0|ASSB6_3|AS7_11|SB7_1|S7_0|ASSB7_1|AS8_3|SB8_2|S8_0|ASSB8_2|AS9_9|SB9_4|S9_0|ASSB9_4|AS10_6|SB10_5|S10_0|ASSB10_5|AS11_4|SB11_2|S11_0|ASSB11_2|AS12_5|SB12_1|S12_0|ASSB12_1|AS13_9|SB13_4|S13_0|ASSB13_4|AS14_8|SB14_4|S14_0|ASSB14_4|AS15_11|SB15_1|S15_0|ASSB15_…	AB1_5|AB2_10|AB3_11|AB4_13|AB5_3|AB6_3|AB7_8|AB8_6|AB9_5|AB10_5|AB11_7|AB12_6|AB13_3|AB14_8|AB15_2|AB16_4|AB17_5|AB18_2|AB19_15|AB20_10|AB21_14|AB22_15|AB23_3|AB24_4|AB25_7|AB26_7|AB27_2|AB28_2|AB29_1|AB30_3|AB31_3|AB32_7|AB33_6|AB34_7|AB35_3|AB36_2|AB37_5|AB38_6|AB39_0|AB40_2|AB41_6|AB42_12|AB43_10|AB44_16|AB45_1|AB46_1|AB47_3|AB48_4|AB49_5|AB50_3|AB51_3|AB52_8|AB53_24|AB54_19	-	1,3,7,3,9,3,8,4,22,10,26,8,14,6,8,6,13,2,4,7,10,0,0,3,0,0,2,15,25,7,16,10,12,11,6,6,19,23,10,12,4,4,8,12,6,12,2,17,26,2,8,8,11,34	0.0538625088589653,0.0929474113330616,NaN,0.138014527845036,0.434561626429479,0.175925925925926,0.383112791430372,NaN,0.757932910244787,0.310077519379845,0.491175739497887,0.405874499332443,0.49906191369606,NaN,NaN,NaN,0.480544747081712,NaN,0.221574344023324,NaN,0.334359876814782,0,NaN,NaN,NaN,0,0.0478288231592196	5.54933e-06	-0.3254	FALSE	UP_MUT
[truncated: 3,809 more rows]

## Sheet: BMMNC LIR IR DEG
SE								DEG
#chr	start	stop	name	dPSI	strand	order	pvalue-adj	Gene	log2	order	pval	pval_BH
chr3	183702682	183703092	ABCC5	0.2724	-	LIR	0.00110907	ABCC5	-1.00367	UP_MUT	0.000143803	0.00775802
chr3	183703166	183705558	ABCC5	0.4278	-	LIR	9.95138e-09	ABCC5	-1.00367	UP_MUT	0.000143803	0.00775802
chr1	94945216	94946020	ABCD3	0.2487	+	LIR	0.0330678	ABCD3	0.272149	DOWN_MUT	0.0331288	0.378801
chr17	47299587	47299914	ABI3	-0.1833	+	IR	0.00314172	ABI3	0.615138	DOWN_MUT	0.0265883	0.326594
chr12	6748029	6748120	ACRBP	0.7791	-	LIR	2.9479e-06	ACRBP	0.726742	DOWN_MUT	0.0034281	0.0778498
[truncated: 482 more rows]
