# Supplementary material for: Accelerated DNA replication fork speed due to loss of R-loops in myelodysplastic syndromes with SF3B1 mutation
Source: Nat Commun. 2024 Apr 8;15:3016. doi: 10.1038/s41467-024-46547-7 (PMC11001894; doi:10.1038/s41467-024-46547-7)
Supplement: Supplementary file 5 — Supplementary Data 2 [file 41467_2024_46547_MOESM5_ESM.xlsx]

## Sheet: BASO DEG
id	names	baseMean	log2FoldChange	lfcSE	stat	pvalue	padj
ENSG00000259383	RP11-403B2.6	46.1092	-21.524	3.6201	-5.94569	2.753e-09	2.58756e-06
ENSG00000226863	SHROOM2P1	12.6997	-7.11704	1.46647	-4.85316	1.21507e-06	0.000243977
ENSG00000233864	TTTY15	54.6392	-7.07929	1.06913	-6.62152	3.55532e-11	8.77186e-08
ENSG00000206159	GYG2P1	62.7875	-6.84639	1.11849	-6.1211	9.29331e-10	1.07901e-06
ENSG00000231535	LINC00278	55.0134	-6.63618	1.16137	-5.71409	1.10293e-08	8.70782e-06
ENSG00000176728	TTTY14	100.618	-6.42621	0.978621	-6.56659	5.14801e-11	1.01611e-07
ENSG00000129824	RPS4Y1	10168	-6.35238	1.16807	-5.43835	5.37767e-08	2.30749e-05
ENSG00000198692	EIF1AY	4353.45	-6.01405	1.16118	-5.17925	2.22782e-07	7.71452e-05
ENSG00000131002	TXLNG2P	1183.23	-5.85607	1.14844	-5.09917	3.41154e-07	0.000108608
ENSG00000154620	TMSB4Y	54.2266	-5.83992	1.49229	-3.91338	9.10114e-05	0.00604843
ENSG00000233070	ZFY-AS1	15.9773	-5.8255	1.3797	-4.22229	2.41832e-05	0.00230593
ENSG00000134184	GSTM1	800.68	-5.73402	1.46907	-3.90317	9.49397e-05	0.0062464
ENSG00000188257	PLA2G2A	16.4529	-5.72493	1.42869	-4.00712	6.14649e-05	0.00466613
ENSG00000067646	ZFY	718.259	-5.65717	1.16912	-4.83881	1.30617e-06	0.000250302
ENSG00000099725	PRKY	547.742	-5.62349	1.14602	-4.90698	9.24888e-07	0.000217327
ENSG00000230666	CEACAM22P	138.386	-5.58641	1.5613	-3.57804	0.000346176	0.01623
ENSG00000067048	DDX3Y	2753.56	-5.5806	1.13945	-4.89763	9.69997e-07	0.000222626
ENSG00000267614	AC138472.6	10.1879	-5.54994	1.71753	-3.23135	0.00123207	0.0408732
ENSG00000183878	UTY	724.184	-5.49949	1.12518	-4.88765	1.02049e-06	0.000223804
ENSG00000012817	KDM5D	2598.51	-5.46365	1.14565	-4.76903	1.85118e-06	0.000317727
ENSG00000260197	RP11-424G14.1	47.4588	-5.27089	0.932846	-5.65033	1.6014e-08	1.07213e-05
ENSG00000175161	CADM2	7.67282	-5.08483	1.43921	-3.53308	0.000410747	0.0180163
ENSG00000080007	DDX43	41.8546	-4.95355	1.01128	-4.89832	9.66612e-07	0.000222626
ENSG00000247498	RP11-392P7.6	163.636	-4.93439	1.22399	-4.03139	5.54485e-05	0.00432463
ENSG00000154611	PSMA8	39.076	-4.85659	0.964861	-5.03346	4.81709e-07	0.000132055
ENSG00000250280	RP11-305O6.3	35.3352	-4.80638	0.867225	-5.54225	2.98612e-08	1.51128e-05
ENSG00000114374	USP9Y	107.517	-4.5785	0.784383	-5.83707	5.31267e-09	4.6398e-06
ENSG00000229236	TTTY10	6.5987	-4.50669	1.40144	-3.21576	0.00130098	0.0425145
ENSG00000168913	ENHO	7.62916	-4.3669	1.29806	-3.36418	0.000767719	0.0292819
ENSG00000150165	ANXA8L1	5.87011	-4.3371	1.29648	-3.34529	0.000821968	0.0308441
ENSG00000220378	KRT8P42	6.55005	-4.10182	1.06303	-3.8586	0.000114041	0.00723774
ENSG00000230061	AP001065.2	15.6568	-3.80396	0.783723	-4.8537	1.21177e-06	0.000243977
ENSG00000196482	ESRRG	70.5154	-3.71648	0.521005	-7.13329	9.79948e-13	3.86844e-09
ENSG00000198851	CD3E	17.131	-3.69721	1.15523	-3.20041	0.00137234	0.0441879
ENSG00000237321	RP11-374A22.1	31.7293	-3.69505	0.974662	-3.79111	0.000149974	0.00894316
ENSG00000267453	AC004791.2	548.653	-3.46415	0.684091	-5.06387	4.10832e-07	0.000122864
ENSG00000198765	SYCP1	108.867	-3.40581	0.638475	-5.33428	9.59223e-08	3.78663e-05
ENSG00000229274	XXbac-BPG13B8.10	101.019	-3.3668	0.577086	-5.83415	5.4066e-09	4.6398e-06
ENSG00000231205	ZNF826P	18.2023	-3.36444	0.810874	-4.14916	3.33701e-05	0.00290893
ENSG00000253430	RP11-14I17.2	13.3326	-3.35353	1.01154	-3.31529	0.000915485	0.0332166
ENSG00000237903	RP3-404F18.5	13.6156	-3.33575	0.983751	-3.39085	0.000696767	0.0272332
ENSG00000213900	RPS17P1	12.1836	-3.27438	0.858061	-3.81602	0.000135621	0.00825314
ENSG00000252549	RNU6-759P	8.42647	-3.2153	1.01385	-3.17137	0.0015172	0.0465008
ENSG00000007038	PRSS21	195.645	-3.16388	0.403098	-7.84891	4.19665e-15	2.76112e-11
ENSG00000266371	RP11-142O6.1	17.423	-3.12411	0.967673	-3.22848	0.00124451	0.0410771
ENSG00000254362	RP11-14I17.3	10.6623	-3.11237	0.867271	-3.58869	0.000332341	0.0159217
ENSG00000174482	LINGO2	26.6616	-3.0905	0.755818	-4.08895	4.33334e-05	0.00359376
ENSG00000184221	OLIG1	477.146	-2.98941	0.486348	-6.14665	7.91371e-10	1.04134e-06
ENSG00000206623	RNU6-979P	18.0908	-2.85442	0.899203	-3.17439	0.00150154	0.0463085
ENSG00000224464	PGAM1P6	11.4039	-2.84314	0.895502	-3.17491	0.00149882	0.0462969
ENSG00000264895	RP11-421E14.2	61.2927	-2.77194	0.779944	-3.55402	0.000379385	0.0170461
ENSG00000178222	RNF212	21.7422	-2.74259	0.83806	-3.27255	0.00106582	0.0369976
ENSG00000168754	FAM178B	4581.83	-2.74123	0.546678	-5.01434	5.32169e-07	0.00013821
ENSG00000264070	DND1P1	18.6144	-2.69502	0.724036	-3.72221	0.000197484	0.0108881
ENSG00000101977	MCF2	45.5867	-2.67331	0.475824	-5.61828	1.92871e-08	1.1536e-05
ENSG00000136531	SCN2A	94.7534	-2.67217	0.738449	-3.61862	0.000296173	0.014875
ENSG00000267452	RP11-1018N14.5	25.6161	-2.67021	0.728895	-3.66337	0.000248923	0.0129687
ENSG00000137960	GIPC2	108.621	-2.64942	0.577079	-4.59108	4.40949e-06	0.000659352
ENSG00000243280	RP11-477G18.2	14.9486	-2.57205	0.817102	-3.14777	0.00164519	0.0486118
ENSG00000204934	ATP6V0E2-AS1	11.0719	-2.56233	0.779157	-3.28859	0.00100691	0.0354524
ENSG00000230164	MAS1LP1	20.2247	-2.55928	0.688524	-3.71706	0.000201558	0.011051
ENSG00000260027	HOXB7	20.8026	-2.5464	0.778161	-3.27234	0.00106663	0.0369976
ENSG00000243175	RP11-58H15.1	49.4466	-2.50373	0.637587	-3.92688	8.60553e-05	0.00589777
ENSG00000177234	C10orf85	23.2698	-2.48103	0.601726	-4.12319	3.73667e-05	0.00319283
ENSG00000111728	ST8SIA1	85.1199	-2.46662	0.386208	-6.38676	1.69434e-10	2.57252e-07
ENSG00000213145	CRIP1	14.6712	-2.46149	0.781303	-3.15049	0.00162998	0.0484411
ENSG00000165646	SLC18A2	1340.38	-2.46068	0.573129	-4.29341	1.7595e-05	0.00182784
ENSG00000185008	ROBO2	30.2808	-2.37906	0.558192	-4.26209	2.02525e-05	0.00200606
ENSG00000228113	AC003991.3	15.9097	-2.31931	0.652477	-3.55463	0.000378514	0.0170461
ENSG00000231976	LINC00202-2	12.7683	-2.29668	0.682741	-3.36391	0.000768469	0.0292819
ENSG00000119888	EPCAM	3405.19	-2.29019	0.447242	-5.12071	3.04391e-07	0.000100134
ENSG00000204687	MAS1L	51.8553	-2.27588	0.42599	-5.34256	9.16452e-08	3.69162e-05
ENSG00000010438	PRSS3	53.5602	-2.24849	0.693563	-3.24194	0.00118721	0.0399883
ENSG00000196533	C1orf186	3363.42	-2.24568	0.448483	-5.00728	5.52058e-07	0.000141513
ENSG00000225936	RP11-501J20.5	27.3502	-2.24057	0.63828	-3.51032	0.000447562	0.0191627
ENSG00000261353	CTA-14H9.5	40.2264	-2.17088	0.484115	-4.48422	7.31812e-06	0.000944732
ENSG00000124490	CRISP2	57.3926	-2.15928	0.645109	-3.34715	0.000816467	0.0307546
ENSG00000146054	TRIM7	501.628	-2.06379	0.369237	-5.58933	2.27941e-08	1.22005e-05
ENSG00000271947	RP11-439M11.1	81.3919	-2.05877	0.637464	-3.22962	0.00123956	0.0409824
ENSG00000197701	ZNF595	60.0627	-2.04119	0.650002	-3.14028	0.00168788	0.0494292
ENSG00000199672	RNU4-21P	27.2288	-2.01568	0.627434	-3.21258	0.00131547	0.0427053
ENSG00000172005	MAL	109.63	-2.00466	0.507767	-3.94799	7.88114e-05	0.00556522
ENSG00000259895	RP11-715J22.2	21.2663	-1.98758	0.549499	-3.61708	0.000297946	0.0148883
ENSG00000225807	RP11-44M6.1	99.4104	-1.95722	0.442018	-4.42791	9.51492e-06	0.00113822
ENSG00000170899	GSTA4	217.234	-1.93008	0.398134	-4.84782	1.24826e-06	0.000243977
ENSG00000269194	AC006942.4	33.26	-1.92861	0.561134	-3.43699	0.000588218	0.0237915
ENSG00000006747	SCIN	130.194	-1.91052	0.432105	-4.42143	9.80496e-06	0.00115197
ENSG00000170891	CYTL1	1002.9	-1.89123	0.463534	-4.08002	4.50317e-05	0.00368811
ENSG00000166897	ELFN2	28.906	-1.8796	0.544928	-3.44927	0.000562098	0.023018
ENSG00000157060	SHCBP1L	45.5342	-1.87256	0.468532	-3.99665	6.42439e-05	0.00483987
ENSG00000255153	TOLLIP-AS1	26.3358	-1.86093	0.589406	-3.1573	0.00159239	0.047848
ENSG00000225766	RP11-468E2.9	15.2442	-1.84629	0.572957	-3.22238	0.00127129	0.0416821
ENSG00000169174	PCSK9	3273.54	-1.84209	0.534254	-3.44796	0.000564833	0.0230344
ENSG00000117643	MAN1C1	72.8792	-1.83875	0.486851	-3.77682	0.000158843	0.0093311
ENSG00000141527	CARD14	72.5924	-1.8155	0.484618	-3.74625	0.000179501	0.0101398
ENSG00000148204	CRB2	99.7946	-1.81	0.531536	-3.40523	0.000661072	0.0259408
ENSG00000233560	KRT8P39	35.725	-1.76018	0.52985	-3.32202	0.000893669	0.0326049
ENSG00000006042	TMEM98	2482.32	-1.73615	0.312755	-5.55116	2.83783e-08	1.47403e-05
ENSG00000100290	BIK	155.193	-1.73282	0.459827	-3.76842	0.000164284	0.00953717
ENSG00000186652	PRG2	325.175	-1.72624	0.401343	-4.30115	1.69911e-05	0.00179342
ENSG00000139971	C14orf37	154.37	-1.72457	0.459709	-3.75144	0.000175824	0.0100012
ENSG00000100918	REC8	1864.01	-1.70757	0.482979	-3.53549	0.00040702	0.0179325
ENSG00000119411	BSPRY	1925.46	-1.68203	0.533471	-3.15299	0.00161609	0.0484041
ENSG00000263606	RP11-737O24.3	87.9571	-1.66045	0.451743	-3.67565	0.000237245	0.012588
ENSG00000255100	RP11-21L23.3	27.5426	-1.65293	0.501698	-3.29468	0.000985343	0.0349158
ENSG00000198336	MYL4	4963.96	-1.63213	0.333768	-4.89	1.00834e-06	0.000223804
ENSG00000197859	ADAMTSL2	92.9214	-1.62486	0.414287	-3.92206	8.77937e-05	0.00598226
ENSG00000171130	ATP6V0E2	814.547	-1.59091	0.447909	-3.55186	0.000382512	0.0170815
ENSG00000185527	PDE6G	101.61	-1.5858	0.482713	-3.28519	0.00101913	0.0357134
ENSG00000108984	MAP2K6	63.2303	-1.58072	0.489891	-3.22667	0.00125238	0.0412679
ENSG00000151778	SERP2	69.3832	-1.56422	0.43612	-3.58668	0.000334914	0.0160061
ENSG00000196154	S100A4	38993.2	-1.56383	0.424867	-3.68076	0.000232542	0.0123717
ENSG00000065621	GSTO2	317.479	-1.55916	0.411127	-3.79241	0.000149194	0.00892362
ENSG00000140057	AK7	452.418	-1.55282	0.341478	-4.54735	5.43261e-06	0.000788447
ENSG00000182612	TSPAN10	90.9975	-1.54775	0.469612	-3.2958	0.000981434	0.0348409
ENSG00000137880	GCHFR	1636.1	-1.50636	0.468668	-3.21414	0.00130837	0.0426768
ENSG00000257509	RP11-762I7.4	55.5064	-1.50222	0.471878	-3.18349	0.00145509	0.0456608
ENSG00000206344	HCG27	248.735	-1.49541	0.428247	-3.49194	0.000479523	0.0202754
ENSG00000177990	DPY19L2	1130.61	-1.45988	0.289746	-5.03848	4.69249e-07	0.000132055
ENSG00000235162	C12orf75	864.978	-1.44388	0.416083	-3.47017	0.000520134	0.0217049
ENSG00000254876	RP11-23J9.5	101.135	-1.4332	0.372344	-3.84914	0.000118533	0.00745095
ENSG00000176268	CYCSP34	41.0417	-1.38101	0.376399	-3.66901	0.000243492	0.0127482
ENSG00000135324	MRAP2	741.293	-1.37941	0.351205	-3.92764	8.57843e-05	0.00589777
ENSG00000134202	GSTM3	3575.34	-1.37089	0.423868	-3.23423	0.00121972	0.040667
ENSG00000171121	KCNMB3	154.826	-1.35823	0.270389	-5.02324	5.08068e-07	0.00013371
ENSG00000213090	AC007256.5	123.907	-1.35296	0.409728	-3.30209	0.000959658	0.034377
ENSG00000169877	AHSP	57135.5	-1.34433	0.420491	-3.19704	0.00138846	0.0444171
ENSG00000205323	SARNP	68.6384	-1.33322	0.410905	-3.24459	0.0011762	0.0398212
ENSG00000133597	ADCK2	1043.2	-1.31609	0.348466	-3.77683	0.00015884	0.0093311
ENSG00000249700	SRD5A3-AS1	72.6337	-1.30353	0.409673	-3.18187	0.00146327	0.0456995
ENSG00000203805	PPAPDC1A	734.93	-1.28983	0.338831	-3.8067	0.000140832	0.00850071
ENSG00000119333	WDR34	4911.18	-1.28453	0.343715	-3.7372	0.000186082	0.0104641
ENSG00000272153	RP1-286D6.5	140.125	-1.27326	0.305644	-4.16583	3.10223e-05	0.00276456
ENSG00000228223	HCG11	691.005	-1.27217	0.332602	-3.82491	0.000130817	0.00799403
ENSG00000197417	SHPK	218.149	-1.27072	0.39429	-3.22281	0.0012694	0.0416821
ENSG00000143416	SELENBP1	11924.4	-1.26126	0.362337	-3.48089	0.000499745	0.0209872
ENSG00000111371	SLC38A1	1825.13	-1.26102	0.398218	-3.16665	0.00154205	0.0469706
ENSG00000160050	CCDC28B	1282.89	-1.25648	0.39009	-3.221	0.00127743	0.041814
ENSG00000264066	MIR451B	1489.36	-1.21723	0.307719	-3.95567	7.63218e-05	0.00544449
ENSG00000273064	RP11-474G23.3	84.5493	-1.21224	0.362888	-3.34053	0.000836179	0.0313012
ENSG00000107672	NSMCE4A	1904.21	-1.2028	0.314224	-3.82782	0.000129281	0.00799403
ENSG00000188015	S100A3	94.0734	-1.17054	0.360687	-3.2453	0.00117326	0.0397901
ENSG00000269640	CTD-2521M24.9	336.541	-1.1441	0.299003	-3.8264	0.000130032	0.00799403
ENSG00000246705	H2AFJ	3371.74	-1.14404	0.358915	-3.18751	0.00143504	0.0454653
ENSG00000143224	PPOX	10933.9	-1.11192	0.326155	-3.40918	0.000651585	0.025722
ENSG00000152465	NMT2	861.629	-1.10983	0.348444	-3.18509	0.00144708	0.0455828
ENSG00000198208	RPS6KL1	2816.33	-1.10774	0.312269	-3.5474	0.000389053	0.0172861
ENSG00000128596	CCDC136	357.803	-1.10486	0.337684	-3.27186	0.00106843	0.0369976
ENSG00000188368	PRR19	171.42	-1.09545	0.33908	-3.23064	0.00123515	0.0409049
ENSG00000260589	RP11-390B4.5	110.909	-1.09143	0.29114	-3.74883	0.000177662	0.0100767
ENSG00000239523	MYLK-AS1	105.96	-1.08728	0.325748	-3.3378	0.00084444	0.0314482
ENSG00000124444	ZNF576	485.031	-1.05823	0.29524	-3.5843	0.000337989	0.0160429
ENSG00000186088	GSAP	277.254	-1.04793	0.2986	-3.50947	0.000448996	0.0191824
ENSG00000102977	ACD	1388.26	-1.04678	0.328691	-3.18468	0.00144912	0.0455828
ENSG00000131269	ABCB7	2536.04	-0.966339	0.255917	-3.77599	0.000159373	0.00933444
ENSG00000257167	TMPO-AS1	742.475	-0.922345	0.290043	-3.18003	0.00147259	0.0457733
ENSG00000099785	MARCH2	3049.72	-0.911314	0.286449	-3.18141	0.00146559	0.0456995
ENSG00000232828	AF196970.3	118.421	-0.890472	0.277695	-3.20665	0.0013429	0.0434301
ENSG00000131373	HACL1	1388.21	-0.853383	0.266794	-3.19866	0.00138067	0.0443115
ENSG00000042286	AIFM2	3345.68	-0.831199	0.232439	-3.57599	0.0003489	0.0163189
ENSG00000129636	ITFG1	1851.39	-0.775921	0.242679	-3.19731	0.00138714	0.0444171
ENSG00000067141	NEO1	6386.61	0.675811	0.208997	3.23359	0.00122245	0.0406894
ENSG00000100139	MICALL1	1497.86	0.723714	0.221527	3.26693	0.0010872	0.0373204
ENSG00000185875	THNSL1	784.977	0.87092	0.242229	3.59543	0.000323851	0.0156495
ENSG00000172059	KLF11	1469.68	0.893164	0.269113	3.31892	0.000903679	0.0329093
ENSG00000171045	TSNARE1	478.656	0.911333	0.252782	3.60522	0.000311891	0.0152757
ENSG00000120889	TNFRSF10B	3509.07	0.962626	0.287662	3.34637	0.000818762	0.0307823
ENSG00000172006	ZNF554	161.235	0.964145	0.292261	3.29892	0.000970567	0.0345795
ENSG00000188641	DPYD	174.833	0.981273	0.296891	3.30516	0.000949215	0.034189
ENSG00000166123	GPT2	1261.45	0.982228	0.306117	3.20866	0.00133353	0.0432205
ENSG00000173848	NET1	12946.4	0.994335	0.262182	3.79253	0.00014912	0.00892362
ENSG00000104043	ATP8B4	347.506	1.02008	0.311971	3.2698	0.00107624	0.0372029
ENSG00000108861	DUSP3	767.304	1.07997	0.29242	3.69321	0.000221441	0.0119096
ENSG00000161551	ZNF577	567.079	1.0802	0.329126	3.28203	0.00103061	0.0359402
ENSG00000051382	PIK3CB	5301.3	1.1087	0.320391	3.46047	0.000539231	0.0223131
ENSG00000136854	STXBP1	1459.02	1.11046	0.352543	3.14986	0.00163347	0.0484411
ENSG00000158079	PTPDC1	389.409	1.11152	0.353212	3.14689	0.00165017	0.0486863
ENSG00000169385	RNASE2	464.743	1.11399	0.338205	3.29383	0.000988308	0.0349159
ENSG00000112715	VEGFA	25167.7	1.13584	0.284588	3.99118	6.57465e-05	0.00493272
ENSG00000110651	CD81	1966.42	1.14702	0.336061	3.41314	0.000642195	0.0255043
ENSG00000120693	SMAD9	54.5224	1.14779	0.349042	3.28838	0.00100764	0.0354524
ENSG00000205730	ITPRIPL2	530.871	1.19497	0.358901	3.32952	0.00086997	0.0321563
ENSG00000198673	FAM19A2	1024	1.2012	0.332771	3.60968	0.000306573	0.0151294
ENSG00000111424	VDR	886.568	1.20663	0.376328	3.20633	0.0013444	0.0434301
ENSG00000106617	PRKAG2	350.771	1.22226	0.376837	3.24347	0.00118082	0.0399094
ENSG00000115109	EPB41L5	87.7054	1.22717	0.342385	3.58419	0.000338121	0.0160429
ENSG00000171608	PIK3CD	258.72	1.22995	0.389891	3.1546	0.0016072	0.0482111
ENSG00000147202	DIAPH2	145.793	1.2335	0.289467	4.26127	2.03269e-05	0.00200606
ENSG00000020577	SAMD4A	1016.98	1.2395	0.351605	3.52526	0.000423067	0.0183931
ENSG00000143061	IGSF3	789.157	1.25379	0.384669	3.2594	0.00111648	0.0379949
ENSG00000175265	GOLGA8A	2004.73	1.26489	0.322893	3.91737	8.95185e-05	0.00598955
ENSG00000153283	CD96	241.411	1.27105	0.400872	3.17071	0.00152068	0.0465353
ENSG00000067182	TNFRSF1A	554.81	1.2844	0.305333	4.20656	2.5929e-05	0.00240275
ENSG00000135916	ITM2C	1155.42	1.28531	0.380527	3.37771	0.000730923	0.0282328
ENSG00000145730	PAM	2377.92	1.28736	0.366494	3.51264	0.000443677	0.0190376
ENSG00000184307	ZDHHC23	208.743	1.29151	0.397143	3.25199	0.00114599	0.0389322
ENSG00000091490	SEL1L3	3901.57	1.30456	0.350255	3.72461	0.00019562	0.0108156
ENSG00000182534	MXRA7	136.449	1.31927	0.340361	3.87609	0.000106148	0.00684691
ENSG00000060566	CREB3L3	199.584	1.33093	0.362655	3.66995	0.000242598	0.0127351
ENSG00000223552	RP11-24F11.2	84.3133	1.3329	0.397177	3.35593	0.000790999	0.0299669
ENSG00000164741	DLC1	2307.31	1.33444	0.328779	4.05876	4.93333e-05	0.00397377
ENSG00000121039	RDH10	1886.03	1.34461	0.392787	3.42327	0.000618733	0.0247547
ENSG00000163629	PTPN13	50.4805	1.34629	0.421491	3.19412	0.00140259	0.0447778
ENSG00000131669	NINJ1	465.453	1.34796	0.324905	4.14879	3.34235e-05	0.00290893
ENSG00000183723	CMTM4	97.5812	1.36069	0.382928	3.5534	0.00038029	0.0170461
ENSG00000090339	ICAM1	372.702	1.36451	0.386147	3.53366	0.000409855	0.0180163
ENSG00000157227	MMP14	1218.96	1.36969	0.286314	4.78388	1.71944e-06	0.000302575
ENSG00000141526	SLC16A3	3158.62	1.37823	0.430573	3.20091	0.00136994	0.0441829
ENSG00000150995	ITPR1	1461.69	1.37953	0.419796	3.2862	0.0010155	0.0356655
ENSG00000163453	IGFBP7	246.715	1.40597	0.388153	3.62221	0.000292096	0.0147488
ENSG00000151651	ADAM8	1745.32	1.43481	0.404521	3.54695	0.000389722	0.0172861
ENSG00000111057	KRT18	782.989	1.44104	0.396216	3.637	0.000275829	0.014068
ENSG00000145246	ATP10D	522.181	1.44337	0.401852	3.59179	0.000328412	0.0157717
ENSG00000162104	ADCY9	37.5674	1.4485	0.432558	3.34869	0.000811945	0.0306428
ENSG00000161638	ITGA5	2431.82	1.4517	0.436701	3.32424	0.000886603	0.032588
ENSG00000134827	TCN1	340.273	1.45534	0.402526	3.61551	0.000299752	0.0149112
ENSG00000106069	CHN2	50.2222	1.46073	0.462042	3.16146	0.00156983	0.0475965
ENSG00000171208	NETO2	241.632	1.46746	0.291961	5.02622	5.0024e-07	0.000133429
ENSG00000008056	SYN1	282.901	1.46915	0.408649	3.59515	0.000324208	0.0156495
ENSG00000082074	FYB	298.175	1.47792	0.404587	3.65291	0.000259287	0.0133624
ENSG00000183943	PRKX	7008.03	1.48269	0.283238	5.23478	1.65181e-07	6.15159e-05
ENSG00000134070	IRAK2	361.271	1.50031	0.477072	3.14484	0.0016618	0.0489485
ENSG00000206561	COLQ	527.774	1.50032	0.3716	4.03745	5.40344e-05	0.00423711
ENSG00000103187	COTL1	587.404	1.51137	0.392245	3.85313	0.000116616	0.00735387
ENSG00000129667	RHBDF2	57.068	1.51917	0.410491	3.70086	0.000214868	0.0117156
ENSG00000173801	JUP	7593.71	1.52055	0.481575	3.15745	0.00159154	0.047848
ENSG00000116017	ARID3A	818.739	1.52968	0.425455	3.59539	0.000323903	0.0156495
ENSG00000187239	FNBP1	313.025	1.52981	0.446934	3.42291	0.000619556	0.0247547
ENSG00000090975	PITPNM2	414.271	1.53811	0.488274	3.15011	0.00163211	0.0484411
ENSG00000054793	ATP9A	735.379	1.53951	0.430869	3.57303	0.000352873	0.0163976
ENSG00000152127	MGAT5	553.645	1.54039	0.483723	3.18445	0.0014503	0.0455828
ENSG00000264198	RP11-94L15.2	578.412	1.54232	0.388564	3.9693	7.20841e-05	0.00530894
ENSG00000145287	PLAC8	186.917	1.5424	0.427338	3.60933	0.000306984	0.0151294
ENSG00000135919	SERPINE2	1437.65	1.54536	0.447327	3.45466	0.000550991	0.0226572
ENSG00000085265	FCN1	119.491	1.54772	0.460385	3.36179	0.000774387	0.0294506
ENSG00000119283	TRIM67	783.2	1.55147	0.376841	4.11703	3.83792e-05	0.00326521
ENSG00000058091	CDK14	429.467	1.55437	0.39259	3.95928	7.51753e-05	0.00541199
ENSG00000105409	ATP1A3	36.664	1.55805	0.451808	3.44849	0.00056373	0.0230344
ENSG00000010818	HIVEP2	561.951	1.56766	0.420343	3.72949	0.000191869	0.010698
ENSG00000150681	RGS18	81.3417	1.57373	0.458492	3.43241	0.000598243	0.0240491
ENSG00000100285	NEFH	394.672	1.57411	0.288721	5.45201	4.9805e-08	2.23421e-05
ENSG00000174125	TLR1	66.7209	1.58715	0.460066	3.44984	0.000560923	0.0230177
ENSG00000176171	BNIP3	917.464	1.58819	0.479798	3.31012	0.000932575	0.0336511
ENSG00000106948	AKNA	263.012	1.59662	0.344265	4.63776	3.52197e-06	0.000543099
ENSG00000111077	TENC1	85.2702	1.62998	0.422982	3.85354	0.000116423	0.00735387
ENSG00000138772	ANXA3	127.784	1.63406	0.416935	3.91922	8.88372e-05	0.00598226
ENSG00000160223	ICOSLG	232.849	1.63529	0.514008	3.18146	0.00146537	0.0456995
ENSG00000266066	POLRMTP1	307.739	1.64595	0.341833	4.81508	1.47145e-06	0.000271434
ENSG00000101265	RASSF2	393.637	1.64683	0.42352	3.88843	0.000100893	0.00656942
ENSG00000151689	INPP1	767.469	1.64974	0.468206	3.52353	0.000425842	0.0184326
ENSG00000131378	RFTN1	782.792	1.65754	0.301497	5.49771	3.84759e-08	1.78619e-05
ENSG00000225778	PROSER2-AS1	94.4931	1.65974	0.479405	3.46207	0.000536032	0.0222273
ENSG00000034053	APBA2	725.733	1.6605	0.449519	3.69394	0.00022081	0.011908
ENSG00000163536	SERPINI1	416.468	1.66146	0.468742	3.54451	0.000393344	0.0174077
ENSG00000169499	PLEKHA2	1648.75	1.66317	0.455162	3.65401	0.000258173	0.0133398
ENSG00000170085	SIMC1	88.2072	1.66676	0.48043	3.46931	0.000521804	0.0217286
ENSG00000118503	TNFAIP3	506.052	1.66771	0.394637	4.22593	2.37951e-05	0.00227994
ENSG00000166770	ZNF667-AS1	192.883	1.68462	0.499699	3.37127	0.000748222	0.0287323
ENSG00000104635	SLC39A14	668.866	1.68723	0.474872	3.55301	0.000380855	0.0170461
ENSG00000120594	PLXDC2	274.132	1.69616	0.536979	3.1587	0.00158474	0.0478282
ENSG00000069998	CECR5	314.394	1.7003	0.411261	4.13435	3.55953e-05	0.0030547
ENSG00000106123	EPHB6	6508.19	1.70489	0.532816	3.19978	0.00137531	0.0442116
ENSG00000255587	RAB44	87.5953	1.70979	0.43833	3.90068	9.59234e-05	0.00627068
ENSG00000147394	ZNF185	201.523	1.71486	0.456017	3.76052	0.000169558	0.00972887
ENSG00000197016	ZNF470	205.469	1.71943	0.414851	4.14469	3.40271e-05	0.00294573
ENSG00000159399	HK2	702.855	1.7246	0.408779	4.21891	2.45485e-05	0.00232951
ENSG00000132975	GPR12	77.675	1.72567	0.525349	3.28482	0.00102049	0.0357134
ENSG00000198734	F5	80.0312	1.72568	0.509266	3.38857	0.000702577	0.027352
ENSG00000067177	PHKA1	63.4585	1.72611	0.484321	3.56399	0.000365265	0.0168056
ENSG00000156463	SH3RF2	87.6803	1.72655	0.371676	4.64532	3.39542e-06	0.000531895
ENSG00000101000	PROCR	77.0847	1.72775	0.510582	3.38389	0.000714676	0.0277137
ENSG00000109452	INPP4B	62.2247	1.73461	0.359963	4.81885	1.44385e-06	0.000268856
ENSG00000061918	GUCY1B3	93.867	1.73855	0.502077	3.46272	0.000534737	0.0222203
ENSG00000155966	AFF2	87.3541	1.7476	0.525598	3.32498	0.000884237	0.0325617
ENSG00000185760	KCNQ5	92.18	1.75031	0.415426	4.21329	2.51676e-05	0.0023543
ENSG00000163565	IFI16	250.36	1.7544	0.471862	3.71805	0.00020077	0.0110384
ENSG00000121966	CXCR4	227.939	1.75457	0.361932	4.84779	1.24844e-06	0.000243977
ENSG00000105374	NKG7	134.824	1.75603	0.529601	3.31577	0.000913916	0.0332166
ENSG00000163563	MNDA	273.004	1.75775	0.412274	4.26356	2.01195e-05	0.00200565
ENSG00000130881	LRP3	87.4892	1.7627	0.559943	3.148	0.00164394	0.0486118
ENSG00000074047	GLI2	35.2968	1.77017	0.436234	4.05785	4.95262e-05	0.00397377
ENSG00000151491	EPS8	2547.6	1.77752	0.551172	3.22497	0.00125984	0.0414446
ENSG00000124762	CDKN1A	5652.83	1.78587	0.446596	3.99884	6.36547e-05	0.00481386
ENSG00000004468	CD38	54.635	1.78907	0.45522	3.93013	8.48999e-05	0.00587984
ENSG00000133131	MORC4	34.2643	1.79425	0.508407	3.52915	0.000416891	0.0182452
ENSG00000133317	LGALS12	98.9508	1.79683	0.530217	3.38885	0.000701861	0.027352
ENSG00000178209	PLEC	20222	1.79779	0.504597	3.56283	0.000366875	0.0168404
ENSG00000163909	HEYL	46.8554	1.80101	0.503159	3.5794	0.000344385	0.0161844
ENSG00000164742	ADCY1	26.1247	1.8016	0.494	3.64697	0.000265349	0.0136392
ENSG00000131773	KHDRBS3	16.8763	1.80266	0.573921	3.14094	0.00168404	0.0493901
ENSG00000145632	PLK2	94.0826	1.80513	0.440927	4.09394	4.2411e-05	0.00353211
ENSG00000071282	LMCD1	211.114	1.80574	0.381578	4.73228	2.22012e-06	0.000377765
ENSG00000135678	CPM	621.8	1.80973	0.543495	3.32979	0.000869106	0.0321563
ENSG00000107957	SH3PXD2A	1824.45	1.81432	0.418182	4.33859	1.43401e-05	0.00156378
ENSG00000196415	PRTN3	612.489	1.81507	0.46687	3.88774	0.000101181	0.00656942
ENSG00000117020	AKT3	56.7155	1.8196	0.558043	3.26068	0.00111147	0.0378899
ENSG00000120949	TNFRSF8	103.048	1.8203	0.447465	4.06803	4.74122e-05	0.00385112
ENSG00000116574	RHOU	37.8264	1.82426	0.558168	3.26829	0.00108198	0.0372707
ENSG00000175857	GAPT	83.6213	1.82794	0.472237	3.87081	0.000108474	0.00695149
ENSG00000134909	ARHGAP32	476.888	1.83034	0.483056	3.78908	0.000151204	0.00898933
ENSG00000203306	AP001007.1	785.407	1.83373	0.473254	3.87473	0.000106742	0.00686281
ENSG00000184702	SEPT5	269.997	1.83428	0.582361	3.14973	0.00163423	0.0484411
ENSG00000119535	CSF3R	467.923	1.83633	0.49757	3.69061	0.00022372	0.0119994
ENSG00000186074	CD300LF	75.2529	1.83921	0.485695	3.78676	0.000152626	0.00901959
ENSG00000167613	LAIR1	265.153	1.84056	0.423327	4.34785	1.37477e-05	0.00151594
ENSG00000170571	EMB	390.458	1.85145	0.518844	3.56841	0.000359152	0.0166017
ENSG00000104341	LAPTM4B	723.308	1.85338	0.486353	3.81078	0.000138532	0.00838755
ENSG00000170458	CD14	187.396	1.85373	0.525496	3.52758	0.000419376	0.0183134
ENSG00000091592	NLRP1	76.735	1.85807	0.46598	3.98744	6.67896e-05	0.00497469
ENSG00000142192	APP	4443.65	1.868	0.422462	4.42171	9.79224e-06	0.00115197
ENSG00000151702	FLI1	279.83	1.86936	0.476796	3.92068	8.83012e-05	0.00598226
ENSG00000140044	JDP2	121.795	1.87005	0.508913	3.6746	0.000238224	0.0126061
ENSG00000171777	RASGRP4	86.8287	1.87135	0.54119	3.45785	0.000544511	0.0224375
ENSG00000157554	ERG	56.2502	1.87661	0.559485	3.35417	0.000796036	0.0300999
ENSG00000171017	LRRC8E	58.661	1.88461	0.441189	4.27167	1.94015e-05	0.00194389
ENSG00000141696	LEPREL4	86.8473	1.88892	0.583864	3.2352	0.00121556	0.0405968
ENSG00000079156	OSBPL6	8000.85	1.89126	0.479515	3.94412	8.00924e-05	0.00558609
ENSG00000140961	OSGIN1	144.761	1.89153	0.467026	4.05016	5.11833e-05	0.0040901
ENSG00000085491	SLC25A24	141.969	1.89419	0.569613	3.3254	0.000882907	0.0325617
ENSG00000183688	FAM101B	3197.36	1.89543	0.413211	4.58707	4.49518e-06	0.000665109
ENSG00000176788	BASP1	100.681	1.8993	0.512084	3.70897	0.000208106	0.0113784
ENSG00000147852	VLDLR	39.1329	1.90723	0.510779	3.73396	0.000188494	0.0105396
ENSG00000152952	PLOD2	137.651	1.91122	0.482587	3.96037	7.48339e-05	0.00541052
ENSG00000253981	ALG1L13P	36.143	1.91397	0.544448	3.51543	0.000439047	0.01888
ENSG00000170390	DCLK2	57.1642	1.91504	0.578193	3.31211	0.000925956	0.0335349
ENSG00000054690	PLEKHH1	75.7766	1.91806	0.606798	3.16094	0.00157259	0.0476071
ENSG00000171766	GATM	50.7965	1.92059	0.438285	4.38205	1.17567e-05	0.00133364
ENSG00000197461	PDGFA	218.141	1.92118	0.539998	3.55775	0.000374049	0.0170115
ENSG00000185112	FAM43A	73.8767	1.92409	0.489777	3.92851	8.54739e-05	0.00589777
ENSG00000164181	ELOVL7	77.9864	1.92512	0.531583	3.62149	0.000292914	0.0147488
ENSG00000249790	RP11-20D14.6	2335.18	1.93367	0.451031	4.28722	1.80926e-05	0.00185032
ENSG00000179639	FCER1A	465.839	1.93556	0.463128	4.17933	2.92365e-05	0.00267659
ENSG00000122986	HVCN1	30.7512	1.93887	0.534735	3.62585	0.000288013	0.0146139
ENSG00000141506	PIK3R5	146.091	1.94371	0.529591	3.67022	0.000242346	0.0127351
ENSG00000123570	RAB9B	25.6936	1.9473	0.609719	3.19377	0.00140427	0.0447778
ENSG00000074410	CA12	43.6374	1.95374	0.508242	3.84412	0.000120987	0.00758108
ENSG00000167291	TBC1D16	120.485	1.957	0.350074	5.59024	2.26756e-08	1.22005e-05
ENSG00000101307	SIRPB1	38.395	1.9635	0.606244	3.2388	0.00120034	0.0402606
ENSG00000155926	SLA	336.594	1.97172	0.448231	4.39888	1.0881e-05	0.00124144
ENSG00000049130	KITLG	34.2366	1.97241	0.487404	4.04676	5.19307e-05	0.00410003
ENSG00000120875	DUSP4	121.96	1.97362	0.603685	3.26929	0.00107819	0.0372051
ENSG00000132561	MATN2	26.7618	1.98058	0.593342	3.33801	0.000843796	0.0314482
ENSG00000019582	CD74	2389.16	1.98232	0.600282	3.30231	0.000958924	0.034377
ENSG00000089723	OTUB2	51.5083	1.98463	0.520147	3.81552	0.000135894	0.00825314
ENSG00000162711	NLRP3	28.2573	1.98726	0.598093	3.32266	0.000891623	0.0326049
ENSG00000174130	TLR6	155.73	1.98814	0.352584	5.63877	1.71273e-08	1.09051e-05
ENSG00000136158	SPRY2	797.094	1.99019	0.519761	3.82906	0.000128635	0.00798428
ENSG00000180543	TSPYL5	49.9024	1.99594	0.50421	3.95856	7.54027e-05	0.00541199
ENSG00000090382	LYZ	4683.01	2.00092	0.527533	3.79298	0.000148852	0.00892362
ENSG00000172243	CLEC7A	75.7933	2.00723	0.554848	3.61762	0.000297326	0.0148883
ENSG00000204482	LST1	73.3884	2.01488	0.548774	3.6716	0.000241032	0.0127206
ENSG00000170955	PRKCDBP	106.104	2.01961	0.641212	3.14968	0.0016345	0.0484411
ENSG00000128567	PODXL	49.0704	2.02108	0.479579	4.21428	2.50576e-05	0.0023543
ENSG00000118971	CCND2	3718.39	2.02175	0.422624	4.7838	1.72013e-06	0.000302575
ENSG00000075223	SEMA3C	89.0485	2.02417	0.523084	3.86968	0.000108977	0.00696114
ENSG00000140848	CPNE2	72.6414	2.02493	0.469965	4.30869	1.64226e-05	0.00174274
ENSG00000101336	HCK	159.607	2.02595	0.492301	4.11526	3.86736e-05	0.00327613
ENSG00000130962	PRRG1	37.5743	2.0268	0.515472	3.93193	8.42657e-05	0.00585647
ENSG00000072422	RHOBTB1	153.098	2.03023	0.384424	5.28122	1.28325e-07	4.96642e-05
ENSG00000068793	CYFIP1	1028.35	2.03831	0.420355	4.84902	1.24071e-06	0.000243977
ENSG00000104419	NDRG1	946.642	2.03837	0.50005	4.07633	4.57516e-05	0.00373159
ENSG00000099814	CEP170B	240.764	2.03872	0.613617	3.32247	0.000892242	0.0326049
ENSG00000167601	AXL	3953.01	2.03916	0.483813	4.21477	2.5003e-05	0.0023543
ENSG00000163393	SLC22A15	59.4931	2.03987	0.566922	3.59815	0.000320493	0.0156495
ENSG00000124882	EREG	99.9062	2.04102	0.578914	3.5256	0.000422519	0.0183931
ENSG00000103811	CTSH	316.047	2.04827	0.461094	4.44219	8.90474e-06	0.00109948
ENSG00000050767	COL23A1	90.7882	2.05186	0.545921	3.75854	0.00017091	0.00977806
ENSG00000196126	HLA-DRB1	612.81	2.07027	0.625304	3.31083	0.00093021	0.0336273
ENSG00000126878	AIF1L	21.9302	2.07227	0.641305	3.23134	0.00123212	0.0408732
ENSG00000114405	C3orf14	160.247	2.07328	0.613777	3.3779	0.00073042	0.0282328
ENSG00000010278	CD9	462.375	2.07701	0.583738	3.55813	0.000373511	0.0170115
ENSG00000149328	GLB1L2	151.989	2.08482	0.463416	4.4988	6.83377e-06	0.000905268
ENSG00000122122	SASH3	83.7347	2.08799	0.472559	4.41847	9.94022e-06	0.00116095
ENSG00000102837	OLFM4	26.2937	2.09163	0.604717	3.45885	0.000542487	0.0224008
ENSG00000072840	EVC	60.9837	2.09214	0.613914	3.40788	0.000654707	0.0257423
ENSG00000169397	RNASE3	75.2302	2.09273	0.510526	4.09917	4.14631e-05	0.00348254
ENSG00000160293	VAV2	289.311	2.09527	0.482713	4.34062	1.42082e-05	0.00155801
ENSG00000141655	TNFRSF11A	132.823	2.09726	0.513632	4.08319	4.44219e-05	0.00365333
ENSG00000116701	NCF2	268.223	2.09929	0.536147	3.9155	9.02162e-05	0.00601584
ENSG00000138678	AGPAT9	149.17	2.10001	0.449643	4.67039	3.0063e-06	0.00048638
ENSG00000160360	GPSM1	204.991	2.10868	0.453908	4.64561	3.39067e-06	0.000531895
ENSG00000105352	CEACAM4	24.7237	2.11916	0.649197	3.26428	0.00109744	0.0376064
ENSG00000228463	AP006222.2	79.8017	2.1213	0.496551	4.27206	1.93674e-05	0.00194389
ENSG00000181045	SLC26A11	48.3344	2.1275	0.644605	3.30048	0.000965205	0.0344507
ENSG00000176595	KBTBD11	78.7584	2.13215	0.566878	3.76121	0.000169092	0.00972887
ENSG00000164023	SGMS2	47.0554	2.1332	0.594934	3.5856	0.000336299	0.0160335
ENSG00000103489	XYLT1	74.4821	2.1344	0.590368	3.61537	0.000299916	0.0149112
ENSG00000267265	CTC-550B14.7	50.7348	2.13583	0.470892	4.53571	5.74096e-06	0.000809394
ENSG00000148400	NOTCH1	238.72	2.1387	0.470958	4.54118	5.594e-06	0.000794348
ENSG00000170412	GPRC5C	203.31	2.14203	0.67444	3.17601	0.00149315	0.046194
ENSG00000185215	TNFAIP2	237.418	2.14306	0.498974	4.29493	1.74751e-05	0.001825
ENSG00000189056	RELN	928.441	2.14817	0.547916	3.92062	8.83216e-05	0.00598226
ENSG00000139946	PELI2	480.821	2.15303	0.603301	3.56875	0.000358689	0.0166017
ENSG00000211689	TRGC1	23.0796	2.15673	0.632535	3.40967	0.000650418	0.025722
ENSG00000150347	ARID5B	490.534	2.15935	0.606353	3.5612	0.000369161	0.016906
ENSG00000156966	B3GNT7	230.712	2.16109	0.575288	3.75653	0.000172286	0.00982826
ENSG00000113448	PDE4D	142.667	2.16135	0.559722	3.86147	0.000112706	0.0071761
ENSG00000087245	MMP2	342.449	2.16257	0.486992	4.44066	8.96832e-06	0.00109948
ENSG00000007866	TEAD3	260.51	2.16285	0.459309	4.70891	2.49039e-06	0.000409628
ENSG00000110324	IL10RA	158.911	2.16505	0.508271	4.25965	2.04751e-05	0.00201064
ENSG00000120318	ARAP3	32.1828	2.16931	0.603515	3.59445	0.000325073	0.0156495
ENSG00000105967	TFEC	87.4546	2.17515	0.676832	3.21372	0.00131027	0.0426768
ENSG00000140263	SORD	811.108	2.17836	0.407165	5.35006	8.79273e-08	3.61564e-05
ENSG00000197594	ENPP1	29.6218	2.17985	0.634747	3.4342	0.000594311	0.0239398
ENSG00000198933	TBKBP1	40.5759	2.1845	0.634061	3.44525	0.000570527	0.0231417
ENSG00000123095	BHLHE41	32.6606	2.18904	0.675059	3.24274	0.00118385	0.0399432
ENSG00000110660	SLC35F2	181.96	2.1964	0.451261	4.86726	1.13157e-06	0.000237605
ENSG00000035862	TIMP2	196.115	2.19914	0.611725	3.59497	0.000324426	0.0156495
ENSG00000129757	CDKN1C	100.757	2.21696	0.453555	4.88797	1.01882e-06	0.000223804
ENSG00000101425	BPI	331.719	2.23229	0.494551	4.51377	6.36839e-06	0.000857612
ENSG00000198046	ZNF667	287.113	2.23597	0.397858	5.62002	1.9094e-08	1.1536e-05
ENSG00000183018	SPNS2	45.9907	2.2417	0.555263	4.03719	5.40963e-05	0.00423711
ENSG00000107551	RASSF4	42.7456	2.2458	0.656453	3.42112	0.000623638	0.0248674
ENSG00000196867	ZFP28	59.3301	2.24699	0.505927	4.44134	8.94017e-06	0.00109948
ENSG00000115339	GALNT3	167.542	2.24791	0.507121	4.43269	9.30642e-06	0.00112693
ENSG00000103522	IL21R	46.6255	2.24807	0.596183	3.77077	0.000162742	0.00947551
ENSG00000159496	RGL4	44.301	2.24912	0.647583	3.47309	0.000514497	0.0215151
ENSG00000161681	SHANK1	443.357	2.24977	0.558182	4.03053	5.56518e-05	0.00432463
ENSG00000149516	MS4A3	359.493	2.25089	0.516661	4.35662	1.32088e-05	0.00147297
ENSG00000143847	PPFIA4	80.8836	2.25091	0.705496	3.19053	0.00142013	0.0451378
ENSG00000159842	ABR	790.328	2.25293	0.499305	4.51214	6.4177e-06	0.000857612
ENSG00000105974	CAV1	277.399	2.25425	0.668507	3.37207	0.000746058	0.0287215
ENSG00000113739	STC2	177.335	2.25776	0.675944	3.34015	0.000837321	0.0313012
ENSG00000128283	CDC42EP1	191.925	2.26179	0.472942	4.78239	1.73224e-06	0.000302575
ENSG00000136010	ALDH1L2	196.886	2.26697	0.652015	3.47687	0.000507307	0.0212595
ENSG00000198053	SIRPA	212.633	2.27617	0.496484	4.58458	4.54908e-06	0.000665109
ENSG00000134955	SLC37A2	1719.91	2.28034	0.537036	4.24615	2.17475e-05	0.00211454
ENSG00000136235	GPNMB	2109.92	2.28244	0.715753	3.18886	0.00142833	0.0453253
ENSG00000184371	CSF1	8704.21	2.28511	0.532684	4.28981	1.78826e-05	0.00183837
ENSG00000071246	VASH1	1228.37	2.2885	0.641799	3.56576	0.000362797	0.016731
ENSG00000113389	NPR3	47.5881	2.29127	0.451792	5.0715	3.94682e-07	0.000121722
ENSG00000135318	NT5E	108.955	2.29312	0.718402	3.19197	0.00141304	0.0449848
ENSG00000148498	PARD3	76.8179	2.29343	0.581231	3.94582	7.95286e-05	0.00556644
ENSG00000148468	FAM171A1	581.141	2.29847	0.512585	4.48407	7.32313e-06	0.000944732
ENSG00000204764	RANBP17	142.652	2.30245	0.508398	4.52883	5.93111e-06	0.000818659
ENSG00000179344	HLA-DQB1	137.539	2.30984	0.699669	3.30134	0.000962241	0.0344071
ENSG00000174059	CD34	119.312	2.31147	0.466749	4.95227	7.33529e-07	0.000178746
ENSG00000226763	SRRM5	178.071	2.31787	0.605287	3.82937	0.00012847	0.00798428
ENSG00000183570	PCBP3	20.1875	2.31862	0.572878	4.04732	5.18067e-05	0.00410003
ENSG00000165092	ALDH1A1	1231.16	2.32482	0.660226	3.52125	0.000429518	0.018551
ENSG00000156011	PSD3	33.1333	2.33287	0.534297	4.36624	1.26405e-05	0.0014176
ENSG00000204103	MAFB	129.385	2.3334	0.646111	3.61145	0.000304494	0.0151008
ENSG00000089472	HEPH	757.279	2.33393	0.618314	3.77466	0.000160224	0.00935653
ENSG00000153162	BMP6	33.5449	2.33785	0.639038	3.65839	0.000253806	0.0131832
ENSG00000131831	RAI2	16.0804	2.34075	0.738607	3.16915	0.00152888	0.0467136
ENSG00000182247	UBE2E2	308.653	2.34287	0.683118	3.42967	0.000604321	0.0242441
ENSG00000198829	SUCNR1	101.111	2.34798	0.466327	5.03505	4.77731e-07	0.000132055
ENSG00000152413	HOMER1	143.2	2.34946	0.740398	3.17325	0.00150745	0.0463501
ENSG00000133454	MYO18B	36.3952	2.35297	0.697816	3.37191	0.000746484	0.0287215
ENSG00000163235	TGFA	12.339	2.35542	0.691123	3.40811	0.000654148	0.0257423
ENSG00000125895	TMEM74B	78.7468	2.35551	0.695484	3.38686	0.000706968	0.0274688
ENSG00000065809	FAM107B	394.525	2.36267	0.469	5.03767	4.71228e-07	0.000132055
ENSG00000121413	ZSCAN18	195.541	2.36358	0.672272	3.5158	0.000438424	0.01888
ENSG00000088827	SIGLEC1	52.5234	2.37293	0.756236	3.13782	0.0017021	0.049772
ENSG00000167207	NOD2	18.9278	2.37461	0.714754	3.32227	0.000892876	0.0326049
ENSG00000082397	EPB41L3	110.229	2.37504	0.529162	4.4883	7.17941e-06	0.000938458
ENSG00000182557	SPNS3	25.8689	2.3767	0.608908	3.90322	9.49211e-05	0.0062464
ENSG00000153208	MERTK	65.3633	2.37867	0.478813	4.96786	6.76974e-07	0.000169141
ENSG00000142512	SIGLEC10	36.927	2.37947	0.70611	3.36983	0.000752156	0.0287932
ENSG00000180539	C9orf139	28.4217	2.38011	0.675478	3.5236	0.000425729	0.0184326
ENSG00000196979	AL360004.1	37.033	2.38264	0.53949	4.41647	1.00326e-05	0.00116484
ENSG00000235568	NFAM1	65.9301	2.38823	0.611043	3.90844	9.28923e-05	0.00615271
ENSG00000133687	TMTC1	85.2473	2.39297	0.726535	3.29368	0.000988852	0.0349159
ENSG00000185567	AHNAK2	88.8794	2.39554	0.66138	3.62203	0.000292296	0.0147488
ENSG00000163661	PTX3	18.6153	2.39595	0.762551	3.14202	0.00167787	0.0492826
ENSG00000135269	TES	384.999	2.39761	0.522893	4.58527	4.53395e-06	0.000665109
ENSG00000204287	HLA-DRA	1107.63	2.412	0.678723	3.55373	0.000379812	0.0170461
ENSG00000006704	GTF2IRD1	460.423	2.412	0.427105	5.64733	1.62954e-08	1.07213e-05
ENSG00000129521	EGLN3	118.837	2.41935	0.589871	4.1015	4.10482e-05	0.00346243
ENSG00000146072	TNFRSF21	652.232	2.43756	0.539401	4.51901	6.21287e-06	0.000845722
ENSG00000196735	HLA-DQA1	109.049	2.43757	0.758716	3.21276	0.00131464	0.0427053
ENSG00000185640	KRT79	121.091	2.4398	0.687704	3.54775	0.00038854	0.0172861
ENSG00000120896	SORBS3	47.5122	2.43987	0.637804	3.82542	0.000130548	0.00799403
ENSG00000178695	KCTD12	251.61	2.44034	0.678834	3.59491	0.000324508	0.0156495
ENSG00000129422	MTUS1	103.863	2.44264	0.541399	4.51171	6.43057e-06	0.000857612
ENSG00000131724	IL13RA1	135.142	2.45169	0.566123	4.33067	1.48653e-05	0.00161215
ENSG00000250138	RP11-848G14.5	22.0777	2.45493	0.744423	3.29776	0.000974588	0.0346602
ENSG00000121570	DPPA4	24.0518	2.45758	0.580818	4.23123	2.32415e-05	0.00223776
ENSG00000102524	TNFSF13B	241.15	2.46674	0.552331	4.46606	7.9674e-06	0.00102117
ENSG00000134247	PTGFRN	46.915	2.47098	0.64459	3.83342	0.000126373	0.00789349
ENSG00000153904	DDAH1	28.2085	2.49707	0.559456	4.4634	8.0669e-06	0.00102725
ENSG00000056998	GYG2	11.4766	2.50671	0.791472	3.16716	0.00153938	0.0469618
ENSG00000105205	CLC	387.347	2.51423	0.448995	5.59969	2.14736e-08	1.22005e-05
ENSG00000178726	THBD	37.2209	2.51655	0.511281	4.92205	8.56431e-07	0.000203665
ENSG00000134028	ADAMDEC1	87.6571	2.52819	0.733863	3.44504	0.00057098	0.0231417
ENSG00000171282	RP11-1055B8.7	49.8894	2.53301	0.712816	3.55352	0.000380105	0.0170461
ENSG00000162645	GBP2	491.487	2.53402	0.684995	3.69933	0.000216168	0.011754
ENSG00000197632	SERPINB2	121.007	2.53796	0.549572	4.61806	3.87338e-06	0.000588098
ENSG00000155130	MARCKS	159.723	2.54271	0.620767	4.09609	4.20194e-05	0.00351432
ENSG00000122711	SPINK4	37.2816	2.54669	0.771186	3.3023	0.000958954	0.034377
ENSG00000109472	CPE	36.7818	2.55117	0.788401	3.23587	0.00121271	0.0405702
ENSG00000229953	RP11-284F21.7	106.453	2.55672	0.70892	3.60649	0.000310361	0.0152386
ENSG00000042980	ADAM28	55.1453	2.55754	0.452572	5.65112	1.5941e-08	1.07213e-05
ENSG00000184060	ADAP2	34.0756	2.56861	0.745123	3.44722	0.000566377	0.0230498
ENSG00000198502	HLA-DRB5	329.688	2.58047	0.751104	3.43557	0.000591302	0.0238673
ENSG00000198756	COLGALT2	17.7612	2.58714	0.817851	3.16334	0.00155971	0.0474353
ENSG00000142549	IGLON5	10.3855	2.58765	0.730342	3.54306	0.000395513	0.0174645
ENSG00000180155	LYNX1	135.881	2.59723	0.521748	4.97794	6.42647e-07	0.000162623
ENSG00000197380	DACT3	21.2991	2.59851	0.727287	3.57288	0.000353075	0.0163976
ENSG00000173083	HPSE	681.166	2.59958	0.394121	6.59588	4.22736e-11	9.27107e-08
ENSG00000197561	ELANE	2521.52	2.60789	0.728121	3.58168	0.000341396	0.0161207
ENSG00000103196	CRISPLD2	51.0403	2.61351	0.590683	4.42456	9.66388e-06	0.00114907
ENSG00000093072	CECR1	178.267	2.62526	0.693001	3.78825	0.000151713	0.00899255
ENSG00000167037	SGSM1	24.7377	2.62919	0.734198	3.58103	0.000342238	0.0161219
ENSG00000149289	ZC3H12C	46.7577	2.63734	0.563449	4.68071	2.85881e-06	0.00046634
ENSG00000164199	GPR98	26.6479	2.6385	0.673347	3.91849	8.91065e-05	0.00598226
ENSG00000114993	RTKN	28.7295	2.63868	0.776324	3.39894	0.00067648	0.0264928
ENSG00000244482	LILRA6	38.6095	2.64964	0.711289	3.72513	0.000195214	0.0108156
ENSG00000124772	CPNE5	27.3826	2.65625	0.618952	4.29154	1.7744e-05	0.00183367
ENSG00000169855	ROBO1	21.0068	2.66152	0.816227	3.26075	0.00111117	0.0378899
ENSG00000182578	CSF1R	195.951	2.66415	0.658014	4.04877	5.14866e-05	0.00409776
ENSG00000163734	CXCL3	250.498	2.66453	0.617873	4.31242	1.6148e-05	0.00172286
ENSG00000155659	VSIG4	100.379	2.66543	0.604578	4.40875	1.03969e-05	0.00120009
ENSG00000178573	MAF	65.9174	2.66882	0.712478	3.74582	0.000179803	0.0101398
ENSG00000166927	MS4A7	136.75	2.67916	0.683701	3.91862	8.90587e-05	0.00598226
ENSG00000168995	SIGLEC7	11.0233	2.67964	0.847482	3.16189	0.00156748	0.0475965
ENSG00000110079	MS4A4A	63.3079	2.68982	0.853823	3.15032	0.00163093	0.0484411
ENSG00000204060	FOXO6	155.271	2.69849	0.535803	5.03636	4.74476e-07	0.000132055
ENSG00000077782	FGFR1	142.844	2.70079	0.605727	4.45876	8.24344e-06	0.00104301
ENSG00000080200	CRYBG3	49.9705	2.70821	0.650687	4.16207	3.15373e-05	0.00278925
ENSG00000168672	FAM84B	213.833	2.72065	0.49417	5.50549	3.6814e-08	1.77228e-05
ENSG00000131042	LILRB2	34.0906	2.72447	0.859013	3.17163	0.00151587	0.0465008
ENSG00000230387	RP4-737E23.2	45.1974	2.7276	0.587627	4.64172	3.45515e-06	0.00053699
ENSG00000092068	SLC7A8	426.339	2.73472	0.551263	4.96082	7.01958e-07	0.000173191
ENSG00000136869	TLR4	91.8554	2.73513	0.569091	4.80614	1.53872e-06	0.000278635
ENSG00000134256	CD101	17.5393	2.74905	0.785626	3.49918	0.000466695	0.0198526
ENSG00000127252	HRASLS	21.898	2.75445	0.739367	3.72542	0.000194992	0.0108156
ENSG00000197905	TEAD4	103.815	2.75749	0.548448	5.02782	4.96094e-07	0.000133429
ENSG00000128815	WDFY4	62.195	2.76612	0.543793	5.08671	3.64326e-07	0.000114144
ENSG00000170962	PDGFD	153.879	2.77014	0.658277	4.20817	2.5745e-05	0.00239695
ENSG00000104327	CALB1	4709.04	2.77219	0.500677	5.53688	3.0791e-08	1.51938e-05
ENSG00000120913	PDLIM2	12.9031	2.77237	0.85584	3.23935	0.00119801	0.0402606
ENSG00000163823	CCR1	100.67	2.77317	0.541433	5.1219	3.0247e-07	0.000100134
ENSG00000081041	CXCL2	270.134	2.78279	0.564403	4.93049	8.20224e-07	0.000197434
ENSG00000068615	REEP1	10.6732	2.79752	0.768068	3.64228	0.000270231	0.0138541
ENSG00000179583	CIITA	102.891	2.80231	0.601688	4.65741	3.20205e-06	0.000509693
ENSG00000212719	C17orf51	214.109	2.80883	0.677972	4.14299	3.42808e-05	0.00295473
ENSG00000166813	KIF7	17.6615	2.80905	0.760046	3.6959	0.000219113	0.0118814
ENSG00000250899	RP11-253E3.3	23.0911	2.81061	0.767242	3.66327	0.00024902	0.0129687
ENSG00000138685	FGF2	25.8355	2.81244	0.834645	3.36962	0.000752725	0.0287932
ENSG00000149418	ST14	43.0517	2.81488	0.761826	3.69492	0.000219958	0.0118946
ENSG00000107719	PALD1	14.8204	2.81508	0.808261	3.48288	0.000496046	0.0208762
ENSG00000241472	PTPRG-AS1	29.8338	2.82637	0.691951	4.08464	4.41451e-05	0.00364575
ENSG00000100314	CABP7	187.445	2.82972	0.588036	4.81216	1.49309e-06	0.000272875
ENSG00000175899	A2M	64.0794	2.83132	0.71465	3.96182	7.43802e-05	0.00539748
ENSG00000168685	IL7R	465.525	2.83328	0.500928	5.65605	1.54898e-08	1.07213e-05
ENSG00000105426	PTPRS	79.1406	2.83345	0.625559	4.52947	5.91305e-06	0.000818659
ENSG00000187474	FPR3	124.445	2.85178	0.651191	4.37932	1.19049e-05	0.00134274
ENSG00000259479	CTD-2008A1.2	17.0237	2.86282	0.717436	3.99035	6.59762e-05	0.00493272
ENSG00000134531	EMP1	222.567	2.86474	0.64689	4.42848	9.48989e-06	0.00113822
ENSG00000180316	PNPLA1	14.3327	2.86554	0.819394	3.49714	0.000470278	0.019962
ENSG00000148798	INA	15.2527	2.86904	0.910163	3.15222	0.00162032	0.0484411
ENSG00000188060	RAB42	24.3074	2.88687	0.789898	3.65474	0.000257443	0.013337
ENSG00000187037	GPR141	30.42	2.88824	0.718278	4.02106	5.79368e-05	0.00443389
ENSG00000100985	MMP9	256.573	2.8893	0.78341	3.68811	0.000225928	0.012085
ENSG00000233355	CHRM3-AS2	20.9977	2.88937	0.907753	3.18299	0.00145761	0.0456672
ENSG00000164683	HEY1	580.184	2.88978	0.598901	4.82514	1.39905e-06	0.000262996
ENSG00000258227	CLEC5A	98.1252	2.89727	0.550805	5.26006	1.44004e-07	5.46607e-05
ENSG00000063660	GPC1	24.7843	2.90372	0.734651	3.95251	7.73351e-05	0.00549079
ENSG00000242550	SERPINB10	73.8197	2.90387	0.557908	5.20493	1.94075e-07	6.9648e-05
ENSG00000054392	HHAT	9.92403	2.91096	0.916447	3.17635	0.0014914	0.046194
ENSG00000239839	DEFA3	17.4173	2.91203	0.818477	3.55786	0.000373888	0.0170115
ENSG00000175274	TP53I11	250.411	2.92062	0.655388	4.45632	8.33772e-06	0.00104822
ENSG00000124469	CEACAM8	186.048	2.92784	0.56892	5.14631	2.65665e-07	9.04086e-05
ENSG00000007264	MATK	56.3691	2.93046	0.600525	4.87983	1.06179e-06	0.000227866
ENSG00000027869	SH2D2A	1183.09	2.93206	0.581119	5.04553	4.52265e-07	0.000132055
ENSG00000092096	SLC22A17	44.6108	2.93863	0.861504	3.41105	0.00064714	0.0256491
ENSG00000009950	MLXIPL	339.8	2.94277	0.707189	4.16123	3.16542e-05	0.00278925
ENSG00000100448	CTSG	555.29	2.94389	0.740887	3.97347	7.08318e-05	0.00523625
ENSG00000079215	SLC1A3	75.95	2.95678	0.762038	3.8801	0.000104415	0.0067572
ENSG00000215182	MUC5AC	63.2755	2.95827	0.749403	3.9475	7.89728e-05	0.00556522
ENSG00000167414	GNG8	11.9356	2.97321	0.918071	3.23854	0.00120141	0.0402606
ENSG00000125538	IL1B	103.03	2.97405	0.741164	4.01267	6.00355e-05	0.00457522
ENSG00000187715	KBTBD12	39.0611	2.98339	0.645804	4.61965	3.84383e-06	0.000588098
ENSG00000057294	PKP2	17.8548	2.99175	0.795093	3.76276	0.000168047	0.00972703
ENSG00000160791	CCR5	36.1263	2.99845	0.755876	3.96686	7.28268e-05	0.0053437
ENSG00000169439	SDC2	66.9105	3.00118	0.707819	4.24004	2.23479e-05	0.00216227
ENSG00000150760	DOCK1	170.431	3.00123	0.701566	4.2779	1.88667e-05	0.00191954
ENSG00000132329	RAMP1	188.114	3.0013	0.745194	4.02754	5.63624e-05	0.00434563
ENSG00000054356	PTPRN	257.686	3.0062	0.827818	3.63147	0.000281807	0.0143359
ENSG00000038427	VCAN	160.043	3.00956	0.662257	4.5444	5.50912e-06	0.000793715
ENSG00000108691	CCL2	517.545	3.01159	0.664216	4.53405	5.78631e-06	0.000810001
ENSG00000224940	PRRT4	26.3237	3.01539	0.760961	3.96261	7.41331e-05	0.00539748
ENSG00000005381	MPO	9034.28	3.02008	0.62031	4.86866	1.12359e-06	0.000237605
ENSG00000128512	DOCK4	54.0274	3.02446	0.719434	4.20395	2.62296e-05	0.00241925
ENSG00000156113	KCNMA1	23.985	3.0265	0.962491	3.14445	0.00166402	0.0489485
ENSG00000105928	DFNA5	53.8522	3.0272	0.726272	4.16814	3.071e-05	0.00275524
ENSG00000171729	TMEM51	123.438	3.02935	0.727282	4.1653	3.1094e-05	0.00276456
ENSG00000127951	FGL2	164.866	3.03934	0.768404	3.9554	7.64072e-05	0.00544449
ENSG00000215704	CELA2B	642.154	3.06146	0.483012	6.33827	2.32355e-10	3.27587e-07
ENSG00000104951	IL4I1	16.2282	3.06568	0.878112	3.49122	0.000480813	0.0202784
ENSG00000075275	CELSR1	174.552	3.07169	0.634661	4.8399	1.29906e-06	0.000250302
ENSG00000086548	CEACAM6	183.455	3.07507	0.573278	5.364	8.13974e-08	3.41834e-05
ENSG00000111907	TPD52L1	8.87541	3.07919	0.943973	3.26195	0.00110648	0.0378506
ENSG00000166428	PLD4	7.04484	3.10117	0.949032	3.26772	0.00108417	0.0372812
ENSG00000180611	MB21D2	10.0935	3.11774	0.799291	3.90063	9.59442e-05	0.00627068
ENSG00000132514	CLEC10A	31.0686	3.12037	0.935401	3.33586	0.000850363	0.0316092
ENSG00000186407	CD300E	46.6107	3.12883	0.654578	4.77992	1.75363e-06	0.000303624
ENSG00000110042	DTX4	18.1871	3.13902	0.862133	3.64099	0.000271587	0.0138875
ENSG00000117114	LPHN2	19.0476	3.13929	0.993846	3.15873	0.0015846	0.0478282
ENSG00000001617	SEMA3F	14.0722	3.16028	0.964197	3.27763	0.00104682	0.0364412
ENSG00000154734	ADAMTS1	28.8162	3.16464	0.949916	3.33149	0.00086382	0.032049
ENSG00000153071	DAB2	261.166	3.172	0.698488	4.54124	5.59252e-06	0.000794348
ENSG00000161798	AQP5	21.8941	3.19524	0.855373	3.73549	0.000187348	0.0105053
ENSG00000101955	SRPX	11.5922	3.19665	0.973384	3.28405	0.00102326	0.035747
ENSG00000163053	SLC16A14	59.9453	3.20143	0.741875	4.31533	1.59367e-05	0.00170956
ENSG00000135447	PPP1R1A	48.526	3.21518	0.770061	4.17523	2.97688e-05	0.00270772
ENSG00000118257	NRP2	59.8837	3.22829	0.618027	5.22354	1.75537e-07	6.41619e-05
ENSG00000143344	RGL1	218.379	3.23109	0.67263	4.80366	1.55791e-06	0.000279545
ENSG00000206077	ZDHHC11B	46.7376	3.23826	1.0205	3.17322	0.00150759	0.0463501
ENSG00000125730	C3	366.957	3.23868	0.486522	6.6568	2.79853e-11	8.77185e-08
ENSG00000158089	GALNT14	55.9538	3.23944	0.528798	6.12604	9.00922e-10	1.07901e-06
ENSG00000197629	MPEG1	137.575	3.24089	0.754237	4.29691	1.73198e-05	0.00181839
ENSG00000160307	S100B	52.6586	3.25812	0.78118	4.17076	3.03579e-05	0.00274864
ENSG00000124006	OBSL1	138.057	3.26328	0.644414	5.06394	4.10669e-07	0.000122864
ENSG00000113645	WWC1	33.8635	3.30138	0.606153	5.44645	5.13859e-08	2.2539e-05
ENSG00000177425	PAWR	78.3909	3.32043	0.763078	4.35136	1.35293e-05	0.00150023
ENSG00000111879	FAM184A	44.511	3.33014	0.516327	6.44967	1.12091e-10	2.01132e-07
ENSG00000091879	ANGPT2	11.7095	3.33163	1.04614	3.18468	0.00144912	0.0455828
ENSG00000046604	DSG2	130.997	3.36517	0.417204	8.06601	7.26302e-16	7.16788e-12
ENSG00000124491	F13A1	1855.63	3.39295	0.728146	4.65971	3.16651e-06	0.000508134
ENSG00000119938	PPP1R3C	13.635	3.39755	0.794705	4.27523	1.90938e-05	0.00193268
ENSG00000132669	RIN2	33.0775	3.42019	0.893897	3.82615	0.000130162	0.00799403
ENSG00000224397	RP11-290F20.3	27.7141	3.43461	0.854172	4.02098	5.79564e-05	0.00443389
ENSG00000163735	CXCL5	17.074	3.44593	0.964324	3.57341	0.000352356	0.0163976
ENSG00000187123	LYPD6	8.80804	3.44617	0.983078	3.50549	0.000455766	0.0194296
ENSG00000140749	IGSF6	74.0721	3.45198	0.73001	4.72868	2.25989e-06	0.000378015
ENSG00000131620	ANO1	50.138	3.45604	0.71581	4.82815	1.37806e-06	0.00026154
ENSG00000174705	SH3PXD2B	164.775	3.46753	0.666966	5.19896	2.00408e-07	7.06365e-05
ENSG00000120708	TGFBI	442.107	3.48173	0.791191	4.40062	1.07942e-05	0.00123869
ENSG00000166049	PASD1	38.0633	3.51287	0.934126	3.76059	0.000169511	0.00972887
ENSG00000109436	TBC1D9	12.842	3.52949	0.985373	3.58188	0.000341125	0.0161207
ENSG00000137801	THBS1	4447.33	3.54083	0.633563	5.58875	2.28706e-08	1.22005e-05
ENSG00000109072	VTN	6.99556	3.54124	1.11353	3.18019	0.00147177	0.0457733
ENSG00000138119	MYOF	31.8677	3.54728	0.898792	3.94672	7.92292e-05	0.00556522
ENSG00000177575	CD163	1061.54	3.55236	0.751179	4.72905	2.25575e-06	0.000378015
ENSG00000150510	FAM124A	22.605	3.58044	1.04692	3.41999	0.000626228	0.0249204
ENSG00000101892	ATP1B4	714.886	3.58372	0.652094	5.49572	3.89129e-08	1.78619e-05
ENSG00000137825	ITPKA	23.3889	3.60862	0.999892	3.60901	0.000307371	0.0151294
ENSG00000164362	TERT	13.6168	3.63819	1.04191	3.49183	0.000479715	0.0202754
ENSG00000147614	ATP6V0D2	74.2023	3.66712	0.749178	4.89486	9.83776e-07	0.000223193
ENSG00000142615	CELA2A	470.685	3.68613	0.604144	6.10141	1.05138e-09	1.15289e-06
ENSG00000162892	IL24	13.6789	3.69508	0.927083	3.9857	6.72803e-05	0.0049924
ENSG00000164821	DEFA4	20.4168	3.72363	0.829519	4.4889	7.15915e-06	0.000938458
ENSG00000158714	SLAMF8	70.0653	3.80005	0.824284	4.61012	4.02433e-06	0.000606352
ENSG00000196549	MME	123.63	3.8628	0.894712	4.31737	1.57899e-05	0.00170307
ENSG00000151490	PTPRO	13.3891	3.87467	0.961703	4.02897	5.60226e-05	0.00433637
ENSG00000171631	P2RY6	11.79	3.87724	0.929857	4.16972	3.04973e-05	0.00274866
ENSG00000185070	FLRT2	11.063	3.91786	0.920291	4.25719	2.07009e-05	0.00202275
ENSG00000133216	EPHB2	8.83154	3.94	1.10832	3.55494	0.000378072	0.0170461
ENSG00000124343	XG	15.272	3.96541	0.890717	4.45193	8.51007e-06	0.00106311
ENSG00000189068	VSTM1	16.0445	3.98654	0.980565	4.06556	4.79179e-05	0.00387624
ENSG00000139970	RTN1	276.256	3.99841	1.26642	3.15725	0.00159267	0.047848
ENSG00000183748	MRC1L1	90.8942	4.04916	0.833855	4.85595	1.19809e-06	0.000243977
ENSG00000170801	HTRA3	703.961	4.0555	0.554933	7.30809	2.70965e-13	1.33708e-09
ENSG00000158270	COLEC12	68.8029	4.07002	0.797246	5.1051	3.30625e-07	0.000106982
ENSG00000086717	PPEF1	169.576	4.23118	0.742594	5.69784	1.21335e-08	9.2112e-06
ENSG00000153823	PID1	23.7585	4.31002	0.971605	4.43598	9.1653e-06	0.0011167
ENSG00000069702	TGFBR3	30.0036	4.31327	0.718339	6.00451	1.91913e-09	1.99368e-06
ENSG00000041515	MYO16	94.3001	4.37817	0.659963	6.63396	3.26802e-11	8.77185e-08
ENSG00000137809	ITGA11	555.886	4.46452	0.775021	5.76052	8.38571e-09	6.89655e-06
ENSG00000123999	INHA	9.47206	4.49469	1.41453	3.17751	0.00148546	0.0461007
ENSG00000108688	CCL7	4.65365	4.53347	1.4231	3.18563	0.00144437	0.0455828
ENSG00000132932	ATP8A2	51.6625	4.54464	0.758455	5.99198	2.07306e-09	2.04591e-06
ENSG00000140274	DUOXA2	30.8417	4.5556	1.00736	4.52232	6.11666e-06	0.000838407
ENSG00000095397	DFNB31	88.7157	4.5714	0.514097	8.89208	5.99729e-19	1.18374e-14
ENSG00000086288	NME8	60.0126	4.59844	0.946654	4.85757	1.18838e-06	0.000243977
ENSG00000205662	RP11-706O15.7	20.0101	4.68721	1.12163	4.17891	2.92908e-05	0.00267659
ENSG00000140279	DUOX2	191.71	4.76059	1.14752	4.14858	3.34546e-05	0.00290893
ENSG00000183454	GRIN2A	5.44602	4.83297	1.43851	3.35971	0.000780229	0.0296157
ENSG00000229807	XIST	14408.5	5.18818	1.10016	4.71585	2.40707e-06	0.000399249
ENSG00000198848	CES1	31.0009	5.37427	1.10134	4.87977	1.06209e-06	0.000227866
ENSG00000205663	RP11-706O15.5	145.489	6.27794	1.70485	3.68241	0.000231041	0.0123251
ENSG00000166796	LDHC	51.6862	7.164	1.80667	3.9653	7.33033e-05	0.00535874
ENSG00000154143	PANX3	23.2297	22.7396	3.53412	6.43431	1.24038e-10	2.04022e-07

## Sheet: BASO SE
SF	#1.Gene_Id	2.Gene_name	3.Chromosome_and_genomic_position	4.Strand	5.Event_type	6.Variable_part_length	7.Frameshift_?	8.CDS_?	9.Gene_biotype	10.number_of_known_splice_sites/number_of_SNPs	11.genomic_blocs_size_(upper_path)	12.genomic_position_of_each_splice_site_(upper_path)/of_each_SNP	13.paralogs_?	14.Complex_event_?	15.snp_in_variable_region	16.Event_name	17.genomic_blocs_size_(lower_path)	18.genomic_position_of_each_splice_site_(lower_path)	19.Psi_for_each_replicate	20.Read_coverage(upper_path)	21.Read_coverage(lower_path)	22.Canonical_sites?	23.CountsNorm(Variant1_MUT_repl1_Norm,Variant1_MUT_repl2_Norm,Variant1_MUT_repl3_Norm,Variant1_MUT_repl4_Norm,Variant1_WT_repl1_Norm,Variant1_WT_repl2_Norm,Variant1_WT_repl3_Norm,Variant1_WT_repl4_Norm,Variant2_MUT_repl1_Norm,Variant2_MUT_repl2_Norm,Variant2_MUT_repl3_Norm,Variant2_MUT_repl4_Norm,Variant2_WT_repl1_Norm,Variant2_WT_repl2_Norm,Variant2_WT_repl3_Norm,Variant2_WT_repl4_Norm)	24.psiNorm(MUT_repl1,MUT_repl2,MUT_repl3,MUT_repl4,WT_repl1,WT_repl2,WT_repl3,WT_repl4)	25.adjusted_pvalue	26.dPSI	27.warnings	order	value
baso	ENSG00000161692.13	DBF4B	chr17:42786167-42800287	+	ES_altD	62	True	True	protein_coding	3_ss_annotated_(over_5_ss):42786207,42786734,42800248	38,65,40	42786204,42786670,42786734,42800248	regular	1	False	bcc_918029|Cycle_14700567	41,40	42786207,42800248	psi1+2:1.0,psi3+4:0.94,psi5+6:0.0,psi7+8:0.0,psi9+10:NaN,psi11+12:NaN,psi13+14:0.1,psi15+16:0.0,psi17+18:0.12,psi19+20:0.17,psi21+22:NaN,psi23+24:0.27	AS1_4|SB1_1|S1_0|ASSB1_0|AS2_11|SB2_49|S2_0|ASSB2_7|AS3_8|SB3_10|S3_0|ASSB3_2|AS4_38|SB4_139|S4_0|ASSB4_15|AS5_0|SB5_13|S5_0|ASSB5_0|AS6_0|SB6_85|S6_0|ASSB6_0|AS7_0|SB7_12|S7_0|ASSB7_0|AS8_0|SB8_164|S8_0|ASSB8_0|AS9_0|SB9_1|S9_0|ASSB9_0|AS10_0|SB10_24|S10_0|ASSB10_0|AS11_0|SB11_0|S11_0|ASSB11_0|AS12_0|SB12_5|S12_0|ASSB12_0|AS13_0|SB13_4|S13_0|ASSB13_0|AS14_2|SB14_90|S14_0|ASSB14_2|AS15_0|SB15_3|S…	AB1_0|AB2_0|AB3_2|AB4_1|AB5_1|AB6_8|AB7_4|AB8_9|AB9_0|AB10_1|AB11_0|AB12_0|AB13_4|AB14_7|AB15_6|AB16_5|AB17_2|AB18_7|AB19_3|AB20_3|AB21_0|AB22_1|AB23_1|AB24_10	-	24,48,0,0,2,0,2,3,0,2,9,6,9,20,10,8	1,0.931480594154288,NaN,NaN,NaN,0,0.101758793969849,NaN	3.65445e-06	-0.9149	FALSE	UP_MUT	1
baso	ENSG00000166263.9	STXBP4	chr17:53076772-53077031	+	altA	6	False	True	protein_coding	all_splice_sites_known_(3_ss)	41,45	53076812,53076987	regular	0	False	bcc_918029|Cycle_17389427	41,39	53076812,53076993	psi1+2:1.0,psi3+4:0.97,psi5+6:0.91,psi7+8:0.46,psi9+10:0.0,psi11+12:NaN,psi13+14:0.05,psi15+16:0.0,psi17+18:0.0,psi19+20:0.0,psi21+22:1.0,psi23+24:0.31	AS1_5|SB1_5|S1_0|ASSB1_5|AS2_9|SB2_9|S2_0|ASSB2_9|AS3_18|SB3_19|S3_0|ASSB3_18|AS4_22|SB4_22|S4_0|ASSB4_21|AS5_9|SB5_9|S5_0|ASSB5_9|AS6_2|SB6_2|S6_0|ASSB6_2|AS7_14|SB7_14|S7_0|ASSB7_14|AS8_15|SB8_14|S8_0|ASSB8_14|AS9_0|SB9_0|S9_0|ASSB9_0|AS10_0|SB10_0|S10_0|ASSB10_0|AS11_2|SB11_2|S11_0|ASSB11_2|AS12_2|SB12_2|S12_0|ASSB12_2|AS13_1|SB13_1|S13_0|ASSB13_1|AS14_1|SB14_1|S14_0|ASSB14_1|AS15_0|SB15_0|S15…	AB1_0|AB2_0|AB3_0|AB4_1|AB5_1|AB6_0|AB7_15|AB8_16|AB9_3|AB10_3|AB11_0|AB12_0|AB13_16|AB14_19|AB15_3|AB16_5|AB17_10|AB18_11|AB19_6|AB20_6|AB21_0|AB22_0|AB23_24|AB24_24	-	19,26,11,13,2,0,0,0,0,1,1,14,30,14,24,15	1,0.960295475530933,0.910973084886128,0.463458110516934,0.0583941605839416,0,0,0	0	-0.8191	FALSE	UP_MUT	1
baso	ENSG00000203780.6	FANK1	chr10:127685153-127686027	+	altA	14	True	False	protein_coding	2_ss_annotated_(over_3_ss):127685193,127685989	41,53	127685193,127685975	regular	0	False	bcc_24030|Cycle_0	41,39	127685193,127685989	psi1+2:0.6,psi3+4:0.66,psi5+6:0.94,psi7+8:0.72,psi9+10:NaN,psi11+12:0.25,psi13+14:0.28,psi15+16:0.0,psi17+18:0.02,psi19+20:0.0,psi21+22:0.0,psi23+24:0.05	AS1_7|SB1_2|S1_0|ASSB1_2|AS2_6|SB2_5|S2_0|ASSB2_5|AS3_20|SB3_9|S3_0|ASSB3_9|AS4_19|SB4_20|S4_0|ASSB4_18|AS5_13|SB5_6|S5_0|ASSB5_6|AS6_11|SB6_11|S6_0|ASSB6_10|AS7_31|SB7_13|S7_0|ASSB7_13|AS8_28|SB8_24|S8_0|ASSB8_22|AS9_0|SB9_0|S9_0|ASSB9_0|AS10_0|SB10_0|S10_0|ASSB10_0|AS11_1|SB11_1|S11_0|ASSB11_1|AS12_1|SB12_1|S12_0|ASSB12_0|AS13_15|SB13_3|S13_0|ASSB13_3|AS14_12|SB14_9|S14_0|ASSB14_9|AS15_2|SB15_0…	AB1_2|AB2_2|AB3_8|AB4_5|AB5_1|AB6_0|AB7_8|AB8_5|AB9_0|AB10_0|AB11_4|AB12_4|AB13_15|AB14_12|AB15_21|AB16_24|AB17_19|AB18_19|AB19_13|AB20_16|AB21_2|AB22_5|AB23_37|AB24_34	-	10,18,18,18,10,0,1,0,6,8,1,6,23,80,44,36	NaN,0.656934306569343,0.938722294654498,0.718562874251497,0.270087778528022,0,0.0189753320683112,0	0	-0.6991	FALSE	UP_MUT	1
baso	ENSG00000248508.2	SRP14-AS1	chr15:40338230-40348929	+	altA	15	False	False	lincRNA	1_ss_annotated_(over_3_ss):40338270	41,55	40338270,40348875	regular	6	False	bcc_591122|Cycle_2	41,40	40338270,40348890	psi1+2:1.0,psi3+4:0.85,psi5+6:0.71,psi7+8:0.81,psi9+10:1.0,psi11+12:0.46,psi13+14:0.6,psi15+16:0.0,psi17+18:0.0,psi19+20:0.1,psi21+22:NaN,psi23+24:0.24	AS1_4|SB1_5|S1_0|ASSB1_4|AS2_9|SB2_7|S2_0|ASSB2_5|AS3_22|SB3_18|S3_0|ASSB3_17|AS4_13|SB4_15|S4_0|ASSB4_12|AS5_14|SB5_15|S5_0|ASSB5_14|AS6_12|SB6_12|S6_0|ASSB6_10|AS7_12|SB7_15|S7_0|ASSB7_12|AS8_27|SB8_29|S8_0|ASSB8_25|AS9_8|SB9_7|S9_0|ASSB9_7|AS10_7|SB10_7|S10_0|ASSB10_7|AS11_2|SB11_2|S11_0|ASSB11_2|AS12_2|SB12_2|S12_0|ASSB12_2|AS13_5|SB13_6|S13_0|ASSB13_4|AS14_13|SB14_15|S14_0|ASSB14_13|AS15_0|S…	AB1_0|AB2_0|AB3_0|AB4_5|AB5_5|AB6_5|AB7_6|AB8_2|AB9_0|AB10_0|AB11_1|AB12_3|AB13_5|AB14_6|AB15_4|AB16_3|AB17_5|AB18_5|AB19_8|AB20_7|AB21_0|AB22_0|AB23_8|AB24_3	-	18,21,28,19,16,0,0,3,0,3,10,4,9,12,11,19	1,0.855203619909502,0.702602230483271,0.800312012480499,0.6,0,0,0.117561683599419	7.84352e-08	-0.6601	FALSE	UP_MUT	1
baso	ENSG00000229273.1	RP11-104G3.2	chr9:41954568-41954789	+	altD	46	True	False	pseudogene	no_known_ss	84,41	41954651,41954749	regular	3	False	bcc_918029|Cycle_12674032	38,41	41954605,41954749	psi1+2:1.0,psi3+4:0.81,psi5+6:0.84,psi7+8:0.75,psi9+10:1.0,psi11+12:NaN,psi13+14:0.77,psi15+16:0.0,psi17+18:0.07,psi19+20:0.0,psi21+22:NaN,psi23+24:0.33	AS1_3|SB1_5|S1_0|ASSB1_2|AS2_7|SB2_5|S2_0|ASSB2_1|AS3_22|SB3_18|S3_0|ASSB3_7|AS4_43|SB4_17|S4_0|ASSB4_12|AS5_40|SB5_14|S5_0|ASSB5_10|AS6_39|SB6_14|S6_0|ASSB6_6|AS7_23|SB7_27|S7_0|ASSB7_7|AS8_32|SB8_17|S8_0|ASSB8_6|AS9_3|SB9_5|S9_0|ASSB9_2|AS10_3|SB10_6|S10_0|ASSB10_1|AS11_0|SB11_0|S11_0|ASSB11_0|AS12_1|SB12_0|S12_0|ASSB12_0|AS13_18|SB13_10|S13_0|ASSB13_6|AS14_16|SB14_6|S14_0|ASSB14_1|AS15_9|SB15_…	AB1_0|AB2_0|AB3_4|AB4_4|AB5_1|AB6_4|AB7_14|AB8_1|AB9_0|AB10_0|AB11_0|AB12_1|AB13_3|AB14_2|AB15_6|AB16_5|AB17_5|AB18_4|AB19_4|AB20_8|AB21_1|AB22_1|AB23_6|AB24_5	-	18,32,40,31,21,0,1,0,0,5,5,7,4,20,10,15	1,0.801776086267047,0.834874504623514,0.73676293622142,0.768411301528485,0,0.0594431903686983,0	3.68045e-09	-0.6364	FALSE	UP_MUT	1
baso	ENSG00000168071.17	CCDC88B	chr11:64119818-64120255	+	altA	17	True	False	protein_coding	2_ss_annotated_(over_3_ss):64119858,64120216	41,57	64119858,64120199	regular	2	False	bcc_42070|Cycle_2	41,40	64119858,64120216	psi1+2:0.88,psi3+4:0.75,psi5+6:0.56,psi7+8:0.5,psi9+10:NaN,psi11+12:0.12,psi13+14:0.3,psi15+16:0.05,psi17+18:0.0,psi19+20:0.0,psi21+22:0.09,psi23+24:0.08	AS1_4|SB1_4|S1_0|ASSB1_4|AS2_5|SB2_3|S2_0|ASSB2_1|AS3_12|SB3_12|S3_0|ASSB3_10|AS4_17|SB4_15|S4_0|ASSB4_12|AS5_4|SB5_3|S5_0|ASSB5_3|AS6_3|SB6_3|S6_0|ASSB6_3|AS7_14|SB7_16|S7_0|ASSB7_14|AS8_23|SB8_22|S8_0|ASSB8_16|AS9_7|SB9_2|S9_0|ASSB9_2|AS10_2|SB10_12|S10_0|ASSB10_1|AS11_0|SB11_0|S11_0|ASSB11_0|AS12_1|SB12_1|S12_0|ASSB12_1|AS13_2|SB13_2|S13_0|ASSB13_2|AS14_4|SB14_5|S14_0|ASSB14_4|AS15_1|SB15_0|S1…	AB1_0|AB2_1|AB3_3|AB4_6|AB5_1|AB6_3|AB7_7|AB8_29|AB9_0|AB10_0|AB11_3|AB12_3|AB13_3|AB14_9|AB15_16|AB16_30|AB17_2|AB18_8|AB19_21|AB20_39|AB21_17|AB22_34|AB23_19|AB24_36	-	13,20,6,19,5,5,0,0,1,6,4,16,10,82,11,75	0.91485664639444,0.733695652173913,NaN,0.495333118764081,0.292418772563177,0.047980097144888,0,0	1.19326e-06	-0.6295	FALSE	UP_MUT	1
baso	ENSG00000054148.13	PHPT1	chr9:139742695-139743718	+	altA	85	True	True	protein_coding	no_known_ss	41,124	139742735,139743595	regular	2	False	bcc_924162|Cycle_2	41,39	139742735,139743680	psi1+2:0.78,psi3+4:0.81,psi5+6:0.45,psi7+8:0.82,psi9+10:NaN,psi11+12:0.0,psi13+14:0.69,psi15+16:0.15,psi17+18:0.46,psi19+20:0.23,psi21+22:0.15,psi23+24:0.69	AS1_39|SB1_5|S1_0|ASSB1_2|AS2_56|SB2_7|S2_0|ASSB2_1|AS3_73|SB3_18|S3_0|ASSB3_12|AS4_87|SB4_22|S4_0|ASSB4_3|AS5_25|SB5_2|S5_0|ASSB5_1|AS6_37|SB6_4|S6_0|ASSB6_0|AS7_137|SB7_44|S7_0|ASSB7_14|AS8_157|SB8_64|S8_0|ASSB8_7|AS9_3|SB9_0|S9_0|ASSB9_0|AS10_3|SB10_0|S10_0|ASSB10_0|AS11_15|SB11_0|S11_0|ASSB11_0|AS12_14|SB12_0|S12_0|ASSB12_0|AS13_35|SB13_5|S13_0|ASSB13_3|AS14_50|SB14_3|S14_0|ASSB14_0|AS15_35|S…	AB1_1|AB2_2|AB3_3|AB4_5|AB5_2|AB6_5|AB7_6|AB8_16|AB9_0|AB10_0|AB11_1|AB12_6|AB13_0|AB14_3|AB15_0|AB16_15|AB17_3|AB18_3|AB19_2|AB20_10|AB21_1|AB22_5|AB23_1|AB24_5	-	29,41,11,89,11,9,11,9,4,5,7,10,3,27,7,15	0.778523489932886,0.799025578562728,NaN,0.811858608893957,NaN,0.139130434782609,NaN,0.225352112676056	0.000614843	-0.6142	FALSE	UP_MUT	1
baso	ENSG00000131503.16,ENSG00000254996.1	ANKHD1,ANKHD1-EIF4EBP3	chr5:139815802-139818124	+,+	altA	9	False	True	protein_coding,protein_coding	all_splice_sites_known_(3_ss)	41,46	139815842,139818079	regular	2	False	bcc_918029|Cycle_6214270	41,37	139815842,139818088	psi1+2:0.85,psi3+4:0.74,psi5+6:0.78,psi7+8:0.8,psi9+10:0.84,psi11+12:NaN,psi13+14:0.55,psi15+16:0.13,psi17+18:0.08,psi19+20:0.0,psi21+22:0.43,psi23+24:0.33	AS1_80|SB1_90|S1_0|ASSB1_80|AS2_76|SB2_79|S2_0|ASSB2_70|AS3_103|SB3_114|S3_0|ASSB3_103|AS4_101|SB4_119|S4_0|ASSB4_99|AS5_60|SB5_62|S5_0|ASSB5_58|AS6_56|SB6_66|S6_0|ASSB6_50|AS7_287|SB7_307|S7_0|ASSB7_287|AS8_270|SB8_312|S8_0|ASSB8_260|AS9_28|SB9_31|S9_0|ASSB9_28|AS10_31|SB10_28|S10_0|ASSB10_25|AS11_0|SB11_0|S11_0|ASSB11_0|AS12_1|SB12_2|S12_0|ASSB12_1|AS13_53|SB13_58|S13_0|ASSB13_53|AS14_49|SB14_6…	AB1_12|AB2_14|AB3_30|AB4_35|AB5_16|AB6_16|AB7_58|AB8_70|AB9_4|AB10_6|AB11_1|AB12_1|AB13_37|AB14_38|AB15_10|AB16_8|AB17_52|AB18_53|AB19_6|AB20_12|AB21_18|AB22_17|AB23_34|AB24_39	-	225,131,123,258,86,5,11,0,36,41,32,58,64,32,120,23	0.848563968668407,0.741240478781284,0.775084827920504,0.799523241954708,0.546432062561095,0.122873345935728,0.0759426447158789,0	6.81708e-05	-0.6048	FALSE	UP_MUT	1
baso	ENSG00000234665.4,ENSG00000170161.6	RP11-262H14.3,RP11-262H14.4	chr9:66553518-66553739	-,+	altD,altA	46	True	False	lincRNA,lincRNA	1_ss_annotated_(over_3_ss):66553558	41,84	66553558,66553656	regular	0	False	bcc_918029|Cycle_9003780	41,38	66553558,66553702	psi1+2:0.9,psi3+4:0.77,psi5+6:0.8,psi7+8:0.72,psi9+10:NaN,psi11+12:NaN,psi13+14:0.75,psi15+16:0.0,psi17+18:0.05,psi19+20:0.0,psi21+22:NaN,psi23+24:0.26	AS1_17|SB1_10|S1_0|ASSB1_6|AS2_16|SB2_8|S2_0|ASSB2_2|AS3_32|SB3_24|S3_0|ASSB3_14|AS4_27|SB4_20|S4_0|ASSB4_10|AS5_16|SB5_11|S5_0|ASSB5_8|AS6_10|SB6_13|S6_0|ASSB6_4|AS7_33|SB7_26|S7_0|ASSB7_15|AS8_29|SB8_21|S8_0|ASSB8_10|AS9_2|SB9_5|S9_0|ASSB9_2|AS10_2|SB10_5|S10_0|ASSB10_0|AS11_0|SB11_0|S11_0|ASSB11_0|AS12_0|SB12_0|S12_0|ASSB12_0|AS13_11|SB13_10|S13_0|ASSB13_7|AS14_5|SB14_6|S14_0|ASSB14_1|AS15_9|S…	AB1_1|AB2_1|AB3_9|AB4_4|AB5_1|AB6_4|AB7_14|AB8_4|AB9_0|AB10_0|AB11_0|AB12_1|AB13_3|AB14_2|AB15_12|AB16_7|AB17_6|AB18_6|AB19_4|AB20_8|AB21_1|AB22_1|AB23_8|AB24_7	-	39,41,30,31,19,0,1,0,3,8,5,8,4,34,14,15	0.891493055555556,0.764095305496579,0.791318864774624,0.710060887213685,0.750124937531234,0,0.0431930016402406,0	9.27702e-14	-0.5909	FALSE	UP_MUT	1
baso	ENSG00000119725.13	ZNF410	chr14:74358770-74360538	+	altAD	122	True	True	protein_coding	all_splice_sites_known_(4_ss)	142,60	74358911,74360479	regular	2	False	bcc_918029|Cycle_17929045	41,39	74358810,74360500	psi1+2:1.0,psi3+4:0.91,psi5+6:0.93,psi7+8:0.96,psi9+10:0.96,psi11+12:NaN,psi13+14:0.77,psi15+16:0.21,psi17+18:0.18,psi19+20:NaN,psi21+22:1.0,psi23+24:0.6	AS1_13|SB1_11|S1_48|ASSB1_0|AS2_19|SB2_40|S2_28|ASSB2_0|AS3_23|SB3_17|S3_97|ASSB3_0|AS4_20|SB4_89|S4_47|ASSB4_0|AS5_10|SB5_12|S5_62|ASSB5_0|AS6_13|SB6_57|S6_23|ASSB6_0|AS7_22|SB7_39|S7_166|ASSB7_0|AS8_44|SB8_129|S8_73|ASSB8_0|AS9_3|SB9_9|S9_24|ASSB9_0|AS10_7|SB10_15|S10_10|ASSB10_0|AS11_0|SB11_3|S11_0|ASSB11_0|AS12_2|SB12_3|S12_0|ASSB12_0|AS13_10|SB13_15|S13_38|ASSB13_0|AS14_3|SB14_47|S14_15|ASSB…	AB1_0|AB2_0|AB3_6|AB4_3|AB5_1|AB6_3|AB7_5|AB8_2|AB9_0|AB10_1|AB11_1|AB12_0|AB13_6|AB14_4|AB15_6|AB16_5|AB17_7|AB18_5|AB19_1|AB20_0|AB21_0|AB22_0|AB23_11|AB24_8	-	189,138,130,169,67,12,7,9,0,6,4,3,8,20,14,1	1,0.901077375122429,0.92790863668808,0.957100382273821,0.768348623853211,0.192,0.165289256198347,NaN	4.37668e-08	-0.5713	FALSE	UP_MUT	1
baso	ENSG00000160991.11	ORAI2	chr7:102074068-102076711	+	altA	23	True	False	protein_coding	2_ss_annotated_(over_3_ss):102074108,102076672	41,63	102074108,102076649	regular	6	False	bcc_190816|Cycle_15	41,40	102074108,102076672	psi1+2:0.79,psi3+4:0.76,psi5+6:0.69,psi7+8:0.63,psi9+10:0.74,psi11+12:NaN,psi13+14:0.53,psi15+16:0.0,psi17+18:0.06,psi19+20:0.0,psi21+22:0.19,psi23+24:0.16	AS1_32|SB1_23|S1_0|ASSB1_23|AS2_42|SB2_35|S2_0|ASSB2_35|AS3_48|SB3_37|S3_0|ASSB3_37|AS4_66|SB4_57|S4_0|ASSB4_56|AS5_33|SB5_21|S5_0|ASSB5_21|AS6_39|SB6_31|S6_0|ASSB6_31|AS7_102|SB7_58|S7_0|ASSB7_58|AS8_128|SB8_109|S8_0|ASSB8_96|AS9_71|SB9_45|S9_0|ASSB9_45|AS10_76|SB10_68|S10_0|ASSB10_68|AS11_2|SB11_2|S11_0|ASSB11_2|AS12_2|SB12_2|S12_0|ASSB12_2|AS13_44|SB13_28|S13_0|ASSB13_28|AS14_51|SB14_45|S14_0|…	AB1_6|AB2_6|AB3_9|AB4_15|AB5_8|AB6_11|AB7_36|AB8_50|AB9_10|AB10_21|AB11_0|AB12_0|AB13_22|AB14_29|AB15_4|AB16_5|AB17_9|AB18_14|AB19_4|AB20_8|AB21_13|AB22_15|AB23_25|AB24_35	-	81,60,52,82,62,0,2,0,17,15,19,39,43,16,26,15	0.787729619402089,0.757009345794392,0.680672268907563,0.620863712843522,0.528965662523699,0,0.0565247732030705,0	0.0351892	-0.5652	FALSE	UP_MUT	1
baso	ENSG00000196154.7,ENSG00000188015.5	S100A4,S100A3	chr1:153518345-153520936	-,-	altD	146	True	True	protein_coding,protein_coding	no_known_ss	41,186	153518385,153520751	regular	3	False	bcc_918029|Cycle_16487924	41,40	153518385,153520897	psi1+2:0.51,psi3+4:0.74,psi5+6:0.55,psi7+8:0.78,psi9+10:NaN,psi11+12:NaN,psi13+14:0.58,psi15+16:0.03,psi17+18:0.19,psi19+20:0.04,psi21+22:0.29,psi23+24:0.21	AS1_7|SB1_17|S1_1|ASSB1_0|AS2_8|SB2_15|S2_2|ASSB2_0|AS3_27|SB3_32|S3_7|ASSB3_0|AS4_20|SB4_37|S4_9|ASSB4_0|AS5_10|SB5_20|S5_1|ASSB5_0|AS6_9|SB6_27|S6_2|ASSB6_0|AS7_34|SB7_32|S7_2|ASSB7_0|AS8_30|SB8_36|S8_6|ASSB8_0|AS9_1|SB9_0|S9_1|ASSB9_0|AS10_1|SB10_0|S10_0|ASSB10_0|AS11_0|SB11_8|S11_0|ASSB11_0|AS12_0|SB12_6|S12_0|ASSB12_0|AS13_8|SB13_32|S13_0|ASSB13_0|AS14_6|SB14_25|S14_1|ASSB14_0|AS15_0|SB15_15…	AB1_4|AB2_8|AB3_7|AB4_8|AB5_2|AB6_11|AB7_3|AB8_11|AB9_0|AB10_2|AB11_0|AB12_1|AB13_2|AB14_6|AB15_4|AB16_9|AB17_11|AB18_23|AB19_3|AB20_7|AB21_1|AB22_16|AB23_12|AB24_42	-	46,70,41,60,25,2,24,1,17,10,13,6,7,23,39,13	0.491232696110745,0.714105793450882,0.529496173469388,0.781099324975892,NaN,0.0300947427085268,0.180050013892748,0.0267150395778364	1.00655e-05	-0.55	FALSE	UP_MUT	1
baso	ENSG00000182552.10	RWDD4	chr4:184572441-184580122	-	ES	94	True	True	protein_coding	3_ss_annotated_(over_4_ss):184572480,184577034,184580082	40,94,41	184572480,184577034,184577127,184580082	regular	2	False	bcc_143692|Cycle_6	40,41	184572480,184580082	psi1+2:0.82,psi3+4:0.78,psi5+6:0.92,psi7+8:0.78,psi9+10:1.0,psi11+12:NaN,psi13+14:0.58,psi15+16:0.0,psi17+18:0.15,psi19+20:0.18,psi21+22:0.35,psi23+24:0.45	AS1_7|SB1_36|S1_0|ASSB1_0|AS2_6|SB2_50|S2_1|ASSB2_0|AS3_23|SB3_73|S3_0|ASSB3_0|AS4_26|SB4_140|S4_2|ASSB4_0|AS5_25|SB5_55|S5_0|ASSB5_0|AS6_23|SB6_114|S6_0|ASSB6_0|AS7_69|SB7_89|S7_1|ASSB7_0|AS8_37|SB8_220|S8_2|ASSB8_0|AS9_3|SB9_12|S9_0|ASSB9_0|AS10_5|SB10_31|S10_0|ASSB10_0|AS11_0|SB11_13|S11_0|ASSB11_0|AS12_0|SB12_25|S12_0|ASSB12_0|AS13_13|SB13_55|S13_0|ASSB13_0|AS14_10|SB14_90|S14_1|ASSB14_0|AS15…	AB1_1|AB2_2|AB3_8|AB4_6|AB5_3|AB6_1|AB7_10|AB8_19|AB9_0|AB10_0|AB11_0|AB12_0|AB13_8|AB14_9|AB15_3|AB16_2|AB17_10|AB18_13|AB19_8|AB20_3|AB21_4|AB22_5|AB23_15|AB24_17	-	38,63,95,98,40,0,9,6,4,9,4,13,14,9,26,14	0.814716781365802,0.764150943396226,0.916617033948779,0.777244688142563,0.569420035149385,NaN,0.138094336048494,0.165531335149864	1.21445e-05	-0.5272	FALSE	UP_MUT	1
baso	ENSG00000171307.14	ZDHHC16	chr10:99214518-99215508	+	altA	75	False	True	protein_coding	all_splice_sites_known_(3_ss)	39,113	99214556,99215396	regular	10	False	bcc_918029|Cycle_146406	39,38	99214556,99215471	psi1+2:0.59,psi3+4:0.83,psi5+6:0.7,psi7+8:0.75,psi9+10:1.0,psi11+12:NaN,psi13+14:0.61,psi15+16:0.0,psi17+18:0.13,psi19+20:0.0,psi21+22:0.42,psi23+24:0.19	AS1_5|SB1_68|S1_0|ASSB1_0|AS2_6|SB2_53|S2_0|ASSB2_1|AS3_23|SB3_185|S3_0|ASSB3_0|AS4_46|SB4_126|S4_0|ASSB4_14|AS5_18|SB5_114|S5_0|ASSB5_1|AS6_23|SB6_77|S6_0|ASSB6_10|AS7_42|SB7_193|S7_0|ASSB7_1|AS8_48|SB8_107|S8_0|ASSB8_13|AS9_4|SB9_29|S9_0|ASSB9_0|AS10_3|SB10_22|S10_0|ASSB10_2|AS11_0|SB11_31|S11_0|ASSB11_0|AS12_0|SB12_21|S12_0|ASSB12_0|AS13_9|SB13_121|S13_0|ASSB13_1|AS14_11|SB14_61|S14_0|ASSB14_2…	AB1_5|AB2_3|AB3_7|AB4_7|AB5_9|AB6_8|AB7_17|AB8_13|AB9_0|AB10_0|AB11_3|AB12_1|AB13_4|AB14_9|AB15_10|AB16_7|AB17_5|AB18_6|AB19_12|AB20_10|AB21_5|AB22_4|AB23_36|AB24_28	-	29,79,70,76,31,0,3,0,11,9,17,14,11,30,13,28	0.571830985915493,0.816400483156623,0.675946827188362,0.733333333333333,0.588075880758808,0,0.104666968735841,0	7.81842e-10	-0.5262	FALSE	UP_MUT	1
baso	ENSG00000266714.2	MYO15B	chr17:73588342-73588797	+	ES	78	False	True	protein_coding	all_splice_sites_known_(4_ss)	41,78,38	73588382,73588545,73588622,73588760	regular	22	False	bcc_96427|Cycle_41	41,38	73588382,73588760	psi1+2:0.83,psi3+4:0.58,psi5+6:0.92,psi7+8:0.77,psi9+10:0.88,psi11+12:NaN,psi13+14:0.16,psi15+16:0.06,psi17+18:0.75,psi19+20:NaN,psi21+22:0.94,psi23+24:1.0	AS1_13|SB1_15|S1_0|ASSB1_0|AS2_13|SB2_11|S2_0|ASSB2_3|AS3_16|SB3_10|S3_0|ASSB3_4|AS4_1|SB4_6|S4_0|ASSB4_0|AS5_26|SB5_37|S5_0|ASSB5_6|AS6_11|SB6_27|S6_0|ASSB6_3|AS7_23|SB7_36|S7_0|ASSB7_5|AS8_19|SB8_37|S8_0|ASSB8_4|AS9_11|SB9_21|S9_0|ASSB9_7|AS10_6|SB10_19|S10_0|ASSB10_1|AS11_2|SB11_0|S11_0|ASSB11_0|AS12_0|SB12_3|S12_0|ASSB12_0|AS13_18|SB13_4|S13_0|ASSB13_1|AS14_6|SB14_2|S14_0|ASSB14_0|AS15_0|SB15…	AB1_4|AB2_1|AB3_5|AB4_2|AB5_2|AB6_1|AB7_4|AB8_8|AB9_1|AB10_1|AB11_0|AB12_0|AB13_21|AB14_9|AB15_6|AB16_2|AB17_2|AB18_2|AB19_0|AB20_0|AB21_1|AB22_0|AB23_0|AB24_0	-	63,11,64,34,9,2,25,0,7,4,3,5,25,14,5,0	0.819124423963134,NaN,0.914781979373982,0.77384039181792,0.153364969801553,0.067062818336163,0.715579710144928,NaN	0.00563128	-0.5239	FALSE	UP_MUT	1
baso	ENSG00000228315.7	GUSBP11	chr22:24037667-24047656	-	ES	106	True	False	processed_transcript	3_ss_annotated_(over_4_ss):24037704,24042913,24047616	38,106,41	24037704,24042913,24043018,24047616	regular	36	False	bcc_918029|Cycle_12275822	38,41	24037704,24047616	psi1+2:0.7,psi3+4:0.69,psi5+6:0.56,psi7+8:0.52,psi9+10:0.44,psi11+12:NaN,psi13+14:0.26,psi15+16:0.07,psi17+18:0.13,psi19+20:0.18,psi21+22:0.42,psi23+24:0.3	AS1_29|SB1_2|S1_0|ASSB1_0|AS2_15|SB2_6|S2_4|ASSB2_0|AS3_34|SB3_4|S3_2|ASSB3_0|AS4_15|SB4_13|S4_3|ASSB4_0|AS5_34|SB5_0|S5_0|ASSB5_0|AS6_13|SB6_3|S6_5|ASSB6_0|AS7_45|SB7_0|S7_5|ASSB7_0|AS8_26|SB8_12|S8_13|ASSB8_0|AS9_31|SB9_0|S9_0|ASSB9_0|AS10_13|SB10_6|S10_5|ASSB10_0|AS11_1|SB11_0|S11_0|ASSB11_0|AS12_0|SB12_0|S12_0|ASSB12_0|AS13_31|SB13_1|S13_1|ASSB13_0|AS14_17|SB14_3|S14_9|ASSB14_0|AS15_6|SB15_0|…	AB1_4|AB2_0|AB3_3|AB4_5|AB5_2|AB6_2|AB7_13|AB8_5|AB9_4|AB10_6|AB11_0|AB12_0|AB13_16|AB14_8|AB15_6|AB16_6|AB17_20|AB18_14|AB19_8|AB20_7|AB21_8|AB22_5|AB23_39|AB24_15	-	28,25,11,19,15,4,13,9,6,5,4,8,20,21,39,19	0.665863937387116,0.681034482758621,NaN,NaN,0.242579324462641,0.0752201856700786,0.124605678233438,0.168244202555608	3.7532e-07	-0.5208	FALSE	UP_MUT	1
baso	ENSG00000109618.7	SEPSECS	chr4:25158558-25160615	-	altA	23	True	False	protein_coding	2_ss_annotated_(over_3_ss):25158596,25160575	62,41	25158619,25160575	regular	0	False	bcc_424708|Cycle_0	39,41	25158596,25160575	psi1+2:0.56,psi3+4:0.49,psi5+6:0.56,psi7+8:0.45,psi9+10:NaN,psi11+12:0.0,psi13+14:0.18,psi15+16:0.0,psi17+18:0.0,psi19+20:0.0,psi21+22:0.29,psi23+24:0.14	AS1_6|SB1_6|S1_0|ASSB1_6|AS2_8|SB2_7|S2_0|ASSB2_7|AS3_5|SB3_6|S3_0|ASSB3_5|AS4_8|SB4_6|S4_0|ASSB4_6|AS5_3|SB5_5|S5_0|ASSB5_3|AS6_9|SB6_5|S6_0|ASSB6_5|AS7_7|SB7_8|S7_0|ASSB7_7|AS8_16|SB8_17|S8_0|ASSB8_15|AS9_0|SB9_0|S9_0|ASSB9_0|AS10_6|SB10_4|S10_0|ASSB10_4|AS11_0|SB11_0|S11_0|ASSB11_0|AS12_0|SB12_0|S12_0|ASSB12_0|AS13_0|SB13_1|S13_0|ASSB13_0|AS14_3|SB14_6|S14_0|ASSB14_3|AS15_0|SB15_0|S15_0|ASSB15…	AB1_1|AB2_7|AB3_2|AB4_7|AB5_2|AB6_3|AB7_3|AB8_20|AB9_0|AB10_0|AB11_0|AB12_5|AB13_2|AB14_9|AB15_0|AB16_6|AB17_3|AB18_31|AB19_4|AB20_10|AB21_1|AB22_3|AB23_13|AB24_32	-	18,7,8,11,3,0,0,0,11,6,5,10,9,11,39,18	0.559657986785853,NaN,NaN,0.460732984293194,NaN,0,0,0	1.30499e-07	-0.5102	FALSE	UP_MUT	1
baso	ENSG00000261373.1	VPS9D1-AS1	chr16:89778590-89779134	+	altA	15	False	False	antisense	2_ss_annotated_(over_3_ss):89778630,89779097	41,53	89778630,89779082	regular	3	False	bcc_918029|Cycle_8374306	41,38	89778630,89779097	psi1+2:0.57,psi3+4:0.8,psi5+6:0.57,psi7+8:0.58,psi9+10:NaN,psi11+12:NaN,psi13+14:0.29,psi15+16:0.07,psi17+18:0.0,psi19+20:0.17,psi21+22:0.05,psi23+24:0.34	AS1_12|SB1_14|S1_0|ASSB1_10|AS2_10|SB2_10|S2_0|ASSB2_9|AS3_18|SB3_27|S3_0|ASSB3_15|AS4_24|SB4_26|S4_0|ASSB4_21|AS5_4|SB5_3|S5_0|ASSB5_2|AS6_22|SB6_21|S6_0|ASSB6_21|AS7_24|SB7_16|S7_0|ASSB7_16|AS8_28|SB8_34|S8_0|ASSB8_26|AS9_0|SB9_0|S9_0|ASSB9_0|AS10_1|SB10_1|S10_0|ASSB10_1|AS11_0|SB11_0|S11_0|ASSB11_0|AS12_1|SB12_0|S12_0|ASSB12_0|AS13_4|SB13_4|S13_0|ASSB13_4|AS14_7|SB14_8|S14_0|ASSB14_7|AS15_1|SB…	AB1_5|AB2_11|AB3_4|AB4_6|AB5_8|AB6_8|AB7_11|AB8_18|AB9_0|AB10_0|AB11_1|AB12_1|AB13_11|AB14_12|AB15_2|AB16_9|AB17_10|AB18_17|AB19_8|AB20_9|AB21_8|AB22_8|AB23_32|AB24_39	-	35,30,25,21,9,2,0,5,22,6,16,13,19,20,31,21	0.572108421270432,0.807770961145194,0.567691865478586,0.575841721624436,0.284741690028034,0.0775269872423945,0,0.166737019839595	1.95696e-10	-0.4986	FALSE	UP_MUT	1
baso	ENSG00000204536.9	CCHCR1	chr6:31124826-31125201	-	altD	27	False	True	protein_coding	all_splice_sites_known_(3_ss)	41,67	31124866,31125135	regular	5	True	bcc_725823|Cycle_25	41,40	31124866,31125162	psi1+2:0.76,psi3+4:1.0,psi5+6:0.56,psi7+8:0.26,psi9+10:0.0,psi11+12:0.61,psi13+14:0.24,psi15+16:0.14,psi17+18:0.04,psi19+20:0.16,psi21+22:0.07,psi23+24:0.2	AS1_4|SB1_4|S1_0|ASSB1_4|AS2_5|SB2_3|S2_0|ASSB2_2|AS3_13|SB3_12|S3_0|ASSB3_12|AS4_12|SB4_12|S4_0|ASSB4_9|AS5_8|SB5_8|S5_0|ASSB5_8|AS6_4|SB6_6|S6_0|ASSB6_3|AS7_8|SB7_8|S7_0|ASSB7_8|AS8_4|SB8_6|S8_0|ASSB8_3|AS9_0|SB9_0|S9_0|ASSB9_0|AS10_0|SB10_0|S10_0|ASSB10_0|AS11_2|SB11_2|S11_0|ASSB11_2|AS12_2|SB12_2|S12_0|ASSB12_2|AS13_7|SB13_7|S13_0|ASSB13_7|AS14_8|SB14_8|S14_0|ASSB14_6|AS15_2|SB15_2|S15_0|ASSB…	AB1_0|AB2_2|AB3_0|AB4_0|AB5_5|AB6_3|AB7_14|AB8_14|AB9_3|AB10_3|AB11_1|AB12_1|AB13_21|AB14_21|AB15_8|AB16_6|AB17_20|AB18_20|AB19_12|AB20_16|AB21_5|AB22_5|AB23_82|AB24_57	-	11,17,13,6,14,5,2,9,3,0,8,13,36,25,46,35	NaN,1,NaN,0.257142857142857,0.225806451612903,0.130434782608696,0.0315789473684211,0.161676646706587	5.02481e-08	-0.4912	FALSE	UP_MUT	1
baso	ENSG00000115355.11	CCDC88A	chr2:55523619-55528381	-	ES_MULTI	191	True	True	protein_coding	4_ss_annotated_(over_6_ss):55523659,55526975,55527055,55528342	41,110,81,40	55523659,55525061,55525170,55526975,55527055,55528342	regular	2	False	bcc_918029|Cycle_16667602	41,40	55523659,55528342	psi1+2:0.96,psi3+4:0.88,psi5+6:0.74,psi7+8:0.62,psi9+10:0.78,psi11+12:NaN,psi13+14:0.71,psi15+16:0.39,psi17+18:0.11,psi19+20:0.14,psi21+22:0.48,psi23+24:0.39	AS1_7|SB1_61|S1_31|ASSB1_0|AS2_5|SB2_84|S2_15|ASSB2_0|AS3_27|SB3_95|S3_28|ASSB3_0|AS4_19|SB4_122|S4_18|ASSB4_0|AS5_13|SB5_59|S5_20|ASSB5_0|AS6_12|SB6_71|S6_9|ASSB6_0|AS7_22|SB7_177|S7_59|ASSB7_0|AS8_17|SB8_214|S8_28|ASSB8_0|AS9_7|SB9_36|S9_11|ASSB9_0|AS10_5|SB10_44|S10_8|ASSB10_0|AS11_0|SB11_9|S11_0|ASSB11_0|AS12_0|SB12_5|S12_0|ASSB12_0|AS13_11|SB13_102|S13_33|ASSB13_0|AS14_13|SB14_141|S14_12|ASS…	AB1_0|AB2_1|AB3_2|AB4_4|AB5_4|AB6_5|AB7_14|AB8_19|AB9_2|AB10_2|AB11_0|AB12_0|AB13_6|AB14_6|AB15_3|AB16_1|AB17_5|AB18_6|AB19_5|AB20_3|AB21_4|AB22_3|AB23_13|AB24_16	-	97,88,78,75,79,14,5,5,1,4,9,15,10,7,13,10	0.966539549760118,0.867575462512171,0.720739219712526,0.598227474150665,0.701721680008773,NaN,0.10276579548338,0.1296	0.0385429	-0.4769	FALSE	UP_MUT	1
baso	ENSG00000111843.9	TMEM14C	chr6:10723434-10724842	+	altA	14	True	True	protein_coding	all_splice_sites_known_(3_ss)	41,54	10723474,10724789	regular	0	False	bcc_918029|Cycle_4650103	41,40	10723474,10724803	psi1+2:0.59,psi3+4:0.61,psi5+6:0.55,psi7+8:0.55,psi9+10:0.62,psi11+12:0.21,psi13+14:0.31,psi15+16:0.05,psi17+18:0.06,psi19+20:0.05,psi21+22:0.16,psi23+24:0.14	AS1_342|SB1_337|S1_0|ASSB1_337|AS2_516|SB2_489|S2_0|ASSB2_431|AS3_1123|SB3_1117|S3_0|ASSB3_1115|AS4_1493|SB4_1566|S4_0|ASSB4_1328|AS5_626|SB5_621|S5_0|ASSB5_619|AS6_863|SB6_858|S6_0|ASSB6_739|AS7_1210|SB7_1208|S7_0|ASSB7_1198|AS8_1634|SB8_1619|S8_0|ASSB8_1399|AS9_48|SB9_48|S9_0|ASSB9_48|AS10_84|SB10_82|S10_0|ASSB10_73|AS11_60|SB11_59|S11_0|ASSB11_59|AS12_96|SB12_90|S12_0|ASSB12_79|AS13_371|SB13_3…	AB1_233|AB2_298|AB3_628|AB4_893|AB5_438|AB6_695|AB7_925|AB8_1254|AB9_25|AB10_50|AB11_215|AB12_311|AB13_706|AB14_1091|AB15_478|AB16_719|AB17_1033|AB18_1679|AB19_1358|AB20_1955|AB21_509|AB22_706|AB23_2407|AB24_3686	-	1229,1762,1587,1393,796,121,249,235,738,965,1124,993,1523,2125,3107,4163	0.586759323112832,0.60889004552106,0.546248411784453,0.544644925857275,0.308260144099521,0.0463018953494964,0.0639607527256813,0.0459205828428061	0	-0.4555	FALSE	UP_MUT	1
baso	ENSG00000185219.11	ZNF445	chr3:44492028-44492400	-	altA	11	True	False	protein_coding	2_ss_annotated_(over_3_ss):44492065,44492360	49,41	44492076,44492360	regular	8	False	bcc_918029|Cycle_9632360	38,41	44492065,44492360	psi1+2:0.62,psi3+4:0.54,psi5+6:0.53,psi7+8:0.42,psi9+10:0.26,psi11+12:NaN,psi13+14:0.16,psi15+16:0.08,psi17+18:0.0,psi19+20:0.0,psi21+22:0.0,psi23+24:0.06	AS1_5|SB1_7|S1_0|ASSB1_4|AS2_8|SB2_7|S2_0|ASSB2_7|AS3_3|SB3_3|S3_0|ASSB3_3|AS4_9|SB4_9|S4_0|ASSB4_9|AS5_4|SB5_5|S5_0|ASSB5_4|AS6_1|SB6_4|S6_0|ASSB6_1|AS7_21|SB7_22|S7_0|ASSB7_20|AS8_16|SB8_18|S8_0|ASSB8_16|AS9_0|SB9_2|S9_0|ASSB9_0|AS10_2|SB10_2|S10_0|ASSB10_2|AS11_0|SB11_0|S11_0|ASSB11_0|AS12_0|SB12_0|S12_0|ASSB12_0|AS13_6|SB13_5|S13_0|ASSB13_4|AS14_3|SB14_3|S14_0|ASSB14_3|AS15_1|SB15_3|S15_0|ASS…	AB1_3|AB2_4|AB3_8|AB4_1|AB5_1|AB6_3|AB7_26|AB8_21|AB9_1|AB10_4|AB11_1|AB12_0|AB13_20|AB14_23|AB15_7|AB16_4|AB17_9|AB18_7|AB19_6|AB20_3|AB21_9|AB22_10|AB23_22|AB24_17	-	18,8,5,17,8,2,0,0,10,6,4,21,36,20,18,11	0.612403100775194,NaN,NaN,0.41540364986081,0.163223140495868,0.0806945863125638,0,0	0.000707722	-0.4529	FALSE	UP_MUT	1
baso	ENSG00000114982.13	KANSL3	chr2:97285242-97297089	-	ES	105	False	True	protein_coding	3_ss_annotated_(over_4_ss):97285281,97285409,97297049	40,105,41	97285281,97285409,97285513,97297049	regular	5	False	bcc_918029|Cycle_10932012	40,41	97285281,97297049	psi1+2:0.83,psi3+4:0.86,psi5+6:0.92,psi7+8:0.87,psi9+10:0.92,psi11+12:NaN,psi13+14:0.76,psi15+16:NaN,psi17+18:0.06,psi19+20:NaN,psi21+22:NaN,psi23+24:0.42	AS1_15|SB1_26|S1_4|ASSB1_0|AS2_15|SB2_25|S2_1|ASSB2_0|AS3_7|SB3_36|S3_8|ASSB3_0|AS4_14|SB4_35|S4_3|ASSB4_0|AS5_4|SB5_34|S5_7|ASSB5_0|AS6_16|SB6_22|S6_1|ASSB6_0|AS7_51|SB7_114|S7_21|ASSB7_0|AS8_50|SB8_99|S8_11|ASSB8_0|AS9_6|SB9_17|S9_10|ASSB9_0|AS10_10|SB10_11|S10_8|ASSB10_0|AS11_0|SB11_0|S11_0|ASSB11_0|AS12_0|SB12_0|S12_0|ASSB12_0|AS13_6|SB13_24|S13_3|ASSB13_0|AS14_4|SB14_27|S14_4|ASSB14_0|AS15_0…	AB1_3|AB2_3|AB3_2|AB4_2|AB5_0|AB6_2|AB7_4|AB8_12|AB9_2|AB10_0|AB11_0|AB12_0|AB13_2|AB14_2|AB15_1|AB16_1|AB17_6|AB18_9|AB19_1|AB20_0|AB21_0|AB22_0|AB23_5|AB24_11	-	90,34,48,107,23,2,2,0,8,3,2,7,3,4,17,1	0.830485304169515,0.831521739130435,0.912676056338028,0.86939512488715,0.769516728624535,NaN,0.0487364620938628,NaN	0.000682378	-0.4519	FALSE	UP_MUT	1
baso	ENSG00000106125.14	FAM188B	chr7:30811132-30818086	+	altA	14	True	False	protein_coding	2_ss_annotated_(over_3_ss):30811172,30818048	41,53	30811172,30818034	regular	0	False	bcc_252442|Cycle_0	41,39	30811172,30818048	psi1+2:0.53,psi3+4:0.51,psi5+6:0.66,psi7+8:0.38,psi9+10:NaN,psi11+12:NaN,psi13+14:0.62,psi15+16:0.0,psi17+18:0.14,psi19+20:0.0,psi21+22:0.17,psi23+24:0.34	AS1_10|SB1_6|S1_0|ASSB1_6|AS2_4|SB2_3|S2_0|ASSB2_3|AS3_28|SB3_23|S3_0|ASSB3_23|AS4_20|SB4_14|S4_0|ASSB4_12|AS5_13|SB5_11|S5_0|ASSB5_11|AS6_6|SB6_5|S6_0|ASSB6_5|AS7_30|SB7_17|S7_0|ASSB7_17|AS8_14|SB8_12|S8_0|ASSB8_11|AS9_0|SB9_0|S9_0|ASSB9_0|AS10_0|SB10_0|S10_0|ASSB10_0|AS11_2|SB11_2|S11_0|ASSB11_2|AS12_2|SB12_2|S12_0|ASSB12_2|AS13_6|SB13_5|S13_0|ASSB13_5|AS14_8|SB14_8|S14_0|ASSB14_8|AS15_1|SB15_0…	AB1_5|AB2_2|AB3_21|AB4_12|AB5_5|AB6_2|AB7_24|AB8_18|AB9_0|AB10_0|AB11_0|AB12_0|AB13_5|AB14_2|AB15_2|AB16_3|AB17_13|AB18_9|AB19_7|AB20_7|AB21_11|AB22_10|AB23_13|AB24_4	-	13,25,16,14,11,0,5,0,10,21,7,19,6,9,25,18	0.525252525252525,0.503271263210871,0.66047471620227,0.385409497591191,NaN,NaN,0.145454545454545,0	0.0122942	-0.4459	FALSE	UP_MUT	1
baso	ENSG00000115159.11	GPD2	chr2:157292276-157352596	+	ES	110	True	True	protein_coding	all_splice_sites_known_(4_ss)	41,110,41	157292316,157332610,157332719,157352556	regular	1	False	bcc_918029|Cycle_18157136	41,41	157292316,157352556	psi1+2:1.0,psi3+4:1.0,psi5+6:1.0,psi7+8:1.0,psi9+10:1.0,psi11+12:NaN,psi13+14:1.0,psi15+16:0.13,psi17+18:1.0,psi19+20:NaN,psi21+22:NaN,psi23+24:1.0	AS1_2|SB1_18|S1_3|ASSB1_0|AS2_3|SB2_25|S2_7|ASSB2_0|AS3_10|SB3_17|S3_4|ASSB3_0|AS4_12|SB4_27|S4_11|ASSB4_0|AS5_0|SB5_14|S5_8|ASSB5_0|AS6_12|SB6_6|S6_7|ASSB6_0|AS7_2|SB7_47|S7_8|ASSB7_0|AS8_9|SB8_72|S8_6|ASSB8_0|AS9_0|SB9_29|S9_4|ASSB9_0|AS10_3|SB10_33|S10_3|ASSB10_0|AS11_0|SB11_2|S11_1|ASSB11_0|AS12_0|SB12_3|S12_0|ASSB12_0|AS13_0|SB13_16|S13_2|ASSB13_0|AS14_5|SB14_31|S14_7|ASSB14_0|AS15_0|SB15_1|…	AB1_0|AB2_0|AB3_0|AB4_0|AB5_0|AB6_0|AB7_0|AB8_0|AB9_0|AB10_0|AB11_0|AB12_0|AB13_0|AB14_0|AB15_3|AB16_3|AB17_0|AB18_0|AB19_0|AB20_0|AB21_0|AB22_0|AB23_0|AB24_0	-	28,37,27,16,16,4,33,3,0,0,0,0,0,11,0,0	1,1,1,NaN,NaN,0.134426229508197,1,NaN	0.0468658	-0.4328	FALSE	UP_MUT	1
baso	ENSG00000135341.13	MAP3K7	chr6:91269894-91271380	-	altA	20	True	False	protein_coding	2_ss_annotated_(over_3_ss):91269933,91271341	60,40	91269953,91271341	regular	0	False	bcc_929393|Cycle_0	40,40	91269933,91271341	psi1+2:0.6,psi3+4:0.57,psi5+6:0.46,psi7+8:0.6,psi9+10:0.61,psi11+12:0.1,psi13+14:0.29,psi15+16:0.08,psi17+18:0.04,psi19+20:0.07,psi21+22:0.07,psi23+24:0.13	AS1_38|SB1_56|S1_0|ASSB1_36|AS2_57|SB2_83|S2_0|ASSB2_54|AS3_67|SB3_90|S3_0|ASSB3_65|AS4_101|SB4_126|S4_0|ASSB4_94|AS5_46|SB5_52|S5_0|ASSB5_44|AS6_53|SB6_68|S6_0|ASSB6_45|AS7_147|SB7_207|S7_0|ASSB7_144|AS8_198|SB8_252|S8_0|ASSB8_176|AS9_22|SB9_26|S9_0|ASSB9_19|AS10_22|SB10_24|S10_0|ASSB10_17|AS11_0|SB11_0|S11_0|ASSB11_0|AS12_1|SB12_2|S12_0|ASSB12_1|AS13_35|SB13_50|S13_0|ASSB13_34|AS14_58|SB14_77|S…	AB1_18|AB2_36|AB3_45|AB4_66|AB5_45|AB6_62|AB7_84|AB8_116|AB9_10|AB10_17|AB11_3|AB12_4|AB13_71|AB14_134|AB15_24|AB16_51|AB17_168|AB18_234|AB19_76|AB20_99|AB21_57|AB22_61|AB23_272|AB24_401	-	139,112,108,169,88,14,26,21,75,70,106,91,174,133,460,220	0.597207303974221,0.56140350877193,0.449064449064449,0.597701149425287,0.288052373158756,0.0776699029126214,0.043261231281198,0.0709459459459459	1.91033e-11	-0.4314	FALSE	UP_MUT	1
baso	ENSG00000183647.6	ZNF530	chr19:58115734-58117092	+	altA	17	True	False	protein_coding	2_ss_annotated_(over_3_ss):58115774,58117054	41,56	58115774,58117037	regular	0	True	bcc_918029|Cycle_3989632	41,39	58115774,58117054	psi1+2:0.59,psi3+4:0.47,psi5+6:0.38,psi7+8:0.44,psi9+10:NaN,psi11+12:NaN,psi13+14:0.14,psi15+16:0.0,psi17+18:0.0,psi19+20:0.0,psi21+22:0.0,psi23+24:0.14	AS1_6|SB1_6|S1_0|ASSB1_6|AS2_6|SB2_7|S2_0|ASSB2_6|AS3_11|SB3_11|S3_0|ASSB3_11|AS4_15|SB4_16|S4_0|ASSB4_15|AS5_10|SB5_8|S5_0|ASSB5_8|AS6_2|SB6_2|S6_0|ASSB6_2|AS7_18|SB7_18|S7_0|ASSB7_16|AS8_14|SB8_12|S8_0|ASSB8_11|AS9_0|SB9_0|S9_0|ASSB9_0|AS10_1|SB10_1|S10_0|ASSB10_1|AS11_0|SB11_0|S11_0|ASSB11_0|AS12_0|SB12_0|S12_0|ASSB12_0|AS13_4|SB13_4|S13_0|ASSB13_4|AS14_2|SB14_2|S14_0|ASSB14_2|AS15_0|SB15_0|S1…	AB1_5|AB2_2|AB3_21|AB4_4|AB5_10|AB6_4|AB7_21|AB8_14|AB9_1|AB10_1|AB11_0|AB12_0|AB13_21|AB14_10|AB15_14|AB16_2|AB17_18|AB18_14|AB19_16|AB20_8|AB21_12|AB22_12|AB23_50|AB24_32	-	17,17,10,15,5,0,0,0,10,16,14,16,26,28,37,30	0.583690987124464,0.467032967032967,0.370713623725672,0.436046511627907,0.136892539356605,0,0,0	1.14062e-12	-0.4301	FALSE	UP_MUT	1
baso	ENSG00000127415.8	IDUA	chr4:995312-995505	+	altA	28	True	False	protein_coding	2_ss_annotated_(over_3_ss):995351,995467	40,67	995351,995439	regular	4	True	bcc_94682|Cycle_21	40,39	995351,995467	psi1+2:0.91,psi3+4:0.62,psi5+6:0.56,psi7+8:0.27,psi9+10:NaN,psi11+12:0.06,psi13+14:0.28,psi15+16:0.08,psi17+18:0.2,psi19+20:0.09,psi21+22:0.12,psi23+24:0.19	AS1_4|SB1_25|S1_0|ASSB1_2|AS2_20|SB2_16|S2_0|ASSB2_13|AS3_5|SB3_39|S3_0|ASSB3_2|AS4_20|SB4_22|S4_0|ASSB4_14|AS5_10|SB5_12|S5_0|ASSB5_6|AS6_9|SB6_8|S6_0|ASSB6_7|AS7_6|SB7_28|S7_0|ASSB7_4|AS8_18|SB8_21|S8_0|ASSB8_16|AS9_0|SB9_0|S9_0|ASSB9_0|AS10_0|SB10_0|S10_0|ASSB10_0|AS11_1|SB11_3|S11_0|ASSB11_1|AS12_1|SB12_0|S12_0|ASSB12_0|AS13_4|SB13_22|S13_0|ASSB13_2|AS14_9|SB14_11|S14_0|ASSB14_8|AS15_1|SB15_1…	AB1_1|AB2_1|AB3_4|AB4_12|AB5_9|AB6_5|AB7_23|AB8_36|AB9_0|AB10_0|AB11_6|AB12_7|AB13_12|AB14_20|AB15_27|AB16_60|AB17_31|AB18_22|AB19_49|AB20_49|AB21_20|AB22_24|AB23_138|AB24_129	-	35,22,23,13,14,18,19,15,3,10,14,27,27,154,61,123	0.89598185353208,0.618945868945869,0.548114630467572,0.262257405515832,0.276846057571965,0.0794413407821229,0.186970602889885,0.0826014219991635	7.40144e-07	-0.4249	FALSE	UP_MUT	1
baso	ENSG00000165804.11	ZNF219	chr14:21561411-21561785	-	altA	14	True	True	protein_coding	all_splice_sites_known_(3_ss)	53,41	21561463,21561745	regular	2	False	bcc_1010277|Cycle_1	39,41	21561449,21561745	psi1+2:0.52,psi3+4:0.48,psi5+6:0.67,psi7+8:0.39,psi9+10:NaN,psi11+12:0.39,psi13+14:0.11,psi15+16:0.04,psi17+18:0.09,psi19+20:0.12,psi21+22:0.22,psi23+24:0.09	AS1_12|SB1_6|S1_0|ASSB1_6|AS2_9|SB2_9|S2_0|ASSB2_9|AS3_35|SB3_14|S3_0|ASSB3_12|AS4_27|SB4_20|S4_0|ASSB4_19|AS5_21|SB5_14|S5_0|ASSB5_14|AS6_12|SB6_14|S6_0|ASSB6_12|AS7_67|SB7_42|S7_0|ASSB7_41|AS8_48|SB8_40|S8_0|ASSB8_36|AS9_2|SB9_1|S9_0|ASSB9_1|AS10_2|SB10_2|S10_0|ASSB10_2|AS11_2|SB11_1|S11_0|ASSB11_1|AS12_2|SB12_2|S12_0|ASSB12_2|AS13_16|SB13_6|S13_0|ASSB13_5|AS14_5|SB14_0|S14_0|ASSB14_0|AS15_3|SB…	AB1_8|AB2_4|AB3_23|AB4_12|AB5_10|AB6_1|AB7_76|AB8_42|AB9_1|AB10_0|AB11_2|AB12_2|AB13_31|AB14_16|AB15_26|AB16_14|AB17_11|AB18_6|AB19_31|AB20_15|AB21_10|AB22_5|AB23_63|AB24_39	-	21,23,26,40,6,4,2,9,17,22,11,54,40,71,19,58	0.512507626601586,0.470829068577277,0.667951188182402,0.386660222329628,0.113207547169811,0.0457535030025736,0.0822199383350462,0.116655865197667	1.45987e-05	-0.42	FALSE	UP_MUT	1
baso	ENSG00000180773.10	SLC36A4	chr11:92887327-92895912	-	altA	16	True	True	protein_coding	1_ss_annotated_(over_3_ss):92895872	56,41	92887382,92895872	regular	2	False	bcc_789708|Cycle_3	40,41	92887366,92895872	psi1+2:0.84,psi3+4:0.77,psi5+6:1.0,psi7+8:0.91,psi9+10:0.82,psi11+12:NaN,psi13+14:0.95,psi15+16:NaN,psi17+18:NaN,psi19+20:0.0,psi21+22:NaN,psi23+24:0.46	AS1_5|SB1_7|S1_0|ASSB1_5|AS2_17|SB2_27|S2_0|ASSB2_14|AS3_4|SB3_4|S3_0|ASSB3_4|AS4_35|SB4_62|S4_0|ASSB4_34|AS5_3|SB5_3|S5_0|ASSB5_3|AS6_14|SB6_20|S6_0|ASSB6_14|AS7_8|SB7_10|S7_0|ASSB7_7|AS8_73|SB8_115|S8_0|ASSB8_68|AS9_3|SB9_3|S9_0|ASSB9_1|AS10_34|SB10_74|S10_0|ASSB10_29|AS11_0|SB11_0|S11_0|ASSB11_0|AS12_0|SB12_1|S12_0|ASSB12_0|AS13_3|SB13_2|S13_0|ASSB13_2|AS14_19|SB14_24|S14_0|ASSB14_18|AS15_0|SB…	AB1_1|AB2_3|AB3_0|AB4_10|AB5_0|AB6_0|AB7_0|AB8_7|AB9_0|AB10_8|AB11_0|AB12_1|AB13_0|AB14_1|AB15_0|AB16_1|AB17_0|AB18_4|AB19_2|AB20_6|AB21_0|AB22_2|AB23_1|AB24_16	-	35,25,17,40,19,0,0,0,6,6,0,3,1,2,5,10	0.829675153643547,0.776754890678941,1,0.917587085811385,0.940709046454768,NaN,NaN,0	0.00760913	-0.4106	FALSE	UP_MUT	1
baso	ENSG00000140464.15	PML	chr15:74326831-74327552	+	altA	29	True	True	protein_coding	all_splice_sites_known_(3_ss)	41,69	74326871,74327484	regular	5	False	bcc_316301|Cycle_0	41,40	74326871,74327513	psi1+2:0.57,psi3+4:0.67,psi5+6:0.63,psi7+8:0.66,psi9+10:0.71,psi11+12:0.72,psi13+14:0.38,psi15+16:0.16,psi17+18:0.23,psi19+20:0.16,psi21+22:0.45,psi23+24:0.3	AS1_104|SB1_46|S1_0|ASSB1_44|AS2_97|SB2_70|S2_0|ASSB2_61|AS3_254|SB3_121|S3_0|ASSB3_117|AS4_261|SB4_163|S4_0|ASSB4_125|AS5_147|SB5_75|S5_0|ASSB5_69|AS6_160|SB6_115|S6_0|ASSB6_99|AS7_453|SB7_240|S7_0|ASSB7_233|AS8_432|SB8_317|S8_0|ASSB8_245|AS9_82|SB9_32|S9_0|ASSB9_31|AS10_66|SB10_51|S10_0|ASSB10_40|AS11_5|SB11_2|S11_0|ASSB11_2|AS12_6|SB12_5|S12_0|ASSB12_2|AS13_92|SB13_22|S13_0|ASSB13_22|AS14_113|…	AB1_36|AB2_36|AB3_61|AB4_62|AB5_47|AB6_46|AB7_133|AB8_120|AB9_14|AB10_16|AB11_1|AB12_2|AB13_45|AB14_46|AB15_69|AB16_63|AB17_78|AB18_67|AB19_99|AB20_91|AB21_24|AB22_24|AB23_142|AB24_167	-	177,207,210,290,63,57,66,60,100,78,92,115,77,234,166,239	0.565852310849745,0.661498402177773,0.626981201621821,0.649972329828445,0.375966993295513,0.152090127482953,0.226467847157502,0.156019261637239	3.40641e-12	-0.3984	FALSE	UP_MUT	1
baso	ENSG00000129195.11	FAM64A	chr17:6353353-6353720	+	IR	289	True	False	protein_coding	all_splice_sites_known_(2_ss)	368	-	regular	2	False	bcc_86726|Cycle_3	40,39	6353392,6353682	psi1+2:0.77,psi3+4:0.05,psi5+6:0.13,psi7+8:0.79,psi9+10:0.13,psi11+12:NaN,psi13+14:0.05,psi15+16:0.09,psi17+18:0.29,psi19+20:NaN,psi21+22:NaN,psi23+24:0.69	AS1_12|SB1_4|S1_36|ASSB1_0|AS2_7|SB2_3|S2_32|ASSB2_0|AS3_0|SB3_0|S3_1|ASSB3_0|AS4_0|SB4_0|S4_1|ASSB4_0|AS5_0|SB5_0|S5_5|ASSB5_0|AS6_0|SB6_1|S6_5|ASSB6_0|AS7_17|SB7_6|S7_35|ASSB7_0|AS8_16|SB8_19|S8_34|ASSB8_0|AS9_1|SB9_1|S9_1|ASSB9_0|AS10_1|SB10_0|S10_2|ASSB10_0|AS11_0|SB11_0|S11_1|ASSB11_0|AS12_0|SB12_0|S12_1|ASSB12_0|AS13_0|SB13_0|S13_3|ASSB13_0|AS14_2|SB14_0|S14_2|ASSB14_0|AS15_0|SB15_0|S15_1|A…	AB1_3|AB2_3|AB3_3|AB4_6|AB5_4|AB6_12|AB7_1|AB8_6|AB9_1|AB10_7|AB11_0|AB12_0|AB13_6|AB14_15|AB15_2|AB16_3|AB17_3|AB18_8|AB19_2|AB20_2|AB21_0|AB22_4|AB23_1|AB24_3	GT/AG	114,1,10,51,4,4,22,4,8,6,16,3,18,9,13,5	0.753640167364017,NaN,0.118298891883798,0.784921098772648,0.0455331412103746,NaN,0.266482674026372,NaN	0.0361654	-0.3963	FALSE	UP_MUT	1
baso	ENSG00000165646.7	SLC18A2	chr10:119029663-119029879	+	IR	139	True	False	protein_coding	all_splice_sites_known_(2_ss)	217	-	regular	0	True	bcc_918029|Cycle_16603100	39,39	119029701,119029841	psi1+2:0.63,psi3+4:0.81,psi5+6:0.43,psi7+8:0.5,psi9+10:0.06,psi11+12:0.0,psi13+14:0.42,psi15+16:0.06,psi17+18:0.15,psi19+20:0.12,psi21+22:0.1,psi23+24:0.29	AS1_6|SB1_19|S1_1|ASSB1_0|AS2_14|SB2_5|S2_7|ASSB2_0|AS3_6|SB3_41|S3_5|ASSB3_0|AS4_15|SB4_31|S4_18|ASSB4_0|AS5_7|SB5_32|S5_1|ASSB5_0|AS6_23|SB6_20|S6_6|ASSB6_0|AS7_21|SB7_37|S7_14|ASSB7_0|AS8_42|SB8_22|S8_17|ASSB8_0|AS9_1|SB9_7|S9_0|ASSB9_0|AS10_0|SB10_4|S10_4|ASSB10_0|AS11_0|SB11_0|S11_0|ASSB11_0|AS12_0|SB12_1|S12_0|ASSB12_0|AS13_10|SB13_26|S13_7|ASSB13_0|AS14_22|SB14_13|S14_19|ASSB14_0|AS15_1|SB…	AB1_3|AB2_4|AB3_3|AB4_3|AB5_14|AB6_18|AB7_18|AB8_29|AB9_12|AB10_24|AB11_2|AB12_6|AB13_16|AB14_24|AB15_8|AB16_19|AB17_31|AB18_35|AB19_16|AB20_21|AB21_6|AB22_11|AB23_32|AB24_49	GT/AG	42,41,61,53,61,7,34,16,10,4,32,21,34,48,76,46	0.601542416452442,0.786522380718151,0.406597162878141,0.475664480497066,0.392056690837179,0.0498084291187739,0.138529043042206,0.11113089937667	1.39768e-05	-0.3947	FALSE	UP_MUT	1
baso	ENSG00000156170.8	NDUFAF6	chr8:95993161-96000623	+	ES	127	True	False	protein_coding	2_ss_annotated_(over_4_ss):95993201,96000586	41,127,38	95993201,95999878,96000004,96000586	regular	9	False	bcc_918029|Cycle_556196	41,38	95993201,96000586	psi1+2:0.41,psi3+4:0.59,psi5+6:0.5,psi7+8:0.58,psi9+10:0.33,psi11+12:0.03,psi13+14:0.54,psi15+16:0.0,psi17+18:0.05,psi19+20:0.0,psi21+22:0.0,psi23+24:0.07	AS1_1|SB1_21|S1_0|ASSB1_0|AS2_2|SB2_15|S2_4|ASSB2_0|AS3_27|SB3_72|S3_0|ASSB3_0|AS4_15|SB4_45|S4_14|ASSB4_0|AS5_4|SB5_44|S5_0|ASSB5_0|AS6_5|SB6_29|S6_11|ASSB6_0|AS7_18|SB7_99|S7_0|ASSB7_0|AS8_17|SB8_55|S8_15|ASSB8_0|AS9_2|SB9_13|S9_0|ASSB9_0|AS10_1|SB10_8|S10_1|ASSB10_0|AS11_0|SB11_1|S11_0|ASSB11_0|AS12_1|SB12_0|S12_1|ASSB12_0|AS13_7|SB13_22|S13_2|ASSB13_0|AS14_10|SB14_13|S14_4|ASSB14_0|AS15_0|SB1…	AB1_3|AB2_3|AB3_18|AB4_11|AB5_9|AB6_3|AB7_18|AB8_8|AB9_4|AB10_2|AB11_8|AB12_5|AB13_11|AB14_3|AB15_14|AB16_4|AB17_9|AB18_7|AB19_19|AB20_13|AB21_11|AB22_9|AB23_70|AB24_42	-	14,62,29,39,34,0,2,0,8,18,12,12,12,32,18,40	NaN,0.569137810829654,0.480999370144867,0.554835224203133,0.520744474602559,0,0.0408691153647181,0	8.24476e-06	-0.3946	FALSE	UP_MUT	1
baso	ENSG00000108854.11	SMURF2	chr17:62574655-62576947	-	altA	18	False	False	protein_coding	2_ss_annotated_(over_3_ss):62574694,62576907	58,41	62574712,62576907	regular	0	False	bcc_918029|Cycle_4113328	40,41	62574694,62576907	psi1+2:0.26,psi3+4:0.47,psi5+6:0.38,psi7+8:0.61,psi9+10:0.38,psi11+12:NaN,psi13+14:0.12,psi15+16:0.0,psi17+18:0.0,psi19+20:0.0,psi21+22:0.0,psi23+24:0.05	AS1_4|SB1_4|S1_0|ASSB1_4|AS2_2|SB2_2|S2_0|ASSB2_2|AS3_7|SB3_10|S3_0|ASSB3_7|AS4_13|SB4_10|S4_0|ASSB4_10|AS5_4|SB5_9|S5_0|ASSB5_4|AS6_9|SB6_12|S6_0|ASSB6_8|AS7_27|SB7_34|S7_0|ASSB7_26|AS8_29|SB8_28|S8_0|ASSB8_27|AS9_9|SB9_7|S9_0|ASSB9_5|AS10_5|SB10_6|S10_0|ASSB10_5|AS11_0|SB11_0|S11_0|ASSB11_0|AS12_0|SB12_0|S12_0|ASSB12_0|AS13_1|SB13_2|S13_0|ASSB13_1|AS14_2|SB14_2|S14_0|ASSB14_2|AS15_0|SB15_0|S15_…	AB1_6|AB2_8|AB3_7|AB4_9|AB5_9|AB6_10|AB7_15|AB8_16|AB9_6|AB10_13|AB11_1|AB12_1|AB13_11|AB14_8|AB15_5|AB16_8|AB17_7|AB18_13|AB19_5|AB20_4|AB21_2|AB22_3|AB23_22|AB24_25	-	8,11,14,26,3,0,0,0,19,10,19,14,16,23,23,11	0.256227758007117,0.473684210526316,0.376119402985075,0.603092783505155,0.133004926108374,0,0,0	5.02056e-08	-0.394	FALSE	UP_MUT	1
baso	ENSG00000105559.7	PLEKHA4	chr19:49357482-49362499	-	ES	191	True	True	protein_coding	3_ss_annotated_(over_4_ss):49357521,49362117,49362459	40,191,41	49357521,49362117,49362307,49362459	regular	5	False	bcc_918029|Cycle_2521706	40,41	49357521,49362459	psi1+2:1.0,psi3+4:0.33,psi5+6:0.16,psi7+8:0.39,psi9+10:NaN,psi11+12:NaN,psi13+14:0.11,psi15+16:0.08,psi17+18:0.23,psi19+20:0.35,psi21+22:0.24,psi23+24:0.29	AS1_0|SB1_2|S1_15|ASSB1_0|AS2_0|SB2_11|S2_13|ASSB2_0|AS3_2|SB3_1|S3_10|ASSB3_0|AS4_1|SB4_11|S4_7|ASSB4_0|AS5_1|SB5_1|S5_1|ASSB5_0|AS6_0|SB6_1|S6_3|ASSB6_0|AS7_5|SB7_2|S7_5|ASSB7_0|AS8_6|SB8_2|S8_5|ASSB8_0|AS9_0|SB9_0|S9_0|ASSB9_0|AS10_0|SB10_0|S10_0|ASSB10_0|AS11_0|SB11_0|S11_0|ASSB11_0|AS12_0|SB12_0|S12_0|ASSB12_0|AS13_4|SB13_2|S13_2|ASSB13_0|AS14_0|SB14_4|S14_2|ASSB14_0|AS15_0|SB15_3|S15_2|ASSB…	AB1_0|AB2_0|AB3_4|AB4_10|AB5_5|AB6_5|AB7_1|AB8_8|AB9_0|AB10_0|AB11_0|AB12_2|AB13_10|AB14_11|AB15_4|AB16_7|AB17_5|AB18_9|AB19_3|AB20_6|AB21_2|AB22_8|AB23_6|AB24_13	-	39,13,6,8,7,5,15,19,0,9,10,4,18,20,16,11	1,NaN,0.151590767311291,NaN,0.103789126853377,0.0692899914456801,0.218250404167415,0.339660119178989	0.00910289	-0.393	FALSE	UP_MUT	1
baso	ENSG00000228315.7	GUSBP11	chr22:24037667-24047656	-	ES	120	False	False	processed_transcript	all_splice_sites_known_(4_ss)	38,120,41	24037704,24042913,24043032,24047616	regular	36	False	bcc_918029|Cycle_12275831	38,41	24037704,24047616	psi1+2:0.75,psi3+4:0.74,psi5+6:0.78,psi7+8:0.66,psi9+10:0.62,psi11+12:NaN,psi13+14:0.52,psi15+16:0.43,psi17+18:0.22,psi19+20:0.19,psi21+22:0.46,psi23+24:0.37	AS1_29|SB1_3|S1_0|ASSB1_0|AS2_15|SB2_6|S2_10|ASSB2_0|AS3_34|SB3_8|S3_2|ASSB3_0|AS4_15|SB4_11|S4_12|ASSB4_0|AS5_34|SB5_0|S5_0|ASSB5_0|AS6_13|SB6_12|S6_9|ASSB6_0|AS7_45|SB7_7|S7_5|ASSB7_0|AS8_26|SB8_22|S8_18|ASSB8_0|AS9_31|SB9_6|S9_0|ASSB9_0|AS10_13|SB10_9|S10_8|ASSB10_0|AS11_1|SB11_0|S11_0|ASSB11_0|AS12_0|SB12_1|S12_1|ASSB12_0|AS13_31|SB13_12|S13_1|ASSB13_0|AS14_17|SB14_12|S14_11|ASSB14_0|AS15_6|S…	AB1_4|AB2_0|AB3_3|AB4_5|AB5_2|AB6_2|AB7_13|AB8_5|AB9_4|AB10_6|AB11_0|AB12_0|AB13_16|AB14_8|AB15_6|AB16_6|AB17_20|AB18_14|AB19_8|AB20_7|AB21_8|AB22_5|AB23_39|AB24_15	-	39,33,33,37,51,37,25,10,6,5,4,8,20,21,39,19	0.720701754385965,0.72376457523598,0.766088745224802,0.647397563676633,0.503059058559121,0.411574204449451,0.202855382087099,0.172828702690877	7.96276e-05	-0.3919	FALSE	UP_MUT	1
baso	ENSG00000225973.3	RP11-139H15.1	chr15:55610026-55611169	-	altD	24	False	False	antisense	all_splice_sites_known_(3_ss)	40,65	55610065,55611105	regular	2	True	bcc_918029|Cycle_7351960	40,41	55610065,55611129	psi1+2:0.49,psi3+4:0.85,psi5+6:0.92,psi7+8:0.95,psi9+10:0.19,psi11+12:NaN,psi13+14:0.44,psi15+16:0.49,psi17+18:0.32,psi19+20:0.43,psi21+22:0.65,psi23+24:0.72	AS1_11|SB1_10|S1_0|ASSB1_10|AS2_10|SB2_6|S2_0|ASSB2_6|AS3_29|SB3_28|S3_0|ASSB3_21|AS4_24|SB4_23|S4_0|ASSB4_18|AS5_12|SB5_16|S5_0|ASSB5_12|AS6_16|SB6_15|S6_0|ASSB6_11|AS7_28|SB7_32|S7_0|ASSB7_23|AS8_33|SB8_29|S8_0|ASSB8_21|AS9_4|SB9_3|S9_0|ASSB9_2|AS10_3|SB10_3|S10_0|ASSB10_3|AS11_0|SB11_0|S11_0|ASSB11_0|AS12_2|SB12_0|S12_0|ASSB12_0|AS13_9|SB13_6|S13_0|ASSB13_3|AS14_9|SB14_12|S14_0|ASSB14_8|AS15_1…	AB1_9|AB2_4|AB3_3|AB4_6|AB5_0|AB6_2|AB7_1|AB8_2|AB9_7|AB10_16|AB11_1|AB12_2|AB13_8|AB14_11|AB15_3|AB16_11|AB17_6|AB18_11|AB19_13|AB20_11|AB21_1|AB22_5|AB23_13|AB24_16	-	22,40,31,32,16,30,11,29,18,6,2,1,16,25,19,30	0.485294117647059,0.837209302325581,0.922822491730981,0.961067853170189,0.435483870967742,0.480712166172107,0.308731808731809,0.427168576104746	0.000104536	-0.3886	FALSE	UP_MUT	1
baso	ENSG00000156170.8	NDUFAF6	chr8:95993161-96000623	+	ES	133	True	False	protein_coding	2_ss_annotated_(over_4_ss):95993201,96000586	41,133,38	95993201,95999872,96000004,96000586	regular	9	False	bcc_918029|Cycle_10057399	41,38	95993201,96000586	psi1+2:0.62,psi3+4:0.52,psi5+6:0.51,psi7+8:0.53,psi9+10:0.32,psi11+12:0.03,psi13+14:0.48,psi15+16:0.0,psi17+18:0.09,psi19+20:0.0,psi21+22:0.08,psi23+24:0.07	AS1_4|SB1_21|S1_0|ASSB1_0|AS2_5|SB2_15|S2_6|ASSB2_0|AS3_19|SB3_70|S3_1|ASSB3_0|AS4_12|SB4_45|S4_15|ASSB4_0|AS5_6|SB5_43|S5_0|ASSB5_0|AS6_4|SB6_29|S6_11|ASSB6_0|AS7_16|SB7_99|S7_0|ASSB7_0|AS8_10|SB8_55|S8_19|ASSB8_0|AS9_2|SB9_13|S9_0|ASSB9_0|AS10_1|SB10_8|S10_1|ASSB10_0|AS11_0|SB11_1|S11_0|ASSB11_0|AS12_0|SB12_0|S12_1|ASSB12_0|AS13_6|SB13_22|S13_3|ASSB13_0|AS14_6|SB14_13|S14_5|ASSB14_0|AS15_0|SB15…	AB1_3|AB2_3|AB3_18|AB4_11|AB5_9|AB6_3|AB7_18|AB8_8|AB9_4|AB10_2|AB11_8|AB12_5|AB13_11|AB14_3|AB15_14|AB16_4|AB17_9|AB18_7|AB19_19|AB20_13|AB21_11|AB22_9|AB23_70|AB24_42	-	33,50,31,32,27,0,5,0,8,18,12,12,12,32,18,40	0.605856379270276,0.508627349987123,0.490486681353895,0.498422712933754,0.456061577934573,0,0.0938019472809309,0	2.08926e-10	-0.3884	FALSE	UP_MUT	1
baso	ENSG00000139428.7	MMAB	chr12:109998870-109999260	-	ES	87	False	True	protein_coding	3_ss_annotated_(over_5_ss):109998909,109999048,109999134	40,87,40	109998909,109999048,109999134,109999221	regular	5	True	bcc_918029|Cycle_15253663	40,40	109998909,109999221	psi1+2:1.0,psi3+4:0.63,psi5+6:0.38,psi7+8:0.74,psi9+10:NaN,psi11+12:NaN,psi13+14:0.82,psi15+16:0.13,psi17+18:0.0,psi19+20:0.19,psi21+22:NaN,psi23+24:0.53	AS1_5|SB1_14|S1_0|ASSB1_0|AS2_7|SB2_33|S2_0|ASSB2_0|AS3_16|SB3_44|S3_0|ASSB3_2|AS4_10|SB4_91|S4_0|ASSB4_0|AS5_4|SB5_8|S5_0|ASSB5_0|AS6_2|SB6_9|S6_0|ASSB6_0|AS7_20|SB7_81|S7_0|ASSB7_1|AS8_8|SB8_101|S8_0|ASSB8_0|AS9_0|SB9_0|S9_0|ASSB9_0|AS10_0|SB10_2|S10_0|ASSB10_0|AS11_0|SB11_11|S11_0|ASSB11_0|AS12_0|SB12_20|S12_0|ASSB12_0|AS13_15|SB13_28|S13_0|ASSB13_3|AS14_13|SB14_38|S14_0|ASSB14_0|AS15_2|SB15_8…	AB1_0|AB2_0|AB3_6|AB4_9|AB5_3|AB6_7|AB7_2|AB8_8|AB9_0|AB10_0|AB11_0|AB12_0|AB13_1|AB14_5|AB15_9|AB16_11|AB17_5|AB18_7|AB19_23|AB20_15|AB21_0|AB22_1|AB23_12|AB24_7	-	33,32,12,25,45,11,0,23,0,10,10,5,5,35,14,48	1,0.605200945626478,0.365019011406844,0.705467372134039,0.811724915445321,0.130855018587361,0,0.186688311688312	0.00275137	-0.3866	FALSE	UP_MUT	1
baso	ENSG00000125354.18	SEPT6	chrX:118759302-118763321	-	altA	17	True	False	protein_coding	all_splice_sites_known_(3_ss)	58,41	118759359,118763281	regular	3	False	bcc_918029|Cycle_18200858	41,41	118759342,118763281	psi1+2:0.58,psi3+4:0.36,psi5+6:0.65,psi7+8:0.39,psi9+10:0.47,psi11+12:0.14,psi13+14:0.36,psi15+16:0.0,psi17+18:0.0,psi19+20:0.04,psi21+22:0.42,psi23+24:0.1	AS1_15|SB1_12|S1_0|ASSB1_12|AS2_22|SB2_23|S2_0|ASSB2_22|AS3_35|SB3_27|S3_0|ASSB3_27|AS4_59|SB4_45|S4_0|ASSB4_45|AS5_15|SB5_14|S5_0|ASSB5_14|AS6_27|SB6_26|S6_0|ASSB6_25|AS7_43|SB7_36|S7_0|ASSB7_36|AS8_49|SB8_42|S8_0|ASSB8_41|AS9_63|SB9_36|S9_0|ASSB9_36|AS10_95|SB10_86|S10_0|ASSB10_81|AS11_0|SB11_0|S11_0|ASSB11_0|AS12_1|SB12_1|S12_0|ASSB12_1|AS13_9|SB13_6|S13_0|ASSB13_6|AS14_20|SB14_14|S14_0|ASSB14…	AB1_9|AB2_12|AB3_41|AB4_66|AB5_8|AB6_11|AB7_51|AB8_54|AB9_50|AB10_70|AB11_2|AB12_3|AB13_15|AB14_15|AB15_22|AB16_44|AB17_10|AB18_9|AB19_16|AB20_21|AB21_4|AB22_4|AB23_55|AB24_84	-	47,46,41,36,17,0,0,3,29,68,19,48,25,117,22,46	0.573085501858736,0.359101294744859,0.641235933625787,0.383177570093458,0.360299819074696,0,0,0.05125	5.0343e-06	-0.3863	FALSE	UP_MUT	1
baso	ENSG00000160305.13	DIP2A	chr21:47970619-47971585	+	altA	17	True	False	protein_coding	2_ss_annotated_(over_3_ss):47970657,47971547	39,56	47970657,47971530	regular	0	True	bcc_918029|Cycle_15464785	39,39	47970657,47971547	psi1+2:0.46,psi3+4:0.53,psi5+6:0.38,psi7+8:0.41,psi9+10:0.68,psi11+12:NaN,psi13+14:0.22,psi15+16:0.0,psi17+18:0.0,psi19+20:0.0,psi21+22:0.0,psi23+24:0.04	AS1_1|SB1_1|S1_0|ASSB1_1|AS2_7|SB2_7|S2_0|ASSB2_7|AS3_4|SB3_5|S3_0|ASSB3_3|AS4_18|SB4_18|S4_0|ASSB4_17|AS5_4|SB5_6|S5_0|ASSB5_4|AS6_6|SB6_6|S6_0|ASSB6_6|AS7_9|SB7_12|S7_0|ASSB7_6|AS8_22|SB8_24|S8_0|ASSB8_19|AS9_6|SB9_5|S9_0|ASSB9_5|AS10_11|SB10_10|S10_0|ASSB10_10|AS11_0|SB11_0|S11_0|ASSB11_0|AS12_0|SB12_0|S12_0|ASSB12_0|AS13_4|SB13_6|S13_0|ASSB13_3|AS14_11|SB14_10|S14_0|ASSB14_10|AS15_0|SB15_0|S1…	AB1_4|AB2_4|AB3_9|AB4_9|AB5_5|AB6_9|AB7_14|AB8_30|AB9_3|AB10_3|AB11_0|AB12_0|AB13_15|AB14_29|AB15_6|AB16_7|AB17_9|AB18_18|AB19_7|AB20_10|AB21_5|AB22_9|AB23_30|AB24_50	-	11,15,10,17,13,0,0,0,11,11,14,20,37,23,31,21	0.450867052023121,0.528216704288939,0.369668246445498,0.411035337879727,0.223890483550453,0,0,0	1.49774e-05	-0.384	FALSE	UP_MUT	1
baso	ENSG00000180376.12	CCDC66	chr3:56649260-56649989	+	altA	18	False	False	protein_coding	2_ss_annotated_(over_3_ss):56649300,56649950	41,58	56649300,56649932	regular	2	False	bcc_918029|Cycle_3668073	41,40	56649300,56649950	psi1+2:0.36,psi3+4:0.65,psi5+6:0.47,psi7+8:0.67,psi9+10:NaN,psi11+12:NaN,psi13+14:0.33,psi15+16:0.17,psi17+18:0.13,psi19+20:0.23,psi21+22:0.15,psi23+24:0.1	AS1_2|SB1_2|S1_0|ASSB1_2|AS2_1|SB2_4|S2_0|ASSB2_0|AS3_20|SB3_13|S3_0|ASSB3_12|AS4_18|SB4_29|S4_0|ASSB4_16|AS5_10|SB5_10|S5_0|ASSB5_10|AS6_15|SB6_21|S6_0|ASSB6_15|AS7_14|SB7_14|S7_0|ASSB7_14|AS8_41|SB8_48|S8_0|ASSB8_40|AS9_0|SB9_0|S9_0|ASSB9_0|AS10_0|SB10_0|S10_0|ASSB10_0|AS11_1|SB11_0|S11_0|ASSB11_0|AS12_0|SB12_0|S12_0|ASSB12_0|AS13_6|SB13_5|S13_0|ASSB13_5|AS14_11|SB14_9|S14_0|ASSB14_8|AS15_1|SB1…	AB1_2|AB2_4|AB3_6|AB4_9|AB5_9|AB6_15|AB7_6|AB8_17|AB9_0|AB10_1|AB11_0|AB12_1|AB13_10|AB14_16|AB15_2|AB16_10|AB17_4|AB18_19|AB19_3|AB20_14|AB21_7|AB22_12|AB23_21|AB24_71	-	6,22,25,26,13,5,5,8,8,10,24,10,22,21,26,21	NaN,0.642857142857143,0.460122699386503,0.680232558139535,0.325905292479109,0.16304347826087,0.13595166163142,0.237623762376238	0.00186432	-0.3788	FALSE	UP_MUT	1
baso	ENSG00000166261.6	ZNF202	chr11:123601655-123611164	-	altD	300	False	False	protein_coding	all_splice_sites_known_(3_ss)	39,340	123601693,123610825	regular	10	False	bcc_948415|Cycle_10	39,40	123601693,123611125	psi1+2:1.0,psi3+4:0.95,psi5+6:0.92,psi7+8:0.58,psi9+10:0.53,psi11+12:NaN,psi13+14:0.8,psi15+16:0.74,psi17+18:0.35,psi19+20:0.68,psi21+22:0.55,psi23+24:0.73	AS1_5|SB1_4|S1_14|ASSB1_0|AS2_10|SB2_3|S2_13|ASSB2_0|AS3_43|SB3_3|S3_33|ASSB3_0|AS4_30|SB4_7|S4_38|ASSB4_0|AS5_18|SB5_13|S5_32|ASSB5_0|AS6_12|SB6_6|S6_31|ASSB6_0|AS7_51|SB7_4|S7_27|ASSB7_0|AS8_41|SB8_4|S8_34|ASSB8_0|AS9_2|SB9_0|S9_10|ASSB9_0|AS10_6|SB10_0|S10_9|ASSB10_0|AS11_0|SB11_0|S11_1|ASSB11_0|AS12_0|SB12_0|S12_1|ASSB12_0|AS13_19|SB13_6|S13_28|ASSB13_0|AS14_16|SB14_4|S14_22|ASSB14_0|AS15_3|S…	AB1_0|AB2_0|AB3_1|AB4_0|AB5_1|AB6_1|AB7_8|AB8_5|AB9_4|AB10_0|AB11_0|AB12_0|AB13_4|AB14_0|AB15_2|AB16_0|AB17_10|AB18_7|AB19_2|AB20_2|AB21_7|AB22_1|AB23_11|AB24_6	-	57,58,100,35,59,43,45,46,0,1,2,6,3,4,19,5	1,0.923604112074179,0.912450912450912,NaN,0.803897895826147,NaN,0.330513201933804,NaN	0.016181	-0.3781	FALSE	UP_MUT	1
baso	ENSG00000137338.4	PGBD1	chr6:28249656-28251591	+	altA	20	True	True	protein_coding	all_splice_sites_known_(3_ss)	40,59	28249695,28251533	regular	0	False	bcc_139273|Cycle_0	40,39	28249695,28251553	psi1+2:0.93,psi3+4:0.88,psi5+6:0.75,psi7+8:0.9,psi9+10:1.0,psi11+12:0.29,psi13+14:0.79,psi15+16:0.27,psi17+18:0.56,psi19+20:0.34,psi21+22:0.53,psi23+24:0.45	AS1_23|SB1_14|S1_0|ASSB1_5|AS2_36|SB2_33|S2_0|ASSB2_24|AS3_37|SB3_37|S3_0|ASSB3_20|AS4_49|SB4_52|S4_0|ASSB4_38|AS5_14|SB5_16|S5_0|ASSB5_4|AS6_26|SB6_20|S6_0|ASSB6_16|AS7_56|SB7_47|S7_0|ASSB7_27|AS8_94|SB8_79|S8_0|ASSB8_63|AS9_4|SB9_2|S9_0|ASSB9_1|AS10_5|SB10_6|S10_0|ASSB10_5|AS11_2|SB11_2|S11_0|ASSB11_2|AS12_0|SB12_1|S12_0|ASSB12_0|AS13_23|SB13_23|S13_0|ASSB13_10|AS14_27|SB14_25|S14_0|ASSB14_16|A…	AB1_0|AB2_4|AB3_3|AB4_10|AB5_5|AB6_8|AB7_6|AB8_8|AB9_0|AB10_0|AB11_2|AB12_2|AB13_5|AB14_10|AB15_5|AB16_8|AB17_11|AB18_17|AB19_9|AB20_23|AB21_4|AB22_9|AB23_23|AB24_33	-	90,72,48,74,59,11,50,25,6,8,13,6,13,23,32,40	0.922897196261682,0.877777777777778,0.746603662138216,0.90776397515528,0.783624747814391,0.276223776223776,0.554931160438325,0.332771693344566	1.80639e-07	-0.3769	FALSE	UP_MUT	1
baso	ENSG00000266714.2	MYO15B	chr17:73587287-73587736	+	altA	15	False	False	protein_coding	all_splice_sites_known_(3_ss)	41,55	73587327,73587682	regular	2	False	bcc_96425|Cycle_10	41,40	73587327,73587697	psi1+2:0.94,psi3+4:0.83,psi5+6:0.79,psi7+8:0.83,psi9+10:0.94,psi11+12:NaN,psi13+14:0.69,psi15+16:0.41,psi17+18:0.35,psi19+20:0.46,psi21+22:0.4,psi23+24:0.68	AS1_25|SB1_30|S1_0|ASSB1_25|AS2_33|SB2_29|S2_0|ASSB2_28|AS3_19|SB3_40|S3_0|ASSB3_18|AS4_35|SB4_37|S4_0|ASSB4_35|AS5_17|SB5_37|S5_0|ASSB5_17|AS6_28|SB6_32|S6_0|ASSB6_28|AS7_41|SB7_65|S7_0|ASSB7_41|AS8_58|SB8_57|S8_0|ASSB8_53|AS9_14|SB9_30|S9_0|ASSB9_14|AS10_20|SB10_23|S10_0|ASSB10_20|AS11_0|SB11_0|S11_0|ASSB11_0|AS12_0|SB12_0|S12_0|ASSB12_0|AS13_26|SB13_44|S13_0|ASSB13_25|AS14_29|SB14_31|S14_0|ASS…	AB1_2|AB2_1|AB3_7|AB4_3|AB5_5|AB6_5|AB7_11|AB8_7|AB9_1|AB10_1|AB11_0|AB12_0|AB13_15|AB14_7|AB15_10|AB16_10|AB17_7|AB18_9|AB19_4|AB20_3|AB21_12|AB22_11|AB23_19|AB24_12	-	76,35,45,46,47,28,11,9,4,6,10,8,19,35,18,9	0.941284403669725,0.831134564643799,0.791530944625407,0.829105473965287,0.676078849227491,0.402985074626866,0.34020618556701,NaN	0.000375055	-0.3752	FALSE	UP_MUT	1
baso	ENSG00000204438.6	GPANK1	chr6:31632646-31633678	-	altAD	97	True	False	protein_coding	1_ss_annotated_(over_4_ss):31632780	135,41	31632780,31633638	regular	6	False	bcc_918029|Cycle_9804591	38,42	31632683,31633637	psi1+2:0.88,psi3+4:1.0,psi5+6:1.0,psi7+8:1.0,psi9+10:NaN,psi11+12:NaN,psi13+14:1.0,psi15+16:1.0,psi17+18:0.96,psi19+20:0.22,psi21+22:1.0,psi23+24:0.38	AS1_1|SB1_26|S1_1|ASSB1_0|AS2_30|SB2_5|S2_17|ASSB2_0|AS3_1|SB3_23|S3_0|ASSB3_0|AS4_70|SB4_11|S4_14|ASSB4_0|AS5_3|SB5_20|S5_0|ASSB5_0|AS6_50|SB6_7|S6_5|ASSB6_0|AS7_1|SB7_39|S7_2|ASSB7_0|AS8_102|SB8_6|S8_16|ASSB8_0|AS9_2|SB9_1|S9_0|ASSB9_0|AS10_8|SB10_1|S10_2|ASSB10_0|AS11_0|SB11_4|S11_0|ASSB11_0|AS12_4|SB12_0|S12_0|ASSB12_0|AS13_0|SB13_15|S13_0|ASSB13_0|AS14_46|SB14_4|S14_9|ASSB14_0|AS15_0|SB15_11…	AB1_1|AB2_1|AB3_0|AB4_0|AB5_0|AB6_0|AB7_0|AB8_0|AB9_0|AB10_0|AB11_0|AB12_0|AB13_0|AB14_0|AB15_0|AB16_0|AB17_0|AB18_1|AB19_3|AB20_25|AB21_0|AB22_0|AB23_11|AB24_31	-	42,24,25,15,14,21,50,20,3,0,0,0,0,0,1,35	0.864197530864197,1,1,NaN,NaN,NaN,0.957854406130268,0.206185567010309	0.00306995	-0.3727	FALSE	UP_MUT	1
baso	ENSG00000267575.2	CTC-459F4.3	chr19:28284520-28296551	+	altD	472	True	False	lincRNA	all_splice_sites_known_(3_ss)	511,39	28285030,28296513	regular	9	False	bcc_918029|Cycle_184880	39,39	28284558,28296513	psi1+2:0.46,psi3+4:0.28,psi5+6:0.81,psi7+8:0.43,psi9+10:0.31,psi11+12:NaN,psi13+14:0.55,psi15+16:0.06,psi17+18:0.16,psi19+20:0.86,psi21+22:0.52,psi23+24:0.53	AS1_2|SB1_6|S1_13|ASSB1_0|AS2_3|SB2_3|S2_20|ASSB2_0|AS3_6|SB3_16|S3_27|ASSB3_0|AS4_7|SB4_14|S4_35|ASSB4_0|AS5_6|SB5_6|S5_26|ASSB5_0|AS6_6|SB6_9|S6_29|ASSB6_0|AS7_5|SB7_22|S7_42|ASSB7_0|AS8_7|SB8_28|S8_46|ASSB8_0|AS9_1|SB9_4|S9_3|ASSB9_0|AS10_4|SB10_0|S10_6|ASSB10_0|AS11_0|SB11_2|S11_2|ASSB11_0|AS12_0|SB12_1|S12_2|ASSB12_0|AS13_3|SB13_20|S13_15|ASSB13_0|AS14_3|SB14_27|S14_19|ASSB14_0|AS15_0|SB15_4…	AB1_5|AB2_3|AB3_28|AB4_9|AB5_2|AB6_1|AB7_13|AB8_11|AB9_3|AB10_1|AB11_2|AB12_1|AB13_3|AB14_3|AB15_9|AB16_9|AB17_12|AB18_5|AB19_1|AB20_0|AB21_4|AB22_1|AB23_17|AB24_9	-	60,56,78,51,39,12,23,49,11,23,3,11,5,32,19,1	0.436160298229264,0.256669408861206,0.786656322730799,0.396689270043877,NaN,0.0504963314630988,0.146520744854623,NaN	0.0290494	-0.3705	FALSE	UP_MUT	1
baso	ENSG00000164088.13	PPM1M	chr3:52283299-52283721	+	altA	14	True	True	protein_coding	2_ss_annotated_(over_3_ss):52283338,52283686	40,50	52283338,52283672	regular	2	False	bcc_1014625|Cycle_6	40,36	52283338,52283686	psi1+2:0.49,psi3+4:0.51,psi5+6:0.52,psi7+8:0.29,psi9+10:0.27,psi11+12:0.1,psi13+14:0.25,psi15+16:0.0,psi17+18:0.0,psi19+20:0.06,psi21+22:0.38,psi23+24:0.13	AS1_14|SB1_10|S1_0|ASSB1_10|AS2_12|SB2_11|S2_0|ASSB2_11|AS3_20|SB3_20|S3_0|ASSB3_20|AS4_23|SB4_23|S4_0|ASSB4_22|AS5_16|SB5_14|S5_0|ASSB5_14|AS6_14|SB6_13|S6_0|ASSB6_13|AS7_23|SB7_22|S7_0|ASSB7_22|AS8_14|SB8_12|S8_0|ASSB8_10|AS9_11|SB9_11|S9_0|ASSB9_11|AS10_9|SB10_10|S10_0|ASSB10_9|AS11_1|SB11_1|S11_0|ASSB11_1|AS12_0|SB12_0|S12_0|ASSB12_0|AS13_9|SB13_6|S13_0|ASSB13_6|AS14_6|SB14_6|S14_0|ASSB14_6|A…	AB1_11|AB2_8|AB3_26|AB4_11|AB5_13|AB6_9|AB7_38|AB8_37|AB9_25|AB10_23|AB11_3|AB12_5|AB13_19|AB14_12|AB15_22|AB16_14|AB17_23|AB18_19|AB19_24|AB20_19|AB21_4|AB22_3|AB23_40|AB24_30	-	29,28,27,16,10,0,0,4,26,23,22,34,26,64,48,54	0.485035211267606,0.506908051453073,0.508928571428572,0.284377923292797,0.245161290322581,0,0,0.058869093725794	9.27702e-14	-0.3703	FALSE	UP_MUT	1
baso	ENSG00000101079.16	NDRG3	chr20:35282064-35284802	-	altA	22	True	False	protein_coding	2_ss_annotated_(over_3_ss):35282104,35284763	63,40	35282126,35284763	regular	0	False	bcc_673626|Cycle_0	41,40	35282104,35284763	psi1+2:0.49,psi3+4:0.44,psi5+6:0.43,psi7+8:0.38,psi9+10:0.53,psi11+12:0.0,psi13+14:0.25,psi15+16:0.0,psi17+18:0.0,psi19+20:0.0,psi21+22:0.07,psi23+24:0.02	AS1_19|SB1_19|S1_0|ASSB1_19|AS2_13|SB2_8|S2_0|ASSB2_8|AS3_63|SB3_63|S3_0|ASSB3_61|AS4_54|SB4_37|S4_0|ASSB4_32|AS5_40|SB5_43|S5_0|ASSB5_39|AS6_22|SB6_19|S6_0|ASSB6_17|AS7_96|SB7_95|S7_0|ASSB7_93|AS8_50|SB8_37|S8_0|ASSB8_29|AS9_36|SB9_36|S9_0|ASSB9_36|AS10_21|SB10_11|S10_0|ASSB10_11|AS11_0|SB11_0|S11_0|ASSB11_0|AS12_0|SB12_0|S12_0|ASSB12_0|AS13_29|SB13_29|S13_0|ASSB13_28|AS14_13|SB14_13|S14_0|ASSB1…	AB1_12|AB2_11|AB3_55|AB4_53|AB5_40|AB6_26|AB7_115|AB8_70|AB9_23|AB10_10|AB11_2|AB12_5|AB13_68|AB14_36|AB15_27|AB16_31|AB17_37|AB18_30|AB19_47|AB20_34|AB21_17|AB22_14|AB23_144|AB24_117	-	38,68,62,65,37,0,0,0,32,69,65,84,88,103,77,102	0.482899278318168,0.436623067776457,0.428608005462149,0.378314291873248,0.248486858469447,0,0,0	1.34666e-12	-0.3695	FALSE	UP_MUT	1
baso	NA	NA	chrY:15469811-15471687	-	ES_MULTI	291	False	NA	NA	no_known_ss	39,156,135,41	15469849,15470344,15470499,15470968,15471102,15471647	regular	2	True	bcc_918029|Cycle_5813510	39,41	15469849,15471647	psi1+2:1.0,psi3+4:1.0,psi5+6:0.77,psi7+8:1.0,psi9+10:1.0,psi11+12:NaN,psi13+14:0.67,psi15+16:0.54,psi17+18:0.6,psi19+20:1.0,psi21+22:1.0,psi23+24:0.75	AS1_6|SB1_0|S1_55|ASSB1_0|AS2_1|SB2_0|S2_45|ASSB2_0|AS3_8|SB3_0|S3_72|ASSB3_0|AS4_9|SB4_0|S4_38|ASSB4_0|AS5_14|SB5_0|S5_69|ASSB5_0|AS6_18|SB6_3|S6_48|ASSB6_0|AS7_14|SB7_0|S7_277|ASSB7_0|AS8_9|SB8_0|S8_141|ASSB8_0|AS9_7|SB9_0|S9_26|ASSB9_0|AS10_4|SB10_0|S10_15|ASSB10_0|AS11_0|SB11_0|S11_1|ASSB11_0|AS12_0|SB12_0|S12_1|ASSB12_0|AS13_22|SB13_1|S13_78|ASSB13_0|AS14_21|SB14_6|S14_46|ASSB14_0|AS15_4|SB1…	AB1_0|AB2_0|AB3_0|AB4_0|AB5_2|AB6_7|AB7_0|AB8_0|AB9_0|AB10_0|AB11_0|AB12_0|AB13_4|AB14_12|AB15_2|AB16_4|AB17_2|AB18_19|AB19_0|AB20_0|AB21_0|AB22_0|AB23_1|AB24_12	-	139,70,122,190,117,51,153,35,0,0,9,0,14,11,24,0	1,1,0.745095045423315,1,0.643122165727635,0.499938732998407,0.5788876276958,NaN	0.00354285	-0.3623	FALSE	UP_MUT	1
baso	ENSG00000164068.11	RNF123	chr3:49736498-49736945	+	IR	366	False	True	protein_coding	1_ss_annotated_(over_2_ss):49736538	448	-	regular	1	True	bcc_918029|Cycle_9695635	41,41	49736538,49736905	psi1+2:0.79,psi3+4:0.86,psi5+6:0.98,psi7+8:0.7,psi9+10:0.8,psi11+12:NaN,psi13+14:0.68,psi15+16:0.61,psi17+18:0.13,psi19+20:0.42,psi21+22:0.5,psi23+24:0.34	AS1_11|SB1_10|S1_90|ASSB1_0|AS2_28|SB2_22|S2_68|ASSB2_0|AS3_16|SB3_17|S3_143|ASSB3_0|AS4_52|SB4_37|S4_94|ASSB4_0|AS5_12|SB5_10|S5_74|ASSB5_0|AS6_25|SB6_27|S6_62|ASSB6_0|AS7_13|SB7_13|S7_162|ASSB7_0|AS8_67|SB8_56|S8_119|ASSB8_0|AS9_2|SB9_2|S9_21|ASSB9_0|AS10_7|SB10_0|S10_16|ASSB10_0|AS11_0|SB11_0|S11_1|ASSB11_0|AS12_0|SB12_0|S12_1|ASSB12_0|AS13_16|SB13_3|S13_103|ASSB13_0|AS14_47|SB14_21|S14_55|ASS…	AB1_4|AB2_8|AB3_7|AB4_4|AB5_0|AB6_1|AB7_16|AB8_20|AB9_1|AB10_1|AB11_0|AB12_0|AB13_8|AB14_11|AB15_0|AB16_4|AB17_12|AB18_20|AB19_3|AB20_2|AB21_3|AB22_8|AB23_26|AB24_30	AT/AC	309,218,204,191,175,55,27,23,17,7,1,16,16,7,37,6	0.76888996783395,0.850751951265943,0.973917093619003,0.686027157249233,0.666883539362394,0.589850902432644,0.117828632251197,NaN	0.00829619	-0.3617	FALSE	UP_MUT	1
baso	ENSG00000132199.14	ENOSF1	chr18:683341-685960	-	altA	15	False	False	protein_coding	all_splice_sites_known_(3_ss)	55,40	683395,685921	regular	0	False	bcc_918029|Cycle_6906935	40,40	683380,685921	psi1+2:0.4,psi3+4:0.51,psi5+6:0.43,psi7+8:0.44,psi9+10:0.42,psi11+12:0.07,psi13+14:0.21,psi15+16:0.04,psi17+18:0.03,psi19+20:0.04,psi21+22:0.07,psi23+24:0.09	AS1_40|SB1_36|S1_0|ASSB1_35|AS2_43|SB2_47|S2_0|ASSB2_42|AS3_199|SB3_222|S3_0|ASSB3_192|AS4_239|SB4_253|S4_0|ASSB4_214|AS5_89|SB5_101|S5_0|ASSB5_89|AS6_114|SB6_110|S6_0|ASSB6_107|AS7_155|SB7_183|S7_0|ASSB7_150|AS8_174|SB8_183|S8_0|ASSB8_161|AS9_15|SB9_16|S9_0|ASSB9_15|AS10_16|SB10_12|S10_0|ASSB10_12|AS11_1|SB11_1|S11_0|ASSB11_1|AS12_4|SB12_4|S12_0|ASSB12_4|AS13_46|SB13_56|S13_0|ASSB13_46|AS14_43|S…	AB1_48|AB2_57|AB3_188|AB4_207|AB5_104|AB6_129|AB7_180|AB8_205|AB9_13|AB10_19|AB11_30|AB12_26|AB13_143|AB14_160|AB15_146|AB16_137|AB17_152|AB18_145|AB19_218|AB20_224|AB21_68|AB22_82|AB23_645|AB24_696	-	113,298,200,158,81,21,11,29,146,251,231,175,257,502,340,555	0.394587516368398,0.499947572611933,0.421662933192779,0.431915257133094,0.209742676808545,0.0340287624063196,0.0265220012055455,0.042147333999455	0	-0.3589	FALSE	UP_MUT	1
baso	ENSG00000115459.13	ELMOD3	chr2:85582254-85584129	+	ES	44	True	True	protein_coding	all_splice_sites_known_(4_ss)	40,44,40	85582293,85582678,85582721,85584090	regular	12	False	bcc_918029|Cycle_5129829	40,40	85582293,85584090	psi1+2:0.69,psi3+4:0.51,psi5+6:0.82,psi7+8:0.77,psi9+10:0.31,psi11+12:NaN,psi13+14:0.71,psi15+16:0.34,psi17+18:0.47,psi19+20:0.22,psi21+22:0.57,psi23+24:0.47	AS1_6|SB1_10|S1_0|ASSB1_0|AS2_6|SB2_9|S2_0|ASSB2_4|AS3_20|SB3_14|S3_0|ASSB3_1|AS4_5|SB4_4|S4_0|ASSB4_3|AS5_8|SB5_15|S5_0|ASSB5_0|AS6_11|SB6_11|S6_0|ASSB6_4|AS7_21|SB7_28|S7_0|ASSB7_0|AS8_12|SB8_10|S8_0|ASSB8_4|AS9_1|SB9_4|S9_0|ASSB9_0|AS10_5|SB10_4|S10_0|ASSB10_4|AS11_2|SB11_0|S11_0|ASSB11_0|AS12_0|SB12_0|S12_0|ASSB12_0|AS13_6|SB13_10|S13_0|ASSB13_1|AS14_4|SB14_5|S14_0|ASSB14_1|AS15_3|SB15_2|S15_…	AB1_3|AB2_3|AB3_10|AB4_11|AB5_1|AB6_4|AB7_7|AB8_5|AB9_2|AB10_7|AB11_0|AB12_0|AB13_3|AB14_2|AB15_4|AB16_5|AB17_10|AB18_7|AB19_9|AB20_5|AB21_3|AB22_0|AB23_19|AB24_14	-	28,20,34,26,15,12,25,8,8,13,5,5,4,16,19,18	0.693069306930693,0.49813200498132,0.81437125748503,0.77037037037037,NaN,0.326086956521739,0.459136822773186,0.222841225626741	0.0106059	-0.358	FALSE	UP_MUT	1
baso	ENSG00000105559.7	PLEKHA4	chr19:49357482-49362499	-	ES_MULTI	266	True	True	protein_coding	5_ss_annotated_(over_6_ss):49357521,49360679,49360753,49362117,49362459	40,75,191,41	49357521,49360679,49360753,49362117,49362307,49362459	regular	5	False	bcc_918029|Cycle_11984390	40,41	49357521,49362459	psi1+2:1.0,psi3+4:0.38,psi5+6:0.17,psi7+8:0.48,psi9+10:NaN,psi11+12:NaN,psi13+14:0.17,psi15+16:0.14,psi17+18:0.27,psi19+20:0.37,psi21+22:0.23,psi23+24:0.37	AS1_0|SB1_3|S1_18|ASSB1_0|AS2_0|SB2_15|S2_16|ASSB2_0|AS3_2|SB3_8|S3_15|ASSB3_0|AS4_1|SB4_20|S4_13|ASSB4_0|AS5_1|SB5_10|S5_3|ASSB5_0|AS6_0|SB6_18|S6_3|ASSB6_0|AS7_5|SB7_9|S7_5|ASSB7_0|AS8_6|SB8_29|S8_5|ASSB8_0|AS9_0|SB9_0|S9_0|ASSB9_0|AS10_0|SB10_1|S10_0|ASSB10_0|AS11_0|SB11_0|S11_0|ASSB11_0|AS12_0|SB12_0|S12_0|ASSB12_0|AS13_4|SB13_5|S13_4|ASSB13_0|AS14_0|SB14_11|S14_5|ASSB14_0|AS15_0|SB15_1|S15_4…	AB1_0|AB2_0|AB3_4|AB4_10|AB5_5|AB6_5|AB7_1|AB8_8|AB9_0|AB10_0|AB11_0|AB12_2|AB13_10|AB14_11|AB15_4|AB16_7|AB17_5|AB18_9|AB19_3|AB20_6|AB21_2|AB22_8|AB23_6|AB24_13	-	47,22,8,15,14,12,23,26,0,9,10,4,18,20,16,11	1,NaN,0.157357940747936,NaN,0.153658536585366,0.122851365015167,0.251247471341875,0.35556305926051	0.0162682	-0.3578	FALSE	UP_MUT	1
baso	ENSG00000127586.12	CHTF18	chr16:843234-844092	+	altA	20	True	False	protein_coding	2_ss_annotated_(over_3_ss):843274,844054	41,59	843274,844034	regular	0	False	bcc_960466|Cycle_0	41,39	843274,844054	psi1+2:0.63,psi3+4:0.42,psi5+6:0.3,psi7+8:0.44,psi9+10:0.39,psi11+12:0.0,psi13+14:0.27,psi15+16:0.01,psi17+18:0.05,psi19+20:0.01,psi21+22:0.06,psi23+24:0.1	AS1_23|SB1_32|S1_0|ASSB1_14|AS2_40|SB2_44|S2_0|ASSB2_32|AS3_46|SB3_54|S3_0|ASSB3_36|AS4_80|SB4_87|S4_0|ASSB4_70|AS5_15|SB5_22|S5_0|ASSB5_12|AS6_22|SB6_18|S6_0|ASSB6_17|AS7_66|SB7_71|S7_0|ASSB7_46|AS8_76|SB8_88|S8_0|ASSB8_66|AS9_2|SB9_3|S9_0|ASSB9_1|AS10_6|SB10_6|S10_0|ASSB10_5|AS11_0|SB11_1|S11_0|ASSB11_0|AS12_0|SB12_0|S12_0|ASSB12_0|AS13_12|SB13_15|S13_0|ASSB13_12|AS14_20|SB14_19|S14_0|ASSB14_16…	AB1_14|AB2_25|AB3_48|AB4_119|AB5_30|AB6_40|AB7_57|AB8_122|AB9_5|AB10_8|AB11_4|AB12_8|AB13_24|AB14_51|AB15_46|AB16_76|AB17_27|AB18_45|AB19_66|AB20_131|AB21_27|AB22_46|AB23_231|AB24_466	-	111,93,37,78,29,2,6,3,54,106,69,82,64,217,82,248	0.621848739495798,0.412416851441242,0.300202839756592,0.43213296398892,0.26605504587156,0.00731930466605672,0.0552995391705069,0.00958466453674121	1.62348e-11	-0.3571	FALSE	UP_MUT	1
baso	ENSG00000135968.15	GCC2	chr2:109102326-109103007	+	altA	12	False	False	protein_coding	2_ss_annotated_(over_3_ss):109102364,109102967	39,53	109102364,109102955	regular	1	False	bcc_918029|Cycle_12799405	39,41	109102364,109102967	psi1+2:0.51,psi3+4:0.48,psi5+6:0.33,psi7+8:0.42,psi9+10:0.54,psi11+12:0.0,psi13+14:0.26,psi15+16:0.0,psi17+18:0.02,psi19+20:0.02,psi21+22:0.06,psi23+24:0.07	AS1_64|SB1_29|S1_0|ASSB1_29|AS2_37|SB2_27|S2_0|ASSB2_27|AS3_164|SB3_60|S3_0|ASSB3_59|AS4_53|SB4_37|S4_0|ASSB4_35|AS5_61|SB5_18|S5_0|ASSB5_16|AS6_22|SB6_22|S6_0|ASSB6_21|AS7_209|SB7_93|S7_0|ASSB7_90|AS8_102|SB8_79|S8_0|ASSB8_75|AS9_32|SB9_13|S9_0|ASSB9_9|AS10_6|SB10_7|S10_0|ASSB10_5|AS11_0|SB11_0|S11_0|ASSB11_0|AS12_0|SB12_0|S12_0|ASSB12_0|AS13_74|SB13_34|S13_0|ASSB13_31|AS14_26|SB14_18|S14_0|ASSB…	AB1_27|AB2_21|AB3_62|AB4_34|AB5_45|AB6_33|AB7_123|AB8_92|AB9_10|AB10_8|AB11_7|AB12_7|AB13_78|AB14_61|AB15_51|AB16_28|AB17_152|AB18_102|AB19_64|AB20_47|AB21_51|AB22_45|AB23_295|AB24_221	-	78,63,43,82,47,0,8,3,67,61,77,98,118,140,291,139	0.503063527894228,0.473150582050319,0.326871911820601,0.421160760143811,0.257252326217843,0,0.0233474390777762,0.0184218606079214	1.75038e-13	-0.3563	FALSE	UP_MUT	1
baso	ENSG00000177058.7	SLC38A9	chr5:54922449-54929622	-	ES_altA	104	True	True	protein_coding	4_ss_annotated_(over_5_ss):54922487,54923719,54923808,54929582	53,90,41	54922501,54923719,54923808,54929582	regular	2	False	bcc_918029|Cycle_1884030	39,41	54922487,54929582	psi1+2:0.72,psi3+4:0.51,psi5+6:0.65,psi7+8:0.36,psi9+10:0.48,psi11+12:NaN,psi13+14:0.38,psi15+16:0.0,psi17+18:0.48,psi19+20:0.32,psi21+22:NaN,psi23+24:0.21	AS1_12|SB1_25|S1_0|ASSB1_0|AS2_2|SB2_38|S2_0|ASSB2_0|AS3_6|SB3_68|S3_1|ASSB3_0|AS4_4|SB4_69|S4_1|ASSB4_0|AS5_5|SB5_31|S5_0|ASSB5_0|AS6_3|SB6_34|S6_0|ASSB6_0|AS7_7|SB7_94|S7_1|ASSB7_0|AS8_8|SB8_103|S8_1|ASSB8_0|AS9_5|SB9_19|S9_0|ASSB9_0|AS10_4|SB10_29|S10_0|ASSB10_0|AS11_0|SB11_6|S11_0|ASSB11_0|AS12_0|SB12_9|S12_0|ASSB12_0|AS13_4|SB13_44|S13_0|ASSB13_0|AS14_4|SB14_47|S14_1|ASSB14_0|AS15_0|SB15_26|…	AB1_4|AB2_1|AB3_7|AB4_3|AB5_2|AB6_2|AB7_19|AB8_8|AB9_8|AB10_1|AB11_0|AB12_1|AB13_10|AB14_3|AB15_5|AB16_4|AB17_2|AB18_1|AB19_1|AB20_4|AB21_1|AB22_1|AB23_16|AB24_19	-	39,14,16,15,14,0,7,6,7,6,4,12,11,16,3,6	0.707803992740472,NaN,NaN,0.352112676056338,0.356234096692112,0,NaN,NaN	0.0298828	-0.3518	FALSE	UP_MUT	1
baso	ENSG00000163702.14	IL17RC	chr3:9960253-9962214	+	altA	24	False	False	protein_coding	2_ss_annotated_(over_3_ss):9960293,9962175	41,64	9960293,9962151	regular	0	True	bcc_918029|Cycle_7022277	41,40	9960293,9962175	psi1+2:0.48,psi3+4:0.47,psi5+6:0.44,psi7+8:0.41,psi9+10:0.3,psi11+12:0.0,psi13+14:0.31,psi15+16:0.04,psi17+18:0.01,psi19+20:0.0,psi21+22:0.07,psi23+24:0.09	AS1_20|SB1_27|S1_0|ASSB1_16|AS2_18|SB2_14|S2_0|ASSB2_9|AS3_40|SB3_36|S3_0|ASSB3_29|AS4_37|SB4_35|S4_0|ASSB4_25|AS5_29|SB5_31|S5_0|ASSB5_17|AS6_21|SB6_26|S6_0|ASSB6_14|AS7_33|SB7_35|S7_0|ASSB7_16|AS8_34|SB8_36|S8_0|ASSB8_24|AS9_3|SB9_1|S9_0|ASSB9_0|AS10_6|SB10_5|S10_0|ASSB10_5|AS11_0|SB11_0|S11_0|ASSB11_0|AS12_0|SB12_0|S12_0|ASSB12_0|AS13_13|SB13_13|S13_0|ASSB13_10|AS14_10|SB14_11|S14_0|ASSB14_7|A…	AB1_20|AB2_17|AB3_35|AB4_44|AB5_33|AB6_37|AB7_52|AB8_57|AB9_7|AB10_6|AB11_3|AB12_3|AB13_27|AB14_24|AB15_15|AB16_20|AB17_33|AB18_41|AB19_51|AB20_55|AB21_19|AB22_12|AB23_117|AB24_121	-	60,56,68,43,25,4,1,0,51,50,69,50,43,62,85,133	0.475770925110132,0.463519313304721,0.431898376852505,0.398832016489179,0.309633027522936,0.0474100087796313,0.00899400399733511,0	0	-0.351	FALSE	UP_MUT	1
baso	ENSG00000236287.3	ZBED5	chr11:10876595-10877731	-	altA	32	True	True	protein_coding	all_splice_sites_known_(3_ss)	71,41	10876665,10877691	regular	1	False	bcc_834980|Cycle_4	39,41	10876633,10877691	psi1+2:0.59,psi3+4:0.59,psi5+6:0.42,psi7+8:0.47,psi9+10:0.55,psi11+12:NaN,psi13+14:0.31,psi15+16:0.07,psi17+18:0.11,psi19+20:0.16,psi21+22:0.21,psi23+24:0.28	AS1_22|SB1_17|S1_0|ASSB1_17|AS2_22|SB2_23|S2_0|ASSB2_17|AS3_34|SB3_33|S3_0|ASSB3_33|AS4_48|SB4_37|S4_0|ASSB4_30|AS5_22|SB5_16|S5_0|ASSB5_16|AS6_23|SB6_21|S6_0|ASSB6_16|AS7_54|SB7_49|S7_0|ASSB7_49|AS8_56|SB8_41|S8_0|ASSB8_30|AS9_22|SB9_21|S9_0|ASSB9_21|AS10_11|SB10_14|S10_0|ASSB10_8|AS11_0|SB11_0|S11_0|ASSB11_0|AS12_1|SB12_0|S12_0|ASSB12_0|AS13_18|SB13_16|S13_0|ASSB13_16|AS14_26|SB14_17|S14_0|ASSB…	AB1_14|AB2_9|AB3_19|AB4_20|AB5_24|AB6_19|AB7_49|AB8_36|AB9_12|AB10_9|AB11_0|AB12_1|AB13_32|AB14_27|AB15_13|AB16_17|AB17_44|AB18_35|AB19_25|AB20_25|AB21_19|AB22_22|AB23_91|AB24_67	-	61,49,42,46,31,5,15,16,32,25,43,39,50,53,90,63	0.5765595463138,0.583333333333333,0.410958904109589,0.457256461232604,0.306930693069307,0.0631313131313131,0.106382978723404,0.153550863723608	2.39783e-10	-0.3495	FALSE	UP_MUT	1
baso	ENSG00000233223.2	AC113189.5	chr17:7485812-7486231	-	IR	344	True	False	antisense	all_splice_sites_known_(2_ss)	420	-	regular	8	False	bcc_918029|Cycle_6247831	38,38	7485849,7486194	psi1+2:1.0,psi3+4:0.72,psi5+6:0.89,psi7+8:1.0,psi9+10:NaN,psi11+12:NaN,psi13+14:0.61,psi15+16:0.56,psi17+18:0.5,psi19+20:0.57,psi21+22:NaN,psi23+24:0.62	AS1_5|SB1_3|S1_18|ASSB1_0|AS2_7|SB2_5|S2_17|ASSB2_0|AS3_7|SB3_5|S3_39|ASSB3_0|AS4_9|SB4_6|S4_36|ASSB4_0|AS5_7|SB5_2|S5_14|ASSB5_0|AS6_7|SB6_3|S6_15|ASSB6_0|AS7_10|SB7_7|S7_26|ASSB7_0|AS8_10|SB8_2|S8_26|ASSB8_0|AS9_3|SB9_1|S9_5|ASSB9_0|AS10_1|SB10_0|S10_5|ASSB10_0|AS11_1|SB11_1|S11_0|ASSB11_0|AS12_0|SB12_0|S12_1|ASSB12_0|AS13_15|SB13_3|S13_13|ASSB13_0|AS14_9|SB14_7|S14_20|ASSB14_0|AS15_6|SB15_3|S1…	AB1_0|AB2_0|AB3_5|AB4_3|AB5_1|AB6_0|AB7_0|AB8_0|AB9_0|AB10_0|AB11_0|AB12_0|AB13_4|AB14_3|AB15_4|AB16_0|AB17_7|AB18_6|AB19_6|AB20_3|AB21_0|AB22_0|AB23_7|AB24_6	GT/AG	71,62,39,32,45,43,70,72,0,5,1,0,6,7,15,11	1,0.691720493247211,NaN,NaN,NaN,NaN,0.457831325301205,0.542211652794293	0.00768392	-0.3458	FALSE	UP_MUT	1
baso	ENSG00000135390.13	ATP5G2	chr12:54063698-54066399	-	altA	37	True	True	protein_coding	1_ss_annotated_(over_3_ss):54066360	76,40	54063773,54066360	regular	3	False	bcc_918029|Cycle_5452888	39,40	54063736,54066360	psi1+2:0.7,psi3+4:0.88,psi5+6:0.81,psi7+8:0.73,psi9+10:NaN,psi11+12:NaN,psi13+14:0.87,psi15+16:NaN,psi17+18:NaN,psi19+20:0.0,psi21+22:0.64,psi23+24:0.21	AS1_7|SB1_3|S1_0|ASSB1_1|AS2_6|SB2_5|S2_0|ASSB2_2|AS3_6|SB3_19|S3_0|ASSB3_3|AS4_24|SB4_27|S4_0|ASSB4_6|AS5_9|SB5_9|S5_0|ASSB5_2|AS6_17|SB6_17|S6_0|ASSB6_8|AS7_9|SB7_12|S7_0|ASSB7_3|AS8_27|SB8_22|S8_0|ASSB8_10|AS9_0|SB9_1|S9_0|ASSB9_0|AS10_0|SB10_1|S10_0|ASSB10_0|AS11_0|SB11_0|S11_0|ASSB11_0|AS12_4|SB12_2|S12_0|ASSB12_2|AS13_5|SB13_3|S13_0|ASSB13_0|AS14_20|SB14_8|S14_0|ASSB14_3|AS15_1|SB15_0|S15_0…	AB1_1|AB2_3|AB3_0|AB4_5|AB5_2|AB6_5|AB7_1|AB8_12|AB9_0|AB10_0|AB11_0|AB12_1|AB13_0|AB14_2|AB15_0|AB16_3|AB17_0|AB18_0|AB19_0|AB20_10|AB21_0|AB22_2|AB23_1|AB24_12	-	18,32,42,22,16,0,3,0,6,3,7,6,2,5,0,13	0.671388101983003,0.878998609179416,0.803389830508475,0.71405094494659,0.844919786096257,NaN,NaN,0	0.0141365	-0.3445	FALSE	UP_MUT	1
baso	ENSG00000229358.3	DPY19L1P1	chr7:32766043-32768287	-	altD	119	True	False	pseudogene	1_ss_annotated_(over_3_ss):32766082	40,157	32766082,32768131	regular	1	False	bcc_918029|Cycle_5301131	40,38	32766082,32768250	psi1+2:0.63,psi3+4:0.44,psi5+6:0.51,psi7+8:0.42,psi9+10:NaN,psi11+12:NaN,psi13+14:0.24,psi15+16:0.0,psi17+18:0.0,psi19+20:0.22,psi21+22:0.36,psi23+24:0.36	AS1_11|SB1_3|S1_1|ASSB1_0|AS2_13|SB2_4|S2_1|ASSB2_0|AS3_9|SB3_4|S3_0|ASSB3_0|AS4_8|SB4_4|S4_0|ASSB4_0|AS5_25|SB5_6|S5_0|ASSB5_0|AS6_25|SB6_7|S6_0|ASSB6_0|AS7_91|SB7_7|S7_3|ASSB7_0|AS8_83|SB8_7|S8_14|ASSB8_0|AS9_6|SB9_1|S9_0|ASSB9_0|AS10_6|SB10_1|S10_0|ASSB10_0|AS11_0|SB11_0|S11_0|ASSB11_0|AS12_1|SB12_0|S12_0|ASSB12_0|AS13_22|SB13_2|S13_0|ASSB13_0|AS14_22|SB14_2|S14_0|ASSB14_0|AS15_3|SB15_0|S15_0|…	AB1_2|AB2_2|AB3_5|AB4_4|AB5_5|AB6_6|AB7_15|AB8_12|AB9_1|AB10_1|AB11_0|AB12_0|AB13_6|AB14_5|AB15_6|AB16_2|AB17_2|AB18_4|AB19_3|AB20_9|AB21_3|AB22_4|AB23_16|AB24_15	-	22,10,26,20,7,0,0,10,6,6,11,12,9,14,7,15	NaN,NaN,0.483432657926103,0.397553516819572,NaN,0,NaN,0.208835341365462	0.0012732	-0.3361	FALSE	UP_MUT	1
baso	ENSG00000109971.9	HSPA8	chr11:122929154-122929379	-	altA	19	True	False	protein_coding	1_ss_annotated_(over_3_ss):122929340	57,40	122929210,122929340	regular	2	False	bcc_918029|Cycle_2064574	38,40	122929191,122929340	psi1+2:0.36,psi3+4:0.39,psi5+6:0.38,psi7+8:0.39,psi9+10:NaN,psi11+12:NaN,psi13+14:0.0,psi15+16:0.0,psi17+18:0.09,psi19+20:0.0,psi21+22:NaN,psi23+24:0.13	AS1_13|SB1_4|S1_0|ASSB1_4|AS2_18|SB2_6|S2_0|ASSB2_6|AS3_27|SB3_11|S3_0|ASSB3_11|AS4_29|SB4_14|S4_0|ASSB4_14|AS5_15|SB5_3|S5_0|ASSB5_3|AS6_8|SB6_6|S6_0|ASSB6_6|AS7_29|SB7_8|S7_0|ASSB7_8|AS8_31|SB8_12|S8_0|ASSB8_12|AS9_0|SB9_0|S9_0|ASSB9_0|AS10_2|SB10_0|S10_0|ASSB10_0|AS11_1|SB11_0|S11_0|ASSB11_0|AS12_2|SB12_1|S12_0|ASSB12_1|AS13_8|SB13_0|S13_0|ASSB13_0|AS14_11|SB14_0|S14_0|ASSB14_0|AS15_4|SB15_0|S…	AB1_6|AB2_9|AB3_16|AB4_16|AB5_7|AB6_5|AB7_11|AB8_15|AB9_2|AB10_2|AB11_1|AB12_0|AB13_5|AB14_5|AB15_2|AB16_3|AB17_8|AB18_8|AB19_4|AB20_4|AB21_3|AB22_0|AB23_10|AB24_13	-	14,16,9,9,0,0,2,0,21,20,12,12,8,9,18,10	0.348993288590604,0.391468005018821,0.37620578778135,0.37620578778135,NaN,NaN,0.082018927444795,0	0.000218849	-0.3322	FALSE	UP_MUT	1
baso	ENSG00000133265.6	HSPBP1	chr19:55776699-55777294	-	altA	11	True	True	protein_coding	2_ss_annotated_(over_3_ss):55776735,55777254	48,41	55776746,55777254	regular	2	False	bcc_964841|Cycle_1	37,41	55776735,55777254	psi1+2:0.78,psi3+4:0.82,psi5+6:0.78,psi7+8:0.76,psi9+10:0.75,psi11+12:0.69,psi13+14:0.72,psi15+16:0.31,psi17+18:0.38,psi19+20:0.42,psi21+22:0.46,psi23+24:0.56	AS1_94|SB1_94|S1_0|ASSB1_93|AS2_69|SB2_59|S2_0|ASSB2_51|AS3_203|SB3_212|S3_0|ASSB3_202|AS4_144|SB4_147|S4_0|ASSB4_116|AS5_154|SB5_159|S5_0|ASSB5_152|AS6_102|SB6_114|S6_0|ASSB6_91|AS7_187|SB7_191|S7_0|ASSB7_186|AS8_128|SB8_131|S8_0|ASSB8_109|AS9_9|SB9_8|S9_0|ASSB9_8|AS10_6|SB10_6|S10_0|ASSB10_3|AS11_18|SB11_27|S11_0|ASSB11_18|AS12_25|SB12_24|S12_0|ASSB12_17|AS13_58|SB13_62|S13_0|ASSB13_58|AS14_43|…	AB1_26|AB2_14|AB3_47|AB4_27|AB5_36|AB6_30|AB7_65|AB8_29|AB9_3|AB10_2|AB11_12|AB12_8|AB13_21|AB14_17|AB15_40|AB16_37|AB17_33|AB18_22|AB19_37|AB20_27|AB21_32|AB22_19|AB23_98|AB24_42	-	225,239,267,153,92,69,42,67,56,47,65,43,32,137,63,80	0.778823111742256,0.816736035049288,0.782608695652174,0.757185457775522,0.715881883479649,0.306230440967283,0.368794326241135,0.423294994330147	1.89448e-08	-0.3303	FALSE	UP_MUT	1
baso	ENSG00000109971.9	HSPA8	chr11:122929154-122929379	-	altA	19	True	False	protein_coding	1_ss_annotated_(over_3_ss):122929340	57,40	122929210,122929340	regular	2	False	bcc_918029|Cycle_2064554	38,40	122929191,122929340	psi1+2:0.36,psi3+4:0.39,psi5+6:0.38,psi7+8:0.39,psi9+10:NaN,psi11+12:NaN,psi13+14:0.0,psi15+16:0.0,psi17+18:0.1,psi19+20:0.0,psi21+22:NaN,psi23+24:0.13	AS1_4|SB1_13|S1_0|ASSB1_4|AS2_6|SB2_18|S2_0|ASSB2_6|AS3_11|SB3_27|S3_0|ASSB3_11|AS4_14|SB4_29|S4_0|ASSB4_14|AS5_3|SB5_15|S5_0|ASSB5_3|AS6_6|SB6_8|S6_0|ASSB6_6|AS7_8|SB7_29|S7_0|ASSB7_8|AS8_12|SB8_31|S8_0|ASSB8_12|AS9_0|SB9_0|S9_0|ASSB9_0|AS10_0|SB10_2|S10_0|ASSB10_0|AS11_0|SB11_1|S11_0|ASSB11_0|AS12_1|SB12_2|S12_0|ASSB12_1|AS13_0|SB13_8|S13_0|ASSB13_0|AS14_0|SB14_11|S14_0|ASSB14_0|AS15_0|SB15_4|S…	AB1_6|AB2_9|AB3_16|AB4_16|AB5_7|AB6_5|AB7_11|AB8_15|AB9_2|AB10_2|AB11_1|AB12_0|AB13_5|AB14_5|AB15_2|AB16_3|AB17_7|AB18_8|AB19_4|AB20_4|AB21_3|AB22_0|AB23_10|AB24_13	-	14,16,9,9,0,0,2,0,21,20,12,12,8,9,17,10	0.348993288590604,0.391468005018821,0.37620578778135,0.37620578778135,NaN,NaN,0.0864265927977839,0	0.000248539	-0.33	FALSE	UP_MUT	1
baso	ENSG00000178127.8	NDUFV2	chr18:9117597-9117872	+	IR	199	True	False	protein_coding	all_splice_sites_known_(2_ss)	276	-	regular	5	False	bcc_918029|Cycle_12144815	40,37	9117636,9117836	psi1+2:0.39,psi3+4:0.56,psi5+6:0.72,psi7+8:0.15,psi9+10:NaN,psi11+12:0.19,psi13+14:0.27,psi15+16:0.11,psi17+18:0.07,psi19+20:0.78,psi21+22:0.35,psi23+24:0.45	AS1_3|SB1_4|S1_0|ASSB1_0|AS2_5|SB2_2|S2_2|ASSB2_0|AS3_44|SB3_42|S3_0|ASSB3_0|AS4_54|SB4_19|S4_27|ASSB4_0|AS5_12|SB5_16|S5_0|ASSB5_0|AS6_13|SB6_5|S6_7|ASSB6_0|AS7_13|SB7_11|S7_1|ASSB7_0|AS8_17|SB8_7|S8_4|ASSB8_0|AS9_0|SB9_3|S9_0|ASSB9_0|AS10_0|SB10_1|S10_1|ASSB10_0|AS11_1|SB11_7|S11_0|ASSB11_0|AS12_2|SB12_5|S12_0|ASSB12_0|AS13_24|SB13_11|S13_1|ASSB13_0|AS14_30|SB14_3|S14_7|ASSB14_0|AS15_15|SB15_4|…	AB1_2|AB2_4|AB3_12|AB4_25|AB5_1|AB6_4|AB7_29|AB8_42|AB9_0|AB10_0|AB11_4|AB12_4|AB13_9|AB14_21|AB15_16|AB16_22|AB17_22|AB18_38|AB19_1|AB20_1|AB21_3|AB22_8|AB23_6|AB24_11	GT/AG	17,95,41,19,31,27,16,28,8,23,5,32,25,67,69,3	NaN,0.535387542999341,0.695834251708177,0.142107819329772,0.257025950253042,0.101064605512615,0.0607614914184257,NaN	0.0282772	-0.3182	FALSE	UP_MUT	1
baso	NA	NA	chr2:127357737-127390567	+	ES_altAD	142	True	NA	NA	no_known_ss	40,142,41	127357776,127384649,127384790,127390527	regular	12	True	bcc_918029|Cycle_15566675	36,45	127357772,127390523	psi1+2:0.44,psi3+4:0.56,psi5+6:0.45,psi7+8:0.4,psi9+10:NaN,psi11+12:0.05,psi13+14:0.16,psi15+16:0.27,psi17+18:0.04,psi19+20:0.09,psi21+22:NaN,psi23+24:0.02	AS1_2|SB1_0|S1_5|ASSB1_0|AS2_1|SB2_2|S2_5|ASSB2_0|AS3_0|SB3_10|S3_22|ASSB3_0|AS4_6|SB4_8|S4_11|ASSB4_0|AS5_2|SB5_25|S5_47|ASSB5_0|AS6_3|SB6_51|S6_15|ASSB6_0|AS7_9|SB7_34|S7_52|ASSB7_0|AS8_10|SB8_52|S8_29|ASSB8_0|AS9_0|SB9_0|S9_0|ASSB9_0|AS10_0|SB10_0|S10_0|ASSB10_0|AS11_1|SB11_0|S11_0|ASSB11_0|AS12_0|SB12_0|S12_1|ASSB12_0|AS13_1|SB13_0|S13_24|ASSB13_0|AS14_0|SB14_11|S14_11|ASSB14_0|AS15_0|SB15_0|…	AB1_2|AB2_4|AB3_4|AB4_10|AB5_9|AB6_26|AB7_22|AB8_47|AB9_0|AB10_0|AB11_2|AB12_5|AB13_24|AB14_47|AB15_12|AB16_12|AB17_18|AB18_26|AB19_7|AB20_12|AB21_1|AB22_2|AB23_38|AB24_54	-	17,29,71,54,30,41,6,6,8,9,35,31,60,43,50,24	NaN,0.539256198347107,0.424240188846267,0.387525471781696,0.153700189753321,0.25724244771495,0.0417669302165693,0.0832476875642343	0.0172564	-0.3164	FALSE	UP_MUT	1
baso	ENSG00000174799.6	CEP135	chr4:56874508-56875941	+	altA	22	True	False	protein_coding	2_ss_annotated_(over_3_ss):56874548,56875901	41,63	56874548,56875879	regular	0	False	bcc_918029|Cycle_10700562	41,41	56874548,56875901	psi1+2:0.38,psi3+4:0.4,psi5+6:0.32,psi7+8:0.37,psi9+10:NaN,psi11+12:NaN,psi13+14:0.14,psi15+16:0.04,psi17+18:0.01,psi19+20:0.0,psi21+22:0.0,psi23+24:0.01	AS1_4|SB1_4|S1_0|ASSB1_1|AS2_6|SB2_5|S2_0|ASSB2_5|AS3_7|SB3_12|S3_0|ASSB3_7|AS4_16|SB4_22|S4_0|ASSB4_13|AS5_3|SB5_3|S5_0|ASSB5_3|AS6_10|SB6_10|S6_0|ASSB6_9|AS7_13|SB7_14|S7_0|ASSB7_8|AS8_25|SB8_23|S8_0|ASSB8_21|AS9_0|SB9_0|S9_0|ASSB9_0|AS10_2|SB10_4|S10_0|ASSB10_2|AS11_0|SB11_0|S11_0|ASSB11_0|AS12_0|SB12_0|S12_0|ASSB12_0|AS13_1|SB13_1|S13_0|ASSB13_0|AS14_7|SB14_8|S14_0|ASSB14_7|AS15_1|SB15_1|S15_…	AB1_3|AB2_13|AB3_9|AB4_22|AB5_9|AB6_15|AB7_21|AB8_38|AB9_0|AB10_3|AB11_0|AB12_1|AB13_16|AB14_28|AB15_15|AB16_23|AB17_45|AB18_61|AB19_33|AB20_37|AB21_22|AB22_29|AB23_53|AB24_70	-	17,17,14,20,8,4,2,0,22,20,24,27,37,67,121,88	0.378598587724063,0.401266551525619,0.315038419319429,0.368705035971223,0.145648312611012,0.0449561403508772,0.0128647631000941,0	1.58218e-11	-0.315	FALSE	UP_MUT	1
baso	ENSG00000143224.13	PPOX	chr1:161136984-161137185	+	altAD	17	True	False	protein_coding	1_ss_annotated_(over_4_ss):161137129	41,57	161137024,161137129	regular	5	False	bcc_832452|Cycle_6	40,41	161137023,161137145	psi1+2:0.69,psi3+4:0.83,psi5+6:0.85,psi7+8:0.85,psi9+10:NaN,psi11+12:0.44,psi13+14:0.64,psi15+16:0.43,psi17+18:0.51,psi19+20:0.39,psi21+22:0.42,psi23+24:0.54	AS1_30|SB1_33|S1_0|ASSB1_20|AS2_37|SB2_21|S2_0|ASSB2_19|AS3_144|SB3_189|S3_0|ASSB3_101|AS4_193|SB4_156|S4_0|ASSB4_133|AS5_72|SB5_97|S5_0|ASSB5_57|AS6_91|SB6_69|S6_0|ASSB6_58|AS7_238|SB7_345|S7_0|ASSB7_195|AS8_280|SB8_276|S8_0|ASSB8_202|AS9_2|SB9_2|S9_0|ASSB9_2|AS10_2|SB10_1|S10_0|ASSB10_1|AS11_8|SB11_9|S11_0|ASSB11_4|AS12_9|SB12_7|S12_0|ASSB12_4|AS13_82|SB13_96|S13_0|ASSB13_57|AS14_74|SB14_49|S14…	AB1_12|AB2_12|AB3_38|AB4_26|AB5_10|AB6_15|AB7_52|AB8_39|AB9_1|AB10_1|AB11_13|AB12_11|AB13_43|AB14_36|AB15_36|AB16_33|AB17_56|AB18_50|AB19_47|AB20_43|AB21_19|AB22_15|AB23_106|AB24_103	-	88,232,166,287,142,110,152,84,33,41,25,41,67,122,121,113	0.687898089171974,0.823849188952214,0.845873175641671,0.852631578947369,0.636595085233562,0.427010447618135,0.509391808026479,0.380579483163665	2.4932e-06	-0.3142	FALSE	UP_MUT	1
baso	ENSG00000161996.13	WDR90	chr16:708304-708563	+	altA	15	False	False	protein_coding	2_ss_annotated_(over_3_ss):708344,708525	41,54	708344,708510	regular	2	False	bcc_918029|Cycle_7609369	41,39	708344,708525	psi1+2:0.41,psi3+4:0.4,psi5+6:0.5,psi7+8:0.44,psi9+10:NaN,psi11+12:NaN,psi13+14:0.27,psi15+16:0.06,psi17+18:0.13,psi19+20:0.02,psi21+22:0.0,psi23+24:0.12	AS1_9|SB1_9|S1_0|ASSB1_9|AS2_6|SB2_5|S2_0|ASSB2_5|AS3_18|SB3_15|S3_0|ASSB3_15|AS4_24|SB4_16|S4_0|ASSB4_13|AS5_14|SB5_10|S5_0|ASSB5_8|AS6_15|SB6_14|S6_0|ASSB6_14|AS7_31|SB7_29|S7_0|ASSB7_28|AS8_15|SB8_12|S8_0|ASSB8_10|AS9_1|SB9_0|S9_0|ASSB9_0|AS10_1|SB10_1|S10_0|ASSB10_1|AS11_0|SB11_0|S11_0|ASSB11_0|AS12_0|SB12_0|S12_0|ASSB12_0|AS13_11|SB13_11|S13_0|ASSB13_11|AS14_8|SB14_7|S14_0|ASSB14_7|AS15_1|SB…	AB1_7|AB2_10|AB3_14|AB4_30|AB5_8|AB6_14|AB7_13|AB8_35|AB9_0|AB10_0|AB11_0|AB12_0|AB13_13|AB14_28|AB15_6|AB16_21|AB17_8|AB18_21|AB19_11|AB20_23|AB21_8|AB22_15|AB23_82|AB24_112	-	19,22,26,20,15,4,6,1,24,28,22,22,35,48,33,43	0.4,0.398190045248869,0.498800959232614,0.43360433604336,0.265193370165746,0.0655737704918033,0.132780082987552,0.0192076830732293	2.31295e-07	-0.312	FALSE	UP_MUT	1
baso	ENSG00000117543.15	DPH5	chr1:101458256-101460706	-	altA	14	True	False	protein_coding	2_ss_annotated_(over_3_ss):101458296,101460666	55,41	101458310,101460666	regular	5	False	bcc_918029|Cycle_17999161	41,41	101458296,101460666	psi1+2:0.45,psi3+4:0.41,psi5+6:0.22,psi7+8:0.36,psi9+10:0.54,psi11+12:0.02,psi13+14:0.19,psi15+16:0.0,psi17+18:0.0,psi19+20:0.0,psi21+22:0.11,psi23+24:0.04	AS1_44|SB1_32|S1_0|ASSB1_17|AS2_32|SB2_30|S2_0|ASSB2_27|AS3_110|SB3_70|S3_0|ASSB3_38|AS4_55|SB4_53|S4_0|ASSB4_48|AS5_55|SB5_28|S5_0|ASSB5_18|AS6_35|SB6_22|S6_0|ASSB6_21|AS7_115|SB7_68|S7_0|ASSB7_40|AS8_60|SB8_56|S8_0|ASSB8_51|AS9_17|SB9_21|S9_0|ASSB9_13|AS10_7|SB10_7|S10_0|ASSB10_6|AS11_0|SB11_3|S11_0|ASSB11_0|AS12_2|SB12_3|S12_0|ASSB12_2|AS13_28|SB13_27|S13_0|ASSB13_11|AS14_16|SB14_17|S14_0|ASSB…	AB1_43|AB2_43|AB3_96|AB4_102|AB5_101|AB6_87|AB7_131|AB8_107|AB9_12|AB10_9|AB11_41|AB12_48|AB13_116|AB14_111|AB15_95|AB16_84|AB17_159|AB18_131|AB19_222|AB20_186|AB21_44|AB22_45|AB23_341|AB24_357	-	111,102,61,72,53,0,0,0,120,126,187,108,192,318,332,513	0.44137329066046,0.408797653958944,0.217914089047661,0.36283185840708,0.190798138554746,0,0,0	0	-0.31	FALSE	UP_MUT	1
baso	ENSG00000119777.14	TMEM214	chr2:27260534-27261052	+	ES	78	False	True	protein_coding	all_splice_sites_known_(4_ss)	37,78,39	27260570,27260683,27260760,27261014	regular	7	False	bcc_934765|Cycle_6	37,39	27260570,27261014	psi1+2:0.44,psi3+4:0.36,psi5+6:0.43,psi7+8:0.37,psi9+10:0.46,psi11+12:0.0,psi13+14:0.18,psi15+16:0.02,psi17+18:0.06,psi19+20:0.04,psi21+22:0.07,psi23+24:0.11	AS1_44|SB1_38|S1_0|ASSB1_9|AS2_40|SB2_27|S2_0|ASSB2_7|AS3_119|SB3_68|S3_0|ASSB3_18|AS4_79|SB4_41|S4_0|ASSB4_10|AS5_71|SB5_42|S5_0|ASSB5_15|AS6_53|SB6_37|S6_0|ASSB6_8|AS7_194|SB7_89|S7_0|ASSB7_25|AS8_149|SB8_66|S8_0|ASSB8_15|AS9_46|SB9_27|S9_0|ASSB9_11|AS10_45|SB10_10|S10_0|ASSB10_7|AS11_0|SB11_0|S11_0|ASSB11_0|AS12_0|SB12_0|S12_0|ASSB12_0|AS13_43|SB13_24|S13_0|ASSB13_9|AS14_32|SB14_14|S14_0|ASSB1…	AB1_45|AB2_33|AB3_114|AB4_68|AB5_65|AB6_30|AB7_159|AB8_90|AB9_23|AB10_12|AB11_3|AB12_3|AB13_99|AB14_56|AB15_74|AB16_42|AB17_73|AB18_58|AB19_76|AB20_52|AB21_52|AB22_37|AB23_220|AB24_134	-	158,121,134,123,53,9,17,14,108,116,94,113,131,206,150,161	0.41927374301676,0.339837398373984,0.412976480129765,0.349457943925234,0.166432526237501,0.0211058997778326,0.0529681862905871,0.0411478072550081	0	-0.31	FALSE	UP_MUT	1
baso	ENSG00000155256.13	ZFYVE27	chr10:99502881-99504525	+	altA	17	True	False	protein_coding	2_ss_annotated_(over_3_ss):99502921,99504486	41,57	99502921,99504469	regular	5	False	bcc_918029|Cycle_9408813	41,40	99502921,99504486	psi1+2:0.33,psi3+4:0.35,psi5+6:0.33,psi7+8:0.38,psi9+10:0.22,psi11+12:NaN,psi13+14:0.12,psi15+16:0.0,psi17+18:0.0,psi19+20:0.0,psi21+22:0.1,psi23+24:0.03	AS1_3|SB1_5|S1_0|ASSB1_1|AS2_12|SB2_12|S2_0|ASSB2_10|AS3_13|SB3_4|S3_0|ASSB3_2|AS4_18|SB4_18|S4_0|ASSB4_13|AS5_5|SB5_5|S5_0|ASSB5_0|AS6_13|SB6_18|S6_0|ASSB6_12|AS7_13|SB7_7|S7_0|ASSB7_5|AS8_26|SB8_34|S8_0|ASSB8_19|AS9_2|SB9_2|S9_0|ASSB9_2|AS10_4|SB10_4|S10_0|ASSB10_4|AS11_0|SB11_0|S11_0|ASSB11_0|AS12_0|SB12_0|S12_0|ASSB12_0|AS13_3|SB13_1|S13_0|ASSB13_1|AS14_6|SB14_9|S14_0|ASSB14_6|AS15_0|SB15_0|S…	AB1_7|AB2_26|AB3_3|AB4_42|AB5_5|AB6_36|AB7_6|AB8_52|AB9_2|AB10_16|AB11_0|AB12_3|AB13_1|AB14_42|AB15_1|AB16_26|AB17_9|AB18_42|AB19_7|AB20_49|AB21_6|AB22_18|AB23_34|AB24_110	-	26,18,24,19,6,0,0,0,46,29,41,26,36,48,58,70	0.318415482310251,0.33906976744186,0.326065078832606,0.376559823831661,0.121076233183856,0,0,0	3.2551e-13	-0.3098	FALSE	UP_MUT	1
baso	ENSG00000143224.13	PPOX	chr1:161136984-161137200	+	altA	32	True	False	protein_coding	2_ss_annotated_(over_4_ss):161137129,161137161	41,72	161137024,161137129	regular	5	False	bcc_832452|Cycle_3	41,40	161137024,161137161	psi1+2:0.44,psi3+4:0.5,psi5+6:0.45,psi7+8:0.57,psi9+10:0.48,psi11+12:0.29,psi13+14:0.29,psi15+16:0.14,psi17+18:0.18,psi19+20:0.11,psi21+22:0.18,psi23+24:0.2	AS1_48|SB1_33|S1_0|ASSB1_15|AS2_43|SB2_21|S2_0|ASSB2_10|AS3_256|SB3_189|S3_0|ASSB3_75|AS4_276|SB4_156|S4_0|ASSB4_104|AS5_142|SB5_97|S5_0|ASSB5_40|AS6_165|SB6_69|S6_0|ASSB6_48|AS7_370|SB7_345|S7_0|ASSB7_138|AS8_438|SB8_276|S8_0|ASSB8_153|AS9_3|SB9_2|S9_0|ASSB9_0|AS10_3|SB10_1|S10_0|ASSB10_1|AS11_18|SB11_9|S11_0|ASSB11_4|AS12_17|SB12_7|S12_0|ASSB12_3|AS13_182|SB13_96|S13_0|ASSB13_35|AS14_172|SB14_4…	AB1_32|AB2_47|AB3_172|AB4_200|AB5_101|AB6_117|AB7_232|AB8_291|AB9_2|AB10_2|AB11_21|AB12_24|AB13_179|AB14_231|AB15_158|AB16_190|AB17_246|AB18_263|AB19_224|AB20_271|AB21_54|AB22_70|AB23_438|AB24_536	-	115,324,242,433,192,138,176,99,110,236,216,238,348,618,583,622	0.428374338928489,0.495993347444814,0.445398773006135,0.565994803685833,0.283402580363,0.137979558583914,0.177899794097461,0.102407253687504	1.10662e-06	-0.3085	FALSE	UP_MUT	1
baso	NA	NA	chr9:133412444-133412683	-	IR	159	False	NA	NA	no_known_ss	240	-	regular	2	False	bcc_650241|Cycle_1	41,40	133412484,133412644	psi1+2:1.0,psi3+4:0.53,psi5+6:0.95,psi7+8:0.58,psi9+10:NaN,psi11+12:0.59,psi13+14:0.7,psi15+16:0.51,psi17+18:0.36,psi19+20:0.28,psi21+22:1.0,psi23+24:0.62	AS1_11|SB1_5|S1_2|ASSB1_0|AS2_6|SB2_3|S2_5|ASSB2_0|AS3_14|SB3_13|S3_1|ASSB3_0|AS4_5|SB4_13|S4_10|ASSB4_0|AS5_11|SB5_11|S5_0|ASSB5_0|AS6_12|SB6_13|S6_2|ASSB6_0|AS7_28|SB7_22|S7_2|ASSB7_0|AS8_18|SB8_20|S8_14|ASSB8_0|AS9_0|SB9_2|S9_1|ASSB9_0|AS10_0|SB10_3|S10_0|ASSB10_0|AS11_3|SB11_4|S11_0|ASSB11_0|AS12_6|SB12_5|S12_0|ASSB12_0|AS13_17|SB13_9|S13_2|ASSB13_0|AS14_11|SB14_11|S14_3|ASSB14_0|AS15_13|SB15…	AB1_0|AB2_0|AB3_7|AB4_8|AB5_0|AB6_1|AB7_11|AB8_14|AB9_0|AB10_0|AB11_2|AB12_2|AB13_3|AB14_4|AB15_8|AB16_9|AB17_10|AB18_11|AB19_14|AB20_14|AB21_0|AB22_0|AB23_11|AB24_13	CT/AC	32,30,48,44,38,85,38,38,0,10,1,11,6,30,24,35	1,0.503105590062112,0.941860465116279,0.574468085106383,0.681274900398406,0.488817891373802,0.34826883910387,0.268165185572399	0.0188728	-0.3082	FALSE	UP_MUT	1
baso	NA	NA	chr2:127357737-127390567	+	ES	142	True	NA	NA	no_known_ss	40,142,41	127357776,127384649,127384790,127390527	regular	12	True	bcc_918029|Cycle_12470634	40,41	127357776,127390527	psi1+2:0.4,psi3+4:0.56,psi5+6:0.46,psi7+8:0.4,psi9+10:NaN,psi11+12:0.05,psi13+14:0.15,psi15+16:0.26,psi17+18:0.04,psi19+20:0.09,psi21+22:NaN,psi23+24:0.02	AS1_2|SB1_0|S1_5|ASSB1_0|AS2_1|SB2_2|S2_5|ASSB2_0|AS3_0|SB3_10|S3_22|ASSB3_0|AS4_6|SB4_8|S4_11|ASSB4_0|AS5_2|SB5_25|S5_47|ASSB5_0|AS6_3|SB6_51|S6_15|ASSB6_0|AS7_9|SB7_34|S7_50|ASSB7_0|AS8_10|SB8_52|S8_28|ASSB8_0|AS9_0|SB9_0|S9_0|ASSB9_0|AS10_0|SB10_0|S10_0|ASSB10_0|AS11_1|SB11_0|S11_0|ASSB11_0|AS12_0|SB12_0|S12_1|ASSB12_0|AS13_1|SB13_0|S13_23|ASSB13_0|AS14_0|SB14_11|S14_10|ASSB14_0|AS15_0|SB15_0|…	AB1_2|AB2_5|AB3_4|AB4_10|AB5_8|AB6_25|AB7_22|AB8_46|AB9_0|AB10_0|AB11_2|AB12_5|AB13_25|AB14_48|AB15_13|AB16_12|AB17_19|AB18_26|AB19_8|AB20_12|AB21_1|AB22_2|AB23_40|AB24_55	-	17,29,71,53,28,41,6,6,10,9,33,31,62,44,52,25	0.381757693373995,0.539256198347107,0.438672768878719,0.383098340174906,0.140922082763763,0.252874438437524,0.0402251282900182,0.0801847879887807	0.00912829	-0.3071	FALSE	UP_MUT	1
baso	ENSG00000135931.13	ARMC9	chr2:232196569-232209726	+	altA	26	True	False	protein_coding	2_ss_annotated_(over_3_ss):232196609,232209687	41,66	232196609,232209661	regular	1	False	bcc_857852|Cycle_3	41,40	232196609,232209687	psi1+2:0.4,psi3+4:0.45,psi5+6:0.25,psi7+8:0.29,psi9+10:NaN,psi11+12:0.0,psi13+14:0.13,psi15+16:0.0,psi17+18:0.03,psi19+20:0.0,psi21+22:0.08,psi23+24:0.02	AS1_50|SB1_51|S1_0|ASSB1_49|AS2_39|SB2_20|S2_0|ASSB2_18|AS3_21|SB3_20|S3_0|ASSB3_20|AS4_8|SB4_7|S4_0|ASSB4_6|AS5_3|SB5_3|S5_0|ASSB5_3|AS6_3|SB6_3|S6_0|ASSB6_3|AS7_13|SB7_13|S7_0|ASSB7_13|AS8_16|SB8_13|S8_0|ASSB8_13|AS9_0|SB9_0|S9_0|ASSB9_0|AS10_0|SB10_0|S10_0|ASSB10_0|AS11_0|SB11_0|S11_0|ASSB11_0|AS12_0|SB12_0|S12_0|ASSB12_0|AS13_3|SB13_3|S13_0|ASSB13_3|AS14_4|SB14_1|S14_0|ASSB14_1|AS15_0|SB15_0|…	AB1_56|AB2_29|AB3_23|AB4_4|AB5_11|AB6_3|AB7_28|AB8_22|AB9_2|AB10_1|AB11_4|AB12_2|AB13_13|AB14_7|AB15_23|AB16_18|AB17_13|AB18_10|AB19_55|AB20_34|AB21_25|AB22_19|AB23_59|AB24_39	-	101,18,6,12,3,0,1,0,118,17,14,23,17,73,26,112	0.393184985822079,0.444919133353677,0.244959677419355,0.283134284882027,0.117846750727449,0,0.0282920013971359,0	5.8961e-05	-0.305	FALSE	UP_MUT	1
baso	ENSG00000207547.1,ENSG00000166508.13	MIR25,MCM7	chr7:99691247-99691834	-,-	IR	509	True	False	miRNA,protein_coding	1_ss_annotated_(over_2_ss):99691796	588	-	regular	2	True	bcc_918029|Cycle_17022795	40,39	99691286,99691796	psi1+2:0.74,psi3+4:0.88,psi5+6:0.76,psi7+8:0.63,psi9+10:0.61,psi11+12:0.27,psi13+14:0.61,psi15+16:0.28,psi17+18:0.51,psi19+20:0.59,psi21+22:0.69,psi23+24:0.56	AS1_17|SB1_9|S1_15|ASSB1_0|AS2_9|SB2_12|S2_26|ASSB2_0|AS3_39|SB3_38|S3_36|ASSB3_0|AS4_26|SB4_68|S4_72|ASSB4_0|AS5_14|SB5_12|S5_22|ASSB5_0|AS6_11|SB6_14|S6_36|ASSB6_0|AS7_40|SB7_19|S7_21|ASSB7_0|AS8_33|SB8_46|S8_33|ASSB8_0|AS9_6|SB9_6|S9_8|ASSB9_0|AS10_6|SB10_6|S10_9|ASSB10_0|AS11_2|SB11_7|S11_1|ASSB11_0|AS12_2|SB12_6|S12_8|ASSB12_0|AS13_15|SB13_26|S13_9|ASSB13_0|AS14_14|SB14_30|S14_27|ASSB14_0|AS…	AB1_2|AB2_2|AB3_3|AB4_2|AB5_1|AB6_4|AB7_4|AB8_10|AB9_2|AB10_2|AB11_3|AB12_4|AB13_3|AB14_6|AB15_12|AB16_15|AB17_8|AB18_6|AB19_7|AB20_8|AB21_7|AB22_3|AB23_19|AB24_28	GT/AG	107,150,103,72,80,121,109,178,6,3,5,6,8,48,16,19	0.7055337617895,0.870427501101807,0.73458517649183,NaN,0.573294629898404,0.252997379773972,0.477884455297186,0.557264008876912	0.00304295	-0.3048	FALSE	UP_MUT	1
baso	ENSG00000028310.13	BRD9	chr5:865657-870628	-	ES	160	True	False	protein_coding	all_splice_sites_known_(4_ss)	40,160,41	865696,869360,869519,870588	regular	6	False	bcc_918029|Cycle_16880026	40,41	865696,870588	psi1+2:0.48,psi3+4:0.46,psi5+6:0.44,psi7+8:0.4,psi9+10:0.61,psi11+12:0.07,psi13+14:0.31,psi15+16:0.08,psi17+18:0.06,psi19+20:0.08,psi21+22:0.14,psi23+24:0.15	AS1_21|SB1_28|S1_43|ASSB1_0|AS2_22|SB2_30|S2_35|ASSB2_0|AS3_57|SB3_107|S3_172|ASSB3_0|AS4_64|SB4_106|S4_112|ASSB4_0|AS5_30|SB5_59|S5_92|ASSB5_0|AS6_25|SB6_46|S6_64|ASSB6_0|AS7_45|SB7_82|S7_107|ASSB7_0|AS8_56|SB8_65|S8_83|ASSB8_0|AS9_10|SB9_10|S9_25|ASSB9_0|AS10_12|SB10_11|S10_15|ASSB10_0|AS11_1|SB11_3|S11_3|ASSB11_0|AS12_1|SB12_3|S12_0|ASSB12_0|AS13_27|SB13_29|S13_67|ASSB13_0|AS14_19|SB14_22|S14_…	AB1_38|AB2_26|AB3_112|AB4_109|AB5_67|AB6_56|AB7_122|AB8_90|AB9_12|AB10_7|AB11_18|AB12_16|AB13_92|AB14_76|AB15_109|AB16_68|AB17_131|AB18_92|AB19_154|AB20_124|AB21_64|AB22_64|AB23_461|AB24_363	-	228,334,264,179,180,71,47,85,89,140,122,97,142,314,255,349	0.462660019540547,0.445011020824424,0.421060922301422,0.382801774210582,0.298758247612803,0.0706294135707707,0.0583340994759584,0.0756643295162319	0	-0.302	FALSE	UP_MUT	1
baso	ENSG00000177236.3	AP006621.1	chr11:780341-780753	+	IR	331	True	False	pseudogene	no_known_ss	413	-	regular	0	True	bcc_918029|Cycle_2871349	41,41	780381,780713	psi1+2:1.0,psi3+4:0.91,psi5+6:1.0,psi7+8:0.95,psi9+10:0.82,psi11+12:0.66,psi13+14:0.73,psi15+16:0.8,psi17+18:0.48,psi19+20:0.65,psi21+22:0.87,psi23+24:0.82	AS1_3|SB1_10|S1_6|ASSB1_0|AS2_5|SB2_5|S2_7|ASSB2_0|AS3_27|SB3_70|S3_82|ASSB3_0|AS4_44|SB4_34|S4_89|ASSB4_0|AS5_3|SB5_21|S5_34|ASSB5_0|AS6_12|SB6_16|S6_31|ASSB6_0|AS7_10|SB7_47|S7_53|ASSB7_0|AS8_26|SB8_37|S8_50|ASSB8_0|AS9_2|SB9_10|S9_14|ASSB9_0|AS10_9|SB10_5|S10_13|ASSB10_0|AS11_3|SB11_2|S11_7|ASSB11_0|AS12_6|SB12_0|S12_7|ASSB12_0|AS13_7|SB13_46|S13_92|ASSB13_0|AS14_29|SB14_19|S14_81|ASSB14_0|AS1…	AB1_0|AB2_0|AB3_5|AB4_1|AB5_0|AB6_0|AB7_2|AB8_0|AB9_1|AB10_1|AB11_1|AB12_1|AB13_13|AB14_5|AB15_2|AB16_1|AB17_7|AB18_5|AB19_13|AB20_7|AB21_1|AB22_0|AB23_17|AB24_10	GT/AG	40,186,94,80,191,96,58,212,0,4,0,1,15,5,14,25	NaN,0.902271651680076,1,0.940771547397103,0.716566774946242,0.792190802052933,0.451319035870184,0.627377386408748	0.00924009	-0.3008	FALSE	UP_MUT	1
baso	ENSG00000099958.10	DERL3	chr22:24177079-24179290	-	altA	47	True	True	protein_coding	2_ss_annotated_(over_3_ss):24177119,24179251	88,40	24177166,24179251	regular	1	False	bcc_107070|Cycle_4	41,40	24177119,24179251	psi1+2:0.46,psi3+4:0.2,psi5+6:0.42,psi7+8:0.51,psi9+10:NaN,psi11+12:0.0,psi13+14:0.16,psi15+16:0.15,psi17+18:0.1,psi19+20:0.0,psi21+22:0.05,psi23+24:0.24	AS1_4|SB1_18|S1_0|ASSB1_1|AS2_7|SB2_8|S2_0|ASSB2_3|AS3_4|SB3_50|S3_0|ASSB3_4|AS4_16|SB4_38|S4_0|ASSB4_10|AS5_10|SB5_57|S5_0|ASSB5_6|AS6_14|SB6_21|S6_0|ASSB6_7|AS7_13|SB7_38|S7_0|ASSB7_5|AS8_13|SB8_20|S8_0|ASSB8_9|AS9_1|SB9_6|S9_0|ASSB9_0|AS10_0|SB10_3|S10_0|ASSB10_0|AS11_0|SB11_3|S11_0|ASSB11_0|AS12_0|SB12_2|S12_0|ASSB12_0|AS13_2|SB13_20|S13_0|ASSB13_2|AS14_3|SB14_18|S14_0|ASSB14_2|AS15_1|SB15_9|…	AB1_7|AB2_7|AB3_34|AB4_35|AB5_18|AB6_14|AB7_11|AB8_13|AB9_2|AB10_1|AB11_4|AB12_4|AB13_12|AB14_9|AB15_5|AB16_10|AB17_7|AB18_5|AB19_8|AB20_7|AB21_6|AB22_7|AB23_22|AB24_21	-	25,17,35,17,5,7,2,0,19,44,32,11,18,27,14,19	0.454341485304016,0.196461692110144,0.409031885730775,0.49443447037702,0.149501661129568,0.140939597315436,0.082906857727738,0	0.00235107	-0.2952	FALSE	UP_MUT	1
baso	ENSG00000179965.7	ZNF771	chr16:30418945-30419405	+	altA	13	True	True	protein_coding	all_splice_sites_known_(3_ss)	41,53	30418985,30419353	regular	0	False	bcc_702229|Cycle_0	41,40	30418985,30419366	psi1+2:0.3,psi3+4:0.37,psi5+6:0.47,psi7+8:0.47,psi9+10:NaN,psi11+12:0.16,psi13+14:0.17,psi15+16:0.18,psi17+18:0.02,psi19+20:0.04,psi21+22:0.29,psi23+24:0.05	AS1_7|SB1_6|S1_0|ASSB1_6|AS2_15|SB2_13|S2_0|ASSB2_13|AS3_14|SB3_8|S3_0|ASSB3_8|AS4_20|SB4_19|S4_0|ASSB4_19|AS5_17|SB5_14|S5_0|ASSB5_14|AS6_23|SB6_22|S6_0|ASSB6_22|AS7_25|SB7_23|S7_0|ASSB7_23|AS8_42|SB8_42|S8_0|ASSB8_42|AS9_2|SB9_1|S9_0|ASSB9_1|AS10_3|SB10_2|S10_0|ASSB10_2|AS11_1|SB11_1|S11_0|ASSB11_1|AS12_1|SB12_1|S12_0|ASSB12_1|AS13_4|SB13_1|S13_0|ASSB13_1|AS14_9|SB14_8|S14_0|ASSB14_8|AS15_4|SB1…	AB1_16|AB2_22|AB3_16|AB4_25|AB5_11|AB6_24|AB7_27|AB8_38|AB9_0|AB10_1|AB11_4|AB12_5|AB13_14|AB14_25|AB15_8|AB16_24|AB17_14|AB18_21|AB19_34|AB20_43|AB21_10|AB22_11|AB23_61|AB24_85	-	26,17,36,30,8,14,1,5,53,26,35,30,33,57,40,97	0.297121896162528,0.360376864695106,0.469867869803416,0.462857142857143,0.1728,0.174676524953789,0.0210882582660765,0.0425286149322692	2.75833e-05	-0.2948	FALSE	UP_MUT	1
baso	ENSG00000228315.7	GUSBP11	chr22:23981089-23994704	-	ES	116	True	False	processed_transcript	all_splice_sites_known_(4_ss)	41,116,39	23981129,23982495,23982610,23994666	regular	2	False	bcc_918029|Cycle_1574429	41,39	23981129,23994666	psi1+2:0.75,psi3+4:0.77,psi5+6:0.86,psi7+8:0.88,psi9+10:0.86,psi11+12:NaN,psi13+14:0.66,psi15+16:0.43,psi17+18:0.52,psi19+20:0.43,psi21+22:0.29,psi23+24:0.71	AS1_9|SB1_5|S1_5|ASSB1_0|AS2_18|SB2_3|S2_7|ASSB2_0|AS3_28|SB3_4|S3_0|ASSB3_0|AS4_33|SB4_7|S4_8|ASSB4_0|AS5_38|SB5_11|S5_4|ASSB5_0|AS6_47|SB6_12|S6_8|ASSB6_0|AS7_29|SB7_10|S7_9|ASSB7_0|AS8_43|SB8_12|S8_13|ASSB8_0|AS9_14|SB9_3|S9_6|ASSB9_0|AS10_19|SB10_4|S10_7|ASSB10_0|AS11_3|SB11_1|S11_0|ASSB11_0|AS12_8|SB12_0|S12_3|ASSB12_0|AS13_29|SB13_5|S13_4|ASSB13_0|AS14_38|SB14_4|S14_14|ASSB14_0|AS15_16|SB15…	AB1_0|AB2_4|AB3_2|AB4_2|AB5_2|AB6_2|AB7_1|AB8_3|AB9_0|AB10_2|AB11_0|AB12_0|AB13_4|AB14_4|AB15_0|AB16_4|AB17_3|AB18_6|AB19_12|AB20_13|AB21_7|AB22_5|AB23_4|AB24_9	-	39,19,58,30,31,12,25,54,6,3,4,2,7,7,10,31	0.726256983240223,NaN,0.855457227138643,0.859598853868195,0.643821391484943,NaN,0.505050505050505,0.415544440169296	0.0379581	-0.2923	FALSE	UP_MUT	1
baso	ENSG00000171703.12	TCEA2	chr20:62701948-62703258	+	altA	12	False	False	protein_coding	all_splice_sites_known_(3_ss)	41,48	62701988,62703211	regular	0	False	bcc_1243118|Cycle_0	41,36	62701988,62703223	psi1+2:NaN,psi3+4:0.26,psi5+6:0.36,psi7+8:0.34,psi9+10:0.49,psi11+12:NaN,psi13+14:0.04,psi15+16:0.0,psi17+18:NaN,psi19+20:0.0,psi21+22:0.26,psi23+24:0.33	AS1_2|SB1_2|S1_0|ASSB1_2|AS2_1|SB2_0|S2_0|ASSB2_0|AS3_12|SB3_12|S3_0|ASSB3_12|AS4_7|SB4_7|S4_0|ASSB4_7|AS5_4|SB5_4|S5_0|ASSB5_4|AS6_3|SB6_3|S6_0|ASSB6_3|AS7_8|SB7_8|S7_0|ASSB7_8|AS8_3|SB8_3|S8_0|ASSB8_3|AS9_5|SB9_5|S9_0|ASSB9_5|AS10_7|SB10_7|S10_0|ASSB10_7|AS11_1|SB11_1|S11_0|ASSB11_1|AS12_0|SB12_0|S12_0|ASSB12_0|AS13_1|SB13_1|S13_0|ASSB13_1|AS14_1|SB14_0|S14_0|ASSB14_0|AS15_0|SB15_0|S15_0|ASSB15…	AB1_1|AB2_0|AB3_35|AB4_14|AB5_5|AB6_6|AB7_11|AB8_8|AB9_7|AB10_4|AB11_1|AB12_0|AB13_15|AB14_4|AB15_12|AB16_3|AB17_2|AB18_2|AB19_7|AB20_6|AB21_2|AB22_3|AB23_9|AB24_2	-	3,12,7,5,1,0,0,0,1,31,11,9,16,27,5,16	NaN,0.250882432799348,0.355072463768116,NaN,0.0512991339107262,0,NaN,0	0.00208777	-0.2859	FALSE	UP_MUT	1
baso	ENSG00000164008.9	C1orf50	chr1:43233021-43239272	+	altA	17	True	True	protein_coding	all_splice_sites_known_(3_ss)	41,56	43233061,43239217	regular	2	False	bcc_918029|Cycle_5119687	41,39	43233061,43239234	psi1+2:0.51,psi3+4:0.72,psi5+6:0.25,psi7+8:0.26,psi9+10:NaN,psi11+12:0.22,psi13+14:0.1,psi15+16:NaN,psi17+18:0.14,psi19+20:0.1,psi21+22:0.0,psi23+24:0.28	AS1_4|SB1_3|S1_0|ASSB1_3|AS2_2|SB2_2|S2_0|ASSB2_2|AS3_20|SB3_14|S3_0|ASSB3_14|AS4_10|SB4_11|S4_0|ASSB4_10|AS5_8|SB5_3|S5_0|ASSB5_3|AS6_2|SB6_1|S6_0|ASSB6_1|AS7_14|SB7_9|S7_0|ASSB7_9|AS8_5|SB8_9|S8_0|ASSB8_5|AS9_3|SB9_1|S9_0|ASSB9_1|AS10_2|SB10_2|S10_0|ASSB10_2|AS11_1|SB11_1|S11_0|ASSB11_1|AS12_1|SB12_1|S12_0|ASSB12_1|AS13_6|SB13_1|S13_0|ASSB13_1|AS14_1|SB14_1|S14_0|ASSB14_1|AS15_3|SB15_0|S15_0|AS…	AB1_3|AB2_1|AB3_3|AB4_5|AB5_5|AB6_5|AB7_18|AB8_16|AB9_0|AB10_0|AB11_3|AB12_3|AB13_8|AB14_8|AB15_2|AB16_2|AB17_6|AB18_4|AB19_7|AB20_8|AB21_8|AB22_9|AB23_13|AB24_19	-	7,15,4,6,2,2,2,3,6,5,10,15,14,7,11,19	NaN,0.712166172106825,0.248062015503876,0.248062015503876,0.105401844532279,NaN,0.13039934800326,0.115218434949592	0.0141056	-0.2858	FALSE	UP_MUT	1
baso	ENSG00000256594.3	RP11-705C15.2	chr12:9808529-9809196	+	altAD	3	False	False	pseudogene	1_ss_annotated_(over_4_ss):9808575	47,33	9808575,9809164	regular	12	False	bcc_918029|Cycle_14631322	41,36	9808569,9809161	psi1+2:1.0,psi3+4:1.0,psi5+6:1.0,psi7+8:0.98,psi9+10:1.0,psi11+12:NaN,psi13+14:0.94,psi15+16:NaN,psi17+18:0.25,psi19+20:0.95,psi21+22:NaN,psi23+24:0.96	AS1_21|SB1_21|S1_0|ASSB1_21|AS2_13|SB2_13|S2_0|ASSB2_13|AS3_12|SB3_12|S3_0|ASSB3_12|AS4_11|SB4_11|S4_0|ASSB4_11|AS5_7|SB5_7|S5_0|ASSB5_7|AS6_7|SB6_7|S6_0|ASSB6_7|AS7_28|SB7_28|S7_0|ASSB7_28|AS8_16|SB8_16|S8_0|ASSB8_16|AS9_25|SB9_25|S9_0|ASSB9_25|AS10_14|SB10_14|S10_0|ASSB10_14|AS11_0|SB11_0|S11_0|ASSB11_0|AS12_0|SB12_0|S12_0|ASSB12_0|AS13_7|SB13_7|S13_0|ASSB13_7|AS14_9|SB14_9|S14_0|ASSB14_9|AS15_…	AB1_0|AB2_0|AB3_0|AB4_0|AB5_0|AB6_0|AB7_0|AB8_1|AB9_0|AB10_0|AB11_0|AB12_1|AB13_0|AB14_1|AB15_0|AB16_0|AB17_11|AB18_9|AB19_1|AB20_0|AB21_0|AB22_0|AB23_1|AB24_1	-	47,15,14,20,14,4,8,26,0,0,0,0,1,0,23,1	1,1,1,1,0.930915371329879,NaN,0.250814332247557,0.961575408261287	0.00273387	-0.2856	FALSE	UP_MUT	1
baso	ENSG00000104731.9	KLHDC4	chr16:87764210-87782319	-	altA	15	False	False	protein_coding	2_ss_annotated_(over_3_ss):87764250,87782279	56,41	87764265,87782279	regular	0	False	bcc_918029|Cycle_17003380	41,41	87764250,87782279	psi1+2:0.21,psi3+4:0.2,psi5+6:0.44,psi7+8:0.47,psi9+10:0.61,psi11+12:0.06,psi13+14:0.14,psi15+16:0.01,psi17+18:0.03,psi19+20:0.0,psi21+22:0.09,psi23+24:0.07	AS1_29|SB1_18|S1_0|ASSB1_17|AS2_20|SB2_27|S2_0|ASSB2_17|AS3_92|SB3_56|S3_0|ASSB3_55|AS4_74|SB4_72|S4_0|ASSB4_65|AS5_82|SB5_61|S5_0|ASSB5_61|AS6_49|SB6_45|S6_0|ASSB6_41|AS7_184|SB7_134|S7_0|ASSB7_133|AS8_131|SB8_141|S8_0|ASSB8_122|AS9_21|SB9_15|S9_0|ASSB9_15|AS10_9|SB10_10|S10_0|ASSB10_9|AS11_2|SB11_2|S11_0|ASSB11_2|AS12_0|SB12_0|S12_0|ASSB12_0|AS13_25|SB13_15|S13_0|ASSB13_15|AS14_30|SB14_32|S14_0…	AB1_74|AB2_64|AB3_218|AB4_259|AB5_51|AB6_67|AB7_126|AB8_143|AB9_4|AB10_9|AB11_13|AB12_13|AB13_126|AB14_122|AB15_97|AB16_93|AB17_134|AB18_137|AB19_108|AB20_131|AB21_51|AB22_51|AB23_262|AB24_269	-	58,86,109,125,39,5,10,1,192,303,117,123,210,337,310,300	0.203421727972626,0.193507669511292,0.440577709863459,0.462107208872458,0.135692464358452,0.0123870811807003,0.0265458077047588,0.00280995133986704	0	-0.2805	FALSE	UP_MUT	1
baso	ENSG00000198336.5	MYL4	chr17:45300383-45300912	+	altA	13	True	False	protein_coding	2_ss_annotated_(over_3_ss):45300423,45300875	41,51	45300423,45300862	regular	2	False	bcc_918029|Cycle_11195943	41,38	45300423,45300875	psi1+2:0.32,psi3+4:0.37,psi5+6:0.31,psi7+8:0.33,psi9+10:0.41,psi11+12:0.04,psi13+14:0.16,psi15+16:0.01,psi17+18:0.02,psi19+20:0.02,psi21+22:0.04,psi23+24:0.05	AS1_36|SB1_25|S1_0|ASSB1_23|AS2_38|SB2_39|S2_0|ASSB2_36|AS3_250|SB3_160|S3_0|ASSB3_144|AS4_218|SB4_231|S4_0|ASSB4_194|AS5_89|SB5_71|S5_0|ASSB5_64|AS6_91|SB6_90|S6_0|ASSB6_81|AS7_224|SB7_153|S7_0|ASSB7_139|AS8_145|SB8_157|S8_0|ASSB8_130|AS9_7|SB9_5|S9_0|ASSB9_5|AS10_7|SB10_7|S10_0|ASSB10_7|AS11_17|SB11_6|S11_0|ASSB11_6|AS12_7|SB12_7|S12_0|ASSB12_5|AS13_135|SB13_79|S13_0|ASSB13_74|AS14_102|SB14_104…	AB1_81|AB2_43|AB3_373|AB4_240|AB5_184|AB6_164|AB7_365|AB8_221|AB9_8|AB10_7|AB11_167|AB12_141|AB13_529|AB14_343|AB15_569|AB16_432|AB17_734|AB18_486|AB19_731|AB20_594|AB21_272|AB22_211|AB23_1362|AB24_1010	-	93,265,176,149,163,30,30,33,172,389,345,267,739,1777,1398,1665	0.31707738120927,0.369074273222502,0.304618350714223,0.323957616623091,0.159240709825017,0.0142896764624308,0.0180935367138473,0.0167343873365557	0	-0.2766	FALSE	UP_MUT	1
baso	ENSG00000198838.7	RYR3	chr15:34143792-34145284	+	IR	1430	True	False	protein_coding	1_ss_annotated_(over_2_ss):34145246	1493	-	regular	2	True	bcc_918029|Cycle_6957465	41,39	34143832,34145246	psi1+2:1.0,psi3+4:0.92,psi5+6:1.0,psi7+8:0.92,psi9+10:NaN,psi11+12:NaN,psi13+14:0.79,psi15+16:0.63,psi17+18:0.55,psi19+20:0.86,psi21+22:0.76,psi23+24:0.79	AS1_1|SB1_19|S1_128|ASSB1_0|AS2_4|SB2_18|S2_127|ASSB2_0|AS3_3|SB3_41|S3_355|ASSB3_0|AS4_9|SB4_32|S4_349|ASSB4_0|AS5_5|SB5_23|S5_244|ASSB5_0|AS6_14|SB6_20|S6_237|ASSB6_0|AS7_9|SB7_31|S7_286|ASSB7_0|AS8_13|SB8_12|S8_289|ASSB8_0|AS9_0|SB9_0|S9_4|ASSB9_0|AS10_2|SB10_0|S10_1|ASSB10_0|AS11_0|SB11_3|S11_17|ASSB11_0|AS12_0|SB12_3|S12_15|ASSB12_0|AS13_6|SB13_48|S13_328|ASSB13_0|AS14_20|SB14_31|S14_309|ASS…	AB1_0|AB2_0|AB3_2|AB4_2|AB5_0|AB6_0|AB7_1|AB8_2|AB9_0|AB10_0|AB11_0|AB12_1|AB13_6|AB14_5|AB15_6|AB16_4|AB17_5|AB18_3|AB19_1|AB20_1|AB21_2|AB22_1|AB23_5|AB24_5	GT/AG	368,462,515,281,584,508,188,264,0,3,0,1,9,18,9,3	1,0.891913414899008,1,0.937721603470571,0.776634473128647,0.601949225345854,0.528145520946729,0.825032227821399	0.000988185	-0.2745	FALSE	UP_MUT	1
baso	ENSG00000134744.9	ZCCHC11	chr1:52902597-52903932	-	altA	15	False	True	protein_coding	all_splice_sites_known_(3_ss)	54,41	52902650,52903892	regular	1	False	bcc_918029|Cycle_16682561	39,41	52902635,52903892	psi1+2:0.67,psi3+4:0.61,psi5+6:0.62,psi7+8:0.6,psi9+10:0.75,psi11+12:NaN,psi13+14:0.5,psi15+16:0.3,psi17+18:0.25,psi19+20:0.36,psi21+22:0.32,psi23+24:0.4	AS1_21|SB1_24|S1_0|ASSB1_21|AS2_27|SB2_24|S2_0|ASSB2_22|AS3_43|SB3_54|S3_0|ASSB3_43|AS4_31|SB4_30|S4_0|ASSB4_24|AS5_30|SB5_34|S5_0|ASSB5_30|AS6_26|SB6_26|S6_0|ASSB6_20|AS7_89|SB7_107|S7_0|ASSB7_89|AS8_81|SB8_75|S8_0|ASSB8_61|AS9_21|SB9_25|S9_0|ASSB9_21|AS10_16|SB10_18|S10_0|ASSB10_15|AS11_4|SB11_4|S11_0|ASSB11_4|AS12_3|SB12_0|S12_0|ASSB12_0|AS13_22|SB13_31|S13_0|ASSB13_22|AS14_27|SB14_36|S14_0|AS…	AB1_12|AB2_8|AB3_24|AB4_19|AB5_17|AB6_15|AB7_57|AB8_43|AB9_6|AB10_5|AB11_0|AB12_0|AB13_22|AB14_21|AB15_17|AB16_11|AB17_20|AB18_22|AB19_16|AB20_13|AB21_13|AB22_11|AB23_90|AB24_74	-	65,50,62,81,42,25,18,24,28,27,32,46,36,50,48,36	0.661577608142494,0.609291698400609,0.62,0.597235023041475,0.495575221238938,0.296296296296296,0.24,0.359550561797753	0.000119735	-0.2742	FALSE	UP_MUT	1
baso	ENSG00000088986.6	DYNLL1	chr12:120933980-120934258	+	altA	14	True	True	protein_coding	all_splice_sites_known_(3_ss)	40,54	120934019,120934205	regular	2	False	bcc_918029|Cycle_3346672	40,40	120934019,120934219	psi1+2:0.42,psi3+4:0.38,psi5+6:0.34,psi7+8:0.36,psi9+10:0.46,psi11+12:0.09,psi13+14:0.23,psi15+16:0.06,psi17+18:0.06,psi19+20:0.05,psi21+22:0.12,psi23+24:0.1	AS1_660|SB1_724|S1_0|ASSB1_651|AS2_1012|SB2_717|S2_0|ASSB2_627|AS3_1552|SB3_1682|S3_0|ASSB3_1530|AS4_2984|SB4_1691|S4_0|ASSB4_1564|AS5_1194|SB5_1307|S5_0|ASSB5_1173|AS6_2092|SB6_1293|S6_0|ASSB6_1202|AS7_2271|SB7_2496|S7_0|ASSB7_2239|AS8_4150|SB8_2447|S8_0|ASSB8_2296|AS9_213|SB9_232|S9_0|ASSB9_212|AS10_313|SB10_211|S10_0|ASSB10_181|AS11_108|SB11_122|S11_0|ASSB11_108|AS12_195|SB12_134|S12_0|ASSB12_…	AB1_837|AB2_906|AB3_1968|AB4_2852|AB5_1836|AB6_2463|AB7_3194|AB8_4411|AB9_216|AB10_248|AB11_941|AB12_1310|AB13_1628|AB14_1896|AB15_1803|AB16_1945|AB17_2141|AB18_2894|AB19_2556|AB20_3536|AB21_1455|AB22_2005|AB23_4851|AB24_6804	-	2052,2153,2578,2233,1034,485,407,495,2423,3059,4265,3464,2987,6652,5768,7654	0.418858854568001,0.374609057257072,0.3396854154657,0.354264500571138,0.227566589087148,0.058425991736035,0.0566505205723512,0.052168689301203	0	-0.2732	FALSE	UP_MUT	1
baso	ENSG00000125485.13	DDX31	chr9:135505728-135507468	-	altA	25	True	True	protein_coding	all_splice_sites_known_(3_ss)	63,41	135505790,135507428	regular	0	False	bcc_951060|Cycle_0	38,41	135505765,135507428	psi1+2:0.95,psi3+4:0.86,psi5+6:0.92,psi7+8:0.88,psi9+10:NaN,psi11+12:NaN,psi13+14:0.77,psi15+16:0.42,psi17+18:0.73,psi19+20:0.57,psi21+22:1.0,psi23+24:0.84	AS1_11|SB1_11|S1_0|ASSB1_10|AS2_11|SB2_11|S2_0|ASSB2_8|AS3_27|SB3_27|S3_0|ASSB3_21|AS4_25|SB4_28|S4_0|ASSB4_20|AS5_16|SB5_18|S5_0|ASSB5_13|AS6_24|SB6_30|S6_0|ASSB6_22|AS7_39|SB7_28|S7_0|ASSB7_27|AS8_30|SB8_32|S8_0|ASSB8_26|AS9_1|SB9_1|S9_0|ASSB9_1|AS10_1|SB10_0|S10_0|ASSB10_0|AS11_4|SB11_3|S11_0|ASSB11_3|AS12_2|SB12_1|S12_0|ASSB12_1|AS13_12|SB13_8|S13_0|ASSB13_7|AS14_11|SB14_19|S14_0|ASSB14_10|AS…	AB1_0|AB2_1|AB3_5|AB4_3|AB5_2|AB6_1|AB7_3|AB8_4|AB9_0|AB10_0|AB11_0|AB12_0|AB13_3|AB14_2|AB15_5|AB16_6|AB17_2|AB18_4|AB19_1|AB20_5|AB21_0|AB22_0|AB23_9|AB24_12	-	36,40,45,29,18,18,24,13,1,5,3,3,4,20,7,8	0.96472184531886,0.858695652173913,0.919317300232739,0.880138301959278,0.773667029379761,0.406053683609366,0.722560975609756,NaN	6.54874e-05	-0.2716	FALSE	UP_MUT	1
baso	ENSG00000204438.6	GPANK1	chr6:31632646-31633677	-	altD	287	True	False	protein_coding	no_known_ss	38,328	31632683,31633350	regular	6	True	bcc_918029|Cycle_9804585	38,41	31632683,31633637	psi1+2:0.8,psi3+4:1.0,psi5+6:1.0,psi7+8:1.0,psi9+10:NaN,psi11+12:NaN,psi13+14:1.0,psi15+16:NaN,psi17+18:0.93,psi19+20:0.32,psi21+22:1.0,psi23+24:0.46	AS1_1|SB1_0|S1_16|ASSB1_0|AS2_1|SB2_0|S2_18|ASSB2_0|AS3_4|SB3_1|S3_40|ASSB3_0|AS4_4|SB4_1|S4_52|ASSB4_0|AS5_0|SB5_0|S5_18|ASSB5_0|AS6_0|SB6_0|S6_26|ASSB6_0|AS7_2|SB7_0|S7_40|ASSB7_0|AS8_0|SB8_3|S8_49|ASSB8_0|AS9_0|SB9_0|S9_5|ASSB9_0|AS10_0|SB10_0|S10_12|ASSB10_0|AS11_0|SB11_0|S11_1|ASSB11_0|AS12_0|SB12_0|S12_1|ASSB12_0|AS13_1|SB13_0|S13_19|ASSB13_0|AS14_2|SB14_0|S14_29|ASSB14_0|AS15_0|SB15_0|S15_…	AB1_1|AB2_1|AB3_0|AB4_0|AB5_0|AB6_0|AB7_0|AB8_0|AB9_0|AB10_0|AB11_0|AB12_0|AB13_0|AB14_0|AB15_0|AB16_0|AB17_0|AB18_1|AB19_3|AB20_25|AB21_0|AB22_0|AB23_11|AB24_31	-	47,61,44,41,41,35,65,69,3,0,0,0,0,0,1,35	0.771773020162128,1,NaN,NaN,NaN,NaN,0.933466642428649,0.298505010678495	0.00110536	-0.2699	FALSE	UP_MUT	1
baso	ENSG00000260592.1	CTA-363E6.6	chr16:19498602-19499186	-	altA	21	False	False	antisense	2_ss_annotated_(over_3_ss):19498642,19499146	62,41	19498663,19499146	regular	0	False	bcc_918029|Cycle_14711080	41,41	19498642,19499146	psi1+2:0.43,psi3+4:0.35,psi5+6:0.35,psi7+8:0.27,psi9+10:NaN,psi11+12:0.19,psi13+14:0.2,psi15+16:0.02,psi17+18:0.09,psi19+20:0.01,psi21+22:0.17,psi23+24:0.03	AS1_18|SB1_18|S1_0|ASSB1_18|AS2_16|SB2_18|S2_0|ASSB2_16|AS3_51|SB3_51|S3_0|ASSB3_51|AS4_57|SB4_55|S4_0|ASSB4_54|AS5_27|SB5_25|S5_0|ASSB5_25|AS6_27|SB6_26|S6_0|ASSB6_26|AS7_50|SB7_44|S7_0|ASSB7_44|AS8_49|SB8_46|S8_0|ASSB8_43|AS9_0|SB9_0|S9_0|ASSB9_0|AS10_0|SB10_0|S10_0|ASSB10_0|AS11_4|SB11_4|S11_0|ASSB11_4|AS12_3|SB12_3|S12_0|ASSB12_3|AS13_12|SB13_11|S13_0|ASSB13_11|AS14_16|SB14_14|S14_0|ASSB14_14…	AB1_13|AB2_24|AB3_51|AB4_107|AB5_30|AB6_47|AB7_78|AB8_126|AB9_0|AB10_0|AB11_9|AB12_15|AB13_30|AB14_52|AB15_41|AB16_62|AB17_39|AB18_96|AB19_45|AB20_100|AB21_15|AB22_32|AB23_72|AB24_173	-	47,68,51,42,21,5,19,3,51,100,76,93,70,183,155,182	0.423190952014934,0.351221970269589,0.348209825145712,0.264455194655609,0.192789968652038,0.0212887481177631,0.0889117160303601,0.0129528222409436	5.05266e-11	-0.2678	FALSE	UP_MUT	1
baso	ENSG00000133069.10	TMCC2	chr1:205240343-205240978	+	altA	17	True	False	protein_coding	2_ss_annotated_(over_3_ss):205240383,205240941	41,55	205240383,205240924	regular	5	False	bcc_918029|Cycle_9441129	41,38	205240383,205240941	psi1+2:0.42,psi3+4:0.37,psi5+6:0.21,psi7+8:0.32,psi9+10:0.0,psi11+12:0.08,psi13+14:0.12,psi15+16:0.04,psi17+18:0.04,psi19+20:0.04,psi21+22:0.1,psi23+24:0.04	AS1_103|SB1_88|S1_0|ASSB1_86|AS2_106|SB2_97|S2_0|ASSB2_96|AS3_76|SB3_57|S3_0|ASSB3_56|AS4_103|SB4_104|S4_0|ASSB4_99|AS5_45|SB5_38|S5_0|ASSB5_34|AS6_46|SB6_46|S6_0|ASSB6_44|AS7_523|SB7_434|S7_0|ASSB7_424|AS8_553|SB8_516|S8_0|ASSB8_507|AS9_0|SB9_0|S9_0|ASSB9_0|AS10_1|SB10_0|S10_0|ASSB10_0|AS11_6|SB11_4|S11_0|ASSB11_4|AS12_8|SB12_7|S12_0|ASSB12_7|AS13_101|SB13_79|S13_0|ASSB13_76|AS14_102|SB14_101|S1…	AB1_112|AB2_108|AB3_120|AB4_115|AB5_141|AB6_153|AB7_831|AB8_866|AB9_8|AB10_10|AB11_48|AB12_56|AB13_585|AB14_573|AB15_346|AB16_339|AB17_723|AB18_730|AB19_180|AB20_187|AB21_190|AB22_231|AB23_289|AB24_311	-	261,105,89,441,160,59,76,23,306,149,292,773,982,1216,1664,461	0.412421242124212,0.367051639453073,0.200524769700254,0.319486093152494,0.118228075426519,0.0383946885013633,0.0362236648406014,0.0394374145377987	0.000169895	-0.2668	FALSE	UP_MUT	1
baso	ENSG00000130985.12	UBA1	chrX:47058975-47060330	+	ES	135	False	False	protein_coding	2_ss_annotated_(over_4_ss):47059013,47060293	39,135,38	47059013,47059809,47059943,47060293	regular	1	False	bcc_918029|Cycle_6208861	39,38	47059013,47060293	psi1+2:0.34,psi3+4:0.39,psi5+6:0.31,psi7+8:0.35,psi9+10:0.32,psi11+12:0.0,psi13+14:0.24,psi15+16:0.0,psi17+18:0.01,psi19+20:0.01,psi21+22:0.08,psi23+24:0.09	AS1_36|SB1_35|S1_24|ASSB1_0|AS2_41|SB2_55|S2_16|ASSB2_0|AS3_146|SB3_108|S3_35|ASSB3_0|AS4_124|SB4_111|S4_48|ASSB4_0|AS5_48|SB5_65|S5_15|ASSB5_0|AS6_50|SB6_97|S6_26|ASSB6_0|AS7_194|SB7_148|S7_58|ASSB7_0|AS8_176|SB8_192|S8_59|ASSB8_0|AS9_41|SB9_24|S9_10|ASSB9_0|AS10_29|SB10_29|S10_4|ASSB10_0|AS11_0|SB11_1|S11_0|ASSB11_0|AS12_0|SB12_1|S12_0|ASSB12_0|AS13_36|SB13_36|S13_12|ASSB13_0|AS14_30|SB14_47|S1…	AB1_29|AB2_123|AB3_48|AB4_278|AB5_24|AB6_185|AB7_71|AB8_493|AB9_13|AB10_92|AB11_1|AB12_4|AB13_23|AB14_180|AB15_15|AB16_68|AB17_31|AB18_175|AB19_14|AB20_99|AB21_14|AB22_82|AB23_69|AB24_416	-	267,331,235,348,133,0,7,3,211,207,207,257,172,147,236,142	0.314882602502642,0.36740136368223,0.291953726262121,0.329675196850394,0.219269885451236,0,0.0106582824148227,0.00761496621064777	3.64209e-11	-0.2666	FALSE	UP_MUT	1
baso	ENSG00000149743.9	TRPT1	chr11:63991402-63991796	-	IR	317	True	True	protein_coding	all_splice_sites_known_(2_ss)	395	-	regular	9	False	bcc_203987|Cycle_10	38,40	63991439,63991757	psi1+2:0.42,psi3+4:0.8,psi5+6:0.6,psi7+8:0.52,psi9+10:NaN,psi11+12:0.05,psi13+14:0.11,psi15+16:0.5,psi17+18:0.36,psi19+20:0.39,psi21+22:0.07,psi23+24:0.75	AS1_2|SB1_1|S1_20|ASSB1_0|AS2_2|SB2_4|S2_25|ASSB2_0|AS3_4|SB3_3|S3_47|ASSB3_0|AS4_2|SB4_7|S4_33|ASSB4_0|AS5_1|SB5_2|S5_33|ASSB5_0|AS6_2|SB6_9|S6_47|ASSB6_0|AS7_4|SB7_6|S7_30|ASSB7_0|AS8_3|SB8_6|S8_44|ASSB8_0|AS9_1|SB9_2|S9_3|ASSB9_0|AS10_1|SB10_1|S10_5|ASSB10_0|AS11_0|SB11_0|S11_6|ASSB11_0|AS12_0|SB12_0|S12_9|ASSB12_0|AS13_8|SB13_1|S13_15|ASSB13_0|AS14_6|SB14_2|S14_16|ASSB14_0|AS15_3|SB15_3|S15_1…	AB1_12|AB2_4|AB3_3|AB4_2|AB5_7|AB6_6|AB7_14|AB8_4|AB9_0|AB10_0|AB11_37|AB12_30|AB13_40|AB14_27|AB15_6|AB16_3|AB17_11|AB18_3|AB19_16|AB20_11|AB21_32|AB22_24|AB23_13|AB24_6	GT/AG	71,57,85,40,31,73,41,95,22,3,13,8,57,16,16,34	0.389232499297161,0.789557805007991,0.56353591160221,NaN,0.0969799061484779,0.473947061761278,0.335994956923723,0.355566218809981	0.028653	-0.2652	FALSE	UP_MUT	1
baso	ENSG00000156931.11	VPS8	chr3:184566943-184567762	+	altA	18	False	False	protein_coding	2_ss_annotated_(over_3_ss):184566983,184567724	41,57	184566983,184567706	regular	0	False	bcc_839322|Cycle_0	41,39	184566983,184567724	psi1+2:0.26,psi3+4:0.27,psi5+6:0.0,psi7+8:0.4,psi9+10:0.7,psi11+12:NaN,psi13+14:0.0,psi15+16:NaN,psi17+18:0.0,psi19+20:NaN,psi21+22:0.07,psi23+24:0.0	AS1_5|SB1_5|S1_0|ASSB1_5|AS2_3|SB2_3|S2_0|ASSB2_3|AS3_4|SB3_4|S3_0|ASSB3_4|AS4_5|SB4_3|S4_0|ASSB4_1|AS5_0|SB5_0|S5_0|ASSB5_0|AS6_0|SB6_0|S6_0|ASSB6_0|AS7_11|SB7_9|S7_0|ASSB7_9|AS8_2|SB8_3|S8_0|ASSB8_2|AS9_15|SB9_17|S9_0|ASSB9_15|AS10_12|SB10_12|S10_0|ASSB10_8|AS11_0|SB11_0|S11_0|ASSB11_0|AS12_0|SB12_0|S12_0|ASSB12_0|AS13_0|SB13_0|S13_0|ASSB13_0|AS14_0|SB14_0|S14_0|ASSB14_0|AS15_0|SB15_0|S15_0|ASS…	AB1_9|AB2_10|AB3_14|AB4_6|AB5_3|AB6_2|AB7_6|AB8_8|AB9_5|AB10_6|AB11_0|AB12_0|AB13_12|AB14_7|AB15_2|AB16_2|AB17_21|AB18_20|AB19_2|AB20_0|AB21_5|AB22_7|AB23_29|AB24_25	-	11,6,0,5,0,0,0,0,26,13,5,6,16,7,47,3	0.256709451575263,0.273660205245154,NaN,NaN,0,NaN,0,NaN	0.00100819	-0.2652	FALSE	UP_MUT	1
baso	ENSG00000144567.6	FAM134A	chr2:220043743-220044957	+	altA	31	True	True	protein_coding	2_ss_annotated_(over_3_ss):220044485,220044920	31,69	220044485,220044889	regular	2	False	bcc_142885|Cycle_0	31,38	220044485,220044920	psi1+2:0.62,psi3+4:0.61,psi5+6:0.31,psi7+8:0.73,psi9+10:0.71,psi11+12:NaN,psi13+14:0.42,psi15+16:0.3,psi17+18:0.21,psi19+20:0.26,psi21+22:0.26,psi23+24:0.3	AS1_1|SB1_8|S1_0|ASSB1_1|AS2_7|SB2_32|S2_0|ASSB2_4|AS3_8|SB3_32|S3_0|ASSB3_8|AS4_16|SB4_56|S4_0|ASSB4_8|AS5_1|SB5_10|S5_0|ASSB5_1|AS6_8|SB6_38|S6_0|ASSB6_8|AS7_31|SB7_45|S7_0|ASSB7_25|AS8_39|SB8_111|S8_0|ASSB8_31|AS9_1|SB9_4|S9_0|ASSB9_1|AS10_8|SB10_19|S10_0|ASSB10_7|AS11_0|SB11_2|S11_0|ASSB11_0|AS12_0|SB12_3|S12_0|ASSB12_0|AS13_5|SB13_27|S13_0|ASSB13_5|AS14_16|SB14_73|S14_0|ASSB14_15|AS15_0|SB15…	AB1_2|AB2_3|AB3_7|AB4_8|AB5_3|AB6_12|AB7_9|AB8_14|AB9_1|AB10_2|AB11_0|AB12_1|AB13_7|AB14_16|AB15_0|AB16_7|AB17_7|AB18_13|AB19_6|AB20_9|AB21_5|AB22_8|AB23_18|AB24_27	-	15,20,9,38,19,7,8,9,7,10,15,10,19,12,23,19	0.596541786743516,0.579831932773109,0.292786421499293,0.723909442297073,0.408284023668639,0.28698752228164,0.193548387096774,0.246330821102737	0.017278	-0.2645	FALSE	UP_MUT	1
baso	ENSG00000170180.15	GYPA	chr4:145059358-145061792	-	altA	28	True	False	protein_coding	2_ss_annotated_(over_3_ss):145059396,145061752	67,41	145059424,145061752	regular	1	False	bcc_918029|Cycle_17923154	39,41	145059396,145061752	psi1+2:0.46,psi3+4:0.55,psi5+6:0.48,psi7+8:0.37,psi9+10:NaN,psi11+12:0.38,psi13+14:0.23,psi15+16:0.27,psi17+18:0.17,psi19+20:0.12,psi21+22:0.1,psi23+24:0.13	AS1_9|SB1_12|S1_0|ASSB1_9|AS2_10|SB2_9|S2_0|ASSB2_5|AS3_15|SB3_22|S3_0|ASSB3_2|AS4_47|SB4_36|S4_0|ASSB4_13|AS5_6|SB5_24|S5_0|ASSB5_4|AS6_17|SB6_25|S6_0|ASSB6_8|AS7_26|SB7_30|S7_0|ASSB7_12|AS8_76|SB8_39|S8_0|ASSB8_22|AS9_0|SB9_0|S9_0|ASSB9_0|AS10_2|SB10_0|S10_0|ASSB10_0|AS11_4|SB11_16|S11_0|ASSB11_3|AS12_4|SB12_11|S12_0|ASSB12_2|AS13_6|SB13_46|S13_0|ASSB13_2|AS14_21|SB14_48|S14_0|ASSB14_10|AS15_5|…	AB1_9|AB2_11|AB3_23|AB4_31|AB5_13|AB6_15|AB7_59|AB8_65|AB9_1|AB10_1|AB11_6|AB12_8|AB13_51|AB14_55|AB15_22|AB16_25|AB17_56|AB18_63|AB19_26|AB20_32|AB21_69|AB22_77|AB23_73|AB24_85	-	31,55,34,44,36,41,37,13,28,34,28,56,90,83,136,73	0.450581395348837,0.545094152626363,0.473537604456824,0.367892976588629,0.228571428571429,0.267886311662855,0.167724388032638,0.116539668310175	0.000385823	-0.2641	FALSE	UP_MUT	1
baso	ENSG00000126453.5	BCL2L12	chr19:50170016-50172147	+	ES	140	True	True	protein_coding	all_splice_sites_known_(4_ss)	41,140,40	50170056,50170279,50170418,50172108	regular	5	False	bcc_918029|Cycle_4607564	41,40	50170056,50172108	psi1+2:0.82,psi3+4:0.69,psi5+6:0.75,psi7+8:0.78,psi9+10:0.78,psi11+12:0.55,psi13+14:0.58,psi15+16:0.49,psi17+18:0.41,psi19+20:0.53,psi21+22:0.54,psi23+24:0.4	AS1_54|SB1_19|S1_62|ASSB1_0|AS2_47|SB2_9|S2_43|ASSB2_0|AS3_153|SB3_48|S3_189|ASSB3_0|AS4_157|SB4_15|S4_111|ASSB4_0|AS5_110|SB5_35|S5_157|ASSB5_0|AS6_110|SB6_11|S6_103|ASSB6_0|AS7_165|SB7_69|S7_191|ASSB7_0|AS8_210|SB8_35|S8_125|ASSB8_0|AS9_11|SB9_6|S9_18|ASSB9_0|AS10_13|SB10_4|S10_8|ASSB10_0|AS11_11|SB11_5|S11_27|ASSB11_0|AS12_21|SB12_2|S12_11|ASSB12_0|AS13_78|SB13_27|S13_69|ASSB13_0|AS14_82|SB14_…	AB1_6|AB2_8|AB3_50|AB4_27|AB5_27|AB6_20|AB7_38|AB8_20|AB9_2|AB10_3|AB11_7|AB12_10|AB13_38|AB14_21|AB15_30|AB16_27|AB17_41|AB18_39|AB19_45|AB20_34|AB21_26|AB22_14|AB23_153|AB24_112	-	224,270,349,239,173,243,159,284,19,49,47,26,50,101,92,99	0.812066419012666,0.668827792898865,0.731296564569536,0.771121290579566,0.559111040178749,0.46859822874012,0.387793201047846,0.512532584720273	0.000165607	-0.2638	FALSE	UP_MUT	1
baso	ENSG00000055950.12	MRPL43	chr10:102743535-102746545	-	altD	62	True	True	protein_coding	all_splice_sites_known_(3_ss)	40,102	102743574,102746444	regular	5	True	bcc_816897|Cycle_707	40,40	102743574,102746506	psi1+2:0.31,psi3+4:0.25,psi5+6:0.45,psi7+8:0.49,psi9+10:0.0,psi11+12:0.44,psi13+14:0.03,psi15+16:0.09,psi17+18:0.06,psi19+20:0.15,psi21+22:0.58,psi23+24:0.01	AS1_146|SB1_1|S1_0|ASSB1_0|AS2_80|SB2_1|S2_0|ASSB2_1|AS3_376|SB3_3|S3_0|ASSB3_0|AS4_186|SB4_4|S4_0|ASSB4_4|AS5_274|SB5_6|S5_0|ASSB5_0|AS6_107|SB6_4|S6_0|ASSB6_2|AS7_426|SB7_6|S7_0|ASSB7_0|AS8_214|SB8_3|S8_0|ASSB8_0|AS9_42|SB9_0|S9_0|ASSB9_0|AS10_20|SB10_0|S10_0|ASSB10_0|AS11_91|SB11_0|S11_0|ASSB11_0|AS12_53|SB12_2|S12_0|ASSB12_0|AS13_210|SB13_1|S13_0|ASSB13_0|AS14_77|SB14_1|S14_0|ASSB14_0|AS15_17…	AB1_2|AB2_2|AB3_12|AB4_6|AB5_6|AB6_7|AB7_8|AB8_3|AB9_13|AB10_10|AB11_1|AB12_2|AB13_60|AB14_29|AB15_34|AB16_29|AB17_38|AB18_40|AB19_66|AB20_56|AB21_2|AB22_1|AB23_266|AB24_202	-	4,6,18,8,3,18,9,44,6,11,13,5,75,112,89,153	NaN,0.235063663075416,0.438222763237979,NaN,0.022038567493113,0.0830258302583026,0.0539002844737236,0.139428028202488	0.000646838	-0.262	FALSE	UP_MUT	1
baso	ENSG00000181090.13	EHMT1	chr9:140622942-140637882	+	altA	21	False	True	protein_coding	all_splice_sites_known_(3_ss)	40,60	140622981,140637823	regular	0	False	bcc_918029|Cycle_16693802	40,39	140622981,140637844	psi1+2:0.58,psi3+4:0.59,psi5+6:0.62,psi7+8:0.62,psi9+10:0.72,psi11+12:0.49,psi13+14:0.36,psi15+16:0.31,psi17+18:0.36,psi19+20:0.33,psi21+22:0.39,psi23+24:0.36	AS1_45|SB1_80|S1_0|ASSB1_44|AS2_87|SB2_78|S2_0|ASSB2_60|AS3_120|SB3_181|S3_0|ASSB3_117|AS4_170|SB4_164|S4_0|ASSB4_129|AS5_81|SB5_130|S5_0|ASSB5_78|AS6_106|SB6_105|S6_0|ASSB6_84|AS7_240|SB7_376|S7_0|ASSB7_235|AS8_310|SB8_312|S8_0|ASSB8_244|AS9_28|SB9_59|S9_0|ASSB9_27|AS10_51|SB10_44|S10_0|ASSB10_36|AS11_1|SB11_6|S11_0|ASSB11_1|AS12_5|SB12_6|S12_0|ASSB12_5|AS13_55|SB13_101|S13_0|ASSB13_55|AS14_90|S…	AB1_42|AB2_42|AB3_89|AB4_93|AB5_65|AB6_40|AB7_167|AB8_138|AB9_14|AB10_11|AB11_2|AB12_3|AB13_111|AB14_94|AB15_48|AB16_55|AB17_127|AB18_97|AB19_50|AB20_53|AB21_47|AB22_38|AB23_258|AB24_246	-	197,204,208,283,123,101,178,79,117,116,104,139,174,183,257,129	0.570846935406962,0.58146918747294,0.612403100775194,0.616625755026616,0.358336099126009,0.303626469804787,0.353654242744329,0.326054020166135	0.000182681	-0.2599	FALSE	UP_MUT	1
baso	ENSG00000115652.10	UXS1	chr2:106781202-106810616	-	altA	15	False	True	protein_coding	all_splice_sites_known_(3_ss)	54,28	106781255,106782512	regular	0	False	bcc_933083|Cycle_0	39,28	106781240,106782512	psi1+2:0.39,psi3+4:0.51,psi5+6:0.53,psi7+8:0.47,psi9+10:0.47,psi11+12:NaN,psi13+14:0.37,psi15+16:0.15,psi17+18:0.18,psi19+20:0.14,psi21+22:0.26,psi23+24:0.21	AS1_15|SB1_16|S1_0|ASSB1_13|AS2_33|SB2_32|S2_0|ASSB2_24|AS3_36|SB3_35|S3_0|ASSB3_34|AS4_63|SB4_65|S4_0|ASSB4_47|AS5_30|SB5_23|S5_0|ASSB5_22|AS6_46|SB6_60|S6_0|ASSB6_40|AS7_70|SB7_67|S7_0|ASSB7_62|AS8_88|SB8_103|S8_0|ASSB8_81|AS9_18|SB9_17|S9_0|ASSB9_16|AS10_19|SB10_26|S10_0|ASSB10_18|AS11_0|SB11_0|S11_0|ASSB11_0|AS12_0|SB12_0|S12_0|ASSB12_0|AS13_18|SB13_15|S13_0|ASSB13_15|AS14_39|SB14_45|S14_0|AS…	AB1_38|AB2_40|AB3_32|AB4_62|AB5_26|AB6_31|AB7_84|AB8_79|AB9_17|AB10_20|AB11_0|AB12_2|AB13_39|AB14_46|AB15_37|AB16_35|AB17_37|AB18_55|AB19_55|AB20_41|AB21_30|AB22_28|AB23_107|AB24_134	-	79,73,75,76,48,27,27,23,108,60,57,74,72,128,105,121	0.37409004169906,0.498522067067577,0.51809464893288,0.456272401433692,0.352631578947368,0.147013409183259,0.173625107975813,0.134432522027393	3.29872e-08	-0.2598	FALSE	UP_MUT	1
baso	ENSG00000135596.13	MICAL1	chr6:109767027-109767379	-	altA	13	True	False	protein_coding	2_ss_annotated_(over_3_ss):109767065,109767339	52,41	109767078,109767339	regular	9	False	bcc_627648|Cycle_19	39,41	109767065,109767339	psi1+2:0.43,psi3+4:0.11,psi5+6:0.2,psi7+8:0.28,psi9+10:0.4,psi11+12:NaN,psi13+14:0.16,psi15+16:0.03,psi17+18:0.0,psi19+20:0.0,psi21+22:0.0,psi23+24:0.02	AS1_7|SB1_1|S1_0|ASSB1_1|AS2_7|SB2_6|S2_0|ASSB2_6|AS3_0|SB3_0|S3_0|ASSB3_0|AS4_2|SB4_1|S4_0|ASSB4_1|AS5_1|SB5_1|S5_0|ASSB5_0|AS6_3|SB6_3|S6_0|ASSB6_3|AS7_7|SB7_2|S7_0|ASSB7_2|AS8_8|SB8_5|S8_0|ASSB8_5|AS9_6|SB9_2|S9_0|ASSB9_2|AS10_17|SB10_13|S10_0|ASSB10_13|AS11_0|SB11_0|S11_0|ASSB11_0|AS12_1|SB12_0|S12_0|ASSB12_0|AS13_3|SB13_1|S13_0|ASSB13_1|AS14_9|SB14_3|S14_0|ASSB14_3|AS15_0|SB15_0|S15_0|ASSB15…	AB1_4|AB2_4|AB3_3|AB4_4|AB5_9|AB6_9|AB7_10|AB8_6|AB9_7|AB10_13|AB11_2|AB12_2|AB13_5|AB14_14|AB15_15|AB16_16|AB17_3|AB18_2|AB19_24|AB20_23|AB21_6|AB22_5|AB23_24|AB24_29	-	10,1,5,3,3,2,0,0,11,4,18,7,16,55,6,59	0.438837081733406,NaN,0.192864030858245,NaN,0.138888888888889,0.0303317535545024,NaN,0	0.00854926	-0.2594	FALSE	UP_MUT	1
baso	ENSG00000108509.16	CAMTA2	chr17:4885088-4886092	-	ES	87	False	True	protein_coding	all_splice_sites_known_(4_ss)	39,87,41	4885126,4885384,4885470,4886052	regular	9	False	bcc_181895|Cycle_0	39,41	4885126,4886052	psi1+2:0.84,psi3+4:0.74,psi5+6:0.87,psi7+8:0.86,psi9+10:0.77,psi11+12:NaN,psi13+14:0.8,psi15+16:0.44,psi17+18:0.48,psi19+20:0.62,psi21+22:0.6,psi23+24:0.6	AS1_16|SB1_81|S1_6|ASSB1_4|AS2_24|SB2_54|S2_1|ASSB2_1|AS3_23|SB3_133|S3_0|ASSB3_1|AS4_51|SB4_76|S4_0|ASSB4_4|AS5_22|SB5_76|S5_0|ASSB5_2|AS6_38|SB6_54|S6_0|ASSB6_0|AS7_45|SB7_228|S7_4|ASSB7_4|AS8_97|SB8_147|S8_1|ASSB8_3|AS9_13|SB9_63|S9_0|ASSB9_5|AS10_26|SB10_38|S10_0|ASSB10_0|AS11_0|SB11_1|S11_0|ASSB11_0|AS12_0|SB12_1|S12_0|ASSB12_0|AS13_17|SB13_110|S13_0|ASSB13_2|AS14_32|SB14_67|S14_0|ASSB14_2|A…	AB1_4|AB2_4|AB3_7|AB4_19|AB5_6|AB6_3|AB7_12|AB8_12|AB9_4|AB10_7|AB11_0|AB12_0|AB13_6|AB14_6|AB15_7|AB16_4|AB17_5|AB18_7|AB19_2|AB20_2|AB21_4|AB22_4|AB23_20|AB24_19	-	114,91,117,128,80,30,25,16,11,17,9,11,10,20,14,5	0.832344619877704,0.719438679711434,0.861640430820215,0.847892688581601,0.793060718711276,0.418118466898955,0.461041954817888,NaN	0.0467885	-0.2579	FALSE	UP_MUT	1
baso	ENSG00000183856.6	IQGAP3	chr1:156532417-156532966	-	altA	9	False	False	protein_coding	2_ss_annotated_(over_3_ss):156532457,156532926	50,41	156532466,156532926	regular	1	False	bcc_760621|Cycle_0	41,41	156532457,156532926	psi1+2:0.41,psi3+4:0.32,psi5+6:0.36,psi7+8:0.31,psi9+10:0.34,psi11+12:NaN,psi13+14:0.26,psi15+16:0.11,psi17+18:0.0,psi19+20:0.0,psi21+22:0.06,psi23+24:0.06	AS1_36|SB1_34|S1_0|ASSB1_34|AS2_20|SB2_20|S2_0|ASSB2_20|AS3_29|SB3_30|S3_0|ASSB3_27|AS4_20|SB4_20|S4_0|ASSB4_20|AS5_27|SB5_27|S5_0|ASSB5_26|AS6_17|SB6_17|S6_0|ASSB6_17|AS7_81|SB7_74|S7_0|ASSB7_73|AS8_36|SB8_35|S8_0|ASSB8_34|AS9_9|SB9_10|S9_0|ASSB9_9|AS10_6|SB10_6|S10_0|ASSB10_6|AS11_0|SB11_0|S11_0|ASSB11_0|AS12_0|SB12_0|S12_0|ASSB12_0|AS13_26|SB13_27|S13_0|ASSB13_25|AS14_14|SB14_14|S14_0|ASSB14_1…	AB1_47|AB2_24|AB3_73|AB4_24|AB5_53|AB6_21|AB7_155|AB8_73|AB9_18|AB10_8|AB11_0|AB12_1|AB13_72|AB14_33|AB15_21|AB16_10|AB17_100|AB18_30|AB19_26|AB20_8|AB21_48|AB22_26|AB23_290|AB24_154	-	75,32,45,51,35,7,0,0,99,62,73,104,89,55,149,43	0.405699584405304,0.317444955238326,0.35710829381593,0.306463432507695,0.261646458200383,0.10288582183187,0,0	0.00128924	-0.2555	FALSE	UP_MUT	1
baso	ENSG00000197386.6	HTT	chr4:3142343-3144531	+	altA	21	False	False	protein_coding	2_ss_annotated_(over_3_ss):3142383,3144493	41,60	3142383,3144472	regular	0	False	bcc_76090|Cycle_0	41,39	3142383,3144493	psi1+2:0.26,psi3+4:0.31,psi5+6:0.29,psi7+8:0.33,psi9+10:0.35,psi11+12:NaN,psi13+14:0.15,psi15+16:0.0,psi17+18:0.0,psi19+20:0.0,psi21+22:0.02,psi23+24:0.06	AS1_17|SB1_17|S1_0|ASSB1_17|AS2_15|SB2_11|S2_0|ASSB2_10|AS3_24|SB3_24|S3_0|ASSB3_24|AS4_33|SB4_23|S4_0|ASSB4_22|AS5_16|SB5_16|S5_0|ASSB5_16|AS6_15|SB6_10|S6_0|ASSB6_8|AS7_70|SB7_70|S7_0|ASSB7_70|AS8_60|SB8_49|S8_0|ASSB8_37|AS9_18|SB9_18|S9_0|ASSB9_18|AS10_15|SB10_21|S10_0|ASSB10_13|AS11_0|SB11_0|S11_0|ASSB11_0|AS12_0|SB12_1|S12_0|ASSB12_0|AS13_18|SB13_18|S13_0|ASSB13_18|AS14_16|SB14_12|S14_0|ASSB…	AB1_34|AB2_33|AB3_47|AB4_39|AB5_25|AB6_31|AB7_103|AB8_115|AB9_28|AB10_24|AB11_0|AB12_0|AB13_88|AB14_69|AB15_18|AB16_18|AB17_80|AB18_56|AB19_7|AB20_9|AB21_26|AB22_24|AB23_124|AB24_111	-	40,30,28,60,28,0,0,0,93,55,56,99,133,64,156,20	0.254109425871516,0.301697045883092,0.283687943262411,0.324346239610785,0.142920946851273,0,0,0	0.00372994	-0.2552	FALSE	UP_MUT	1
baso	ENSG00000133460.15	SLC2A11	chr22:24204349-24210708	+	ES	148	True	True	protein_coding	3_ss_annotated_(over_4_ss):24204389,24210086,24210668	41,148,41	24204389,24209939,24210086,24210668	regular	0	True	bcc_858287|Cycle_2	41,41	24204389,24210668	psi1+2:0.14,psi3+4:0.34,psi5+6:0.39,psi7+8:0.06,psi9+10:0.32,psi11+12:NaN,psi13+14:0.18,psi15+16:0.0,psi17+18:0.0,psi19+20:0.0,psi21+22:NaN,psi23+24:0.0	AS1_2|SB1_3|S1_0|ASSB1_0|AS2_2|SB2_1|S2_4|ASSB2_0|AS3_4|SB3_6|S3_1|ASSB3_0|AS4_3|SB4_6|S4_4|ASSB4_0|AS5_5|SB5_10|S5_2|ASSB5_0|AS6_6|SB6_4|S6_5|ASSB6_0|AS7_4|SB7_0|S7_0|ASSB7_0|AS8_4|SB8_1|S8_0|ASSB8_0|AS9_2|SB9_5|S9_3|ASSB9_0|AS10_2|SB10_5|S10_0|ASSB10_0|AS11_0|SB11_0|S11_0|ASSB11_0|AS12_0|SB12_0|S12_0|ASSB12_0|AS13_2|SB13_0|S13_0|ASSB13_0|AS14_2|SB14_2|S14_0|ASSB14_0|AS15_0|SB15_0|S15_0|ASSB15_0…	AB1_9|AB2_14|AB3_8|AB4_6|AB5_7|AB6_8|AB7_5|AB8_6|AB9_3|AB10_6|AB11_1|AB12_1|AB13_2|AB14_5|AB15_3|AB16_4|AB17_2|AB18_3|AB19_8|AB20_4|AB21_1|AB22_3|AB23_13|AB24_15	-	14,12,25,1,3,0,0,0,32,9,15,5,6,12,6,15	0.134931828866949,NaN,0.372727272727273,NaN,NaN,0,NaN,0	0.00820995	-0.2538	FALSE	UP_MUT	1
baso	ENSG00000115760.9	BIRC6	chr2:32613971-32617145	+	altA	15	False	False	protein_coding	2_ss_annotated_(over_3_ss):32614011,32617107	41,54	32614011,32617092	regular	0	False	bcc_861555|Cycle_0	41,39	32614011,32617107	psi1+2:0.3,psi3+4:0.22,psi5+6:0.36,psi7+8:0.28,psi9+10:0.18,psi11+12:0.0,psi13+14:0.15,psi15+16:0.0,psi17+18:0.0,psi19+20:0.0,psi21+22:0.0,psi23+24:0.0	AS1_6|SB1_4|S1_0|ASSB1_4|AS2_3|SB2_4|S2_0|ASSB2_3|AS3_9|SB3_8|S3_0|ASSB3_8|AS4_3|SB4_4|S4_0|ASSB4_3|AS5_13|SB5_10|S5_0|ASSB5_10|AS6_10|SB6_11|S6_0|ASSB6_10|AS7_26|SB7_20|S7_0|ASSB7_20|AS8_18|SB8_18|S8_0|ASSB8_15|AS9_3|SB9_3|S9_0|ASSB9_3|AS10_1|SB10_1|S10_0|ASSB10_1|AS11_0|SB11_0|S11_0|ASSB11_0|AS12_0|SB12_0|S12_0|ASSB12_0|AS13_12|SB13_12|S13_0|ASSB13_12|AS14_7|SB14_7|S14_0|ASSB14_7|AS15_1|SB15_0|…	AB1_7|AB2_7|AB3_12|AB4_22|AB5_19|AB6_12|AB7_45|AB8_46|AB9_8|AB10_8|AB11_3|AB12_3|AB13_51|AB14_44|AB15_12|AB16_12|AB17_8|AB18_9|AB19_8|AB20_10|AB21_7|AB22_7|AB23_22|AB24_20	-	10,7,20,19,16,0,0,0,19,22,31,41,81,43,19,23	0.307101727447217,0.211320754716981,0.352035203520352,0.280701754385965,0.142618384401114,0,0,0	0.0253382	-0.2521	FALSE	UP_MUT	1
baso	ENSG00000108395.9	TRIM37	chr17:57148271-57153048	-	altA	21	False	False	protein_coding	2_ss_annotated_(over_3_ss):57148308,57153008	59,41	57148329,57153008	regular	0	False	bcc_918029|Cycle_16689161	38,41	57148308,57153008	psi1+2:0.33,psi3+4:0.18,psi5+6:0.38,psi7+8:0.29,psi9+10:0.12,psi11+12:0.0,psi13+14:0.17,psi15+16:0.0,psi17+18:0.0,psi19+20:0.0,psi21+22:0.12,psi23+24:0.05	AS1_16|SB1_21|S1_0|ASSB1_16|AS2_12|SB2_8|S2_0|ASSB2_7|AS3_15|SB3_20|S3_0|ASSB3_15|AS4_21|SB4_19|S4_0|ASSB4_19|AS5_21|SB5_27|S5_0|ASSB5_21|AS6_23|SB6_15|S6_0|ASSB6_15|AS7_47|SB7_75|S7_0|ASSB7_44|AS8_61|SB8_61|S8_0|ASSB8_54|AS9_0|SB9_1|S9_0|ASSB9_0|AS10_2|SB10_1|S10_0|ASSB10_1|AS11_0|SB11_0|S11_0|ASSB11_0|AS12_0|SB12_0|S12_0|ASSB12_0|AS13_11|SB13_19|S13_0|ASSB13_11|AS14_13|SB14_10|S14_0|ASSB14_9|AS…	AB1_16|AB2_26|AB3_52|AB4_77|AB5_19|AB6_28|AB7_91|AB8_144|AB9_3|AB10_3|AB11_2|AB12_5|AB13_36|AB14_54|AB15_5|AB16_13|AB17_42|AB18_53|AB19_15|AB20_26|AB21_19|AB22_18|AB23_86|AB24_154	-	35,22,36,54,19,0,0,0,58,82,47,107,76,32,109,52	0.32282545242265,0.174884282551821,0.376988335100742,0.285046104503541,0.164926931106472,0,0,0	7.14281e-05	-0.2487	FALSE	UP_MUT	1
baso	ENSG00000114745.9	GORASP1	chr3:39141907-39142319	-	altD	41	True	True	protein_coding	all_splice_sites_known_(3_ss)	39,82	39141945,39142238	regular	14	False	bcc_432666|Cycle_1	39,41	39141945,39142279	psi1+2:0.65,psi3+4:0.62,psi5+6:0.61,psi7+8:0.7,psi9+10:0.21,psi11+12:NaN,psi13+14:0.57,psi15+16:0.1,psi17+18:0.47,psi19+20:0.45,psi21+22:0.56,psi23+24:0.62	AS1_45|SB1_20|S1_0|ASSB1_14|AS2_24|SB2_9|S2_0|ASSB2_6|AS3_59|SB3_25|S3_0|ASSB3_15|AS4_39|SB4_18|S4_0|ASSB4_16|AS5_64|SB5_16|S5_0|ASSB5_11|AS6_50|SB6_14|S6_0|ASSB6_9|AS7_140|SB7_40|S7_0|ASSB7_25|AS8_72|SB8_30|S8_0|ASSB8_23|AS9_15|SB9_3|S9_0|ASSB9_3|AS10_10|SB10_0|S10_0|ASSB10_0|AS11_1|SB11_0|S11_0|ASSB11_0|AS12_0|SB12_0|S12_0|ASSB12_0|AS13_67|SB13_21|S13_0|ASSB13_16|AS14_42|SB14_15|S14_0|ASSB14_9|…	AB1_8|AB2_6|AB3_13|AB4_10|AB5_12|AB6_6|AB7_15|AB8_12|AB9_4|AB10_4|AB11_0|AB12_0|AB13_14|AB14_10|AB15_12|AB16_7|AB17_8|AB18_5|AB19_6|AB20_6|AB21_3|AB22_4|AB23_23|AB24_13	-	53,35,40,42,40,5,19,18,19,15,18,12,20,34,15,15	0.648417189172656,0.606717226435536,0.595016734845668,0.698254364089776,0.569395017793594,0.0886132033673017,0.455772113943029,0.442396313364055	0.012696	-0.2481	FALSE	UP_MUT	1
baso	ENSG00000169814.8	BTD	chr3:15643237-15676969	+	ES_altD	298	True	True	protein_coding	all_splice_sites_known_(5_ss)	165,174,39	15643401,15643644,15643817,15676931	regular	2	False	bcc_455156|Cycle_2	41,39	15643277,15676931	psi1+2:0.64,psi3+4:0.63,psi5+6:0.76,psi7+8:0.6,psi9+10:0.45,psi11+12:NaN,psi13+14:0.29,psi15+16:0.46,psi17+18:0.48,psi19+20:0.48,psi21+22:0.47,psi23+24:0.49	AS1_2|SB1_0|S1_15|ASSB1_0|AS2_1|SB2_2|S2_13|ASSB2_0|AS3_1|SB3_1|S3_44|ASSB3_0|AS4_1|SB4_12|S4_53|ASSB4_0|AS5_0|SB5_0|S5_16|ASSB5_0|AS6_0|SB6_4|S6_38|ASSB6_0|AS7_3|SB7_1|S7_54|ASSB7_0|AS8_7|SB8_23|S8_70|ASSB8_0|AS9_0|SB9_0|S9_10|ASSB9_0|AS10_0|SB10_2|S10_11|ASSB10_0|AS11_0|SB11_0|S11_8|ASSB11_0|AS12_0|SB12_4|S12_8|ASSB12_0|AS13_2|SB13_0|S13_19|ASSB13_0|AS14_6|SB14_6|S14_23|ASSB14_0|AS15_0|SB15_1|S…	AB1_2|AB2_2|AB3_0|AB4_14|AB5_0|AB6_4|AB7_6|AB8_16|AB9_1|AB10_5|AB11_0|AB12_0|AB13_9|AB14_22|AB15_3|AB16_4|AB17_1|AB18_6|AB19_3|AB20_9|AB21_2|AB22_5|AB23_7|AB24_20	-	42,64,54,64,46,46,32,59,6,9,4,10,26,12,8,15	NaN,0.600797934757099,0.740740740740741,0.575280898876405,0.272431151909979,0.447906523855891,NaN,0.454282964388835	0.0464497	-0.2474	FALSE	UP_MUT	1
baso	ENSG00000171552.8	BCL2L1	chr20:30310093-30310461	-	altA	18	False	True	protein_coding	all_splice_sites_known_(3_ss)	59,41	30310151,30310421	regular	4	False	bcc_918029|Cycle_15669809	41,41	30310133,30310421	psi1+2:0.86,psi3+4:0.82,psi5+6:0.77,psi7+8:0.84,psi9+10:0.97,psi11+12:0.81,psi13+14:0.71,psi15+16:0.49,psi17+18:0.52,psi19+20:0.59,psi21+22:0.68,psi23+24:0.58	AS1_37|SB1_66|S1_0|ASSB1_32|AS2_207|SB2_323|S2_0|ASSB2_198|AS3_77|SB3_116|S3_0|ASSB3_71|AS4_384|SB4_547|S4_0|ASSB4_358|AS5_50|SB5_76|S5_0|ASSB5_50|AS6_265|SB6_392|S6_0|ASSB6_246|AS7_198|SB7_269|S7_0|ASSB7_180|AS8_913|SB8_1397|S8_0|ASSB8_861|AS9_9|SB9_11|S9_0|ASSB9_8|AS10_31|SB10_43|S10_0|ASSB10_30|AS11_8|SB11_7|S11_0|ASSB11_7|AS12_19|SB12_20|S12_0|ASSB12_19|AS13_94|SB13_116|S13_0|ASSB13_88|AS14_4…	AB1_12|AB2_23|AB3_25|AB4_68|AB5_19|AB6_62|AB7_43|AB8_144|AB9_0|AB10_1|AB11_1|AB12_4|AB13_55|AB14_129|AB15_26|AB16_82|AB17_97|AB18_249|AB19_30|AB20_74|AB21_28|AB22_48|AB23_77|AB24_181	-	359,313,331,538,457,218,521,225,49,59,80,85,156,192,396,131	0.85730094938552,0.813090033580435,0.772352171191167,0.838452181845826,0.706070769114821,0.482144783687561,0.518962124341002,0.584786053882726	0.00109706	-0.2473	FALSE	UP_MUT	1
baso	ENSG00000160752.10	FDPS	chr1:155278717-155279892	+	altA	21	False	True	protein_coding	all_splice_sites_known_(3_ss)	40,59	155278756,155279834	regular	4	False	bcc_918029|Cycle_3188666	40,38	155278756,155279855	psi1+2:0.7,psi3+4:0.72,psi5+6:0.67,psi7+8:0.65,psi9+10:0.69,psi11+12:0.36,psi13+14:0.53,psi15+16:0.37,psi17+18:0.44,psi19+20:0.4,psi21+22:0.46,psi23+24:0.43	AS1_378|SB1_411|S1_0|ASSB1_371|AS2_645|SB2_747|S2_0|ASSB2_556|AS3_852|SB3_906|S3_0|ASSB3_833|AS4_1665|SB4_1861|S4_0|ASSB4_1419|AS5_648|SB5_702|S5_0|ASSB5_639|AS6_1060|SB6_1149|S6_0|ASSB6_854|AS7_1066|SB7_1164|S7_0|ASSB7_1051|AS8_1952|SB8_2239|S8_0|ASSB8_1635|AS9_189|SB9_208|S9_0|ASSB9_186|AS10_321|SB10_362|S10_0|ASSB10_260|AS11_64|SB11_68|S11_0|ASSB11_63|AS12_127|SB12_148|S12_0|ASSB12_116|AS13_45…	AB1_150|AB2_244|AB3_269|AB4_626|AB5_249|AB6_532|AB7_459|AB8_1033|AB9_73|AB10_132|AB11_100|AB12_197|AB13_299|AB14_750|AB15_364|AB16_803|AB17_383|AB18_790|AB19_388|AB20_981|AB21_139|AB22_348|AB23_1020|AB24_2260	-	1555,1766,1908,1526,1234,1510,1291,1415,548,568,775,680,889,2071,1344,1720	0.690945756571077,0.710114444788122,0.659830014763976,0.63874042114753,0.522362058579313,0.36485971580718,0.43078621114505,0.393265633351149	1.65683e-07	-0.2471	FALSE	UP_MUT	1
baso	ENSG00000153113.19	CAST	chr5:96075785-96077010	+	ES	39	False	True	protein_coding	all_splice_sites_known_(4_ss)	38,39,41	96075822,96076449,96076487,96076970	regular	0	False	bcc_162332|Cycle_0	38,41	96075822,96076970	psi1+2:0.99,psi3+4:0.44,psi5+6:0.98,psi7+8:0.99,psi9+10:0.99,psi11+12:0.63,psi13+14:0.99,psi15+16:0.43,psi17+18:0.49,psi19+20:0.54,psi21+22:1.0,psi23+24:0.47	AS1_429|SB1_182|S1_0|ASSB1_89|AS2_191|SB2_225|S2_0|ASSB2_90|AS3_310|SB3_116|S3_0|ASSB3_54|AS4_140|SB4_159|S4_0|ASSB4_76|AS5_589|SB5_281|S5_0|ASSB5_127|AS6_328|SB6_312|S6_0|ASSB6_143|AS7_1227|SB7_618|S7_0|ASSB7_284|AS8_667|SB8_676|S8_0|ASSB8_298|AS9_114|SB9_49|S9_0|ASSB9_30|AS10_52|SB10_55|S10_0|ASSB10_18|AS11_15|SB11_11|S11_0|ASSB11_3|AS12_11|SB12_8|S12_0|ASSB12_1|AS13_650|SB13_313|S13_0|ASSB13_1…	AB1_3|AB2_3|AB3_156|AB4_178|AB5_5|AB6_6|AB7_6|AB8_1|AB9_0|AB10_1|AB11_4|AB12_10|AB13_3|AB14_6|AB15_75|AB16_106|AB17_180|AB18_202|AB19_112|AB20_139|AB21_0|AB22_0|AB23_439|AB24_525	-	788,242,909,906,910,350,599,531,8,212,11,3,8,321,438,315	0.985062345718083,0.43318076766212,0.982245687945397,0.995078411745078,0.987039020237801,0.421957026004151,0.477965759305086,0.530201342281879	1.5465e-10	-0.2446	FALSE	UP_MUT	1
baso	ENSG00000136098.12	NEK3	chr13:52710998-52718091	-	ES	51	False	True	protein_coding	all_splice_sites_known_(4_ss)	41,51,41	52711038,52715156,52715206,52718051	regular	1	False	bcc_105575|Cycle_2	41,41	52711038,52718051	psi1+2:1.0,psi3+4:0.98,psi5+6:0.98,psi7+8:1.0,psi9+10:0.76,psi11+12:0.3,psi13+14:0.55,psi15+16:0.58,psi17+18:0.97,psi19+20:0.9,psi21+22:0.63,psi23+24:0.58	AS1_46|SB1_57|S1_0|ASSB1_32|AS2_35|SB2_42|S2_0|ASSB2_19|AS3_39|SB3_54|S3_0|ASSB3_30|AS4_39|SB4_37|S4_0|ASSB4_21|AS5_36|SB5_43|S5_0|ASSB5_22|AS6_29|SB6_31|S6_0|ASSB6_13|AS7_77|SB7_104|S7_0|ASSB7_47|AS8_63|SB8_71|S8_0|ASSB8_31|AS9_8|SB9_7|S9_0|ASSB9_4|AS10_3|SB10_5|S10_0|ASSB10_1|AS11_5|SB11_6|S11_0|ASSB11_5|AS12_1|SB12_6|S12_0|ASSB12_1|AS13_16|SB13_19|S13_0|ASSB13_8|AS14_21|SB14_15|S14_0|ASSB14_8|…	AB1_0|AB2_0|AB3_1|AB4_0|AB5_0|AB6_1|AB7_0|AB8_0|AB9_2|AB10_1|AB11_3|AB12_6|AB13_9|AB14_15|AB15_13|AB16_7|AB17_1|AB18_1|AB19_1|AB20_6|AB21_4|AB22_3|AB23_21|AB24_24	-	154,64,94,92,39,76,100,123,0,1,1,0,20,35,2,9	1,0.975283404571641,0.983037877821706,1,0.545920109252304,0.572425828970332,0.968580203165604,0.893911193831428	1.88905e-09	-0.2444	FALSE	UP_MUT	1
baso	NA	NA	chr11:65432974-65438933	+	ES	87	False	NA	NA	no_known_ss	41,87,40	65433014,65433602,65433688,65438894	regular	5	False	bcc_918029|Cycle_13500187	41,40	65433014,65438894	psi1+2:1.0,psi3+4:1.0,psi5+6:1.0,psi7+8:0.94,psi9+10:NaN,psi11+12:NaN,psi13+14:0.47,psi15+16:0.62,psi17+18:0.95,psi19+20:0.95,psi21+22:1.0,psi23+24:0.73	AS1_6|SB1_9|S1_0|ASSB1_0|AS2_4|SB2_10|S2_0|ASSB2_1|AS3_15|SB3_28|S3_0|ASSB3_0|AS4_24|SB4_39|S4_0|ASSB4_6|AS5_19|SB5_21|S5_0|ASSB5_0|AS6_17|SB6_22|S6_0|ASSB6_1|AS7_25|SB7_18|S7_0|ASSB7_1|AS8_15|SB8_15|S8_0|ASSB8_0|AS9_6|SB9_2|S9_0|ASSB9_0|AS10_2|SB10_5|S10_0|ASSB10_1|AS11_4|SB11_3|S11_0|ASSB11_0|AS12_6|SB12_1|S12_0|ASSB12_0|AS13_12|SB13_5|S13_0|ASSB13_0|AS14_7|SB14_9|S14_0|ASSB14_1|AS15_6|SB15_4|S…	AB1_0|AB2_0|AB3_0|AB4_0|AB5_0|AB6_0|AB7_1|AB8_1|AB9_0|AB10_0|AB11_0|AB12_0|AB13_3|AB14_10|AB15_2|AB16_3|AB17_1|AB18_0|AB19_1|AB20_0|AB21_0|AB22_0|AB23_3|AB24_1	-	26,46,70,30,19,28,39,44,0,0,0,1,11,9,1,1	1,1,1,0.935334872979215,0.454384410983171,0.6,0.949504057709648,0.954983922829582	0.000202096	-0.2441	FALSE	UP_MUT	1
baso	ENSG00000119689.10	DLST	chr14:75356013-75356638	+	altA	19	True	False	protein_coding	all_splice_sites_known_(3_ss)	40,58	75356052,75356581	regular	0	False	bcc_918029|Cycle_697527	40,39	75356052,75356600	psi1+2:0.36,psi3+4:0.28,psi5+6:0.29,psi7+8:0.27,psi9+10:0.26,psi11+12:0.0,psi13+14:0.16,psi15+16:0.0,psi17+18:0.02,psi19+20:0.03,psi21+22:0.04,psi23+24:0.05	AS1_33|SB1_12|S1_0|ASSB1_10|AS2_49|SB2_45|S2_0|ASSB2_33|AS3_32|SB3_8|S3_0|ASSB3_8|AS4_139|SB4_110|S4_0|ASSB4_107|AS5_16|SB5_7|S5_0|ASSB5_7|AS6_106|SB6_82|S6_0|ASSB6_79|AS7_43|SB7_21|S7_0|ASSB7_17|AS8_216|SB8_171|S8_0|ASSB8_165|AS9_7|SB9_2|S9_0|ASSB9_2|AS10_23|SB10_15|S10_0|ASSB10_15|AS11_0|SB11_0|S11_0|ASSB11_0|AS12_1|SB12_0|S12_0|ASSB12_0|AS13_20|SB13_12|S13_0|ASSB13_8|AS14_55|SB14_55|S14_0|ASSB…	AB1_51|AB2_52|AB3_123|AB4_136|AB5_86|AB6_97|AB7_189|AB8_265|AB9_20|AB10_20|AB11_5|AB12_8|AB13_151|AB14_184|AB15_68|AB16_100|AB17_223|AB18_254|AB19_127|AB20_163|AB21_99|AB22_103|AB23_433|AB24_541	-	99,77,91,92,67,2,15,11,143,164,182,207,284,298,546,364	0.358186397984887,0.274565560821485,0.287272727272727,0.263772954924875,0.159788679245283,0.0053811048293713,0.0216663924085349,0.0237815057059194	0	-0.2433	FALSE	UP_MUT	1
baso	ENSG00000151338.14	MIPOL1	chr14:37716405-37717072	+	altA	30	False	True	protein_coding	all_splice_sites_known_(3_ss)	41,69	37716445,37717004	regular	0	False	bcc_648199|Cycle_0	41,39	37716445,37717034	psi1+2:0.17,psi3+4:0.27,psi5+6:0.32,psi7+8:0.31,psi9+10:NaN,psi11+12:NaN,psi13+14:0.07,psi15+16:0.0,psi17+18:0.0,psi19+20:0.0,psi21+22:0.0,psi23+24:0.04	AS1_7|SB1_8|S1_0|ASSB1_7|AS2_4|SB2_6|S2_0|ASSB2_3|AS3_14|SB3_16|S3_0|ASSB3_14|AS4_5|SB4_7|S4_0|ASSB4_3|AS5_6|SB5_9|S5_0|ASSB5_6|AS6_6|SB6_9|S6_0|ASSB6_6|AS7_24|SB7_33|S7_0|ASSB7_24|AS8_23|SB8_25|S8_0|ASSB8_19|AS9_0|SB9_0|S9_0|ASSB9_0|AS10_0|SB10_0|S10_0|ASSB10_0|AS11_0|SB11_0|S11_0|ASSB11_0|AS12_0|SB12_0|S12_0|ASSB12_0|AS13_1|SB13_3|S13_0|ASSB13_1|AS14_4|SB14_6|S14_0|ASSB14_4|AS15_0|SB15_2|S15_0|…	AB1_22|AB2_23|AB3_26|AB4_17|AB5_9|AB6_10|AB7_46|AB8_40|AB9_0|AB10_0|AB11_2|AB12_2|AB13_28|AB14_19|AB15_13|AB16_14|AB17_31|AB18_22|AB19_5|AB20_3|AB21_10|AB22_13|AB23_63|AB24_51	-	17,13,12,23,4,0,0,0,63,27,19,39,40,48,61,10	0.164053075995175,0.259351620947631,0.314754098360656,0.300163132137031,0.0677966101694915,0,0,0	4.64095e-05	-0.2426	FALSE	UP_MUT	1
baso	ENSG00000181513.10	ACBD4	chr17:43214781-43215126	+	altA	54	False	False	protein_coding	2_ss_annotated_(over_3_ss):43214821,43215089	41,92	43214821,43215035	regular	2	False	bcc_594742|Cycle_0	41,38	43214821,43215089	psi1+2:0.25,psi3+4:0.38,psi5+6:0.48,psi7+8:0.43,psi9+10:NaN,psi11+12:0.0,psi13+14:0.46,psi15+16:0.0,psi17+18:0.0,psi19+20:0.05,psi21+22:0.19,psi23+24:0.04	AS1_8|SB1_6|S1_0|ASSB1_6|AS2_2|SB2_5|S2_0|ASSB2_2|AS3_11|SB3_14|S3_0|ASSB3_10|AS4_13|SB4_9|S4_0|ASSB4_5|AS5_9|SB5_9|S5_0|ASSB5_6|AS6_9|SB6_12|S6_0|ASSB6_5|AS7_15|SB7_13|S7_0|ASSB7_9|AS8_10|SB8_11|S8_0|ASSB8_3|AS9_0|SB9_3|S9_0|ASSB9_0|AS10_0|SB10_3|S10_0|ASSB10_0|AS11_0|SB11_1|S11_0|ASSB11_0|AS12_0|SB12_0|S12_0|ASSB12_0|AS13_8|SB13_9|S13_0|ASSB13_6|AS14_10|SB14_12|S14_0|ASSB14_4|AS15_0|SB15_0|S15_…	AB1_4|AB2_11|AB3_11|AB4_15|AB5_6|AB6_11|AB7_11|AB8_17|AB9_1|AB10_1|AB11_2|AB12_3|AB13_4|AB14_15|AB15_1|AB16_7|AB17_11|AB18_11|AB19_9|AB20_17|AB21_3|AB22_5|AB23_28|AB24_49	-	11,16,25,15,22,0,0,3,21,17,17,13,16,14,25,33	0.237302020753687,0.358581560283688,0.466241737488196,0.406657515442691,0.449560269011899,0,0,0.0512321660181582	0.0134838	-0.242	FALSE	UP_MUT	1
baso	ENSG00000160741.12	CRTC2	chr1:153925074-153925313	-	altA	15	False	False	protein_coding	all_splice_sites_known_(3_ss)	53,33	153925126,153925281	regular	6	False	bcc_918029|Cycle_14243064	38,33	153925111,153925281	psi1+2:0.35,psi3+4:0.38,psi5+6:0.51,psi7+8:0.31,psi9+10:0.34,psi11+12:NaN,psi13+14:0.29,psi15+16:0.19,psi17+18:0.08,psi19+20:0.04,psi21+22:0.09,psi23+24:0.19	AS1_2|SB1_1|S1_0|ASSB1_1|AS2_14|SB2_11|S2_0|ASSB2_11|AS3_13|SB3_7|S3_0|ASSB3_7|AS4_38|SB4_25|S4_0|ASSB4_25|AS5_6|SB5_5|S5_0|ASSB5_5|AS6_17|SB6_13|S6_0|ASSB6_13|AS7_10|SB7_4|S7_0|ASSB7_4|AS8_38|SB8_26|S8_0|ASSB8_26|AS9_7|SB9_2|S9_0|ASSB9_2|AS10_12|SB10_8|S10_0|ASSB10_8|AS11_1|SB11_1|S11_0|ASSB11_1|AS12_0|SB12_0|S12_0|ASSB12_0|AS13_9|SB13_4|S13_0|ASSB13_4|AS14_11|SB14_10|S14_0|ASSB14_10|AS15_3|SB15…	AB1_7|AB2_12|AB3_21|AB4_23|AB5_7|AB6_8|AB7_20|AB8_37|AB9_6|AB10_11|AB11_0|AB12_0|AB13_9|AB14_21|AB15_7|AB16_8|AB17_8|AB18_12|AB19_6|AB20_14|AB21_8|AB22_10|AB23_27|AB24_47	-	17,20,18,14,12,7,2,1,26,28,15,26,25,27,23,25	0.350566366540807,0.370950888192268,0.497663551401869,0.307739938080495,0.283810792804797,0.176303653777935,0.0669811320754717,0.0319675821701936	0.00732648	-0.242	FALSE	UP_MUT	1
baso	ENSG00000136044.7	APPL2	chr12:105601768-105601975	-	altA	18	False	True	protein_coding	all_splice_sites_known_(3_ss)	58,40	105601825,105601936	regular	0	False	bcc_918029|Cycle_16840058	40,40	105601807,105601936	psi1+2:0.28,psi3+4:0.27,psi5+6:0.33,psi7+8:0.29,psi9+10:0.23,psi11+12:0.08,psi13+14:0.14,psi15+16:0.01,psi17+18:0.01,psi19+20:0.04,psi21+22:0.06,psi23+24:0.09	AS1_21|SB1_27|S1_0|ASSB1_21|AS2_18|SB2_18|S2_0|ASSB2_12|AS3_46|SB3_67|S3_0|ASSB3_46|AS4_33|SB4_45|S4_0|ASSB4_30|AS5_27|SB5_32|S5_0|ASSB5_27|AS6_25|SB6_23|S6_0|ASSB6_19|AS7_105|SB7_127|S7_0|ASSB7_104|AS8_85|SB8_82|S8_0|ASSB8_67|AS9_9|SB9_11|S9_0|ASSB9_9|AS10_10|SB10_5|S10_0|ASSB10_5|AS11_1|SB11_1|S11_0|ASSB11_1|AS12_1|SB12_0|S12_0|ASSB12_0|AS13_25|SB13_30|S13_0|ASSB13_25|AS14_16|SB14_16|S14_0|ASSB…	AB1_60|AB2_36|AB3_127|AB4_60|AB5_57|AB6_33|AB7_264|AB8_153|AB9_33|AB10_7|AB11_5|AB12_5|AB13_155|AB14_80|AB15_61|AB16_30|AB17_242|AB18_138|AB19_81|AB20_44|AB21_74|AB22_38|AB23_333|AB24_225	-	63,52,54,92,37,2,5,9,133,119,89,190,199,162,435,157	0.278853601859024,0.262925041082038,0.331237540254562,0.283294842186297,0.131778114148339,0.00997755051134946,0.00929584011155008,0.0447038370793493	4.63576e-08	-0.2401	FALSE	UP_MUT	1
baso	ENSG00000137133.6	HINT2	chr9:35813103-35813303	-	altA	11	True	False	protein_coding	2_ss_annotated_(over_3_ss):35813142,35813263	51,41	35813153,35813263	regular	2	False	bcc_119935|Cycle_0	40,41	35813142,35813263	psi1+2:0.34,psi3+4:0.32,psi5+6:0.35,psi7+8:0.26,psi9+10:0.41,psi11+12:0.13,psi13+14:0.18,psi15+16:0.05,psi17+18:0.03,psi19+20:0.03,psi21+22:0.08,psi23+24:0.07	AS1_37|SB1_39|S1_0|ASSB1_37|AS2_57|SB2_53|S2_0|ASSB2_51|AS3_112|SB3_114|S3_0|ASSB3_111|AS4_174|SB4_158|S4_0|ASSB4_154|AS5_51|SB5_54|S5_0|ASSB5_50|AS6_107|SB6_101|S6_0|ASSB6_97|AS7_57|SB7_58|S7_0|ASSB7_56|AS8_108|SB8_101|S8_0|ASSB8_95|AS9_10|SB9_10|S9_0|ASSB9_10|AS10_20|SB10_17|S10_0|ASSB10_17|AS11_9|SB11_9|S11_0|ASSB11_9|AS12_24|SB12_22|S12_0|ASSB12_22|AS13_25|SB13_26|S13_0|ASSB13_23|AS14_47|SB14…	AB1_63|AB2_99|AB3_226|AB4_294|AB5_104|AB6_159|AB7_175|AB8_250|AB9_18|AB10_17|AB11_73|AB12_114|AB13_132|AB14_176|AB15_136|AB16_193|AB17_188|AB18_232|AB19_307|AB20_434|AB21_84|AB22_123|AB23_401|AB24_535	-	128,175,156,75,65,37,15,36,225,330,261,194,261,584,481,931	0.333719582850521,0.318288986190637,0.344793713163065,0.253939723278853,0.179833999385183,0.0528338475099163,0.0267226779862318,0.0329238551169723	7.37461e-09	-0.2396	FALSE	UP_MUT	1
baso	ENSG00000110074.6	FOXRED1	chr11:126144877-126145261	+	IR	305	True	False	protein_coding	all_splice_sites_known_(2_ss)	385	-	regular	0	False	bcc_918029|Cycle_8112779	40,40	126144916,126145222	psi1+2:0.47,psi3+4:0.47,psi5+6:0.4,psi7+8:0.36,psi9+10:0.21,psi11+12:0.07,psi13+14:0.31,psi15+16:0.19,psi17+18:0.13,psi19+20:0.06,psi21+22:0.22,psi23+24:0.25	AS1_15|SB1_40|S1_94|ASSB1_0|AS2_24|SB2_34|S2_84|ASSB2_0|AS3_30|SB3_112|S3_210|ASSB3_0|AS4_69|SB4_83|S4_188|ASSB4_0|AS5_24|SB5_67|S5_100|ASSB5_0|AS6_41|SB6_46|S6_101|ASSB6_0|AS7_9|SB7_83|S7_208|ASSB7_0|AS8_38|SB8_54|S8_190|ASSB8_0|AS9_0|SB9_14|S9_22|ASSB9_0|AS10_0|SB10_10|S10_22|ASSB10_0|AS11_0|SB11_0|S11_4|ASSB11_0|AS12_3|SB12_0|S12_4|ASSB12_0|AS13_17|SB13_63|S13_91|ASSB13_0|AS14_35|SB14_32|S14_8…	AB1_39|AB2_28|AB3_94|AB4_62|AB5_60|AB6_53|AB7_121|AB8_80|AB9_18|AB10_20|AB11_18|AB12_7|AB13_83|AB14_53|AB15_33|AB16_36|AB17_87|AB18_66|AB19_120|AB20_100|AB21_41|AB22_27|AB23_229|AB24_185	GT/AG	356,378,328,224,230,126,115,73,93,99,112,92,115,122,175,276	0.443027144746053,0.442396313364055,0.378316032295271,0.335958005249344,0.293577981651376,0.176687116564417,0.120143650016324,0.0520963425512935	6.11746e-12	-0.2393	FALSE	UP_MUT	1
baso	ENSG00000185917.9	SETD4	chr21:37416216-37417920	-	altA	13	True	False	protein_coding	2_ss_annotated_(over_3_ss):37416254,37417880	52,41	37416267,37417880	regular	0	False	bcc_918029|Cycle_3820178	39,41	37416254,37417880	psi1+2:0.32,psi3+4:0.33,psi5+6:0.3,psi7+8:0.28,psi9+10:0.15,psi11+12:0.0,psi13+14:0.19,psi15+16:0.09,psi17+18:0.0,psi19+20:0.0,psi21+22:0.06,psi23+24:0.15	AS1_3|SB1_7|S1_0|ASSB1_3|AS2_4|SB2_4|S2_0|ASSB2_4|AS3_7|SB3_14|S3_0|ASSB3_7|AS4_9|SB4_9|S4_0|ASSB4_7|AS5_5|SB5_9|S5_0|ASSB5_5|AS6_7|SB6_7|S6_0|ASSB6_7|AS7_11|SB7_21|S7_0|ASSB7_10|AS8_10|SB8_10|S8_0|ASSB8_8|AS9_3|SB9_5|S9_0|ASSB9_3|AS10_0|SB10_0|S10_0|ASSB10_0|AS11_0|SB11_0|S11_0|ASSB11_0|AS12_0|SB12_0|S12_0|ASSB12_0|AS13_3|SB13_5|S13_0|ASSB13_1|AS14_1|SB14_1|S14_0|ASSB14_1|AS15_0|SB15_3|S15_0|ASS…	AB1_7|AB2_6|AB3_18|AB4_14|AB5_14|AB6_10|AB7_30|AB8_25|AB9_5|AB10_10|AB11_2|AB12_4|AB13_13|AB14_10|AB15_9|AB16_9|AB17_7|AB18_6|AB19_10|AB20_9|AB21_8|AB22_6|AB23_33|AB24_37	-	10,11,12,11,5,4,0,0,18,20,24,25,19,32,15,24	0.323362974939369,0.321167883211679,0.300751879699248,0.274570982839314,0.184586986617443,0.0970873786407767,0,0	0.00364445	-0.2345	FALSE	UP_MUT	1
baso	ENSG00000149743.9	TRPT1	chr11:63991399-63991796	-	altD	185	True	True	protein_coding	all_splice_sites_known_(3_ss)	41,225	63991439,63991572	regular	9	False	bcc_203987|Cycle_2	41,40	63991439,63991757	psi1+2:0.47,psi3+4:0.83,psi5+6:0.66,psi7+8:0.61,psi9+10:NaN,psi11+12:0.04,psi13+14:0.12,psi15+16:0.58,psi17+18:0.53,psi19+20:0.41,psi21+22:0.07,psi23+24:0.79	AS1_59|SB1_1|S1_12|ASSB1_0|AS2_28|SB2_4|S2_21|ASSB2_0|AS3_171|SB3_2|S3_33|ASSB3_0|AS4_90|SB4_6|S4_27|ASSB4_0|AS5_136|SB5_2|S5_16|ASSB5_0|AS6_64|SB6_9|S6_37|ASSB6_0|AS7_201|SB7_6|S7_21|ASSB7_0|AS8_92|SB8_6|S8_39|ASSB8_0|AS9_28|SB9_2|S9_1|ASSB9_0|AS10_12|SB10_1|S10_4|ASSB10_0|AS11_49|SB11_0|S11_3|ASSB11_0|AS12_23|SB12_0|S12_6|ASSB12_0|AS13_71|SB13_1|S13_10|ASSB13_0|AS14_44|SB14_2|S14_12|ASSB14_0|AS…	AB1_12|AB2_4|AB3_3|AB4_2|AB5_7|AB6_6|AB7_14|AB8_4|AB9_0|AB10_0|AB11_37|AB12_30|AB13_40|AB14_27|AB15_6|AB16_3|AB17_11|AB18_3|AB19_16|AB20_11|AB21_32|AB22_24|AB23_13|AB24_6	-	60,48,74,38,24,66,54,73,22,3,13,8,57,16,16,34	0.453696788648245,0.829705505761844,0.63415150232755,0.591240875912409,0.11364433532094,0.556759008539887,0.50683661645423,0.395333288761115	0.0141229	-0.2341	FALSE	UP_MUT	1
baso	ENSG00000111325.12,ENSG00000256028.2	OGFOD2,RP11-197N18.2	chr12:123461478-123462946	+,+	ES	111	False	False	protein_coding,processed_transcript	all_splice_sites_known_(4_ss)	40,111,40	123461517,123462528,123462638,123462907	regular	8	False	bcc_978308|Cycle_9	40,40	123461517,123462907	psi1+2:0.72,psi3+4:0.62,psi5+6:0.62,psi7+8:0.44,psi9+10:0.78,psi11+12:0.15,psi13+14:0.39,psi15+16:0.38,psi17+18:0.29,psi19+20:0.38,psi21+22:0.53,psi23+24:0.54	AS1_9|SB1_5|S1_29|ASSB1_0|AS2_8|SB2_2|S2_20|ASSB2_0|AS3_4|SB3_17|S3_48|ASSB3_0|AS4_14|SB4_12|S4_31|ASSB4_0|AS5_4|SB5_7|S5_37|ASSB5_0|AS6_9|SB6_4|S6_11|ASSB6_0|AS7_7|SB7_12|S7_51|ASSB7_0|AS8_21|SB8_3|S8_24|ASSB8_0|AS9_4|SB9_0|S9_9|ASSB9_0|AS10_4|SB10_0|S10_7|ASSB10_0|AS11_0|SB11_2|S11_0|ASSB11_0|AS12_2|SB12_1|S12_0|ASSB12_0|AS13_3|SB13_7|S13_19|ASSB13_0|AS14_7|SB14_4|S14_9|ASSB14_0|AS15_0|SB15_1|S…	AB1_6|AB2_5|AB3_13|AB4_18|AB5_11|AB6_7|AB7_30|AB8_25|AB9_1|AB10_1|AB11_3|AB12_2|AB13_8|AB14_21|AB15_9|AB16_5|AB17_12|AB18_14|AB19_24|AB20_20|AB21_2|AB22_9|AB23_57|AB24_39	-	88,70,63,43,36,34,27,77,15,20,18,25,25,25,30,55	0.710752145381121,0.59447983014862,0.59447983014862,0.418746195982958,0.376224689745265,0.362908605737158,0.273764258555133,0.36963696369637	0.0343293	-0.234	FALSE	UP_MUT	1
baso	ENSG00000137411.12	VARS2	chr6:30882206-30882619	+	IR	335	True	True	protein_coding	all_splice_sites_known_(2_ss)	414	-	regular	4	True	bcc_123556|Cycle_5	41,38	30882246,30882582	psi1+2:0.76,psi3+4:0.64,psi5+6:0.71,psi7+8:0.62,psi9+10:NaN,psi11+12:NaN,psi13+14:0.4,psi15+16:0.43,psi17+18:0.51,psi19+20:0.45,psi21+22:0.72,psi23+24:0.72	AS1_22|SB1_2|S1_37|ASSB1_0|AS2_13|SB2_10|S2_40|ASSB2_0|AS3_33|SB3_2|S3_81|ASSB3_0|AS4_43|SB4_18|S4_75|ASSB4_0|AS5_16|SB5_2|S5_48|ASSB5_0|AS6_14|SB6_8|S6_46|ASSB6_0|AS7_42|SB7_5|S7_40|ASSB7_0|AS8_26|SB8_16|S8_48|ASSB8_0|AS9_0|SB9_0|S9_3|ASSB9_0|AS10_0|SB10_1|S10_1|ASSB10_0|AS11_0|SB11_0|S11_0|ASSB11_0|AS12_0|SB12_0|S12_0|ASSB12_0|AS13_24|SB13_2|S13_28|ASSB13_0|AS14_24|SB14_12|S14_32|ASSB14_0|AS15_…	AB1_5|AB2_2|AB3_12|AB4_12|AB5_5|AB6_5|AB7_9|AB8_8|AB9_0|AB10_0|AB11_0|AB12_0|AB13_15|AB14_13|AB15_6|AB16_9|AB17_8|AB18_9|AB19_12|AB20_15|AB21_9|AB22_5|AB23_30|AB24_20	GT/AG	140,124,113,59,75,92,95,131,10,15,10,8,24,27,19,34	0.727631578947368,0.612020492315382,0.683171347669702,0.584598018311802,0.373557783241914,0.394014962593516,0.488257107540173,0.423705220061412	0.0262308	-0.232	FALSE	UP_MUT	1
baso	NA	NA	chr2:10170754-10178542	+	altA	12	False	NA	NA	no_known_ss	41,50	10170794,10178493	regular	0	False	bcc_918029|Cycle_11865994	41,38	10170794,10178505	psi1+2:NaN,psi3+4:0.35,psi5+6:0.11,psi7+8:0.42,psi9+10:NaN,psi11+12:0.0,psi13+14:NaN,psi15+16:0.0,psi17+18:NaN,psi19+20:0.0,psi21+22:NaN,psi23+24:0.0	AS1_0|SB1_0|S1_0|ASSB1_0|AS2_0|SB2_0|S2_0|ASSB2_0|AS3_20|SB3_19|S3_0|ASSB3_19|AS4_10|SB4_7|S4_0|ASSB4_7|AS5_2|SB5_2|S5_0|ASSB5_2|AS6_0|SB6_0|S6_0|ASSB6_0|AS7_7|SB7_8|S7_0|ASSB7_4|AS8_6|SB8_5|S8_0|ASSB8_5|AS9_0|SB9_0|S9_0|ASSB9_0|AS10_0|SB10_0|S10_0|ASSB10_0|AS11_0|SB11_0|S11_0|ASSB11_0|AS12_0|SB12_0|S12_0|ASSB12_0|AS13_0|SB13_0|S13_0|ASSB13_0|AS14_0|SB14_0|S14_0|ASSB14_0|AS15_0|SB15_0|S15_0|ASSB1…	AB1_0|AB2_0|AB3_22|AB4_21|AB5_6|AB6_8|AB7_13|AB8_5|AB9_0|AB10_0|AB11_10|AB12_8|AB13_0|AB14_2|AB15_10|AB16_11|AB17_2|AB18_1|AB19_7|AB20_4|AB21_1|AB22_3|AB23_7|AB24_3	-	0,17,2,7,0,0,0,0,0,27,14,8,2,37,3,14	NaN,0.353421052631579,0.110335195530726,NaN,NaN,0,NaN,0	0.00531252	-0.2319	FALSE	UP_MUT	1
baso	ENSG00000149743.9	TRPT1	chr11:63991399-63991796	-	ES	63	False	True	protein_coding	all_splice_sites_known_(4_ss)	41,63,40	63991439,63991572,63991634,63991757	regular	9	False	bcc_203987|Cycle_3	41,40	63991439,63991757	psi1+2:0.23,psi3+4:0.88,psi5+6:0.59,psi7+8:0.62,psi9+10:NaN,psi11+12:0.08,psi13+14:0.1,psi15+16:0.57,psi17+18:0.35,psi19+20:0.39,psi21+22:0.0,psi23+24:0.67	AS1_38|SB1_4|S1_0|ASSB1_3|AS2_19|SB2_2|S2_0|ASSB2_1|AS3_137|SB3_30|S3_0|ASSB3_25|AS4_62|SB4_16|S4_0|ASSB4_6|AS5_109|SB5_19|S5_0|ASSB5_17|AS6_47|SB6_8|S6_0|ASSB6_5|AS7_149|SB7_28|S7_0|ASSB7_26|AS8_61|SB8_12|S8_0|ASSB8_5|AS9_24|SB9_4|S9_0|ASSB9_4|AS10_10|SB10_3|S10_0|ASSB10_3|AS11_36|SB11_4|S11_0|ASSB11_4|AS12_12|SB12_4|S12_0|ASSB12_2|AS13_60|SB13_4|S13_0|ASSB13_3|AS14_25|SB14_4|S14_0|ASSB14_1|AS15…	AB1_12|AB2_4|AB3_3|AB4_2|AB5_7|AB6_6|AB7_14|AB8_4|AB9_0|AB10_0|AB11_37|AB12_30|AB13_40|AB14_27|AB15_6|AB16_3|AB17_11|AB18_3|AB19_16|AB20_11|AB21_32|AB22_24|AB23_13|AB24_6	-	11,39,32,22,10,35,15,36,22,3,13,8,57,16,16,34	0.219512195121951,0.879699248120301,0.580645161290323,0.607361963190184,0.0898203592814371,0.551663747810858,0.345268542199488,0.373271889400922	0.016928	-0.2318	FALSE	UP_MUT	1
baso	ENSG00000197183.8	C20orf112	chr20:31052881-31062443	-	altA	17	True	True	protein_coding	all_splice_sites_known_(3_ss)	57,40	31052937,31062404	regular	0	False	bcc_918029|Cycle_5502200	40,40	31052920,31062404	psi1+2:0.56,psi3+4:0.26,psi5+6:0.31,psi7+8:0.23,psi9+10:NaN,psi11+12:NaN,psi13+14:0.14,psi15+16:0.0,psi17+18:0.22,psi19+20:0.06,psi21+22:NaN,psi23+24:0.25	AS1_2|SB1_3|S1_0|ASSB1_1|AS2_2|SB2_4|S2_0|ASSB2_1|AS3_7|SB3_8|S3_0|ASSB3_6|AS4_3|SB4_2|S4_0|ASSB4_2|AS5_4|SB5_3|S5_0|ASSB5_1|AS6_3|SB6_3|S6_0|ASSB6_2|AS7_5|SB7_4|S7_0|ASSB7_3|AS8_3|SB8_3|S8_0|ASSB8_2|AS9_0|SB9_0|S9_0|ASSB9_0|AS10_0|SB10_0|S10_0|ASSB10_0|AS11_0|SB11_0|S11_0|ASSB11_0|AS12_0|SB12_0|S12_0|ASSB12_0|AS13_0|SB13_1|S13_0|ASSB13_0|AS14_1|SB14_1|S14_0|ASSB14_0|AS15_0|SB15_0|S15_0|ASSB15_0|…	AB1_3|AB2_1|AB3_16|AB4_8|AB5_10|AB6_7|AB7_17|AB8_9|AB9_0|AB10_0|AB11_0|AB12_1|AB13_5|AB14_5|AB15_6|AB16_6|AB17_6|AB18_0|AB19_10|AB20_3|AB21_2|AB22_1|AB23_12|AB24_3	-	8,6,9,4,2,0,2,1,6,15,17,12,8,21,7,16	NaN,0.248062015503876,0.303925707049388,0.215633423180593,NaN,0,NaN,0.0490196078431373	0.0249348	-0.2314	FALSE	UP_MUT	1
baso	ENSG00000010810.13	FYN	chr6:112017620-112024128	-	ES	165	False	True	protein_coding	all_splice_sites_known_(4_ss)	40,165,41	112017659,112021307,112021471,112024088	regular	1	False	bcc_923290|Cycle_0	40,41	112017659,112024088	psi1+2:1.0,psi3+4:1.0,psi5+6:1.0,psi7+8:0.96,psi9+10:NaN,psi11+12:NaN,psi13+14:0.82,psi15+16:NaN,psi17+18:0.87,psi19+20:0.68,psi21+22:0.91,psi23+24:0.76	AS1_24|SB1_1|S1_20|ASSB1_0|AS2_28|SB2_9|S2_15|ASSB2_0|AS3_9|SB3_7|S3_13|ASSB3_0|AS4_14|SB4_5|S4_15|ASSB4_0|AS5_14|SB5_2|S5_18|ASSB5_0|AS6_18|SB6_10|S6_14|ASSB6_0|AS7_40|SB7_12|S7_37|ASSB7_0|AS8_44|SB8_18|S8_39|ASSB8_0|AS9_1|SB9_0|S9_1|ASSB9_0|AS10_1|SB10_0|S10_1|ASSB10_0|AS11_2|SB11_0|S11_2|ASSB11_0|AS12_2|SB12_0|S12_2|ASSB12_0|AS13_8|SB13_3|S13_5|ASSB13_0|AS14_9|SB14_3|S14_9|ASSB14_0|AS15_1|SB15…	AB1_0|AB2_0|AB3_0|AB4_0|AB5_0|AB6_0|AB7_1|AB8_1|AB9_0|AB10_0|AB11_1|AB12_1|AB13_1|AB14_1|AB15_0|AB16_1|AB17_4|AB18_1|AB19_5|AB20_9|AB21_2|AB22_0|AB23_9|AB24_6	-	76,33,56,62,22,11,105,107,0,0,0,1,2,2,6,18	1,1,1,0.953302961275626,NaN,NaN,0.852119026149684,0.661855670103093	0.0086296	-0.2313	FALSE	UP_MUT	1
baso	ENSG00000075711.16	DLG1	chr3:196792279-196792619	-	altA	16	True	False	protein_coding	2_ss_annotated_(over_3_ss):196792319,196792579	57,41	196792335,196792579	regular	0	False	bcc_699604|Cycle_0	41,41	196792319,196792579	psi1+2:0.33,psi3+4:0.35,psi5+6:0.23,psi7+8:0.25,psi9+10:0.35,psi11+12:0.0,psi13+14:0.15,psi15+16:0.02,psi17+18:0.02,psi19+20:0.04,psi21+22:0.08,psi23+24:0.06	AS1_14|SB1_22|S1_0|ASSB1_14|AS2_26|SB2_33|S2_0|ASSB2_24|AS3_49|SB3_62|S3_0|ASSB3_49|AS4_48|SB4_54|S4_0|ASSB4_41|AS5_22|SB5_26|S5_0|ASSB5_21|AS6_29|SB6_48|S6_0|ASSB6_26|AS7_64|SB7_68|S7_0|ASSB7_62|AS8_69|SB8_93|S8_0|ASSB8_65|AS9_9|SB9_10|S9_0|ASSB9_9|AS10_10|SB10_14|S10_0|ASSB10_9|AS11_0|SB11_0|S11_0|ASSB11_0|AS12_0|SB12_0|S12_0|ASSB12_0|AS13_19|SB13_31|S13_0|ASSB13_19|AS14_27|SB14_47|S14_0|ASSB14…	AB1_29|AB2_43|AB3_81|AB4_85|AB5_62|AB6_92|AB7_143|AB8_205|AB9_16|AB10_16|AB11_7|AB12_12|AB13_106|AB14_129|AB15_44|AB16_64|AB17_157|AB18_213|AB19_94|AB20_132|AB21_40|AB22_69|AB23_292|AB24_380	-	58,66,55,63,40,5,13,13,100,105,153,159,199,192,424,284	0.326738114866722,0.34466946885747,0.231234618539787,0.248987854251012,0.143973312264068,0.0213252886715906,0.0250129053451593,0.0368883659768842	5.34247e-11	-0.2311	FALSE	UP_MUT	1
baso	ENSG00000165458.9	INPPL1	chr11:71939502-71939808	+	altA	80	True	False	protein_coding	2_ss_annotated_(over_3_ss):71939542,71939771	41,118	71939542,71939691	regular	2	False	bcc_520240|Cycle_2	41,38	71939542,71939771	psi1+2:0.26,psi3+4:0.34,psi5+6:0.27,psi7+8:0.19,psi9+10:0.24,psi11+12:NaN,psi13+14:0.11,psi15+16:0.0,psi17+18:0.0,psi19+20:0.0,psi21+22:0.03,psi23+24:0.06	AS1_24|SB1_10|S1_0|ASSB1_0|AS2_5|SB2_19|S2_0|ASSB2_2|AS3_44|SB3_15|S3_0|ASSB3_3|AS4_20|SB4_20|S4_0|ASSB4_6|AS5_29|SB5_5|S5_0|ASSB5_1|AS6_18|SB6_18|S6_0|ASSB6_3|AS7_54|SB7_19|S7_0|ASSB7_2|AS8_38|SB8_27|S8_0|ASSB8_15|AS9_12|SB9_4|S9_0|ASSB9_0|AS10_5|SB10_5|S10_0|ASSB10_1|AS11_1|SB11_0|S11_0|ASSB11_0|AS12_0|SB12_0|S12_0|ASSB12_0|AS13_17|SB13_5|S13_0|ASSB13_0|AS14_11|SB14_7|S14_0|ASSB14_1|AS15_13|SB1…	AB1_28|AB2_14|AB3_40|AB4_22|AB5_42|AB6_19|AB7_110|AB8_60|AB9_20|AB10_8|AB11_1|AB12_0|AB13_66|AB14_34|AB15_30|AB16_11|AB17_53|AB18_29|AB19_31|AB20_20|AB21_23|AB22_16|AB23_198|AB24_89	-	39,39,42,34,19,0,0,0,58,39,61,77,85,73,94,64	0.250426725188978,0.331932773109244,0.254897441806868,0.179918279857995,0.0999600426212041,0,0,0	0	-0.2293	FALSE	UP_MUT	1
baso	ENSG00000133943.16	C14orf159	chr14:91636490-91639671	+	altD	15	False	True	protein_coding	all_splice_sites_known_(3_ss)	56,39	91636545,91639633	regular	0	False	bcc_918029|Cycle_9030514	41,39	91636530,91639633	psi1+2:0.98,psi3+4:0.37,psi5+6:1.0,psi7+8:0.02,psi9+10:1.0,psi11+12:NaN,psi13+14:0.0,psi15+16:0.0,psi17+18:0.56,psi19+20:0.91,psi21+22:0.0,psi23+24:0.37	AS1_16|SB1_17|S1_0|ASSB1_14|AS2_28|SB2_26|S2_0|ASSB2_24|AS3_9|SB3_14|S3_0|ASSB3_9|AS4_23|SB4_19|S4_0|ASSB4_17|AS5_24|SB5_21|S5_0|ASSB5_17|AS6_45|SB6_41|S6_0|ASSB6_37|AS7_2|SB7_2|S7_0|ASSB7_2|AS8_1|SB8_1|S8_0|ASSB8_1|AS9_4|SB9_4|S9_0|ASSB9_2|AS10_4|SB10_5|S10_0|ASSB10_4|AS11_4|SB11_4|S11_0|ASSB11_4|AS12_0|SB12_1|S12_0|ASSB12_0|AS13_1|SB13_0|S13_0|ASSB13_0|AS14_0|SB14_0|S14_0|ASSB14_0|AS15_0|SB15_0…	AB1_1|AB2_0|AB3_18|AB4_25|AB5_0|AB6_0|AB7_52|AB8_61|AB9_0|AB10_0|AB11_0|AB12_0|AB13_20|AB14_27|AB15_9|AB16_9|AB17_10|AB18_6|AB19_2|AB20_1|AB21_19|AB22_24|AB23_45|AB24_66	-	64,19,69,1,0,0,27,43,1,27,0,51,40,32,18,4	0.981783317353787,0.372093023255814,1,0.016243654822335,0,0,0.558139534883721,0.900523560209424	0.0109488	-0.2279	FALSE	UP_MUT	1
baso	ENSG00000230148.4,ENSG00000120093.7	HOXB-AS1,HOXB3	chr17:46627724-46628424	+,-	altA,altD	63	False	True	antisense,protein_coding	2_ss_annotated_(over_3_ss):46627764,46628386	41,102	46627764,46628323	regular	5	False	bcc_949437|Cycle_3	41,39	46627764,46628386	psi1+2:0.35,psi3+4:0.47,psi5+6:0.36,psi7+8:0.26,psi9+10:NaN,psi11+12:0.08,psi13+14:0.5,psi15+16:0.0,psi17+18:0.0,psi19+20:0.0,psi21+22:0.05,psi23+24:0.05	AS1_23|SB1_6|S1_0|ASSB1_4|AS2_11|SB2_12|S2_0|ASSB2_4|AS3_30|SB3_10|S3_0|ASSB3_7|AS4_15|SB4_15|S4_0|ASSB4_7|AS5_31|SB5_6|S5_0|ASSB5_5|AS6_19|SB6_13|S6_0|ASSB6_3|AS7_38|SB7_5|S7_0|ASSB7_2|AS8_36|SB8_13|S8_0|ASSB8_4|AS9_2|SB9_0|S9_0|ASSB9_0|AS10_0|SB10_0|S10_0|ASSB10_0|AS11_6|SB11_1|S11_0|ASSB11_0|AS12_2|SB12_0|S12_0|ASSB12_0|AS13_30|SB13_8|S13_0|ASSB13_2|AS14_15|SB14_16|S14_0|ASSB14_5|AS15_18|SB15_…	AB1_16|AB2_12|AB3_13|AB4_11|AB5_17|AB6_15|AB7_28|AB8_23|AB9_0|AB10_0|AB11_6|AB12_7|AB13_13|AB14_10|AB15_14|AB16_12|AB17_13|AB18_14|AB19_23|AB20_21|AB21_6|AB22_5|AB23_82|AB24_72	-	36,23,30,14,33,0,0,0,39,15,32,23,19,46,31,55	0.340546293011706,0.461731493099122,0.344036697247706,0.254025856203221,0.492813141683778,0,0,0	0.000400263	-0.2269	FALSE	UP_MUT	1
baso	ENSG00000167258.9	CDK12	chr17:37702971-37704077	+	altA	17	True	False	protein_coding	2_ss_annotated_(over_3_ss):37703011,37704021	41,57	37703011,37704021	regular	0	False	bcc_918029|Cycle_632513	41,40	37703011,37704038	psi1+2:0.84,psi3+4:0.64,psi5+6:0.7,psi7+8:0.84,psi9+10:0.54,psi11+12:0.63,psi13+14:0.56,psi15+16:0.5,psi17+18:0.42,psi19+20:0.65,psi21+22:0.94,psi23+24:0.66	AS1_13|SB1_13|S1_0|ASSB1_13|AS2_11|SB2_14|S2_0|ASSB2_10|AS3_30|SB3_35|S3_0|ASSB3_30|AS4_17|SB4_27|S4_0|ASSB4_17|AS5_20|SB5_21|S5_0|ASSB5_18|AS6_10|SB6_15|S6_0|ASSB6_8|AS7_61|SB7_64|S7_0|ASSB7_61|AS8_42|SB8_42|S8_0|ASSB8_35|AS9_9|SB9_9|S9_0|ASSB9_9|AS10_7|SB10_5|S10_0|ASSB10_5|AS11_2|SB11_2|S11_0|ASSB11_2|AS12_4|SB12_4|S12_0|ASSB12_4|AS13_21|SB13_22|S13_0|ASSB13_19|AS14_17|SB14_15|S14_0|ASSB14_10|…	AB1_3|AB2_1|AB3_6|AB4_16|AB5_10|AB6_2|AB7_10|AB8_8|AB9_6|AB10_4|AB11_0|AB12_3|AB13_23|AB14_5|AB15_8|AB16_3|AB17_11|AB18_9|AB19_12|AB20_5|AB21_0|AB22_1|AB23_21|AB24_9	-	35,30,34,50,36,23,19,48,6,14,12,8,24,20,23,21	0.828220858895705,0.639137296159916,0.700763358778626,0.837815473727762,0.553530751708428,0.487313628040806,0.405747429475349,0.653884964682139	0.0211921	-0.2264	FALSE	UP_MUT	1
baso	ENSG00000126453.5	BCL2L12	chr19:50170017-50172147	+	altD	362	True	True	protein_coding	all_splice_sites_known_(3_ss)	402,40	50170418,50172108	regular	5	False	bcc_918029|Cycle_4607566	40,40	50170056,50172108	psi1+2:0.66,psi3+4:0.49,psi5+6:0.59,psi7+8:0.57,psi9+10:0.58,psi11+12:0.36,psi13+14:0.4,psi15+16:0.3,psi17+18:0.33,psi19+20:0.37,psi21+22:0.34,psi23+24:0.33	AS1_54|SB1_3|S1_73|ASSB1_0|AS2_47|SB2_1|S2_55|ASSB2_0|AS3_153|SB3_3|S3_213|ASSB3_0|AS4_157|SB4_1|S4_130|ASSB4_0|AS5_110|SB5_3|S5_189|ASSB5_0|AS6_110|SB6_2|S6_127|ASSB6_0|AS7_165|SB7_10|S7_214|ASSB7_0|AS8_210|SB8_4|S8_141|ASSB8_0|AS9_11|SB9_2|S9_21|ASSB9_0|AS10_13|SB10_0|S10_10|ASSB10_0|AS11_11|SB11_3|S11_29|ASSB11_0|AS12_21|SB12_0|S12_12|ASSB12_0|AS13_78|SB13_10|S13_84|ASSB13_0|AS14_82|SB14_5|S14…	AB1_6|AB2_8|AB3_49|AB4_25|AB5_27|AB6_19|AB7_37|AB8_20|AB9_2|AB10_3|AB11_7|AB12_10|AB13_36|AB14_21|AB15_29|AB16_27|AB17_39|AB18_38|AB19_42|AB20_34|AB21_25|AB22_14|AB23_146|AB24_112	-	189,223,323,174,164,211,219,275,19,47,46,26,48,99,88,95	0.642911812228931,0.462008597917854,0.559646539027982,0.54777270580828,0.38210624417521,0.278373297272337,0.310550198525241,0.343803719331145	0.00831415	-0.2244	FALSE	UP_MUT	1
baso	ENSG00000173264.9	GPR137	chr11:64054448-64055852	+	ES	226	True	True	protein_coding	all_splice_sites_known_(4_ss)	39,226,41	64054486,64055193,64055418,64055812	regular	19	False	bcc_765066|Cycle_32	39,41	64054486,64055812	psi1+2:0.66,psi3+4:0.74,psi5+6:0.78,psi7+8:0.77,psi9+10:0.62,psi11+12:0.79,psi13+14:0.55,psi15+16:0.36,psi17+18:0.67,psi19+20:0.52,psi21+22:0.55,psi23+24:0.65	AS1_15|SB1_23|S1_16|ASSB1_0|AS2_11|SB2_19|S2_20|ASSB2_0|AS3_15|SB3_44|S3_33|ASSB3_0|AS4_17|SB4_40|S4_54|ASSB4_0|AS5_8|SB5_35|S5_27|ASSB5_0|AS6_9|SB6_26|S6_27|ASSB6_0|AS7_23|SB7_52|S7_46|ASSB7_0|AS8_17|SB8_51|S8_56|ASSB8_0|AS9_0|SB9_4|S9_8|ASSB9_0|AS10_0|SB10_2|S10_9|ASSB10_0|AS11_2|SB11_7|S11_11|ASSB11_0|AS12_1|SB12_10|S12_9|ASSB12_0|AS13_5|SB13_34|S13_28|ASSB13_0|AS14_1|SB14_26|S14_28|ASSB14_0|A…	AB1_6|AB2_7|AB3_8|AB4_7|AB5_4|AB6_3|AB7_7|AB8_9|AB9_0|AB10_3|AB11_2|AB12_0|AB13_9|AB14_7|AB15_9|AB16_17|AB17_7|AB18_5|AB19_13|AB20_9|AB21_10|AB22_6|AB23_15|AB24_10	-	122,96,87,83,58,89,95,103,18,10,7,7,14,46,14,28	0.63924548074404,0.715083798882682,0.764667106130521,0.75609200637668,0.51994621246078,0.335912436308737,0.639515314708852,0.490242741551642	0.0120895	-0.2224	FALSE	UP_MUT	1
baso	ENSG00000031823.10	RANBP3	chr19:5941716-5978111	-	ES_MULTI	260	True	True	protein_coding	all_splice_sites_known_(6_ss)	37,204,56,40	5941846,5951404,5951607,5957929,5957984,5978072	regular	3	False	bcc_918029|Cycle_2508170	37,40	5941846,5978072	psi1+2:0.96,psi3+4:0.68,psi5+6:0.76,psi7+8:0.77,psi9+10:0.67,psi11+12:NaN,psi13+14:0.76,psi15+16:0.39,psi17+18:0.51,psi19+20:0.68,psi21+22:0.84,psi23+24:0.66	AS1_8|SB1_17|S1_36|ASSB1_0|AS2_8|SB2_33|S2_17|ASSB2_0|AS3_3|SB3_22|S3_40|ASSB3_0|AS4_8|SB4_71|S4_28|ASSB4_0|AS5_10|SB5_44|S5_29|ASSB5_0|AS6_11|SB6_68|S6_29|ASSB6_0|AS7_14|SB7_89|S7_61|ASSB7_0|AS8_22|SB8_150|S8_46|ASSB8_0|AS9_8|SB9_9|S9_9|ASSB9_0|AS10_10|SB10_14|S10_11|ASSB10_0|AS11_1|SB11_0|S11_0|ASSB11_0|AS12_1|SB12_3|S12_1|ASSB12_0|AS13_18|SB13_29|S13_32|ASSB13_0|AS14_9|SB14_43|S14_36|ASSB14_0|…	AB1_0|AB2_1|AB3_4|AB4_7|AB5_3|AB6_5|AB7_2|AB8_12|AB9_3|AB10_4|AB11_0|AB12_0|AB13_2|AB14_8|AB15_2|AB16_7|AB17_4|AB18_11|AB19_2|AB20_4|AB21_1|AB22_1|AB23_6|AB24_19	-	118,57,99,82,103,39,69,62,1,7,8,6,8,16,17,8	0.964236442746471,0.650414937759336,0.738734373485803,0.757437619961612,0.746306577585396,0.357712924359738,0.481162832820141,0.63908969210174	0.042918	-0.2216	FALSE	UP_MUT	1
baso	ENSG00000164611.8	PTTG1	chr5:159849371-159849743	+	altA	40	True	True	protein_coding	1_ss_annotated_(over_3_ss):159849410	40,81	159849410,159849663	regular	9	False	bcc_918029|Cycle_8085228	40,41	159849410,159849703	psi1+2:0.33,psi3+4:0.27,psi5+6:0.3,psi7+8:0.23,psi9+10:NaN,psi11+12:NaN,psi13+14:0.09,psi15+16:NaN,psi17+18:0.0,psi19+20:0.0,psi21+22:0.48,psi23+24:0.13	AS1_2|SB1_11|S1_0|ASSB1_2|AS2_8|SB2_32|S2_0|ASSB2_6|AS3_10|SB3_35|S3_0|ASSB3_6|AS4_18|SB4_50|S4_0|ASSB4_14|AS5_14|SB5_19|S5_0|ASSB5_10|AS6_9|SB6_43|S6_0|ASSB6_6|AS7_9|SB7_20|S7_0|ASSB7_8|AS8_22|SB8_78|S8_0|ASSB8_17|AS9_0|SB9_1|S9_0|ASSB9_0|AS10_0|SB10_2|S10_0|ASSB10_0|AS11_0|SB11_3|S11_0|ASSB11_0|AS12_0|SB12_2|S12_0|ASSB12_0|AS13_1|SB13_15|S13_0|ASSB13_0|AS14_1|SB14_21|S14_0|ASSB14_1|AS15_0|SB15_…	AB1_8|AB2_9|AB3_29|AB4_39|AB5_26|AB6_23|AB7_49|AB8_38|AB9_2|AB10_2|AB11_0|AB12_0|AB13_9|AB14_11|AB15_1|AB16_2|AB17_8|AB18_3|AB19_1|AB20_4|AB21_0|AB22_3|AB23_12|AB24_7	-	17,23,30,17,3,0,0,0,24,43,49,40,17,5,13,6	0.321653819201121,0.263656948768752,0.2907046297404,0.221489464371884,0.105652173913043,NaN,0,NaN	0.0108475	-0.2216	FALSE	UP_MUT	1
baso	NA	NA	chr7:66351402-66358414	+	ES	161	True	NA	NA	no_known_ss	41,161,41	66351442,66355238,66355398,66358374	regular	2	False	bcc_918029|Cycle_10818827	41,41	66351442,66358374	psi1+2:1.0,psi3+4:1.0,psi5+6:1.0,psi7+8:0.86,psi9+10:1.0,psi11+12:NaN,psi13+14:0.66,psi15+16:NaN,psi17+18:0.91,psi19+20:NaN,psi21+22:NaN,psi23+24:0.96	AS1_5|SB1_3|S1_0|ASSB1_0|AS2_3|SB2_9|S2_2|ASSB2_0|AS3_24|SB3_12|S3_14|ASSB3_0|AS4_11|SB4_22|S4_27|ASSB4_0|AS5_6|SB5_5|S5_8|ASSB5_0|AS6_3|SB6_5|S6_13|ASSB6_0|AS7_7|SB7_8|S7_9|ASSB7_0|AS8_4|SB8_7|S8_19|ASSB8_0|AS9_7|SB9_9|S9_5|ASSB9_0|AS10_7|SB10_4|S10_7|ASSB10_0|AS11_0|SB11_1|S11_1|ASSB11_0|AS12_0|SB12_1|S12_1|ASSB12_0|AS13_7|SB13_18|S13_10|ASSB13_0|AS14_10|SB14_23|S14_20|ASSB14_0|AS15_8|SB15_1|S1…	AB1_0|AB2_0|AB3_0|AB4_0|AB5_0|AB6_0|AB7_2|AB8_1|AB9_0|AB10_0|AB11_0|AB12_0|AB13_6|AB14_6|AB15_0|AB16_1|AB17_0|AB18_1|AB19_0|AB20_0|AB21_0|AB22_0|AB23_0|AB24_1	-	19,55,37,23,54,14,32,13,0,0,0,1,10,2,1,0	NaN,1,1,NaN,0.645669291338583,NaN,0.915242413672829,NaN	0.0427659	-0.2195	FALSE	UP_MUT	1
baso	ENSG00000173511.5	VEGFB	chr11:64002326-64002967	+	altA	18	False	False	protein_coding	2_ss_annotated_(over_3_ss):64002365,64002930	40,56	64002365,64002912	regular	3	False	bcc_856293|Cycle_1	40,38	64002365,64002930	psi1+2:0.14,psi3+4:0.13,psi5+6:0.24,psi7+8:0.45,psi9+10:0.14,psi11+12:NaN,psi13+14:0.07,psi15+16:0.0,psi17+18:0.0,psi19+20:0.0,psi21+22:NaN,psi23+24:0.05	AS1_1|SB1_1|S1_0|ASSB1_1|AS2_2|SB2_2|S2_0|ASSB2_2|AS3_1|SB3_5|S3_0|ASSB3_1|AS4_3|SB4_5|S4_0|ASSB4_3|AS5_1|SB5_5|S5_0|ASSB5_1|AS6_4|SB6_4|S6_0|ASSB6_4|AS7_9|SB7_14|S7_0|ASSB7_9|AS8_13|SB8_12|S8_0|ASSB8_11|AS9_0|SB9_4|S9_0|ASSB9_0|AS10_1|SB10_5|S10_0|ASSB10_1|AS11_0|SB11_0|S11_0|ASSB11_0|AS12_0|SB12_0|S12_0|ASSB12_0|AS13_1|SB13_2|S13_0|ASSB13_1|AS14_1|SB14_3|S14_0|ASSB14_1|AS15_0|SB15_1|S15_0|ASSB1…	AB1_7|AB2_8|AB3_8|AB4_15|AB5_3|AB6_10|AB7_8|AB8_14|AB9_3|AB10_2|AB11_1|AB12_1|AB13_7|AB14_14|AB15_18|AB16_26|AB17_5|AB18_9|AB19_9|AB20_17|AB21_0|AB22_2|AB23_22|AB24_31	-	4,3,5,10,2,0,0,0,21,15,13,10,18,78,16,33	0.134020618556701,0.139784946236559,0.238095238095238,0.448275862068966,0.0828025477707006,0,0,0	0.000111754	-0.2193	FALSE	UP_MUT	1
baso	ENSG00000169247.7	SH3TC2	chr5:148386602-148388454	-	altA	15	False	True	protein_coding	2_ss_annotated_(over_3_ss):148386640,148388414	54,41	148386655,148388414	regular	2	False	bcc_918029|Cycle_9963931	39,41	148386640,148388414	psi1+2:0.67,psi3+4:0.27,psi5+6:0.14,psi7+8:0.24,psi9+10:NaN,psi11+12:NaN,psi13+14:0.18,psi15+16:0.0,psi17+18:0.17,psi19+20:0.12,psi21+22:0.19,psi23+24:0.07	AS1_5|SB1_5|S1_0|ASSB1_5|AS2_6|SB2_6|S2_0|ASSB2_5|AS3_11|SB3_13|S3_0|ASSB3_11|AS4_6|SB4_4|S4_0|ASSB4_4|AS5_3|SB5_3|S5_0|ASSB5_3|AS6_6|SB6_4|S6_0|ASSB6_4|AS7_19|SB7_18|S7_0|ASSB7_17|AS8_18|SB8_20|S8_0|ASSB8_18|AS9_0|SB9_0|S9_0|ASSB9_0|AS10_0|SB10_0|S10_0|ASSB10_0|AS11_0|SB11_0|S11_0|ASSB11_0|AS12_1|SB12_0|S12_0|ASSB12_0|AS13_5|SB13_4|S13_0|ASSB13_4|AS14_9|SB14_8|S14_0|ASSB14_8|AS15_2|SB15_0|S15_0|…	AB1_4|AB2_1|AB3_17|AB4_17|AB5_26|AB6_10|AB7_54|AB8_45|AB9_1|AB10_0|AB11_2|AB12_0|AB13_28|AB14_19|AB15_16|AB16_10|AB17_17|AB18_8|AB19_23|AB20_23|AB21_7|AB22_8|AB23_33|AB24_25	-	17,10,7,17,10,0,7,9,7,22,36,45,40,46,29,58	0.671604938271605,0.27681660899654,0.14070351758794,0.241348713398403,0.173913043478261,0,0.168929110105581,0.115569823434992	0.0380251	-0.218	FALSE	UP_MUT	1
baso	ENSG00000077809.8	GTF2I	chr7:74131231-74133235	+	altA	18	False	False	protein_coding	2_ss_annotated_(over_3_ss):74131270,74133198	40,56	74131270,74133180	regular	2	False	bcc_918029|Cycle_18367386	40,38	74131270,74133198	psi1+2:0.24,psi3+4:0.31,psi5+6:0.3,psi7+8:0.24,psi9+10:0.3,psi11+12:0.29,psi13+14:0.17,psi15+16:0.01,psi17+18:0.01,psi19+20:0.02,psi21+22:0.09,psi23+24:0.05	AS1_31|SB1_36|S1_0|ASSB1_31|AS2_46|SB2_45|S2_0|ASSB2_38|AS3_81|SB3_86|S3_0|ASSB3_81|AS4_76|SB4_75|S4_0|ASSB4_69|AS5_51|SB5_57|S5_0|ASSB5_51|AS6_73|SB6_76|S6_0|ASSB6_69|AS7_131|SB7_146|S7_0|ASSB7_131|AS8_135|SB8_141|S8_0|ASSB8_118|AS9_17|SB9_17|S9_0|ASSB9_17|AS10_17|SB10_17|S10_0|ASSB10_15|AS11_1|SB11_1|S11_0|ASSB11_1|AS12_1|SB12_1|S12_0|ASSB12_1|AS13_34|SB13_44|S13_0|ASSB13_34|AS14_50|SB14_49|S14…	AB1_112|AB2_110|AB3_140|AB4_160|AB5_98|AB6_148|AB7_354|AB8_387|AB9_34|AB10_36|AB11_2|AB12_2|AB13_160|AB14_199|AB15_52|AB16_63|AB17_215|AB18_176|AB19_94|AB20_101|AB21_44|AB22_61|AB23_354|AB24_377	-	115,103,127,129,74,2,7,5,309,190,244,338,304,204,448,245	0.232178909768598,0.305777574788765,0.297209720972097,0.236697247706422,0.16512186749056,0.00790273556231003,0.0125361620057859,0.0163111668757842	8.26604e-09	-0.2175	FALSE	UP_MUT	1
baso	ENSG00000225697.6	SLC26A6	chr3:48671029-48672844	-	ES	75	False	False	protein_coding	2_ss_annotated_(over_4_ss):48671068,48672804	40,75,41	48671068,48671949,48672023,48672804	regular	4	False	bcc_974230|Cycle_6	40,41	48671068,48672804	psi1+2:0.28,psi3+4:0.37,psi5+6:0.22,psi7+8:0.29,psi9+10:0.3,psi11+12:NaN,psi13+14:0.23,psi15+16:0.0,psi17+18:0.02,psi19+20:0.0,psi21+22:0.04,psi23+24:0.05	AS1_9|SB1_17|S1_0|ASSB1_9|AS2_13|SB2_4|S2_0|ASSB2_1|AS3_24|SB3_45|S3_0|ASSB3_24|AS4_36|SB4_23|S4_0|ASSB4_6|AS5_12|SB5_21|S5_0|ASSB5_9|AS6_10|SB6_11|S6_0|ASSB6_1|AS7_35|SB7_51|S7_0|ASSB7_30|AS8_39|SB8_19|S8_0|ASSB8_6|AS9_18|SB9_17|S9_0|ASSB9_14|AS10_22|SB10_7|S10_0|ASSB10_6|AS11_1|SB11_0|S11_0|ASSB11_0|AS12_1|SB12_0|S12_0|ASSB12_0|AS13_14|SB13_22|S13_0|ASSB13_14|AS14_13|SB14_5|S14_0|ASSB14_2|AS15_…	AB1_10|AB2_13|AB3_26|AB4_34|AB5_32|AB6_36|AB7_49|AB8_49|AB9_15|AB10_20|AB11_1|AB12_1|AB13_18|AB14_23|AB15_17|AB16_21|AB17_26|AB18_28|AB19_33|AB20_31|AB21_14|AB22_15|AB23_103|AB24_102	-	22,41,34,33,19,0,2,0,32,38,67,45,35,67,62,80	0.263064658990257,0.359065844956212,0.208541572012721,0.275766016713092,0.21988855550793,0,0.0164734594264796,0	1.41101e-10	-0.2175	FALSE	UP_MUT	1
baso	ENSG00000233968.2	RP11-354E11.2	chr10:20011312-20017374	-	ES	72	False	False	antisense	3_ss_annotated_(over_4_ss):20011351,20013856,20017334	40,72,41	20011351,20013856,20013927,20017334	regular	8	False	bcc_918029|Cycle_8645217	40,41	20011351,20017334	psi1+2:0.33,psi3+4:0.41,psi5+6:0.31,psi7+8:0.42,psi9+10:0.32,psi11+12:0.12,psi13+14:0.22,psi15+16:0.14,psi17+18:0.1,psi19+20:0.11,psi21+22:0.36,psi23+24:0.13	AS1_10|SB1_9|S1_0|ASSB1_1|AS2_16|SB2_15|S2_0|ASSB2_2|AS3_15|SB3_19|S3_0|ASSB3_2|AS4_35|SB4_42|S4_0|ASSB4_11|AS5_14|SB5_25|S5_0|ASSB5_1|AS6_38|SB6_62|S6_0|ASSB6_10|AS7_22|SB7_31|S7_0|ASSB7_1|AS8_69|SB8_59|S8_0|ASSB8_14|AS9_7|SB9_7|S9_0|ASSB9_1|AS10_11|SB10_14|S10_0|ASSB10_4|AS11_3|SB11_3|S11_0|ASSB11_0|AS12_5|SB12_7|S12_0|ASSB12_2|AS13_13|SB13_13|S13_0|ASSB13_1|AS14_23|SB14_41|S14_0|ASSB14_9|AS15_…	AB1_21|AB2_30|AB3_27|AB4_43|AB5_45|AB6_71|AB7_56|AB8_59|AB9_17|AB10_19|AB11_24|AB12_31|AB13_45|AB14_76|AB15_17|AB16_47|AB17_15|AB18_21|AB19_20|AB20_32|AB21_4|AB22_5|AB23_121|AB24_134	-	63,55,92,67,53,34,8,15,71,44,115,52,103,114,41,65	0.319616685456595,0.398230088495575,0.297520661157025,0.40551445864156,0.214093357271095,0.136363636363636,0.093628088426528,0.108870967741935	0.0467593	-0.217	FALSE	UP_MUT	1
baso	ENSG00000242294.2	STAG3L5P	chr7:99943553-99947390	+	altA	14	True	False	pseudogene	all_splice_sites_known_(3_ss)	39,51	99943591,99947340	regular	8	False	bcc_918029|Cycle_4154459	39,37	99943591,99947354	psi1+2:0.92,psi3+4:0.91,psi5+6:0.9,psi7+8:0.89,psi9+10:0.96,psi11+12:0.46,psi13+14:0.81,psi15+16:0.79,psi17+18:0.57,psi19+20:0.6,psi21+22:0.67,psi23+24:0.7	AS1_102|SB1_105|S1_0|ASSB1_102|AS2_68|SB2_56|S2_0|ASSB2_54|AS3_109|SB3_111|S3_0|ASSB3_109|AS4_65|SB4_56|S4_0|ASSB4_45|AS5_110|SB5_112|S5_0|ASSB5_108|AS6_73|SB6_92|S6_0|ASSB6_69|AS7_276|SB7_285|S7_0|ASSB7_274|AS8_183|SB8_175|S8_0|ASSB8_148|AS9_44|SB9_46|S9_0|ASSB9_44|AS10_39|SB10_34|S10_0|ASSB10_32|AS11_1|SB11_1|S11_0|ASSB11_1|AS12_2|SB12_3|S12_0|ASSB12_2|AS13_86|SB13_90|S13_0|ASSB13_85|AS14_61|SB…	AB1_7|AB2_5|AB3_8|AB4_7|AB5_7|AB6_11|AB7_39|AB8_11|AB9_0|AB10_3|AB11_1|AB12_2|AB13_22|AB14_11|AB15_6|AB16_9|AB17_43|AB18_18|AB19_16|AB20_8|AB21_26|AB22_17|AB23_99|AB24_61	-	222,112,188,219,134,117,105,53,17,10,18,23,28,27,70,30	0.916856863384415,0.904377390565236,0.898164445561981,0.889387624238538,0.801637279596977,0.785373608903021,0.558823529411765,0.598692033293698	0.000122353	-0.2161	FALSE	UP_MUT	1
baso	ENSG00000127415.8	IDUA	chr4:995312-995505	+	altA	33	False	False	protein_coding	2_ss_annotated_(over_3_ss):995351,995467	40,72	995351,995434	regular	4	True	bcc_94682|Cycle_5	40,39	995351,995467	psi1+2:0.65,psi3+4:0.44,psi5+6:0.27,psi7+8:0.13,psi9+10:NaN,psi11+12:0.0,psi13+14:0.2,psi15+16:0.01,psi17+18:0.0,psi19+20:0.02,psi21+22:0.08,psi23+24:0.09	AS1_2|SB1_24|S1_0|ASSB1_1|AS2_2|SB2_5|S2_0|ASSB2_2|AS3_0|SB3_37|S3_0|ASSB3_0|AS4_11|SB4_14|S4_0|ASSB4_5|AS5_2|SB5_8|S5_0|ASSB5_2|AS6_3|SB6_4|S6_0|ASSB6_1|AS7_3|SB7_27|S7_0|ASSB7_3|AS8_9|SB8_15|S8_0|ASSB8_9|AS9_0|SB9_0|S9_0|ASSB9_0|AS10_0|SB10_0|S10_0|ASSB10_0|AS11_0|SB11_2|S11_0|ASSB11_0|AS12_0|SB12_1|S12_0|ASSB12_0|AS13_2|SB13_22|S13_0|ASSB13_2|AS14_9|SB14_13|S14_0|ASSB14_9|AS15_1|SB15_13|S15_0|…	AB1_1|AB2_1|AB3_4|AB4_12|AB5_9|AB6_5|AB7_23|AB8_36|AB9_0|AB10_0|AB11_6|AB12_7|AB13_12|AB14_20|AB15_27|AB16_60|AB17_31|AB18_22|AB19_49|AB20_49|AB21_20|AB22_24|AB23_138|AB24_129	-	7,11,7,5,9,2,0,4,3,10,14,27,27,154,61,123	NaN,0.436902966314731,0.260726072607261,0.115530856975724,0.190361445783133,0.00907732965644031,0,0.0224240703945501	3.12229e-05	-0.2156	FALSE	UP_MUT	1
baso	ENSG00000173848.14	NET1	chr10:5497041-5498090	+	altA	22	True	False	protein_coding	2_ss_annotated_(over_3_ss):5497081,5498050	41,63	5497081,5498028	regular	0	False	bcc_918029|Cycle_12460589	41,41	5497081,5498050	psi1+2:0.26,psi3+4:0.31,psi5+6:0.24,psi7+8:0.25,psi9+10:0.2,psi11+12:0.23,psi13+14:0.19,psi15+16:0.0,psi17+18:0.0,psi19+20:0.01,psi21+22:0.06,psi23+24:0.06	AS1_128|SB1_97|S1_0|ASSB1_97|AS2_95|SB2_101|S2_0|ASSB2_83|AS3_431|SB3_348|S3_0|ASSB3_346|AS4_285|SB4_309|S4_0|ASSB4_235|AS5_98|SB5_81|S5_0|ASSB5_81|AS6_81|SB6_77|S6_0|ASSB6_62|AS7_420|SB7_355|S7_0|ASSB7_352|AS8_274|SB8_305|S8_0|ASSB8_230|AS9_14|SB9_12|S9_0|ASSB9_12|AS10_14|SB10_12|S10_0|ASSB10_11|AS11_2|SB11_2|S11_0|ASSB11_2|AS12_1|SB12_2|S12_0|ASSB12_1|AS13_79|SB13_62|S13_0|ASSB13_61|AS14_49|SB1…	AB1_204|AB2_271|AB3_519|AB4_686|AB5_192|AB6_246|AB7_684|AB8_912|AB9_36|AB10_47|AB11_3|AB12_5|AB13_180|AB14_244|AB15_58|AB16_81|AB17_176|AB18_227|AB19_189|AB20_235|AB21_107|AB22_165|AB23_581|AB24_675	-	284,435,172,308,103,0,0,4,660,765,435,727,359,247,462,533	0.253328692019842,0.309554803436605,0.237665138851442,0.250396573604061,0.184482984579092,0,0,0.00588235294117647	3.79439e-10	-0.2151	FALSE	UP_MUT	1
baso	ENSG00000150433.5	TMEM218	chr11:124972174-124972670	-	altA	34	True	True	protein_coding	all_splice_sites_known_(3_ss)	74,41	124972247,124972630	regular	12	True	bcc_579693|Cycle_37	40,41	124972213,124972630	psi1+2:0.38,psi3+4:0.48,psi5+6:0.59,psi7+8:0.43,psi9+10:0.54,psi11+12:0.14,psi13+14:0.39,psi15+16:0.13,psi17+18:0.32,psi19+20:0.18,psi21+22:0.27,psi23+24:0.18	AS1_10|SB1_10|S1_0|ASSB1_4|AS2_9|SB2_4|S2_0|ASSB2_1|AS3_44|SB3_24|S3_0|ASSB3_19|AS4_41|SB4_28|S4_0|ASSB4_20|AS5_20|SB5_18|S5_0|ASSB5_11|AS6_18|SB6_10|S6_0|ASSB6_3|AS7_55|SB7_55|S7_0|ASSB7_36|AS8_45|SB8_40|S8_0|ASSB8_22|AS9_17|SB9_4|S9_0|ASSB9_3|AS10_15|SB10_2|S10_0|ASSB10_1|AS11_4|SB11_1|S11_0|ASSB11_0|AS12_1|SB12_1|S12_0|ASSB12_0|AS13_22|SB13_28|S13_0|ASSB13_14|AS14_21|SB14_16|S14_0|ASSB14_13|AS…	AB1_19|AB2_8|AB3_29|AB4_22|AB5_14|AB6_7|AB7_66|AB8_59|AB9_3|AB10_2|AB11_13|AB12_5|AB13_30|AB14_26|AB15_36|AB16_25|AB17_26|AB18_13|AB19_60|AB20_52|AB21_18|AB22_10|AB23_128|AB24_75	-	32,41,42,60,42,23,29,41,38,32,21,57,47,108,45,141	0.372306808388394,0.4743608055992,0.584837545126354,0.425755584756899,0.386283638015215,0.130434782608696,0.312200956937799,0.169993857493857	0.0128934	-0.2146	FALSE	UP_MUT	1
baso	ENSG00000242294.2	STAG3L5P	chr7:99943553-99947390	+	altA	14	True	False	pseudogene	all_splice_sites_known_(3_ss)	39,51	99943591,99947340	regular	8	False	bcc_918029|Cycle_13589376	39,37	99943591,99947354	psi1+2:0.92,psi3+4:0.91,psi5+6:0.91,psi7+8:0.89,psi9+10:0.96,psi11+12:0.46,psi13+14:0.8,psi15+16:0.79,psi17+18:0.57,psi19+20:0.61,psi21+22:0.67,psi23+24:0.7	AS1_104|SB1_101|S1_0|ASSB1_101|AS2_54|SB2_66|S2_0|ASSB2_52|AS3_110|SB3_108|S3_0|ASSB3_108|AS4_54|SB4_64|S4_0|ASSB4_43|AS5_113|SB5_111|S5_0|ASSB5_109|AS6_90|SB6_71|S6_0|ASSB6_67|AS7_286|SB7_277|S7_0|ASSB7_275|AS8_175|SB8_182|S8_0|ASSB8_148|AS9_46|SB9_44|S9_0|ASSB9_44|AS10_34|SB10_39|S10_0|ASSB10_32|AS11_1|SB11_1|S11_0|ASSB11_1|AS12_3|SB12_2|S12_0|ASSB12_2|AS13_89|SB13_85|S13_0|ASSB13_84|AS14_62|SB…	AB1_7|AB2_5|AB3_8|AB4_7|AB5_6|AB6_10|AB7_39|AB8_11|AB9_0|AB10_3|AB11_1|AB12_2|AB13_22|AB14_11|AB15_6|AB16_9|AB17_42|AB18_18|AB19_16|AB20_8|AB21_26|AB22_17|AB23_99|AB24_61	-	218,110,187,219,133,119,107,54,17,10,16,23,28,27,69,30	0.915460271853243,0.90280777537797,0.90799897776642,0.889387624238538,0.800443458980044,0.788216838068677,0.567005996374285,0.603174603174603	0.00012064	-0.2142	FALSE	UP_MUT	1
baso	ENSG00000185475.4	TMEM179B	chr11:62554959-62556532	+	altA	13	True	False	protein_coding	2_ss_annotated_(over_3_ss):62554999,62556495	41,51	62554999,62556482	regular	0	False	bcc_918029|Cycle_18304997	41,38	62554999,62556495	psi1+2:0.15,psi3+4:0.32,psi5+6:0.25,psi7+8:0.27,psi9+10:0.27,psi11+12:0.07,psi13+14:0.11,psi15+16:0.0,psi17+18:0.0,psi19+20:0.01,psi21+22:0.04,psi23+24:0.05	AS1_23|SB1_24|S1_0|ASSB1_23|AS2_13|SB2_17|S2_0|ASSB2_13|AS3_95|SB3_91|S3_0|ASSB3_89|AS4_52|SB4_51|S4_0|ASSB4_43|AS5_39|SB5_33|S5_0|ASSB5_33|AS6_32|SB6_33|S6_0|ASSB6_29|AS7_126|SB7_128|S7_0|ASSB7_119|AS8_46|SB8_79|S8_0|ASSB8_43|AS9_14|SB9_12|S9_0|ASSB9_12|AS10_14|SB10_13|S10_0|ASSB10_12|AS11_5|SB11_5|S11_0|ASSB11_5|AS12_0|SB12_5|S12_0|ASSB12_0|AS13_17|SB13_18|S13_0|ASSB13_15|AS14_12|SB14_16|S14_0|…	AB1_91|AB2_89|AB3_143|AB4_140|AB5_84|AB6_95|AB7_246|AB8_185|AB9_31|AB10_31|AB11_37|AB12_25|AB13_114|AB14_120|AB15_90|AB16_62|AB17_63|AB18_69|AB19_171|AB20_138|AB21_49|AB22_43|AB23_250|AB24_253	-	50,96,67,83,28,0,0,3,250,180,178,196,198,270,151,388	0.146567717996289,0.314115308151094,0.244266002122848,0.266663955427224,0.108282749167809,0,0,0.00659560849358528	0	-0.2142	FALSE	UP_MUT	1
baso	ENSG00000134900.7	TPP2	chr13:103297319-103298683	+	altA	14	True	False	protein_coding	2_ss_annotated_(over_3_ss):103297359,103298644	41,54	103297359,103298630	regular	2	False	bcc_918029|Cycle_10179579	41,40	103297359,103298644	psi1+2:0.19,psi3+4:0.16,psi5+6:0.37,psi7+8:0.14,psi9+10:0.2,psi11+12:0.0,psi13+14:0.0,psi15+16:0.0,psi17+18:0.0,psi19+20:0.0,psi21+22:0.04,psi23+24:0.02	AS1_11|SB1_17|S1_0|ASSB1_11|AS2_6|SB2_6|S2_0|ASSB2_4|AS3_6|SB3_9|S3_0|ASSB3_6|AS4_14|SB4_11|S4_0|ASSB4_8|AS5_14|SB5_18|S5_0|ASSB5_11|AS6_10|SB6_11|S6_0|ASSB6_10|AS7_8|SB7_16|S7_0|ASSB7_8|AS8_16|SB8_15|S8_0|ASSB8_12|AS9_1|SB9_3|S9_0|ASSB9_1|AS10_5|SB10_3|S10_0|ASSB10_2|AS11_0|SB11_0|S11_0|ASSB11_0|AS12_0|SB12_0|S12_0|ASSB12_0|AS13_1|SB13_0|S13_0|ASSB13_0|AS14_5|SB14_0|S14_0|ASSB14_0|AS15_0|SB15_0|…	AB1_29|AB2_39|AB3_38|AB4_52|AB5_24|AB6_16|AB7_55|AB8_89|AB9_3|AB10_14|AB11_4|AB12_3|AB13_35|AB14_44|AB15_24|AB16_22|AB17_62|AB18_79|AB19_33|AB20_43|AB21_30|AB22_40|AB23_138|AB24_187	-	26,13,27,12,0,0,0,0,95,57,40,66,67,82,162,95	0.18920132961998,0.162801484230056,0.365291464840488,0.134217067108534,0,0,0,0	0	-0.2129	FALSE	UP_MUT	1
baso	ENSG00000134748.12	PRPF38A	chr1:52879650-52880472	+	altA	21	False	False	protein_coding	2_ss_annotated_(over_3_ss):52880319,52880434	27,60	52880319,52880413	regular	0	False	bcc_918029|Cycle_13199907	27,39	52880319,52880434	psi1+2:0.34,psi3+4:0.27,psi5+6:0.24,psi7+8:0.27,psi9+10:0.35,psi11+12:0.08,psi13+14:0.13,psi15+16:0.04,psi17+18:0.03,psi19+20:0.04,psi21+22:0.13,psi23+24:0.06	AS1_104|SB1_111|S1_0|ASSB1_98|AS2_100|SB2_119|S2_0|ASSB2_84|AS3_150|SB3_152|S3_0|ASSB3_141|AS4_185|SB4_237|S4_0|ASSB4_158|AS5_98|SB5_107|S5_0|ASSB5_96|AS6_109|SB6_127|S6_0|ASSB6_88|AS7_212|SB7_219|S7_0|ASSB7_203|AS8_247|SB8_292|S8_0|ASSB8_198|AS9_39|SB9_39|S9_0|ASSB9_37|AS10_33|SB10_43|S10_0|ASSB10_29|AS11_9|SB11_9|S11_0|ASSB11_9|AS12_7|SB12_8|S12_0|ASSB12_7|AS13_38|SB13_48|S13_0|ASSB13_37|AS14_5…	AB1_156|AB2_206|AB3_326|AB4_483|AB5_228|AB6_356|AB7_492|AB8_632|AB9_54|AB10_64|AB11_63|AB12_78|AB13_233|AB14_334|AB15_137|AB16_245|AB17_304|AB18_418|AB19_307|AB20_440|AB21_136|AB22_194|AB23_705|AB24_991	-	314,235,228,236,87,32,32,44,503,513,579,512,481,678,827,939	0.321377064433589,0.257893949219335,0.230017884165635,0.259081836327345,0.120658135283364,0.0345674162820387,0.0285170332563698,0.0343274584205114	0	-0.2126	FALSE	UP_MUT	1
baso	ENSG00000119969.10	HELLS	chr10:96305624-96306173	+	altA	16	True	False	protein_coding	2_ss_annotated_(over_3_ss):96305664,96306134	41,56	96305664,96306118	regular	4	False	bcc_614474|Cycle_1	41,40	96305664,96306134	psi1+2:0.21,psi3+4:0.26,psi5+6:0.23,psi7+8:0.32,psi9+10:0.04,psi11+12:0.0,psi13+14:0.12,psi15+16:0.0,psi17+18:0.0,psi19+20:0.04,psi21+22:0.0,psi23+24:0.02	AS1_3|SB1_3|S1_0|ASSB1_3|AS2_4|SB2_3|S2_0|ASSB2_2|AS3_15|SB3_15|S3_0|ASSB3_15|AS4_14|SB4_15|S4_0|ASSB4_11|AS5_14|SB5_12|S5_0|ASSB5_12|AS6_9|SB6_19|S6_0|ASSB6_9|AS7_49|SB7_47|S7_0|ASSB7_47|AS8_47|SB8_58|S8_0|ASSB8_43|AS9_0|SB9_0|S9_0|ASSB9_0|AS10_1|SB10_1|S10_0|ASSB10_1|AS11_0|SB11_0|S11_0|ASSB11_0|AS12_0|SB12_0|S12_0|ASSB12_0|AS13_6|SB13_5|S13_0|ASSB13_5|AS14_6|SB14_8|S14_0|ASSB14_6|AS15_0|SB15_0…	AB1_8|AB2_14|AB3_24|AB4_54|AB5_22|AB6_39|AB7_69|AB8_109|AB9_7|AB10_12|AB11_2|AB12_3|AB13_25|AB14_45|AB15_14|AB16_18|AB17_28|AB18_42|AB19_20|AB20_26|AB21_15|AB22_26|AB23_87|AB24_125	-	10,20,21,45,9,0,0,3,31,50,61,81,59,57,80,58	0.2122085407388,0.250386398763524,0.223286951955894,0.316901408450704,0.112988220706758,0,0,0.0414039870506049	9.94137e-07	-0.2121	FALSE	UP_MUT	1
baso	NA	NA	chrY:15469812-15471687	+	ES	135	False	NA	NA	no_known_ss	38,135,41	15469849,15470968,15471102,15471647	regular	2	True	bcc_918029|Cycle_5813509	38,41	15469849,15471647	psi1+2:1.0,psi3+4:1.0,psi5+6:0.86,psi7+8:1.0,psi9+10:1.0,psi11+12:NaN,psi13+14:0.8,psi15+16:0.56,psi17+18:0.71,psi19+20:1.0,psi21+22:1.0,psi23+24:0.84	AS1_0|SB1_6|S1_53|ASSB1_0|AS2_2|SB2_1|S2_45|ASSB2_0|AS3_2|SB3_8|S3_68|ASSB3_0|AS4_0|SB4_9|S4_38|ASSB4_0|AS5_6|SB5_14|S5_58|ASSB5_0|AS6_15|SB6_18|S6_38|ASSB6_0|AS7_9|SB7_14|S7_262|ASSB7_0|AS8_2|SB8_9|S8_139|ASSB8_0|AS9_2|SB9_7|S9_24|ASSB9_0|AS10_1|SB10_4|S10_15|ASSB10_0|AS11_1|SB11_0|S11_0|ASSB11_0|AS12_0|SB12_0|S12_1|ASSB12_0|AS13_8|SB13_22|S13_69|ASSB13_0|AS14_17|SB14_21|S14_38|ASSB14_0|AS15_0|S…	AB1_0|AB2_0|AB3_0|AB4_0|AB5_2|AB6_7|AB7_0|AB8_0|AB9_0|AB10_0|AB11_0|AB12_0|AB13_4|AB14_12|AB15_2|AB16_4|AB17_2|AB18_19|AB19_0|AB20_0|AB21_0|AB22_0|AB23_1|AB24_12	-	139,70,137,193,133,34,148,33,0,0,9,0,14,11,24,0	1,1,0.848929327790415,1,0.778123379989632,0.532936507936508,0.694794390301878,1	0.00493409	-0.2108	FALSE	UP_MUT	1
baso	ENSG00000197223.7	C1D	chr2:68274413-68290130	-	altA	17	True	False	protein_coding	2_ss_annotated_(over_3_ss):68274451,68290090	56,41	68274468,68290090	regular	5	False	bcc_115319|Cycle_0	39,41	68274451,68290090	psi1+2:0.16,psi3+4:0.26,psi5+6:0.32,psi7+8:0.21,psi9+10:0.44,psi11+12:0.06,psi13+14:0.09,psi15+16:0.0,psi17+18:0.01,psi19+20:0.0,psi21+22:0.15,psi23+24:0.06	AS1_12|SB1_9|S1_0|ASSB1_9|AS2_12|SB2_11|S2_0|ASSB2_11|AS3_27|SB3_24|S3_0|ASSB3_24|AS4_36|SB4_31|S4_0|ASSB4_31|AS5_14|SB5_14|S5_0|ASSB5_14|AS6_18|SB6_17|S6_0|ASSB6_17|AS7_29|SB7_28|S7_0|ASSB7_28|AS8_39|SB8_37|S8_0|ASSB8_37|AS9_13|SB9_10|S9_0|ASSB9_10|AS10_13|SB10_13|S10_0|ASSB10_13|AS11_2|SB11_2|S11_0|ASSB11_2|AS12_2|SB12_2|S12_0|ASSB12_2|AS13_7|SB13_5|S13_0|ASSB13_5|AS14_8|SB14_8|S14_0|ASSB14_8|A…	AB1_35|AB2_54|AB3_54|AB4_77|AB5_20|AB6_35|AB7_74|AB8_128|AB9_10|AB10_15|AB11_25|AB12_32|AB13_41|AB14_65|AB15_15|AB16_23|AB17_51|AB18_71|AB19_45|AB20_70|AB21_21|AB22_35|AB23_111|AB24_152	-	28,35,31,30,11,0,2,0,124,83,55,92,90,67,140,144	0.15699467339501,0.258040733572943,0.317338451695457,0.211939244083363,0.0915712799167534,0,0.0116448326055313,0	3.44363e-10	-0.2103	FALSE	UP_MUT	1
baso	ENSG00000108395.9	TRIM37	chr17:57076784-57089728	-	ES	144	False	True	protein_coding	all_splice_sites_known_(4_ss)	37,144,40	57076820,57078959,57079102,57089689	regular	2	False	bcc_918029|Cycle_8049031	37,40	57076820,57089689	psi1+2:0.82,psi3+4:0.89,psi5+6:0.9,psi7+8:0.89,psi9+10:0.84,psi11+12:0.71,psi13+14:0.87,psi15+16:0.5,psi17+18:0.69,psi19+20:0.64,psi21+22:0.8,psi23+24:0.8	AS1_67|SB1_45|S1_27|ASSB1_0|AS2_54|SB2_41|S2_20|ASSB2_0|AS3_174|SB3_155|S3_77|ASSB3_0|AS4_139|SB4_143|S4_48|ASSB4_0|AS5_83|SB5_66|S5_53|ASSB5_0|AS6_70|SB6_76|S6_31|ASSB6_0|AS7_181|SB7_204|S7_126|ASSB7_0|AS8_160|SB8_204|S8_64|ASSB8_0|AS9_16|SB9_17|S9_5|ASSB9_0|AS10_14|SB10_6|S10_6|ASSB10_0|AS11_7|SB11_3|S11_6|ASSB11_0|AS12_7|SB12_1|S12_5|ASSB12_0|AS13_82|SB13_43|S13_47|ASSB13_0|AS14_69|SB14_42|S14…	AB1_9|AB2_9|AB3_12|AB4_22|AB5_10|AB6_6|AB7_20|AB8_20|AB9_2|AB10_2|AB11_1|AB12_2|AB13_5|AB14_9|AB15_11|AB16_13|AB17_8|AB18_7|AB19_13|AB20_12|AB21_4|AB22_3|AB23_18|AB24_22	-	304,452,353,397,206,112,97,144,25,22,16,18,12,43,17,31	0.809041578820032,0.877426511369939,0.884884591594231,0.884852519755695,0.856757048719888,0.475754399514536,0.665330482807768,0.61809465410558	6.27019e-05	-0.2101	FALSE	UP_MUT	1
baso	ENSG00000254859.1	RP11-661A12.5	chr8:144624101-144624319	-	IR	138	False	False	antisense	no_known_ss	219	-	regular	0	False	bcc_918029|Cycle_7782236	40,41	144624140,144624279	psi1+2:1.0,psi3+4:0.92,psi5+6:0.94,psi7+8:1.0,psi9+10:NaN,psi11+12:NaN,psi13+14:0.55,psi15+16:1.0,psi17+18:1.0,psi19+20:0.88,psi21+22:0.63,psi23+24:0.75	AS1_7|SB1_3|S1_6|ASSB1_0|AS2_6|SB2_6|S2_6|ASSB2_0|AS3_17|SB3_5|S3_2|ASSB3_0|AS4_5|SB4_13|S4_8|ASSB4_0|AS5_11|SB5_10|S5_2|ASSB5_0|AS6_6|SB6_6|S6_5|ASSB6_0|AS7_15|SB7_18|S7_8|ASSB7_0|AS8_18|SB8_16|S8_11|ASSB8_0|AS9_0|SB9_0|S9_1|ASSB9_0|AS10_0|SB10_1|S10_0|ASSB10_0|AS11_2|SB11_0|S11_0|ASSB11_0|AS12_1|SB12_1|S12_0|ASSB12_0|AS13_20|SB13_12|S13_1|ASSB13_0|AS14_8|SB14_12|S14_11|ASSB14_0|AS15_6|SB15_3|S1…	AB1_0|AB2_0|AB3_1|AB4_0|AB5_0|AB6_1|AB7_0|AB8_0|AB9_0|AB10_0|AB11_0|AB12_0|AB13_8|AB14_9|AB15_0|AB16_0|AB17_0|AB18_0|AB19_1|AB20_0|AB21_1|AB22_2|AB23_4|AB24_3	GT/AG	42,19,39,37,44,32,21,23,0,1,1,0,14,0,0,1	1,NaN,0.935168738898757,1,0.537556561085973,1,NaN,NaN	0.0408674	-0.2096	FALSE	UP_MUT	1
baso	ENSG00000114346.9	ECT2	chr3:172473124-172474812	+	ES	93	False	True	protein_coding	all_splice_sites_known_(4_ss)	41,93,40	172473164,172473273,172473365,172474773	regular	0	False	bcc_918029|Cycle_4569387	41,40	172473164,172474773	psi1+2:0.28,psi3+4:0.26,psi5+6:0.25,psi7+8:0.24,psi9+10:0.25,psi11+12:0.0,psi13+14:0.1,psi15+16:0.0,psi17+18:0.02,psi19+20:0.02,psi21+22:0.1,psi23+24:0.04	AS1_16|SB1_44|S1_0|ASSB1_0|AS2_23|SB2_31|S2_0|ASSB2_0|AS3_12|SB3_110|S3_10|ASSB3_0|AS4_54|SB4_73|S4_1|ASSB4_0|AS5_12|SB5_40|S5_4|ASSB5_0|AS6_23|SB6_27|S6_0|ASSB6_0|AS7_34|SB7_239|S7_15|ASSB7_0|AS8_115|SB8_134|S8_2|ASSB8_0|AS9_5|SB9_25|S9_1|ASSB9_0|AS10_7|SB10_21|S10_0|ASSB10_0|AS11_0|SB11_0|S11_0|ASSB11_0|AS12_0|SB12_0|S12_0|ASSB12_0|AS13_5|SB13_52|S13_2|ASSB13_0|AS14_31|SB14_32|S14_0|ASSB14_0|AS…	AB1_52|AB2_49|AB3_110|AB4_96|AB5_63|AB6_46|AB7_273|AB8_234|AB9_21|AB10_17|AB11_14|AB12_13|AB13_168|AB14_147|AB15_22|AB16_20|AB17_312|AB18_259|AB19_59|AB20_50|AB21_71|AB22_51|AB23_323|AB24_265	-	108,91,73,143,63,0,29,5,140,131,108,231,267,75,654,137	0.264226168901776,0.244356041770264,0.239344262295082,0.223709369024857,0.0989701518589632,0,0.0202247191011236,0.0167058532359856	0.00181336	-0.2089	FALSE	UP_MUT	1
baso	ENSG00000182552.10	RWDD4	chr4:184577076-184580122	-	altA	13	True	True	protein_coding	2_ss_annotated_(over_3_ss):184577114,184580082	52,41	184577127,184580082	regular	2	False	bcc_143692|Cycle_0	39,41	184577114,184580082	psi1+2:0.15,psi3+4:0.35,psi5+6:0.2,psi7+8:0.37,psi9+10:0.51,psi11+12:0.0,psi13+14:0.15,psi15+16:0.0,psi17+18:0.05,psi19+20:0.02,psi21+22:0.06,psi23+24:0.1	AS1_5|SB1_7|S1_0|ASSB1_5|AS2_10|SB2_6|S2_0|ASSB2_5|AS3_23|SB3_23|S3_0|ASSB3_22|AS4_28|SB4_26|S4_0|ASSB4_23|AS5_13|SB5_25|S5_0|ASSB5_13|AS6_10|SB6_22|S6_0|ASSB6_10|AS7_57|SB7_69|S7_0|ASSB7_55|AS8_39|SB8_37|S8_0|ASSB8_31|AS9_1|SB9_3|S9_0|ASSB9_1|AS10_4|SB10_5|S10_0|ASSB10_3|AS11_0|SB11_0|S11_0|ASSB11_0|AS12_0|SB12_0|S12_0|ASSB12_0|AS13_9|SB13_13|S13_0|ASSB13_8|AS14_9|SB14_10|S14_0|ASSB14_7|AS15_0|S…	AB1_23|AB2_35|AB3_32|AB4_53|AB5_32|AB6_49|AB7_72|AB8_81|AB9_1|AB10_4|AB11_6|AB12_10|AB13_35|AB14_67|AB15_16|AB16_22|AB17_35|AB18_50|AB19_32|AB20_45|AB21_21|AB22_35|AB23_78|AB24_124	-	17,34,23,46,18,0,6,3,81,54,80,70,86,67,97,97	0.152929270212527,0.351330405579953,0.198275862068966,0.361138370951914,0.152574698029243,0,0.0505209977897063,0.0259151279559443	2.39947e-08	-0.2087	FALSE	UP_MUT	1
baso	ENSG00000258289.3,ENSG00000125954.8	CHURC1,CHURC1-FNTB	chr14:65390804-65398896	+,+	ES	90	False	True	protein_coding,protein_coding	3_ss_annotated_(over_4_ss):65390844,65392798,65398856	41,90,41	65390844,65392709,65392798,65398856	regular	7	True	bcc_918029|Cycle_7135018	41,41	65390844,65398856	psi1+2:0.23,psi3+4:0.23,psi5+6:0.22,psi7+8:0.28,psi9+10:0.08,psi11+12:0.0,psi13+14:0.08,psi15+16:0.0,psi17+18:0.0,psi19+20:0.0,psi21+22:0.09,psi23+24:0.04	AS1_8|SB1_339|S1_0|ASSB1_0|AS2_14|SB2_225|S2_0|ASSB2_0|AS3_27|SB3_839|S3_0|ASSB3_0|AS4_33|SB4_547|S4_0|ASSB4_0|AS5_14|SB5_624|S5_0|ASSB5_0|AS6_23|SB6_451|S6_0|ASSB6_3|AS7_21|SB7_904|S7_1|ASSB7_0|AS8_37|SB8_660|S8_1|ASSB8_0|AS9_3|SB9_141|S9_0|ASSB9_0|AS10_2|SB10_107|S10_0|ASSB10_0|AS11_0|SB11_115|S11_0|ASSB11_0|AS12_0|SB12_82|S12_0|ASSB12_0|AS13_2|SB13_546|S13_0|ASSB13_0|AS14_6|SB14_342|S14_0|ASSB…	AB1_43|AB2_32|AB3_117|AB4_87|AB5_73|AB6_54|AB7_87|AB8_68|AB9_32|AB10_26|AB11_21|AB12_15|AB13_58|AB14_34|AB15_48|AB16_25|AB17_46|AB18_36|AB19_78|AB20_52|AB21_21|AB22_11|AB23_127|AB24_90	-	61,76,70,54,14,0,0,0,104,129,126,71,78,130,94,163	0.218523372651813,0.219282195636875,0.209397344228805,0.266105769230769,0.0788244987640758,0,0,0	0	-0.2086	FALSE	UP_MUT	1
baso	ENSG00000141504.7	SAT2	chr17:7530693-7530927	-	altD	13	True	True	protein_coding	all_splice_sites_known_(3_ss)	40,53	7530732,7530875	regular	1	False	bcc_1193191|Cycle_2	40,40	7530732,7530888	psi1+2:0.3,psi3+4:0.49,psi5+6:0.32,psi7+8:0.49,psi9+10:0.09,psi11+12:0.15,psi13+14:0.13,psi15+16:0.15,psi17+18:0.07,psi19+20:0.05,psi21+22:NaN,psi23+24:0.16	AS1_11|SB1_1|S1_0|ASSB1_1|AS2_4|SB2_5|S2_0|ASSB2_1|AS3_22|SB3_5|S3_0|ASSB3_5|AS4_10|SB4_6|S4_0|ASSB4_4|AS5_11|SB5_1|S5_0|ASSB5_1|AS6_7|SB6_5|S6_0|ASSB6_5|AS7_12|SB7_2|S7_0|ASSB7_2|AS8_13|SB8_14|S8_0|ASSB8_8|AS9_12|SB9_0|S9_0|ASSB9_0|AS10_3|SB10_2|S10_0|ASSB10_1|AS11_5|SB11_0|S11_0|ASSB11_0|AS12_2|SB12_1|S12_0|ASSB12_0|AS13_6|SB13_0|S13_0|ASSB13_0|AS14_3|SB14_3|S14_0|ASSB14_3|AS15_5|SB15_0|S15_0|A…	AB1_5|AB2_11|AB3_1|AB4_11|AB5_0|AB6_11|AB7_3|AB8_15|AB9_8|AB10_19|AB11_0|AB12_10|AB13_2|AB14_15|AB15_2|AB16_8|AB17_3|AB18_9|AB19_3|AB20_15|AB21_0|AB22_1|AB23_18|AB24_29	-	11,8,6,9,3,4,1,1,22,8,11,8,14,18,14,23	0.300751879699248,NaN,0.31936127744511,NaN,0.155642023346303,0.160481444332999,0.0578871201157742,0.0360522757999099	0.00674215	-0.2075	FALSE	UP_MUT	1
baso	ENSG00000009790.10	TRAF3IP3	chr1:209953911-209954728	+	IR	738	False	False	protein_coding	all_splice_sites_known_(2_ss)	818	-	regular	0	False	bcc_897501|Cycle_0	41,39	209953951,209954690	psi1+2:0.83,psi3+4:1.0,psi5+6:0.84,psi7+8:0.89,psi9+10:0.27,psi11+12:0.21,psi13+14:0.81,psi15+16:0.57,psi17+18:0.8,psi19+20:0.57,psi21+22:0.88,psi23+24:0.79	AS1_4|SB1_15|S1_75|ASSB1_0|AS2_9|SB2_15|S2_71|ASSB2_0|AS3_10|SB3_36|S3_204|ASSB3_0|AS4_15|SB4_39|S4_206|ASSB4_0|AS5_4|SB5_36|S5_104|ASSB5_0|AS6_10|SB6_37|S6_105|ASSB6_0|AS7_4|SB7_59|S7_264|ASSB7_0|AS8_23|SB8_57|S8_271|ASSB8_0|AS9_7|SB9_14|S9_48|ASSB9_0|AS10_7|SB10_10|S10_48|ASSB10_0|AS11_3|SB11_3|S11_13|ASSB11_0|AS12_1|SB12_7|S12_13|ASSB12_0|AS13_4|SB13_25|S13_96|ASSB13_0|AS14_14|SB14_36|S14_95|A…	AB1_2|AB2_2|AB3_0|AB4_0|AB5_0|AB6_5|AB7_0|AB8_8|AB9_20|AB10_17|AB11_7|AB12_7|AB13_3|AB14_3|AB15_5|AB16_4|AB17_3|AB18_3|AB19_11|AB20_6|AB21_1|AB22_1|AB23_10|AB24_7	GT/AG	239,292,235,268,192,195,252,259,6,0,5,4,5,16,7,21	0.795738305310471,1,0.821319353429445,0.867594690838459,0.789717223650386,0.543781372002231,0.778799351000541,0.546730698189878	0.00150541	-0.2064	FALSE	UP_MUT	1
baso	ENSG00000133243.4	BTBD2	chr19:1988454-1988649	-	IR	115	True	False	protein_coding	no_known_ss	196	-	regular	0	False	bcc_918029|Cycle_187826	40,40	1988493,1988610	psi1+2:1.0,psi3+4:1.0,psi5+6:0.93,psi7+8:1.0,psi9+10:NaN,psi11+12:NaN,psi13+14:1.0,psi15+16:0.54,psi17+18:NaN,psi19+20:0.77,psi21+22:NaN,psi23+24:0.89	AS1_11|SB1_3|S1_2|ASSB1_0|AS2_13|SB2_5|S2_2|ASSB2_0|AS3_13|SB3_12|S3_0|ASSB3_0|AS4_21|SB4_4|S4_0|ASSB4_0|AS5_16|SB5_6|S5_5|ASSB5_0|AS6_11|SB6_5|S6_2|ASSB6_0|AS7_12|SB7_9|S7_3|ASSB7_0|AS8_19|SB8_5|S8_2|ASSB8_0|AS9_5|SB9_0|S9_2|ASSB9_0|AS10_2|SB10_0|S10_2|ASSB10_0|AS11_0|SB11_1|S11_0|ASSB11_0|AS12_0|SB12_0|S12_0|ASSB12_0|AS13_10|SB13_6|S13_4|ASSB13_0|AS14_13|SB14_10|S14_3|ASSB14_0|AS15_3|SB15_3|S15…	AB1_0|AB2_0|AB3_0|AB4_0|AB5_1|AB6_0|AB7_0|AB8_0|AB9_1|AB10_0|AB11_0|AB12_0|AB13_0|AB14_0|AB15_3|AB16_3|AB17_0|AB18_0|AB19_1|AB20_1|AB21_0|AB22_0|AB23_3|AB24_2	CT/AC	28,20,29,15,33,28,7,19,0,0,1,0,0,11,0,3	1,NaN,0.922098569157393,NaN,1,0.509554140127389,NaN,NaN	0.0318334	-0.2063	FALSE	UP_MUT	1
baso	ENSG00000104884.10	ERCC2	chr19:45854235-45854581	-	IR	263	True	True	protein_coding	all_splice_sites_known_(2_ss)	347	-	regular	3	False	bcc_918029|Cycle_475541	41,38	45854275,45854544	psi1+2:0.65,psi3+4:0.98,psi5+6:1.0,psi7+8:0.86,psi9+10:0.94,psi11+12:0.5,psi13+14:0.66,psi15+16:0.66,psi17+18:0.62,psi19+20:0.77,psi21+22:1.0,psi23+24:0.95	AS1_13|SB1_3|S1_48|ASSB1_0|AS2_16|SB2_1|S2_39|ASSB2_0|AS3_23|SB3_47|S3_176|ASSB3_0|AS4_46|SB4_44|S4_148|ASSB4_0|AS5_8|SB5_19|S5_84|ASSB5_0|AS6_19|SB6_16|S6_76|ASSB6_0|AS7_22|SB7_24|S7_138|ASSB7_0|AS8_38|SB8_11|S8_119|ASSB8_0|AS9_5|SB9_3|S9_26|ASSB9_0|AS10_10|SB10_3|S10_27|ASSB10_0|AS11_2|SB11_7|S11_16|ASSB11_0|AS12_4|SB12_5|S12_14|ASSB12_0|AS13_13|SB13_9|S13_73|ASSB13_0|AS14_19|SB14_3|S14_63|ASSB…	AB1_7|AB2_6|AB3_1|AB4_2|AB5_0|AB6_0|AB7_10|AB8_4|AB9_1|AB10_0|AB11_7|AB12_4|AB13_12|AB14_9|AB15_9|AB16_8|AB17_15|AB18_8|AB19_11|AB20_6|AB21_0|AB22_0|AB23_6|AB24_3	CT/AC	132,291,206,147,136,231,170,279,18,2,0,6,18,30,26,21	0.625404821878374,0.970696280032091,1,0.847973713033954,0.632371983519717,0.636763320422904,0.598164974167112,0.751534369885434	0.00713093	-0.2063	FALSE	UP_MUT	1
baso	ENSG00000108509.16	CAMTA2	chr17:4885417-4886092	-	altA	15	False	True	protein_coding	all_splice_sites_known_(3_ss)	54,41	4885470,4886052	regular	9	False	bcc_181895|Cycle_6	39,41	4885455,4886052	psi1+2:0.38,psi3+4:0.38,psi5+6:0.36,psi7+8:0.43,psi9+10:0.53,psi11+12:NaN,psi13+14:0.29,psi15+16:0.17,psi17+18:0.09,psi19+20:0.17,psi21+22:0.21,psi23+24:0.21	AS1_16|SB1_19|S1_0|ASSB1_16|AS2_24|SB2_24|S2_0|ASSB2_21|AS3_24|SB3_38|S3_0|ASSB3_24|AS4_52|SB4_62|S4_0|ASSB4_49|AS5_22|SB5_23|S5_0|ASSB5_21|AS6_40|SB6_46|S6_0|ASSB6_37|AS7_45|SB7_65|S7_0|ASSB7_45|AS8_99|SB8_106|S8_0|ASSB8_90|AS9_13|SB9_21|S9_0|ASSB9_13|AS10_26|SB10_33|S10_0|ASSB10_24|AS11_0|SB11_0|S11_0|ASSB11_0|AS12_0|SB12_0|S12_0|ASSB12_0|AS13_17|SB13_24|S13_0|ASSB13_17|AS14_32|SB14_33|S14_0|AS…	AB1_21|AB2_39|AB3_41|AB4_70|AB5_47|AB6_54|AB7_81|AB8_96|AB9_13|AB10_18|AB11_1|AB12_1|AB13_43|AB14_72|AB15_17|AB16_26|AB17_47|AB18_55|AB19_15|AB20_19|AB21_19|AB22_27|AB23_76|AB24_125	-	60,50,65,70,46,18,14,10,83,70,100,81,97,76,117,43	0.378399684666929,0.375586854460094,0.353741496598639,0.42121098157202,0.285381930981,0.166281755196305,0.0915406620351451,0.163766632548618	0.0108371	-0.2055	FALSE	UP_MUT	1
baso	ENSG00000182179.6	UBA7	chr3:49848848-49849343	-	altA	14	True	False	protein_coding	2_ss_annotated_(over_3_ss):49848888,49849303	55,41	49848902,49849303	regular	2	False	bcc_1024561|Cycle_0	41,41	49848888,49849303	psi1+2:0.32,psi3+4:0.46,psi5+6:0.15,psi7+8:0.39,psi9+10:0.37,psi11+12:NaN,psi13+14:0.16,psi15+16:0.0,psi17+18:0.0,psi19+20:0.06,psi21+22:0.0,psi23+24:0.02	AS1_5|SB1_6|S1_0|ASSB1_5|AS2_2|SB2_3|S2_0|ASSB2_1|AS3_1|SB3_2|S3_0|ASSB3_1|AS4_1|SB4_1|S4_0|ASSB4_0|AS5_1|SB5_1|S5_0|ASSB5_1|AS6_2|SB6_2|S6_0|ASSB6_2|AS7_4|SB7_6|S7_0|ASSB7_4|AS8_4|SB8_4|S8_0|ASSB8_4|AS9_3|SB9_3|S9_0|ASSB9_3|AS10_1|SB10_1|S10_0|ASSB10_1|AS11_0|SB11_0|S11_0|ASSB11_0|AS12_0|SB12_0|S12_0|ASSB12_0|AS13_1|SB13_1|S13_0|ASSB13_1|AS14_1|SB14_3|S14_0|ASSB14_1|AS15_0|SB15_0|S15_0|ASSB15_0|…	AB1_7|AB2_8|AB3_2|AB4_1|AB5_5|AB6_10|AB7_3|AB8_8|AB9_1|AB10_5|AB11_1|AB12_1|AB13_4|AB14_5|AB15_9|AB16_13|AB17_4|AB18_13|AB19_13|AB20_16|AB21_16|AB22_21|AB23_38|AB24_47	-	11,2,3,4,2,0,0,3,21,2,15,5,8,39,19,36	0.309115832762166,NaN,0.145907473309609,NaN,NaN,0,0,0.06645056726094	0.015348	-0.2054	FALSE	UP_MUT	1
baso	ENSG00000079134.7	THOC1	chr18:224141-224964	-	altA	21	False	False	protein_coding	all_splice_sites_known_(3_ss)	60,41	224200,224924	regular	0	True	bcc_918029|Cycle_12202308	39,41	224179,224924	psi1+2:0.32,psi3+4:0.27,psi5+6:0.34,psi7+8:0.22,psi9+10:0.31,psi11+12:0.08,psi13+14:0.14,psi15+16:0.07,psi17+18:0.05,psi19+20:0.06,psi21+22:0.07,psi23+24:0.09	AS1_63|SB1_61|S1_0|ASSB1_61|AS2_64|SB2_65|S2_0|ASSB2_58|AS3_166|SB3_157|S3_0|ASSB3_157|AS4_168|SB4_151|S4_0|ASSB4_130|AS5_100|SB5_95|S5_0|ASSB5_95|AS6_99|SB6_97|S6_0|ASSB6_88|AS7_127|SB7_113|S7_0|ASSB7_112|AS8_146|SB8_119|S8_0|ASSB8_107|AS9_19|SB9_18|S9_0|ASSB9_18|AS10_23|SB10_19|S10_0|ASSB10_16|AS11_6|SB11_6|S11_0|ASSB11_6|AS12_7|SB12_7|S12_0|ASSB12_7|AS13_46|SB13_36|S13_0|ASSB13_36|AS14_49|SB14…	AB1_94|AB2_136|AB3_330|AB4_383|AB5_136|AB6_180|AB7_308|AB8_403|AB9_33|AB10_39|AB11_47|AB12_68|AB13_169|AB14_236|AB15_154|AB16_201|AB17_165|AB18_226|AB19_198|AB20_263|AB21_90|AB22_97|AB23_548|AB24_719	-	182,209,199,112,68,57,29,44,320,452,313,324,343,630,448,579	0.310580204778157,0.268069005322901,0.334925209854207,0.214950580558488,0.135718384352469,0.0668719753629564,0.0487722838883283,0.0567751092759561	4.98467e-12	-0.2051	FALSE	UP_MUT	1
baso	ENSG00000134283.13	PPHLN1	chr12:42836503-42839833	+	altA	45	False	True	protein_coding	2_ss_annotated_(over_3_ss):42836543,42839793	41,86	42836543,42839748	regular	2	False	bcc_918029|Cycle_13261322	41,41	42836543,42839793	psi1+2:0.28,psi3+4:0.45,psi5+6:0.36,psi7+8:0.21,psi9+10:0.0,psi11+12:NaN,psi13+14:0.29,psi15+16:0.0,psi17+18:0.05,psi19+20:0.11,psi21+22:0.09,psi23+24:0.06	AS1_5|SB1_10|S1_0|ASSB1_5|AS2_6|SB2_8|S2_0|ASSB2_3|AS3_12|SB3_36|S3_0|ASSB3_11|AS4_17|SB4_30|S4_0|ASSB4_12|AS5_8|SB5_17|S5_0|ASSB5_8|AS6_7|SB6_14|S6_0|ASSB6_6|AS7_6|SB7_22|S7_0|ASSB7_6|AS8_7|SB8_19|S8_0|ASSB8_3|AS9_0|SB9_4|S9_0|ASSB9_0|AS10_0|SB10_3|S10_0|ASSB10_0|AS11_0|SB11_2|S11_0|ASSB11_0|AS12_0|SB12_0|S12_0|ASSB12_0|AS13_5|SB13_19|S13_0|ASSB13_1|AS14_3|SB14_9|S14_0|ASSB14_0|AS15_0|SB15_4|S15…	AB1_14|AB2_10|AB3_18|AB4_11|AB5_10|AB6_9|AB7_26|AB8_18|AB9_6|AB10_6|AB11_1|AB12_1|AB13_14|AB14_10|AB15_8|AB16_2|AB17_30|AB18_22|AB19_14|AB20_13|AB21_14|AB22_14|AB23_47|AB24_33	-	19,22,16,8,13,0,5,6,33,18,19,20,20,18,60,34	0.271003652809184,0.441075794621027,0.352214765100671,0.205256570713392,0.295618413754853,0,0.0510585305105853,0.102286902286902	0.0120237	-0.2051	FALSE	UP_MUT	1
baso	ENSG00000105176.13	URI1	chr19:30433532-30476169	+	ES	35	True	True	protein_coding	all_splice_sites_known_(4_ss)	40,35,40	30433571,30462100,30462134,30476130	regular	0	False	bcc_389204|Cycle_0	40,40	30433571,30476130	psi1+2:0.75,psi3+4:0.76,psi5+6:0.76,psi7+8:0.73,psi9+10:0.71,psi11+12:NaN,psi13+14:0.57,psi15+16:0.65,psi17+18:0.54,psi19+20:0.43,psi21+22:0.76,psi23+24:0.61	AS1_13|SB1_19|S1_0|ASSB1_12|AS2_32|SB2_52|S2_0|ASSB2_27|AS3_37|SB3_42|S3_0|ASSB3_31|AS4_77|SB4_123|S4_0|ASSB4_55|AS5_31|SB5_40|S5_0|ASSB5_28|AS6_62|SB6_105|S6_0|ASSB6_48|AS7_54|SB7_56|S7_0|ASSB7_47|AS8_94|SB8_192|S8_0|ASSB8_69|AS9_8|SB9_6|S9_0|ASSB9_5|AS10_14|SB10_24|S10_0|ASSB10_8|AS11_2|SB11_1|S11_0|ASSB11_1|AS12_2|SB12_7|S12_0|ASSB12_1|AS13_10|SB13_12|S13_0|ASSB13_8|AS14_31|SB14_58|S14_0|ASSB1…	AB1_4|AB2_8|AB3_4|AB4_28|AB5_4|AB6_21|AB7_6|AB8_42|AB9_2|AB10_6|AB11_0|AB12_1|AB13_6|AB14_21|AB15_0|AB16_8|AB17_8|AB18_21|AB19_12|AB20_22|AB21_1|AB22_6|AB23_8|AB24_49	-	71,90,109,82,42,37,54,44,17,20,25,22,23,14,33,43	0.743942370661428,0.757894736842105,0.752048296679603,0.721672167216722,0.559533721898418,0.647702407002188,0.532347504621072,0.415829887773184	0.00389109	-0.205	FALSE	UP_MUT	1
baso	ENSG00000142864.10	SERBP1	chr1:67890602-67890805	-	altA	18	False	True	protein_coding	all_splice_sites_known_(3_ss)	59,40	67890660,67890766	regular	0	False	bcc_735866|Cycle_0	41,40	67890642,67890766	psi1+2:0.82,psi3+4:0.83,psi5+6:0.78,psi7+8:0.79,psi9+10:0.88,psi11+12:0.64,psi13+14:0.7,psi15+16:0.57,psi17+18:0.57,psi19+20:0.56,psi21+22:0.61,psi23+24:0.6	AS1_2190|SB1_2131|S1_0|ASSB1_2108|AS2_2230|SB2_2481|S2_0|ASSB2_2114|AS3_5359|SB3_5300|S3_0|ASSB3_5275|AS4_5651|SB4_6420|S4_0|ASSB4_5371|AS5_3105|SB5_3070|S5_0|ASSB5_3045|AS6_3176|SB6_3564|S6_0|ASSB6_3016|AS7_8717|SB7_8637|S7_0|ASSB7_8569|AS8_9142|SB8_10331|S8_0|ASSB8_8826|AS9_875|SB9_866|S9_0|ASSB9_861|AS10_820|SB10_954|S10_0|ASSB10_802|AS11_401|SB11_396|S11_0|ASSB11_394|AS12_400|SB12_442|S12_0|A…	AB1_321|AB2_531|AB3_637|AB4_1255|AB5_533|AB6_1004|AB7_1306|AB8_2609|AB9_74|AB10_118|AB11_133|AB12_249|AB13_672|AB14_1291|AB15_458|AB16_927|AB17_1289|AB18_2443|AB19_1060|AB20_1890|AB21_510|AB22_896|AB23_2861|AB24_5119	-	6255,7143,6380,8274,4757,3935,6748,5755,1184,1201,1525,1783,1664,2458,4275,3707	0.812115004544209,0.829531084673153,0.773906597479615,0.791526270474814,0.700508860055304,0.567066433958337,0.563601436565606,0.559510435120771	2.5942e-05	-0.2041	FALSE	UP_MUT	1
baso	ENSG00000168591.11	TMUB2	chr17:42266627-42266831	+	altA	13	True	True	protein_coding	all_splice_sites_known_(3_ss)	41,53	42266667,42266779	regular	2	False	bcc_127204|Cycle_1	41,40	42266667,42266792	psi1+2:0.68,psi3+4:0.34,psi5+6:0.4,psi7+8:0.38,psi9+10:0.5,psi11+12:NaN,psi13+14:0.41,psi15+16:0.14,psi17+18:0.23,psi19+20:0.21,psi21+22:0.13,psi23+24:0.17	AS1_15|SB1_24|S1_0|ASSB1_14|AS2_18|SB2_15|S2_0|ASSB2_12|AS3_19|SB3_41|S3_0|ASSB3_19|AS4_17|SB4_36|S4_0|ASSB4_14|AS5_15|SB5_28|S5_0|ASSB5_13|AS6_9|SB6_26|S6_0|ASSB6_8|AS7_33|SB7_70|S7_0|ASSB7_32|AS8_29|SB8_63|S8_0|ASSB8_26|AS9_10|SB9_23|S9_0|ASSB9_10|AS10_9|SB10_10|S10_0|ASSB10_5|AS11_1|SB11_1|S11_0|ASSB11_1|AS12_1|SB12_2|S12_0|ASSB12_1|AS13_17|SB13_32|S13_0|ASSB13_17|AS14_12|SB14_25|S14_0|ASSB14_…	AB1_6|AB2_8|AB3_38|AB4_29|AB5_23|AB6_13|AB7_60|AB8_34|AB9_12|AB10_8|AB11_0|AB12_0|AB13_23|AB14_16|AB15_15|AB16_7|AB17_20|AB18_16|AB19_18|AB20_9|AB21_12|AB22_6|AB23_43|AB24_21	-	47,25,27,30,26,7,14,10,19,43,36,43,33,39,41,34	0.680672268907563,0.333772869622548,0.392568659127625,0.375463535228677,0.404377880184332,0.133947554925585,0.227345629510826,0.202196704942586	0.0119703	-0.2037	FALSE	UP_MUT	1
baso	ENSG00000105281.8	SLC1A5	chr19:47287779-47288192	-	IR	335	True	True	protein_coding	1_ss_annotated_(over_2_ss):47287816	414	-	regular	0	True	bcc_918029|Cycle_18276565	38,41	47287816,47288152	psi1+2:0.66,psi3+4:1.0,psi5+6:0.93,psi7+8:0.89,psi9+10:NaN,psi11+12:NaN,psi13+14:0.76,psi15+16:0.69,psi17+18:0.57,psi19+20:0.73,psi21+22:0.79,psi23+24:0.77	AS1_15|SB1_3|S1_52|ASSB1_0|AS2_16|SB2_7|S2_58|ASSB2_0|AS3_33|SB3_9|S3_108|ASSB3_0|AS4_37|SB4_9|S4_128|ASSB4_0|AS5_30|SB5_12|S5_100|ASSB5_0|AS6_39|SB6_14|S6_116|ASSB6_0|AS7_88|SB7_31|S7_236|ASSB7_0|AS8_85|SB8_34|S8_269|ASSB8_0|AS9_5|SB9_1|S9_6|ASSB9_0|AS10_5|SB10_1|S10_6|ASSB10_0|AS11_2|SB11_0|S11_3|ASSB11_0|AS12_4|SB12_0|S12_3|ASSB12_0|AS13_51|SB13_12|S13_123|ASSB13_0|AS14_44|SB14_15|S14_146|ASSB…	AB1_4|AB2_10|AB3_0|AB4_0|AB5_1|AB6_3|AB7_7|AB8_9|AB9_0|AB10_1|AB11_0|AB12_1|AB13_5|AB14_17|AB15_6|AB16_7|AB17_16|AB18_30|AB19_5|AB20_11|AB21_2|AB22_4|AB23_2|AB24_20	GN/AG	181,173,266,289,274,236,324,258,19,0,4,7,19,23,53,20	0.645116174148432,1,0.926951918835465,0.887364452563255,0.733464353483329,0.661932826812469,0.538432411965165,0.711115763031191	0.00166832	-0.2036	FALSE	UP_MUT	1
baso	ENSG00000176438.8	SYNE3	chr14:95903270-95905402	-	altAD	3	False	True	protein_coding	1_ss_annotated_(over_4_ss):95903318	49,33	95903318,95905370	regular	2	False	bcc_918029|Cycle_13010980	38,41	95903307,95905362	psi1+2:1.0,psi3+4:0.4,psi5+6:1.0,psi7+8:1.0,psi9+10:1.0,psi11+12:0.81,psi13+14:1.0,psi15+16:0.64,psi17+18:0.01,psi19+20:0.94,psi21+22:1.0,psi23+24:0.36	AS1_21|SB1_21|S1_0|ASSB1_21|AS2_6|SB2_6|S2_0|ASSB2_6|AS3_30|SB3_30|S3_0|ASSB3_30|AS4_17|SB4_17|S4_0|ASSB4_17|AS5_31|SB5_31|S5_0|ASSB5_31|AS6_16|SB6_16|S6_0|ASSB6_16|AS7_142|SB7_142|S7_0|ASSB7_142|AS8_116|SB8_116|S8_0|ASSB8_116|AS9_8|SB9_8|S9_0|ASSB9_8|AS10_8|SB10_8|S10_0|ASSB10_8|AS11_6|SB11_6|S11_0|ASSB11_6|AS12_3|SB12_3|S12_0|ASSB12_3|AS13_66|SB13_66|S13_0|ASSB13_66|AS14_47|SB14_47|S14_0|ASSB14…	AB1_0|AB2_0|AB3_40|AB4_27|AB5_0|AB6_0|AB7_0|AB8_0|AB9_0|AB10_0|AB11_1|AB12_1|AB13_0|AB14_0|AB15_3|AB16_2|AB17_63|AB18_46|AB19_0|AB20_1|AB21_0|AB22_0|AB23_66|AB24_46	-	38,30,47,118,96,16,1,20,0,43,0,0,0,9,125,1	1,0.401967435549525,1,1,1,0.631368631368631,0.00764836867073289,0.950661853188929	0.0243063	-0.2031	FALSE	UP_MUT	1
baso	ENSG00000108395.9	TRIM37	chr17:57079037-57089729	-	altA	27	False	False	protein_coding	all_splice_sites_known_(3_ss)	66,41	57079102,57089689	regular	2	False	bcc_918029|Cycle_17424727	39,41	57079075,57089689	psi1+2:0.25,psi3+4:0.36,psi5+6:0.29,psi7+8:0.32,psi9+10:0.24,psi11+12:0.1,psi13+14:0.2,psi15+16:0.07,psi17+18:0.06,psi19+20:0.07,psi21+22:0.11,psi23+24:0.09	AS1_45|SB1_46|S1_0|ASSB1_41|AS2_42|SB2_29|S2_0|ASSB2_22|AS3_155|SB3_149|S3_0|ASSB3_142|AS4_140|SB4_116|S4_0|ASSB4_103|AS5_66|SB5_63|S5_0|ASSB5_60|AS6_76|SB6_51|S6_0|ASSB6_40|AS7_206|SB7_212|S7_0|ASSB7_196|AS8_205|SB8_161|S8_0|ASSB8_147|AS9_16|SB9_18|S9_0|ASSB9_16|AS10_7|SB10_5|S10_0|ASSB10_5|AS11_3|SB11_4|S11_0|ASSB11_3|AS12_1|SB12_1|S12_0|ASSB12_1|AS13_42|SB13_49|S13_0|ASSB13_40|AS14_43|SB14_37|…	AB1_127|AB2_69|AB3_262|AB4_135|AB5_145|AB6_91|AB7_394|AB8_244|AB9_32|AB10_20|AB11_17|AB12_10|AB13_170|AB14_106|AB15_94|AB16_47|AB17_234|AB18_106|AB19_207|AB20_146|AB21_89|AB22_67|AB23_632|AB24_366	-	118,181,127,178,74,25,33,41,272,252,234,291,234,250,389,444	0.244914902449149,0.349387124794904,0.288652764361611,0.313815369019547,0.191226823438207,0.0695652173913043,0.059643494566568,0.0645821847680555	4.40569e-10	-0.2029	FALSE	UP_MUT	1
baso	ENSG00000197008.5	ZNF138	chr7:64275993-64291869	+	ES	137	True	True	protein_coding	all_splice_sites_known_(4_ss)	39,137,41	64276031,64291318,64291454,64291829	regular	12	False	bcc_918029|Cycle_17806462	39,41	64276031,64291829	psi1+2:0.53,psi3+4:0.59,psi5+6:0.36,psi7+8:0.41,psi9+10:0.15,psi11+12:0.22,psi13+14:0.43,psi15+16:0.27,psi17+18:0.17,psi19+20:0.19,psi21+22:0.26,psi23+24:0.39	AS1_2|SB1_9|S1_5|ASSB1_0|AS2_2|SB2_11|S2_7|ASSB2_0|AS3_1|SB3_38|S3_43|ASSB3_0|AS4_3|SB4_53|S4_28|ASSB4_0|AS5_3|SB5_11|S5_10|ASSB5_0|AS6_6|SB6_19|S6_10|ASSB6_0|AS7_2|SB7_20|S7_29|ASSB7_0|AS8_12|SB8_36|S8_12|ASSB8_0|AS9_0|SB9_4|S9_2|ASSB9_0|AS10_0|SB10_5|S10_1|ASSB10_0|AS11_0|SB11_2|S11_2|ASSB11_0|AS12_1|SB12_2|S12_1|ASSB12_0|AS13_1|SB13_16|S13_19|ASSB13_0|AS14_3|SB14_26|S14_11|ASSB14_0|AS15_0|SB15…	AB1_1|AB2_6|AB3_10|AB4_12|AB5_12|AB6_15|AB7_11|AB8_28|AB9_2|AB10_5|AB11_1|AB12_6|AB13_4|AB14_16|AB15_8|AB16_10|AB17_15|AB18_16|AB19_21|AB20_24|AB21_3|AB22_5|AB23_30|AB24_26	-	28,50,38,31,32,30,18,33,10,14,27,18,17,32,36,57	0.507936507936508,0.568343279340722,0.341611417013148,0.388349514563107,0.409665546487438,0.256849315068493,0.155642023346304,0.175894463322007	0.0147002	-0.202	FALSE	UP_MUT	1
baso	ENSG00000267426.1,ENSG00000188878.12	RP11-552F3.12,FBF1	chr17:73919681-73921468	-,-	altA	3	False	True	protein_coding,protein_coding	all_splice_sites_known_(3_ss)	42,41	73919722,73921428	regular	0	False	bcc_918029|Cycle_17696948	39,41	73919719,73921428	psi1+2:0.77,psi3+4:0.45,psi5+6:0.53,psi7+8:0.5,psi9+10:0.38,psi11+12:NaN,psi13+14:0.32,psi15+16:0.3,psi17+18:0.36,psi19+20:0.46,psi21+22:0.53,psi23+24:0.43	AS1_16|SB1_16|S1_0|ASSB1_16|AS2_12|SB2_14|S2_0|ASSB2_12|AS3_23|SB3_23|S3_0|ASSB3_23|AS4_14|SB4_15|S4_0|ASSB4_14|AS5_17|SB5_17|S5_0|ASSB5_17|AS6_12|SB6_12|S6_0|ASSB6_12|AS7_42|SB7_42|S7_0|ASSB7_42|AS8_15|SB8_15|S8_0|ASSB8_15|AS9_3|SB9_3|S9_0|ASSB9_3|AS10_4|SB10_4|S10_0|ASSB10_4|AS11_0|SB11_0|S11_0|ASSB11_0|AS12_1|SB12_1|S12_0|ASSB12_1|AS13_13|SB13_13|S13_0|ASSB13_13|AS14_5|SB14_6|S14_0|ASSB14_5|AS…	AB1_5|AB2_3|AB3_20|AB4_23|AB5_14|AB6_11|AB7_32|AB8_24|AB9_7|AB10_4|AB11_0|AB12_0|AB13_18|AB14_19|AB15_17|AB16_10|AB17_17|AB18_10|AB19_16|AB20_9|AB21_5|AB22_2|AB23_68|AB24_68	-	39,23,29,26,15,21,18,28,11,27,25,26,31,48,31,31	0.773617654351599,0.450869884832149,0.527872582480091,0.49079754601227,0.318049297641134,0.296610169491525,0.358833790181909,0.465406191564513	0.0246485	-0.2011	FALSE	UP_MUT	1
baso	ENSG00000230124.2	RP5-1180C10.2	chr1:180242494-180243112	-	altA	10	True	False	antisense	2_ss_annotated_(over_3_ss):180242533,180243072	50,41	180242543,180243072	regular	2	False	bcc_472962|Cycle_2	40,41	180242533,180243072	psi1+2:0.47,psi3+4:0.28,psi5+6:0.14,psi7+8:0.24,psi9+10:0.64,psi11+12:NaN,psi13+14:0.0,psi15+16:0.0,psi17+18:0.0,psi19+20:0.0,psi21+22:0.0,psi23+24:0.0	AS1_5|SB1_6|S1_0|ASSB1_5|AS2_3|SB2_1|S2_0|ASSB2_1|AS3_8|SB3_9|S3_0|ASSB3_8|AS4_2|SB4_2|S4_0|ASSB4_2|AS5_2|SB5_2|S5_0|ASSB5_2|AS6_2|SB6_0|S6_0|ASSB6_0|AS7_2|SB7_2|S7_0|ASSB7_2|AS8_3|SB8_5|S8_0|ASSB8_3|AS9_4|SB9_4|S9_0|ASSB9_4|AS10_2|SB10_2|S10_0|ASSB10_2|AS11_0|SB11_0|S11_0|ASSB11_0|AS12_0|SB12_0|S12_0|ASSB12_0|AS13_0|SB13_2|S13_0|ASSB13_0|AS14_1|SB14_0|S14_0|ASSB14_0|AS15_0|SB15_0|S15_0|ASSB15_0|…	AB1_4|AB2_2|AB3_12|AB4_11|AB5_6|AB6_5|AB7_7|AB8_7|AB9_2|AB10_1|AB11_3|AB12_0|AB13_10|AB14_1|AB15_6|AB16_3|AB17_3|AB18_3|AB19_7|AB20_8|AB21_4|AB22_4|AB23_15|AB24_14	-	8,6,2,2,0,0,0,0,8,15,11,6,9,16,7,19	NaN,0.262560777957861,0.139294926913156,NaN,NaN,0,NaN,0	0.000189455	-0.2009	FALSE	UP_MUT	1
baso	ENSG00000164828.13	SUN1	chr7:889200-889600	+	altA	91	True	False	protein_coding	2_ss_annotated_(over_3_ss):889240,889560	41,132	889240,889469	regular	9	False	bcc_918029|Cycle_8734849	41,41	889240,889560	psi1+2:0.26,psi3+4:0.24,psi5+6:0.23,psi7+8:0.21,psi9+10:0.0,psi11+12:NaN,psi13+14:0.06,psi15+16:0.0,psi17+18:0.04,psi19+20:0.0,psi21+22:0.0,psi23+24:0.07	AS1_4|SB1_36|S1_1|ASSB1_0|AS2_11|SB2_13|S2_1|ASSB2_0|AS3_9|SB3_55|S3_0|ASSB3_0|AS4_11|SB4_23|S4_0|ASSB4_0|AS5_5|SB5_32|S5_0|ASSB5_0|AS6_8|SB6_24|S6_0|ASSB6_0|AS7_15|SB7_84|S7_0|ASSB7_0|AS8_25|SB8_44|S8_0|ASSB8_0|AS9_0|SB9_2|S9_0|ASSB9_0|AS10_0|SB10_1|S10_0|ASSB10_0|AS11_0|SB11_2|S11_0|ASSB11_0|AS12_0|SB12_1|S12_0|ASSB12_0|AS13_2|SB13_39|S13_0|ASSB13_0|AS14_5|SB14_18|S14_0|ASSB14_0|AS15_0|SB15_8|S…	AB1_27|AB2_19|AB3_34|AB4_28|AB5_31|AB6_13|AB7_82|AB8_70|AB9_6|AB10_0|AB11_1|AB12_0|AB13_59|AB14_51|AB15_24|AB16_17|AB17_62|AB18_42|AB19_41|AB20_22|AB21_29|AB22_15|AB23_117|AB24_66	-	44,25,26,36,12,0,9,0,64,39,44,69,93,73,119,79	0.245776566757493,0.233033988859839,0.2188013136289,0.198267177110619,0.0576348620629063,0,0.0346072684642438,0	1.40462e-11	-0.2009	FALSE	UP_MUT	1
baso	ENSG00000028203.13	VEZT	chr12:95660368-95663867	+	altA	12	False	True	protein_coding	all_splice_sites_known_(3_ss)	41,53	95660408,95663815	regular	0	False	bcc_918029|Cycle_17665150	41,41	95660408,95663827	psi1+2:0.67,psi3+4:0.63,psi5+6:0.69,psi7+8:0.58,psi9+10:0.41,psi11+12:NaN,psi13+14:0.47,psi15+16:0.52,psi17+18:0.35,psi19+20:0.42,psi21+22:0.46,psi23+24:0.37	AS1_22|SB1_83|S1_0|ASSB1_11|AS2_98|SB2_103|S2_0|ASSB2_85|AS3_23|SB3_119|S3_0|ASSB3_8|AS4_129|SB4_138|S4_0|ASSB4_117|AS5_21|SB5_100|S5_0|ASSB5_11|AS6_106|SB6_107|S6_0|ASSB6_94|AS7_55|SB7_299|S7_0|ASSB7_29|AS8_298|SB8_321|S8_0|ASSB8_266|AS9_4|SB9_28|S9_0|ASSB9_0|AS10_27|SB10_25|S10_0|ASSB10_22|AS11_1|SB11_5|S11_0|ASSB11_1|AS12_5|SB12_4|S12_0|ASSB12_4|AS13_17|SB13_108|S13_0|ASSB13_12|AS14_101|SB14_1…	AB1_31|AB2_33|AB3_41|AB4_53|AB5_30|AB6_29|AB7_120|AB8_141|AB9_21|AB10_25|AB11_0|AB12_0|AB13_66|AB14_65|AB15_15|AB16_17|AB17_71|AB18_83|AB19_34|AB20_40|AB21_26|AB22_25|AB23_153|AB24_168	-	200,114,148,187,111,69,109,77,89,60,59,119,111,57,176,93	0.662198174917225,0.623698959167334,0.686347698224183,0.578205128205128,0.465909090909091,0.513616557734205,0.350757397378542,0.419367693942614	0.0317661	-0.2002	FALSE	UP_MUT	1
baso	NA	NA	chr11:117069466-117070607	-	IR	1059	False	NA	NA	no_known_ss	1142	-	regular	4	True	bcc_918029|Cycle_3388930	39,41	117069504,117070567	psi1+2:0.77,psi3+4:0.65,psi5+6:0.82,psi7+8:0.64,psi9+10:NaN,psi11+12:NaN,psi13+14:0.71,psi15+16:0.44,psi17+18:0.52,psi19+20:0.42,psi21+22:0.69,psi23+24:0.42	AS1_23|SB1_43|S1_155|ASSB1_0|AS2_25|SB2_24|S2_166|ASSB2_0|AS3_25|SB3_48|S3_275|ASSB3_0|AS4_32|SB4_25|S4_268|ASSB4_0|AS5_20|SB5_40|S5_159|ASSB5_0|AS6_25|SB6_36|S6_163|ASSB6_0|AS7_40|SB7_64|S7_348|ASSB7_0|AS8_63|SB8_47|S8_352|ASSB8_0|AS9_1|SB9_3|S9_16|ASSB9_0|AS10_1|SB10_2|S10_16|ASSB10_0|AS11_0|SB11_0|S11_5|ASSB11_0|AS12_0|SB12_0|S12_5|ASSB12_0|AS13_39|SB13_50|S13_263|ASSB13_0|AS14_38|SB14_42|S14_…	AB1_7|AB2_3|AB3_14|AB4_14|AB5_6|AB6_1|AB7_25|AB8_14|AB9_0|AB10_0|AB11_2|AB12_0|AB13_15|AB14_7|AB15_13|AB16_2|AB17_15|AB18_8|AB19_19|AB20_14|AB21_10|AB22_2|AB23_32|AB24_20	GT/AG	577,408,409,398,573,268,357,376,14,18,7,18,19,27,26,41	0.742743129304241,0.613579968418678,0.803654762489561,0.607679975570654,0.678729011815571,0.410146535562612,0.490283595413033,0.391147174325765	0.0478356	-0.1993	FALSE	UP_MUT	1
baso	ENSG00000106479.6	ZNF862	chr7:149547387-149556550	+	ES	208	True	False	protein_coding	2_ss_annotated_(over_4_ss):149547427,149556511	41,208,40	149547427,149549950,149550157,149556511	regular	2	False	bcc_918029|Cycle_7602738	41,40	149547427,149556511	psi1+2:0.33,psi3+4:0.77,psi5+6:0.59,psi7+8:0.31,psi9+10:0.13,psi11+12:NaN,psi13+14:0.24,psi15+16:NaN,psi17+18:0.0,psi19+20:NaN,psi21+22:0.0,psi23+24:0.26	AS1_14|SB1_2|S1_13|ASSB1_0|AS2_23|SB2_2|S2_2|ASSB2_0|AS3_4|SB3_5|S3_18|ASSB3_0|AS4_8|SB4_4|S4_11|ASSB4_0|AS5_7|SB5_1|S5_9|ASSB5_0|AS6_12|SB6_2|S6_4|ASSB6_0|AS7_4|SB7_3|S7_15|ASSB7_0|AS8_10|SB8_3|S8_6|ASSB8_0|AS9_4|SB9_0|S9_6|ASSB9_0|AS10_5|SB10_0|S10_2|ASSB10_0|AS11_0|SB11_0|S11_0|ASSB11_0|AS12_0|SB12_0|S12_2|ASSB12_0|AS13_4|SB13_0|S13_10|ASSB13_0|AS14_7|SB14_1|S14_5|ASSB14_0|AS15_0|SB15_0|S15_2|…	AB1_7|AB2_7|AB3_2|AB4_2|AB5_2|AB6_2|AB7_13|AB8_9|AB9_7|AB10_9|AB11_0|AB12_0|AB13_6|AB14_10|AB15_0|AB16_1|AB17_7|AB18_9|AB19_2|AB20_2|AB21_3|AB22_3|AB23_10|AB24_5	-	32,29,19,15,14,7,0,3,19,3,4,10,14,2,18,5	0.320673017444018,NaN,NaN,0.295980511571255,0.218918918918919,NaN,0,NaN	0.0204106	-0.1989	FALSE	UP_MUT	1
baso	ENSG00000122435.5	TRMT13	chr1:100606030-100606444	+	altA	7	True	True	protein_coding	2_ss_annotated_(over_3_ss):100606070,100606408	41,44	100606070,100606401	regular	2	False	bcc_918029|Cycle_16517472	41,37	100606070,100606408	psi1+2:0.58,psi3+4:0.26,psi5+6:0.17,psi7+8:0.19,psi9+10:0.32,psi11+12:0.0,psi13+14:0.22,psi15+16:0.17,psi17+18:0.0,psi19+20:0.0,psi21+22:0.0,psi23+24:0.1	AS1_5|SB1_5|S1_0|ASSB1_5|AS2_4|SB2_4|S2_0|ASSB2_4|AS3_6|SB3_7|S3_0|ASSB3_6|AS4_7|SB4_9|S4_0|ASSB4_7|AS5_2|SB5_2|S5_0|ASSB5_2|AS6_4|SB6_4|S6_0|ASSB6_4|AS7_7|SB7_8|S7_0|ASSB7_7|AS8_8|SB8_9|S8_0|ASSB8_8|AS9_0|SB9_0|S9_0|ASSB9_0|AS10_2|SB10_2|S10_0|ASSB10_2|AS11_0|SB11_0|S11_0|ASSB11_0|AS12_0|SB12_0|S12_0|ASSB12_0|AS13_4|SB13_5|S13_0|ASSB13_4|AS14_3|SB14_4|S14_0|ASSB14_3|AS15_1|SB15_2|S15_0|ASSB15_1|…	AB1_2|AB2_4|AB3_17|AB4_17|AB5_14|AB6_14|AB7_32|AB8_28|AB9_3|AB10_1|AB11_4|AB12_3|AB13_9|AB14_14|AB15_5|AB16_4|AB17_24|AB18_27|AB19_10|AB20_11|AB21_14|AB22_12|AB23_46|AB24_56	-	13,8,6,7,6,4,0,0,8,22,28,27,19,16,58,26	0.598583234946871,0.250200481154771,0.164325842696629,0.192185850052798,0.224675948151704,0.186602870813397,0,0	0.0161035	-0.1985	FALSE	UP_MUT	1
baso	ENSG00000186088.11	GSAP	chr7:76943767-76950082	-	altA	14	True	False	protein_coding	2_ss_annotated_(over_3_ss):76943806,76950042	54,41	76943820,76950042	regular	0	False	bcc_460695|Cycle_2	40,41	76943806,76950042	psi1+2:0.33,psi3+4:0.3,psi5+6:0.53,psi7+8:0.22,psi9+10:0.43,psi11+12:NaN,psi13+14:0.2,psi15+16:0.0,psi17+18:NaN,psi19+20:0.0,psi21+22:NaN,psi23+24:0.14	AS1_3|SB1_3|S1_0|ASSB1_3|AS2_2|SB2_2|S2_0|ASSB2_2|AS3_3|SB3_3|S3_0|ASSB3_3|AS4_2|SB4_2|S4_0|ASSB4_2|AS5_7|SB5_7|S5_0|ASSB5_7|AS6_2|SB6_4|S6_0|ASSB6_2|AS7_8|SB7_8|S7_0|ASSB7_8|AS8_1|SB8_1|S8_0|ASSB8_1|AS9_4|SB9_4|S9_0|ASSB9_4|AS10_2|SB10_2|S10_0|ASSB10_2|AS11_0|SB11_0|S11_0|ASSB11_0|AS12_0|SB12_0|S12_0|ASSB12_0|AS13_4|SB13_4|S13_0|ASSB13_4|AS14_3|SB14_2|S14_0|ASSB14_2|AS15_0|SB15_0|S15_0|ASSB15_0|…	AB1_5|AB2_4|AB3_9|AB4_1|AB5_5|AB6_2|AB7_21|AB8_7|AB9_4|AB10_3|AB11_0|AB12_0|AB13_18|AB14_3|AB15_10|AB16_5|AB17_2|AB18_0|AB19_19|AB20_8|AB21_2|AB22_2|AB23_29|AB24_15	-	7,3,9,4,5,0,2,0,13,6,7,13,18,27,2,34	0.31465038845727,NaN,NaN,0.207825529185375,0.191489361702128,0,NaN,0	0.0166251	-0.1974	FALSE	UP_MUT	1
baso	ENSG00000111671.5	SPSB2	chr12:6982906-6991399	-	altD	16	True	False	protein_coding	2_ss_annotated_(over_3_ss):6982945,6991360	40,56	6982945,6991344	regular	2	False	bcc_918029|Cycle_5972149	40,40	6982945,6991360	psi1+2:0.06,psi3+4:0.33,psi5+6:0.31,psi7+8:0.28,psi9+10:0.46,psi11+12:0.39,psi13+14:0.17,psi15+16:0.0,psi17+18:0.0,psi19+20:0.0,psi21+22:0.3,psi23+24:0.09	AS1_1|SB1_1|S1_0|ASSB1_1|AS2_0|SB2_0|S2_0|ASSB2_0|AS3_8|SB3_5|S3_0|ASSB3_5|AS4_15|SB4_12|S4_0|ASSB4_12|AS5_5|SB5_3|S5_0|ASSB5_3|AS6_6|SB6_4|S6_0|ASSB6_3|AS7_7|SB7_7|S7_0|ASSB7_7|AS8_6|SB8_7|S8_0|ASSB8_6|AS9_2|SB9_3|S9_0|ASSB9_2|AS10_4|SB10_4|S10_0|ASSB10_4|AS11_1|SB11_2|S11_0|ASSB11_1|AS12_2|SB12_2|S12_0|ASSB12_2|AS13_4|SB13_4|S13_0|ASSB13_4|AS14_2|SB14_3|S14_0|ASSB14_2|AS15_0|SB15_0|S15_0|ASSB15…	AB1_7|AB2_6|AB3_9|AB4_21|AB5_5|AB6_10|AB7_12|AB8_17|AB9_2|AB10_4|AB11_2|AB12_2|AB13_10|AB14_15|AB15_4|AB16_6|AB17_6|AB18_5|AB19_5|AB20_6|AB21_1|AB22_3|AB23_26|AB24_33	-	1,11,8,6,5,0,0,0,18,19,15,13,21,18,13,14	0.0442477876106195,0.325443786982249,0.307692307692308,0.277777777777778,0.165562913907285,0,0,0	0.0272002	-0.1974	FALSE	UP_MUT	1
baso	ENSG00000137776.12	SLTM	chr15:59209160-59224595	-	altA	21	False	False	protein_coding	all_splice_sites_known_(3_ss)	60,41	59209219,59224555	regular	0	False	bcc_918029|Cycle_9538661	39,41	59209198,59224555	psi1+2:0.22,psi3+4:0.29,psi5+6:0.24,psi7+8:0.25,psi9+10:0.33,psi11+12:0.03,psi13+14:0.15,psi15+16:0.01,psi17+18:0.01,psi19+20:0.01,psi21+22:0.09,psi23+24:0.03	AS1_73|SB1_60|S1_0|ASSB1_52|AS2_65|SB2_71|S2_0|ASSB2_49|AS3_149|SB3_125|S3_0|ASSB3_115|AS4_134|SB4_143|S4_0|ASSB4_107|AS5_64|SB5_62|S5_0|ASSB5_59|AS6_71|SB6_78|S6_0|ASSB6_61|AS7_257|SB7_213|S7_0|ASSB7_192|AS8_242|SB8_260|S8_0|ASSB8_207|AS9_41|SB9_26|S9_0|ASSB9_26|AS10_32|SB10_38|S10_0|ASSB10_23|AS11_2|SB11_0|S11_0|ASSB11_0|AS12_2|SB12_3|S12_0|ASSB12_2|AS13_72|SB13_53|S13_0|ASSB13_48|AS14_59|SB14_…	AB1_240|AB2_201|AB3_325|AB4_276|AB5_197|AB6_189|AB7_687|AB8_567|AB9_48|AB10_64|AB11_28|AB12_28|AB13_328|AB14_268|AB15_162|AB16_169|AB17_433|AB18_377|AB19_191|AB20_198|AB21_158|AB22_130|AB23_938|AB24_846	-	207,188,145,233,107,11,15,4,613,381,383,571,505,587,928,489	0.21102799689065,0.281011191868612,0.23069427042937,0.244263605509035,0.143708553680853,0.0146259577509266,0.0126411596157087,0.00643746605242511	1.75038e-13	-0.1974	FALSE	UP_MUT	1
baso	ENSG00000167377.13	ZNF23	chr16:71488034-71490707	-	altAD	94	True	True	protein_coding	2_ss_annotated_(over_4_ss):71488071,71490667	131,42	71488164,71490666	regular	13	False	bcc_918029|Cycle_11949817	38,41	71488071,71490667	psi1+2:0.0,psi3+4:0.05,psi5+6:0.13,psi7+8:0.69,psi9+10:NaN,psi11+12:NaN,psi13+14:0.03,psi15+16:0.0,psi17+18:0.0,psi19+20:0.0,psi21+22:0.0,psi23+24:0.0	AS1_0|SB1_13|S1_0|ASSB1_0|AS2_0|SB2_8|S2_0|ASSB2_0|AS3_0|SB3_49|S3_0|ASSB3_0|AS4_1|SB4_27|S4_0|ASSB4_0|AS5_0|SB5_15|S5_0|ASSB5_0|AS6_2|SB6_9|S6_0|ASSB6_0|AS7_21|SB7_97|S7_0|ASSB7_0|AS8_48|SB8_56|S8_0|ASSB8_0|AS9_0|SB9_5|S9_0|ASSB9_0|AS10_0|SB10_1|S10_0|ASSB10_0|AS11_0|SB11_1|S11_0|ASSB11_0|AS12_0|SB12_0|S12_0|ASSB12_0|AS13_0|SB13_46|S13_0|ASSB13_0|AS14_1|SB14_30|S14_0|ASSB14_0|AS15_0|SB15_14|S15_…	AB1_3|AB2_4|AB3_7|AB4_10|AB5_7|AB6_6|AB7_16|AB8_14|AB9_0|AB10_0|AB11_0|AB12_0|AB13_8|AB14_21|AB15_1|AB16_4|AB17_9|AB18_7|AB19_5|AB20_4|AB21_5|AB22_6|AB23_15|AB24_15	-	0,1,4,63,2,0,0,0,10,11,13,14,25,9,18,11	0,0.0398587285570131,0.123196881091618,0.672658467360454,0.0352442560785188,NaN,0,0	4.02599e-05	-0.1972	FALSE	UP_MUT	1
baso	ENSG00000214655.6	ZSWIM8	chr10:75554048-75554351	+	altA	15	False	True	protein_coding	all_splice_sites_known_(3_ss)	41,53	75554088,75554299	regular	2	False	bcc_918029|Cycle_2581316	41,38	75554088,75554314	psi1+2:0.73,psi3+4:0.73,psi5+6:0.93,psi7+8:0.81,psi9+10:0.79,psi11+12:NaN,psi13+14:0.6,psi15+16:0.67,psi17+18:0.53,psi19+20:0.63,psi21+22:0.57,psi23+24:0.61	AS1_31|SB1_31|S1_0|ASSB1_30|AS2_20|SB2_18|S2_0|ASSB2_9|AS3_60|SB3_64|S3_0|ASSB3_60|AS4_69|SB4_64|S4_0|ASSB4_53|AS5_40|SB5_41|S5_0|ASSB5_40|AS6_45|SB6_43|S6_0|ASSB6_39|AS7_104|SB7_106|S7_0|ASSB7_100|AS8_115|SB8_114|S8_0|ASSB8_91|AS9_22|SB9_22|S9_0|ASSB9_22|AS10_46|SB10_43|S10_0|ASSB10_37|AS11_1|SB11_1|S11_0|ASSB11_1|AS12_0|SB12_0|S12_0|ASSB12_0|AS13_40|SB13_42|S13_0|ASSB13_40|AS14_54|SB14_40|S14_0…	AB1_8|AB2_11|AB3_8|AB4_35|AB5_2|AB6_4|AB7_12|AB8_37|AB9_3|AB10_13|AB11_1|AB12_2|AB13_16|AB14_31|AB15_5|AB16_8|AB17_10|AB18_37|AB19_2|AB20_16|AB21_4|AB22_13|AB23_36|AB24_63	-	82,86,86,112,70,55,71,44,26,27,6,22,40,23,54,23	0.726070387805425,0.728032576082298,0.923348736069584,0.810553316233052,0.595263724434876,0.667742431227908,0.524941506785213,0.616530684639943	0.00536082	-0.1959	FALSE	UP_MUT	1
baso	ENSG00000197136.4	PCNXL3	chr11:65388399-65389754	+	altA	21	False	False	protein_coding	2_ss_annotated_(over_3_ss):65388437,65389716	39,60	65388437,65389695	regular	2	False	bcc_280425|Cycle_2	39,39	65388437,65389716	psi1+2:0.27,psi3+4:0.45,psi5+6:0.27,psi7+8:0.34,psi9+10:0.26,psi11+12:NaN,psi13+14:0.31,psi15+16:0.03,psi17+18:0.2,psi19+20:0.0,psi21+22:0.18,psi23+24:0.19	AS1_5|SB1_6|S1_0|ASSB1_5|AS2_11|SB2_6|S2_0|ASSB2_3|AS3_25|SB3_29|S3_0|ASSB3_22|AS4_10|SB4_10|S4_0|ASSB4_3|AS5_14|SB5_15|S5_0|ASSB5_14|AS6_8|SB6_10|S6_0|ASSB6_6|AS7_28|SB7_23|S7_0|ASSB7_20|AS8_17|SB8_23|S8_0|ASSB8_16|AS9_5|SB9_5|S9_0|ASSB9_4|AS10_6|SB10_4|S10_0|ASSB10_3|AS11_0|SB11_0|S11_0|ASSB11_0|AS12_0|SB12_0|S12_0|ASSB12_0|AS13_18|SB13_16|S13_0|ASSB13_15|AS14_6|SB14_7|S14_0|ASSB14_4|AS15_1|SB1…	AB1_18|AB2_13|AB3_22|AB4_22|AB5_31|AB6_22|AB7_47|AB8_23|AB9_17|AB10_9|AB11_2|AB12_0|AB13_31|AB14_15|AB15_21|AB16_10|AB17_30|AB18_12|AB19_21|AB20_8|AB21_15|AB22_7|AB23_94|AB24_33	-	19,29,24,20,21,2,15,0,43,28,53,32,39,55,48,36	0.258233141662311,0.449344457687724,0.262958280657396,0.32994923857868,0.297872340425532,0.0278521692554901,0.197568389057751,0	0.0101908	-0.1943	FALSE	UP_MUT	1
baso	ENSG00000156970.8	BUB1B	chr15:40493141-40494644	+	altA	15	False	False	protein_coding	2_ss_annotated_(over_3_ss):40493181,40494606	41,54	40493181,40494591	regular	0	False	bcc_918029|Cycle_13276142	41,39	40493181,40494606	psi1+2:0.21,psi3+4:0.34,psi5+6:0.25,psi7+8:0.24,psi9+10:0.23,psi11+12:NaN,psi13+14:0.16,psi15+16:0.04,psi17+18:0.02,psi19+20:0.04,psi21+22:0.18,psi23+24:0.1	AS1_17|SB1_17|S1_0|ASSB1_17|AS2_25|SB2_25|S2_0|ASSB2_22|AS3_92|SB3_97|S3_0|ASSB3_90|AS4_104|SB4_117|S4_0|ASSB4_99|AS5_39|SB5_43|S5_0|ASSB5_38|AS6_56|SB6_71|S6_0|ASSB6_50|AS7_93|SB7_109|S7_0|ASSB7_89|AS8_113|SB8_124|S8_0|ASSB8_102|AS9_9|SB9_10|S9_0|ASSB9_8|AS10_10|SB10_9|S10_0|ASSB10_7|AS11_0|SB11_0|S11_0|ASSB11_0|AS12_0|SB12_0|S12_0|ASSB12_0|AS13_30|SB13_34|S13_0|ASSB13_29|AS14_24|SB14_37|S14_0|A…	AB1_55|AB2_88|AB3_129|AB4_212|AB5_102|AB6_166|AB7_251|AB8_344|AB9_28|AB10_31|AB11_1|AB12_2|AB13_103|AB14_149|AB15_36|AB16_55|AB17_171|AB18_203|AB19_70|AB20_125|AB21_41|AB22_58|AB23_371|AB24_532	-	63,129,101,101,47,7,13,11,199,216,266,271,214,162,428,245	0.210482355397787,0.334630350194553,0.242278860569715,0.238876570583888,0.156081361560814,0.0351097178683386,0.0249400479616307,0.0364313806665287	1.28836e-07	-0.1934	FALSE	UP_MUT	1
baso	ENSG00000204351.7	SKIV2L	chr6:31936275-31936500	+	altA	63	False	False	protein_coding	all_splice_sites_known_(3_ss)	41,101	31936315,31936400	regular	0	False	bcc_733876|Cycle_0	41,38	31936315,31936463	psi1+2:0.39,psi3+4:0.36,psi5+6:0.26,psi7+8:0.31,psi9+10:0.69,psi11+12:0.06,psi13+14:0.29,psi15+16:0.14,psi17+18:0.05,psi19+20:0.05,psi21+22:0.25,psi23+24:0.16	AS1_19|SB1_17|S1_0|ASSB1_1|AS2_22|SB2_49|S2_0|ASSB2_8|AS3_19|SB3_43|S3_0|ASSB3_6|AS4_37|SB4_59|S4_0|ASSB4_12|AS5_17|SB5_29|S5_0|ASSB5_13|AS6_27|SB6_36|S6_0|ASSB6_8|AS7_29|SB7_31|S7_0|ASSB7_10|AS8_49|SB8_58|S8_0|ASSB8_14|AS9_14|SB9_17|S9_0|ASSB9_7|AS10_16|SB10_20|S10_0|ASSB10_4|AS11_0|SB11_6|S11_0|ASSB11_0|AS12_6|SB12_4|S12_0|ASSB12_4|AS13_13|SB13_27|S13_0|ASSB13_2|AS14_25|SB14_38|S14_0|ASSB14_7|A…	AB1_23|AB2_40|AB3_28|AB4_72|AB5_44|AB6_68|AB7_81|AB8_93|AB9_7|AB10_6|AB11_20|AB12_19|AB13_44|AB14_54|AB15_61|AB16_85|AB17_73|AB18_76|AB19_89|AB20_121|AB21_21|AB22_42|AB23_227|AB24_327	-	96,60,66,60,57,71,15,23,88,63,111,79,83,259,171,264	0.377689243027888,0.346339324857519,0.248569794050343,0.297029702970297,0.276444226164897,0.132328308207705,0.0465308045706208,0.0462282152397914	7.95452e-05	-0.192	FALSE	UP_MUT	1
baso	ENSG00000163472.14	TMEM79	chr1:156255735-156256090	+	IR	276	False	False	protein_coding	all_splice_sites_known_(2_ss)	356	-	regular	2	True	bcc_914308|Cycle_4	40,40	156255774,156256051	psi1+2:0.78,psi3+4:0.62,psi5+6:0.91,psi7+8:0.3,psi9+10:NaN,psi11+12:NaN,psi13+14:0.4,psi15+16:0.18,psi17+18:0.27,psi19+20:0.21,psi21+22:0.37,psi23+24:0.68	AS1_2|SB1_3|S1_11|ASSB1_0|AS2_2|SB2_4|S2_10|ASSB2_0|AS3_10|SB3_11|S3_18|ASSB3_0|AS4_7|SB4_10|S4_20|ASSB4_0|AS5_6|SB5_6|S5_11|ASSB5_0|AS6_6|SB6_5|S6_10|ASSB6_0|AS7_1|SB7_1|S7_25|ASSB7_0|AS8_1|SB8_3|S8_23|ASSB8_0|AS9_2|SB9_1|S9_7|ASSB9_0|AS10_3|SB10_0|S10_7|ASSB10_0|AS11_2|SB11_0|S11_2|ASSB11_0|AS12_2|SB12_0|S12_2|ASSB12_0|AS13_2|SB13_3|S13_16|ASSB13_0|AS14_4|SB14_4|S14_13|ASSB14_0|AS15_3|SB15_2|S1…	AB1_0|AB2_2|AB3_3|AB4_8|AB5_1|AB6_0|AB7_11|AB8_19|AB9_0|AB10_1|AB11_2|AB12_0|AB13_8|AB14_7|AB15_4|AB16_11|AB17_10|AB18_12|AB19_11|AB20_16|AB21_3|AB22_3|AB23_8|AB24_17	GT/AG	40,46,43,24,35,23,38,36,3,7,1,14,13,27,25,34	NaN,0.596241088788075,NaN,0.278099652375435,0.376952073236403,0.160670625218302,0.254606365159129,0.192205018686599	1.32521e-05	-0.1911	FALSE	UP_MUT	1
baso	ENSG00000169905.8	TOR1AIP2	chr1:179834951-179846414	-	altA	15	False	False	protein_coding	2_ss_annotated_(over_3_ss):179834989,179846374	54,41	179835004,179846374	regular	5	False	bcc_918029|Cycle_16902536	39,41	179834989,179846374	psi1+2:0.24,psi3+4:0.25,psi5+6:0.27,psi7+8:0.27,psi9+10:0.2,psi11+12:NaN,psi13+14:0.18,psi15+16:0.07,psi17+18:0.01,psi19+20:0.0,psi21+22:0.07,psi23+24:0.09	AS1_13|SB1_14|S1_0|ASSB1_13|AS2_10|SB2_9|S2_0|ASSB2_8|AS3_27|SB3_27|S3_0|ASSB3_27|AS4_17|SB4_19|S4_0|ASSB4_16|AS5_21|SB5_21|S5_0|ASSB5_21|AS6_14|SB6_13|S6_0|ASSB6_10|AS7_85|SB7_88|S7_0|ASSB7_85|AS8_64|SB8_69|S8_0|ASSB8_56|AS9_3|SB9_4|S9_0|ASSB9_3|AS10_6|SB10_5|S10_0|ASSB10_5|AS11_2|SB11_2|S11_0|ASSB11_2|AS12_2|SB12_4|S12_0|ASSB12_2|AS13_22|SB13_25|S13_0|ASSB13_22|AS14_15|SB14_18|S14_0|ASSB14_15|A…	AB1_37|AB2_25|AB3_65|AB4_50|AB5_53|AB6_34|AB7_238|AB8_118|AB9_16|AB10_11|AB11_0|AB12_0|AB13_90|AB14_57|AB15_13|AB16_9|AB17_116|AB18_86|AB19_20|AB20_16|AB21_58|AB22_39|AB23_148|AB24_99	-	32,29,37,72,31,4,3,0,86,73,86,162,125,39,231,45	0.238583410997204,0.250675310642896,0.265947888589398,0.272340425531915,0.172762103796587,0.0795031055900621,0.0108181203515889,0	0.0290992	-0.1911	FALSE	UP_MUT	1
baso	ENSG00000132024.13	CC2D1A	chr19:14031695-14034184	+	altA	15	False	False	protein_coding	2_ss_annotated_(over_3_ss):14031735,14034146	41,54	14031735,14034131	regular	0	False	bcc_918029|Cycle_15637834	41,39	14031735,14034146	psi1+2:0.28,psi3+4:0.2,psi5+6:0.18,psi7+8:0.23,psi9+10:0.2,psi11+12:0.1,psi13+14:0.11,psi15+16:0.0,psi17+18:0.01,psi19+20:0.0,psi21+22:0.07,psi23+24:0.05	AS1_4|SB1_5|S1_0|ASSB1_4|AS2_25|SB2_22|S2_0|ASSB2_21|AS3_10|SB3_12|S3_0|ASSB3_10|AS4_42|SB4_35|S4_0|ASSB4_33|AS5_3|SB5_5|S5_0|ASSB5_3|AS6_20|SB6_21|S6_0|ASSB6_20|AS7_10|SB7_9|S7_0|ASSB7_5|AS8_76|SB8_68|S8_0|ASSB8_65|AS9_1|SB9_0|S9_0|ASSB9_0|AS10_14|SB10_10|S10_0|ASSB10_10|AS11_0|SB11_0|S11_0|ASSB11_0|AS12_1|SB12_1|S12_0|ASSB12_1|AS13_2|SB13_2|S13_0|ASSB13_2|AS14_14|SB14_14|S14_0|ASSB14_14|AS15_0|…	AB1_9|AB2_52|AB3_29|AB4_136|AB5_17|AB6_70|AB7_50|AB8_192|AB9_11|AB10_24|AB11_3|AB12_5|AB13_24|AB14_91|AB15_13|AB16_109|AB17_23|AB18_92|AB19_14|AB20_65|AB21_14|AB22_44|AB23_50|AB24_215	-	38,30,23,38,14,0,1,0,85,105,86,110,97,217,132,99	0.273504273504274,0.193939393939394,0.183816183816184,0.225352112676056,0.10836961780358,0,0.0063391442155309,0	1.40462e-11	-0.1905	FALSE	UP_MUT	1
baso	ENSG00000173960.8	UBXN2A	chr2:24207661-24222580	+	altA	17	True	False	protein_coding	2_ss_annotated_(over_3_ss):24207701,24222542	41,56	24207701,24222525	regular	0	False	bcc_918029|Cycle_5747420	41,39	24207701,24222542	psi1+2:0.27,psi3+4:0.16,psi5+6:0.27,psi7+8:0.21,psi9+10:0.19,psi11+12:NaN,psi13+14:0.12,psi15+16:0.0,psi17+18:0.02,psi19+20:0.0,psi21+22:0.02,psi23+24:0.03	AS1_2|SB1_4|S1_0|ASSB1_2|AS2_9|SB2_11|S2_0|ASSB2_8|AS3_10|SB3_12|S3_0|ASSB3_10|AS4_11|SB4_15|S4_0|ASSB4_8|AS5_8|SB5_9|S5_0|ASSB5_8|AS6_13|SB6_15|S6_0|ASSB6_13|AS7_15|SB7_17|S7_0|ASSB7_15|AS8_24|SB8_28|S8_0|ASSB8_23|AS9_3|SB9_3|S9_0|ASSB9_3|AS10_3|SB10_3|S10_0|ASSB10_3|AS11_0|SB11_0|S11_0|ASSB11_0|AS12_0|SB12_1|S12_0|ASSB12_0|AS13_11|SB13_12|S13_0|ASSB13_11|AS14_4|SB14_3|S14_0|ASSB14_2|AS15_0|SB15…	AB1_11|AB2_17|AB3_44|AB4_65|AB5_12|AB6_35|AB7_52|AB8_72|AB9_8|AB10_13|AB11_1|AB12_3|AB13_33|AB14_61|AB15_8|AB16_10|AB17_27|AB18_47|AB19_37|AB20_56|AB21_14|AB22_21|AB23_95|AB24_132	-	17,15,21,18,13,0,2,0,39,69,47,56,80,32,85,117	0.264437098969473,0.152033447358419,0.269273922102901,0.209545983701979,0.118181818181818,0,0.0190362879238549,0	7.09269e-05	-0.1895	FALSE	UP_MUT	1
baso	ENSG00000101407.8	TTI1	chr20:36631140-36634639	-	altA	17	True	False	protein_coding	2_ss_annotated_(over_3_ss):36631178,36634599	56,41	36631195,36634599	regular	0	False	bcc_918029|Cycle_16372544	39,41	36631178,36634599	psi1+2:0.17,psi3+4:0.31,psi5+6:0.2,psi7+8:0.21,psi9+10:0.38,psi11+12:0.0,psi13+14:0.11,psi15+16:0.01,psi17+18:0.01,psi19+20:0.0,psi21+22:0.16,psi23+24:0.02	AS1_4|SB1_3|S1_0|ASSB1_3|AS2_2|SB2_2|S2_0|ASSB2_2|AS3_21|SB3_24|S3_0|ASSB3_20|AS4_20|SB4_27|S4_0|ASSB4_17|AS5_11|SB5_11|S5_0|ASSB5_11|AS6_8|SB6_9|S6_0|ASSB6_8|AS7_21|SB7_22|S7_0|ASSB7_20|AS8_14|SB8_14|S8_0|ASSB8_14|AS9_3|SB9_5|S9_0|ASSB9_1|AS10_5|SB10_5|S10_0|ASSB10_5|AS11_0|SB11_0|S11_0|ASSB11_0|AS12_0|SB12_0|S12_0|ASSB12_0|AS13_6|SB13_5|S13_0|ASSB13_4|AS14_6|SB14_5|S14_0|ASSB14_5|AS15_1|SB15_1|…	AB1_10|AB2_10|AB3_45|AB4_38|AB5_40|AB6_26|AB7_62|AB8_51|AB9_8|AB10_6|AB11_9|AB12_10|AB13_38|AB14_37|AB15_20|AB16_37|AB17_60|AB18_54|AB19_47|AB20_48|AB21_16|AB22_14|AB23_170|AB24_114	-	7,29,19,16,9,2,1,0,28,53,65,51,64,101,131,119	0.170940170940171,0.310950274762096,0.194249201277955,0.205556447727638,0.103926096997691,0.0160690971176057,0.00625635410964261,0	3.19697e-09	-0.1889	FALSE	UP_MUT	1
baso	ENSG00000258653.3,ENSG00000119725.13	RP5-1021I20.4,ZNF410	chr14:74358770-74360538	+,+	altD	101	True	True	protein_coding,protein_coding	all_splice_sites_known_(3_ss)	142,39	74358911,74360500	regular	2	False	bcc_918029|Cycle_8561005	41,39	74358810,74360500	psi1+2:1.0,psi3+4:0.92,psi5+6:0.94,psi7+8:0.96,psi9+10:0.96,psi11+12:NaN,psi13+14:0.87,psi15+16:0.56,psi17+18:0.71,psi19+20:0.97,psi21+22:1.0,psi23+24:0.81	AS1_39|SB1_11|S1_2|ASSB1_0|AS2_59|SB2_40|S2_9|ASSB2_0|AS3_67|SB3_17|S3_0|ASSB3_0|AS4_93|SB4_89|S4_20|ASSB4_0|AS5_35|SB5_12|S5_0|ASSB5_0|AS6_65|SB6_57|S6_2|ASSB6_0|AS7_85|SB7_39|S7_1|ASSB7_0|AS8_156|SB8_129|S8_13|ASSB8_0|AS9_12|SB9_9|S9_0|ASSB9_0|AS10_21|SB10_15|S10_4|ASSB10_0|AS11_1|SB11_3|S11_0|ASSB11_0|AS12_0|SB12_3|S12_0|ASSB12_0|AS13_50|SB13_15|S13_4|ASSB13_0|AS14_66|SB14_47|S14_8|ASSB14_0|AS…	AB1_0|AB2_0|AB3_6|AB4_3|AB5_1|AB6_3|AB7_5|AB8_2|AB9_0|AB10_1|AB11_1|AB12_0|AB13_6|AB14_4|AB15_6|AB16_5|AB17_7|AB18_5|AB19_1|AB20_0|AB21_0|AB22_0|AB23_11|AB24_8	-	157,147,139,159,115,51,72,77,0,6,4,3,8,20,14,1	1,0.915460065390005,0.93887200270179,0.9590590364171,0.864012021036814,0.52987012987013,0.694477935857246,0.971455606371235	6.73239e-06	-0.1884	FALSE	UP_MUT	1
baso	ENSG00000172456.12	FGGY	chr1:60133036-60223642	+	ES	95	True	True	protein_coding	all_splice_sites_known_(4_ss)	40,95,40	60133075,60139711,60139805,60223603	regular	0	False	bcc_499441|Cycle_0	40,40	60133075,60223603	psi1+2:1.0,psi3+4:0.9,psi5+6:1.0,psi7+8:0.76,psi9+10:1.0,psi11+12:1.0,psi13+14:0.77,psi15+16:0.85,psi17+18:0.59,psi19+20:0.72,psi21+22:0.78,psi23+24:0.94	AS1_6|SB1_30|S1_0|ASSB1_0|AS2_21|SB2_14|S2_0|ASSB2_0|AS3_17|SB3_63|S3_0|ASSB3_0|AS4_38|SB4_28|S4_6|ASSB4_0|AS5_11|SB5_45|S5_0|ASSB5_0|AS6_23|SB6_27|S6_2|ASSB6_0|AS7_13|SB7_64|S7_0|ASSB7_0|AS8_33|SB8_38|S8_4|ASSB8_0|AS9_3|SB9_23|S9_0|ASSB9_0|AS10_12|SB10_16|S10_0|ASSB10_0|AS11_4|SB11_19|S11_0|ASSB11_0|AS12_7|SB12_14|S12_0|ASSB12_0|AS13_5|SB13_59|S13_0|ASSB13_0|AS14_28|SB14_33|S14_2|ASSB14_0|AS15_5…	AB1_0|AB2_0|AB3_4|AB4_1|AB5_0|AB6_0|AB7_6|AB8_9|AB9_0|AB10_0|AB11_0|AB12_0|AB13_6|AB14_4|AB15_2|AB16_3|AB17_8|AB18_6|AB19_7|AB20_6|AB21_2|AB22_2|AB23_1|AB24_3	-	56,61,69,44,58,105,48,84,0,3,0,7,8,9,16,16	1,0.902867715078631,1,0.741833508956797,0.768211920529801,0.842105263157895,0.578313253012048,0.705882352941177	0.0151372	-0.1875	FALSE	UP_MUT	1
baso	ENSG00000186364.7	NUDT17	chr1:145586916-145587389	-	IR	392	True	False	protein_coding	all_splice_sites_known_(2_ss)	474	-	regular	2	False	bcc_918029|Cycle_8645570	41,41	145586956,145587349	psi1+2:0.54,psi3+4:0.47,psi5+6:0.34,psi7+8:0.27,psi9+10:0.26,psi11+12:NaN,psi13+14:0.33,psi15+16:0.14,psi17+18:0.21,psi19+20:0.18,psi21+22:0.45,psi23+24:0.32	AS1_6|SB1_2|S1_22|ASSB1_0|AS2_5|SB2_6|S2_20|ASSB2_0|AS3_3|SB3_14|S3_34|ASSB3_0|AS4_9|SB4_10|S4_27|ASSB4_0|AS5_4|SB5_6|S5_17|ASSB5_0|AS6_3|SB6_12|S6_18|ASSB6_0|AS7_2|SB7_7|S7_18|ASSB7_0|AS8_6|SB8_17|S8_12|ASSB8_0|AS9_1|SB9_2|S9_7|ASSB9_0|AS10_0|SB10_1|S10_10|ASSB10_0|AS11_1|SB11_0|S11_3|ASSB11_0|AS12_0|SB12_0|S12_4|ASSB12_0|AS13_2|SB13_8|S13_14|ASSB13_0|AS14_5|SB14_7|S14_13|ASSB14_0|AS15_2|SB15_0|…	AB1_4|AB2_5|AB3_5|AB4_13|AB5_6|AB6_12|AB7_5|AB8_19|AB9_5|AB10_5|AB11_0|AB12_3|AB13_5|AB14_11|AB15_6|AB16_11|AB17_6|AB18_21|AB19_4|AB20_18|AB21_2|AB22_6|AB23_24|AB24_39	GT/AG	78,54,49,21,35,27,42,31,13,11,18,11,14,30,31,28	0.509316770186335,0.459240821406347,0.320159362549801,0.248269896193772,0.301914580265096,0.134720700985761,0.189877605028118,0.160743644871633	0.0167979	-0.1874	FALSE	UP_MUT	1
baso	ENSG00000139197.6	PEX5	chr12:7342772-7342996	+	IR	145	True	True	protein_coding	all_splice_sites_known_(2_ss)	225	-	regular	2	False	bcc_939142|Cycle_1	41,39	7342812,7342958	psi1+2:0.45,psi3+4:0.39,psi5+6:0.07,psi7+8:0.35,psi9+10:0.49,psi11+12:NaN,psi13+14:0.07,psi15+16:0.2,psi17+18:0.06,psi19+20:0.16,psi21+22:0.22,psi23+24:0.33	AS1_3|SB1_7|S1_1|ASSB1_0|AS2_3|SB2_8|S2_2|ASSB2_0|AS3_6|SB3_9|S3_0|ASSB3_0|AS4_7|SB4_10|S4_1|ASSB4_0|AS5_0|SB5_9|S5_1|ASSB5_0|AS6_0|SB6_9|S6_4|ASSB6_0|AS7_17|SB7_15|S7_1|ASSB7_0|AS8_16|SB8_18|S8_9|ASSB8_0|AS9_2|SB9_6|S9_1|ASSB9_0|AS10_2|SB10_7|S10_1|ASSB10_0|AS11_0|SB11_1|S11_0|ASSB11_0|AS12_0|SB12_1|S12_0|ASSB12_0|AS13_1|SB13_8|S13_0|ASSB13_0|AS14_1|SB14_14|S14_2|ASSB14_0|AS15_1|SB15_4|S15_0|ASS…	AB1_2|AB2_5|AB3_6|AB4_10|AB5_11|AB6_14|AB7_25|AB8_27|AB9_2|AB10_2|AB11_1|AB12_1|AB13_15|AB14_17|AB15_2|AB16_4|AB17_13|AB18_18|AB19_12|AB20_9|AB21_7|AB22_11|AB23_24|AB24_25	GT/AG	21,17,5,33,5,7,6,13,10,10,25,24,27,11,36,26	0.427480916030534,0.376731301939058,0.0663900414937759,0.328358208955224,0.0617760617760618,0.184514003294893,0.0559440559440559,0.150943396226415	0.0127712	-0.1864	FALSE	UP_MUT	1
baso	ENSG00000069493.10	CLEC2D	chr12:9840642-9847396	+	ES	104	True	True	protein_coding	all_splice_sites_known_(4_ss)	41,104,41	9840682,9845424,9845527,9847356	regular	9	False	bcc_918029|Cycle_255862	41,41	9840682,9847356	psi1+2:1.0,psi3+4:0.97,psi5+6:1.0,psi7+8:0.88,psi9+10:0.84,psi11+12:NaN,psi13+14:0.89,psi15+16:0.55,psi17+18:1.0,psi19+20:0.71,psi21+22:NaN,psi23+24:1.0	AS1_23|SB1_3|S1_1|ASSB1_0|AS2_13|SB2_7|S2_0|ASSB2_0|AS3_29|SB3_14|S3_9|ASSB3_0|AS4_18|SB4_14|S4_5|ASSB4_0|AS5_40|SB5_4|S5_14|ASSB5_0|AS6_32|SB6_13|S6_3|ASSB6_0|AS7_38|SB7_4|S7_5|ASSB7_0|AS8_29|SB8_8|S8_3|ASSB8_0|AS9_32|SB9_0|S9_6|ASSB9_0|AS10_17|SB10_2|S10_1|ASSB10_0|AS11_6|SB11_0|S11_3|ASSB11_0|AS12_4|SB12_0|S12_0|ASSB12_0|AS13_34|SB13_3|S13_13|ASSB13_0|AS14_31|SB14_7|S14_1|ASSB14_0|AS15_4|SB15_…	AB1_0|AB2_0|AB3_0|AB4_1|AB5_0|AB6_0|AB7_1|AB8_1|AB9_1|AB10_0|AB11_1|AB12_1|AB13_1|AB14_1|AB15_2|AB16_3|AB17_0|AB18_0|AB19_2|AB20_1|AB21_0|AB22_0|AB23_0|AB24_0	-	29,44,51,15,29,23,29,20,0,1,0,1,2,9,0,4	1,0.950975224037955,1,NaN,0.864727272727273,0.529775280898876,1,NaN	0.0160545	-0.1855	FALSE	UP_MUT	1
baso	ENSG00000166261.6	ZNF202	chr11:123601655-123611165	-	ES	116	True	False	protein_coding	all_splice_sites_known_(4_ss)	39,116,41	123601693,123610825,123610940,123611125	regular	10	False	bcc_948415|Cycle_6	39,41	123601693,123611125	psi1+2:1.0,psi3+4:0.97,psi5+6:0.95,psi7+8:0.82,psi9+10:0.64,psi11+12:NaN,psi13+14:0.89,psi15+16:0.74,psi17+18:0.56,psi19+20:0.79,psi21+22:0.48,psi23+24:0.76	AS1_5|SB1_9|S1_9|ASSB1_0|AS2_10|SB2_10|S2_5|ASSB2_0|AS3_43|SB3_4|S3_16|ASSB3_0|AS4_30|SB4_16|S4_14|ASSB4_0|AS5_18|SB5_15|S5_17|ASSB5_0|AS6_12|SB6_20|S6_14|ASSB6_0|AS7_51|SB7_22|S7_19|ASSB7_0|AS8_41|SB8_24|S8_23|ASSB8_0|AS9_2|SB9_1|S9_6|ASSB9_0|AS10_6|SB10_1|S10_6|ASSB10_0|AS11_0|SB11_1|S11_1|ASSB11_0|AS12_0|SB12_0|S12_1|ASSB12_0|AS13_19|SB13_8|S13_17|ASSB13_0|AS14_16|SB14_14|S14_11|ASSB14_0|AS15_…	AB1_0|AB2_0|AB3_1|AB4_0|AB5_1|AB6_1|AB7_8|AB8_5|AB9_4|AB10_0|AB11_0|AB12_0|AB13_4|AB14_0|AB15_2|AB16_0|AB17_10|AB18_7|AB19_2|AB20_2|AB21_7|AB22_1|AB23_11|AB24_6	-	61,44,84,61,61,23,56,43,0,1,2,6,3,4,19,5	1,0.947255113024758,0.94488188976378,0.805812417437252,0.892465252377469,NaN,0.546075085324232,0.778280542986425	0.016349	-0.1855	FALSE	UP_MUT	1
baso	ENSG00000126453.5	BCL2L12	chr19:50170016-50172147	+	ES	143	True	True	protein_coding	all_splice_sites_known_(4_ss)	41,143,40	50170056,50170276,50170418,50172108	regular	5	False	bcc_918029|Cycle_14035757	41,40	50170056,50172108	psi1+2:0.9,psi3+4:0.83,psi5+6:0.86,psi7+8:0.88,psi9+10:0.86,psi11+12:0.7,psi13+14:0.74,psi15+16:0.68,psi17+18:0.67,psi19+20:0.66,psi21+22:0.63,psi23+24:0.59	AS1_54|SB1_200|S1_64|ASSB1_0|AS2_47|SB2_106|S2_44|ASSB2_0|AS3_153|SB3_499|S3_201|ASSB3_0|AS4_157|SB4_279|S4_117|ASSB4_0|AS5_110|SB5_460|S5_174|ASSB5_0|AS6_110|SB6_255|S6_111|ASSB6_0|AS7_165|SB7_686|S7_203|ASSB7_0|AS8_210|SB8_349|S8_132|ASSB8_0|AS9_11|SB9_53|S9_19|ASSB9_0|AS10_13|SB10_25|S10_9|ASSB10_0|AS11_11|SB11_70|S11_28|ASSB11_0|AS12_21|SB12_36|S12_11|ASSB12_0|AS13_78|SB13_251|S13_71|ASSB13_0…	AB1_6|AB2_8|AB3_50|AB4_27|AB5_27|AB6_20|AB7_38|AB8_20|AB9_2|AB10_3|AB11_7|AB12_10|AB13_38|AB14_21|AB15_30|AB16_27|AB17_41|AB18_39|AB19_45|AB20_34|AB21_26|AB22_14|AB23_153|AB24_112	-	431,595,719,494,375,554,479,494,19,49,47,26,50,101,92,99	0.891337095003447,0.814503726487638,0.846903311181235,0.872943845717527,0.730607336139507,0.664819698361433,0.653104852963456,0.643415340086831	0.000140517	-0.1834	FALSE	UP_MUT	1
baso	ENSG00000123358.15	NR4A1	chr12:52449903-52450316	+	IR	334	True	False	protein_coding	all_splice_sites_known_(2_ss)	414	-	regular	0	True	bcc_918029|Cycle_9307957	41,39	52449943,52450278	psi1+2:0.31,psi3+4:0.11,psi5+6:0.22,psi7+8:0.15,psi9+10:NaN,psi11+12:0.0,psi13+14:0.03,psi15+16:0.0,psi17+18:NaN,psi19+20:0.0,psi21+22:0.63,psi23+24:0.52	AS1_6|SB1_8|S1_45|ASSB1_0|AS2_19|SB2_12|S2_31|ASSB2_0|AS3_3|SB3_4|S3_23|ASSB3_0|AS4_9|SB4_8|S4_15|ASSB4_0|AS5_7|SB5_4|S5_5|ASSB5_0|AS6_6|SB6_8|S6_3|ASSB6_0|AS7_0|SB7_2|S7_6|ASSB7_0|AS8_2|SB8_2|S8_4|ASSB8_0|AS9_0|SB9_0|S9_0|ASSB9_0|AS10_0|SB10_0|S10_0|ASSB10_0|AS11_0|SB11_0|S11_0|ASSB11_0|AS12_0|SB12_0|S12_0|ASSB12_0|AS13_3|SB13_3|S13_9|ASSB13_0|AS14_7|SB14_4|S14_4|ASSB14_0|AS15_0|SB15_0|S15_1|ASS…	AB1_38|AB2_15|AB3_67|AB4_35|AB5_11|AB6_10|AB7_13|AB8_4|AB9_0|AB10_2|AB11_4|AB12_4|AB13_113|AB14_64|AB15_49|AB16_33|AB17_1|AB18_2|AB19_2|AB20_3|AB21_6|AB22_7|AB23_10|AB24_6	GT/AG	156,38,28,6,23,2,9,0,74,65,21,8,150,146,3,6	0.289451711661564,0.101502504173623,0.204865556978233,NaN,0.0287769784172662,0.00264008976305194,NaN,NaN	0.0449093	-0.1829	FALSE	UP_MUT	1
baso	ENSG00000100211.6,ENSG00000228274.3	CBY1,RP3-508I15.9	chr22:39064097-39066929	+,-	altA,altD	14	True	False	protein_coding,antisense	2_ss_annotated_(over_3_ss):39064137,39066889	41,55	39064137,39066875	regular	8	False	bcc_918029|Cycle_10130902	41,41	39064137,39066889	psi1+2:0.28,psi3+4:0.22,psi5+6:0.21,psi7+8:0.13,psi9+10:0.11,psi11+12:0.05,psi13+14:0.07,psi15+16:0.01,psi17+18:0.0,psi19+20:0.01,psi21+22:0.03,psi23+24:0.03	AS1_17|SB1_14|S1_0|ASSB1_11|AS2_11|SB2_16|S2_0|ASSB2_10|AS3_38|SB3_34|S3_0|ASSB3_27|AS4_21|SB4_22|S4_0|ASSB4_14|AS5_25|SB5_21|S5_0|ASSB5_19|AS6_22|SB6_22|S6_0|ASSB6_15|AS7_22|SB7_17|S7_0|ASSB7_14|AS8_18|SB8_20|S8_0|ASSB8_14|AS9_3|SB9_2|S9_0|ASSB9_2|AS10_1|SB10_1|S10_0|ASSB10_1|AS11_3|SB11_2|S11_0|ASSB11_2|AS12_0|SB12_0|S12_0|ASSB12_0|AS13_7|SB13_3|S13_0|ASSB13_2|AS14_5|SB14_5|S14_0|ASSB14_1|AS15_…	AB1_23|AB2_43|AB3_76|AB4_132|AB5_68|AB6_103|AB7_91|AB8_155|AB9_6|AB10_15|AB11_16|AB12_17|AB13_58|AB14_82|AB15_56|AB16_83|AB17_86|AB18_131|AB19_97|AB20_147|AB21_18|AB22_43|AB23_200|AB24_283	-	40,44,52,19,11,4,0,3,92,132,170,112,119,247,249,307	0.270805812417437,0.221621621621622,0.207151185386708,0.126563769293258,0.0731786467629401,0.0136439267886855,0,0.00827781142741773	9.27702e-14	-0.1828	FALSE	UP_MUT	1
baso	ENSG00000164828.13	SUN1	chr7:888212-889598	+	ES_altA	175	True	True	protein_coding	4_ss_annotated_(over_5_ss):888252,889157,889240,889560	41,84,130	888252,889157,889240,889469	regular	9	False	bcc_918029|Cycle_18099586	41,39	888252,889560	psi1+2:0.98,psi3+4:0.94,psi5+6:0.98,psi7+8:0.94,psi9+10:NaN,psi11+12:NaN,psi13+14:0.86,psi15+16:1.0,psi17+18:0.63,psi19+20:0.64,psi21+22:0.87,psi23+24:0.84	AS1_93|SB1_36|S1_5|ASSB1_0|AS2_55|SB2_14|S2_10|ASSB2_0|AS3_169|SB3_53|S3_9|ASSB3_0|AS4_90|SB4_24|S4_7|ASSB4_0|AS5_135|SB5_32|S5_5|ASSB5_0|AS6_87|SB6_24|S6_9|ASSB6_0|AS7_267|SB7_82|S7_15|ASSB7_0|AS8_156|SB8_45|S8_22|ASSB8_0|AS9_20|SB9_2|S9_0|ASSB9_0|AS10_15|SB10_1|S10_0|ASSB10_0|AS11_7|SB11_2|S11_0|ASSB11_0|AS12_4|SB12_1|S12_0|ASSB12_0|AS13_234|SB13_39|S13_2|ASSB13_0|AS14_122|SB14_18|S14_5|ASSB14_…	AB1_1|AB2_0|AB3_4|AB4_0|AB5_1|AB6_0|AB7_4|AB8_2|AB9_0|AB10_0|AB11_0|AB12_0|AB13_5|AB14_2|AB15_0|AB16_0|AB17_19|AB18_6|AB19_12|AB20_4|AB21_2|AB22_1|AB23_24|AB24_10	-	160,108,125,133,103,57,145,106,1,3,1,3,6,0,29,20	0.980467253925699,0.91866028708134,0.975134080936129,0.932924156071898,0.843398157625384,1,0.610687022900763,0.624447717231222	2.8066e-05	-0.1822	FALSE	UP_MUT	1
baso	ENSG00000140632.12	GLYR1	chr16:4867661-4867880	-	IR	142	True	False	protein_coding	1_ss_annotated_(over_2_ss):4867698	220	-	regular	0	False	bcc_918029|Cycle_9622744	38,40	4867698,4867841	psi1+2:1.0,psi3+4:0.94,psi5+6:1.0,psi7+8:0.94,psi9+10:1.0,psi11+12:NaN,psi13+14:0.87,psi15+16:0.82,psi17+18:0.71,psi19+20:0.61,psi21+22:1.0,psi23+24:0.62	AS1_3|SB1_1|S1_2|ASSB1_0|AS2_4|SB2_9|S2_2|ASSB2_0|AS3_22|SB3_8|S3_10|ASSB3_0|AS4_25|SB4_30|S4_3|ASSB4_0|AS5_24|SB5_14|S5_6|ASSB5_0|AS6_19|SB6_12|S6_3|ASSB6_0|AS7_32|SB7_5|S7_7|ASSB7_0|AS8_20|SB8_11|S8_3|ASSB8_0|AS9_15|SB9_1|S9_8|ASSB9_0|AS10_16|SB10_5|S10_1|ASSB10_0|AS11_1|SB11_0|S11_0|ASSB11_0|AS12_1|SB12_2|S12_0|ASSB12_0|AS13_33|SB13_11|S13_11|ASSB13_0|AS14_34|SB14_36|S14_4|ASSB14_0|AS15_22|SB1…	AB1_0|AB2_0|AB3_2|AB4_0|AB5_0|AB6_0|AB7_0|AB8_1|AB9_0|AB10_0|AB11_0|AB12_0|AB13_3|AB14_3|AB15_2|AB16_1|AB17_4|AB18_6|AB19_2|AB20_2|AB21_0|AB22_0|AB23_9|AB24_12	GT/AG	19,50,61,19,89,62,71,20,0,1,0,0,5,5,11,5	NaN,0.946601941747573,1,NaN,0.863218104949018,0.814690026954178,0.695903493340035,NaN	0.0232359	-0.182	FALSE	UP_MUT	1
baso	ENSG00000204946.5,ENSG00000244560.2	ZNF783,RP4-800G7.2	chr7:148989359-148990508	+,+	altA	22	True	False	protein_coding,pseudogene	2_ss_annotated_(over_3_ss):148989399,148990468	41,63	148989399,148990446	regular	2	False	bcc_174984|Cycle_2	41,41	148989399,148990468	psi1+2:0.31,psi3+4:0.05,psi5+6:0.14,psi7+8:0.28,psi9+10:NaN,psi11+12:NaN,psi13+14:0.15,psi15+16:0.0,psi17+18:0.0,psi19+20:0.05,psi21+22:0.0,psi23+24:0.03	AS1_3|SB1_3|S1_0|ASSB1_1|AS2_3|SB2_3|S2_0|ASSB2_2|AS3_3|SB3_1|S3_0|ASSB3_1|AS4_2|SB4_1|S4_0|ASSB4_1|AS5_3|SB5_1|S5_0|ASSB5_1|AS6_1|SB6_1|S6_0|ASSB6_1|AS7_10|SB7_6|S7_0|ASSB7_6|AS8_8|SB8_5|S8_0|ASSB8_5|AS9_0|SB9_0|S9_0|ASSB9_0|AS10_0|SB10_0|S10_0|ASSB10_0|AS11_0|SB11_0|S11_0|ASSB11_0|AS12_0|SB12_0|S12_0|ASSB12_0|AS13_4|SB13_1|S13_0|ASSB13_1|AS14_1|SB14_2|S14_0|ASSB14_1|AS15_1|SB15_0|S15_0|ASSB15_0…	AB1_10|AB2_6|AB3_15|AB4_15|AB5_7|AB6_3|AB7_14|AB8_9|AB9_1|AB10_0|AB11_0|AB12_0|AB13_5|AB14_4|AB15_5|AB16_6|AB17_9|AB18_8|AB19_10|AB20_5|AB21_16|AB22_11|AB23_52|AB24_40	-	13,1,2,5,2,0,0,1,22,19,10,10,8,20,19,19	0.317829457364341,0.0398445092322643,0.136212624584718,0.282758620689655,NaN,0,0,0.0398445092322643	0.0229414	-0.1809	FALSE	UP_MUT	1
baso	ENSG00000169905.8	TOR1AIP2	chr1:179834949-179837983	-	altA	15	False	False	protein_coding	1_ss_annotated_(over_4_ss):179834989	56,41	179835004,179837943	regular	5	False	bcc_918029|Cycle_4308086	41,41	179834989,179837943	psi1+2:0.0,psi3+4:0.36,psi5+6:0.22,psi7+8:0.26,psi9+10:0.0,psi11+12:NaN,psi13+14:0.06,psi15+16:0.0,psi17+18:0.0,psi19+20:0.0,psi21+22:0.0,psi23+24:0.0	AS1_0|SB1_1|S1_0|ASSB1_0|AS2_0|SB2_1|S2_0|ASSB2_0|AS3_5|SB3_5|S3_0|ASSB3_5|AS4_5|SB4_8|S4_0|ASSB4_5|AS5_3|SB5_3|S5_0|ASSB5_3|AS6_0|SB6_2|S6_0|ASSB6_0|AS7_18|SB7_21|S7_0|ASSB7_18|AS8_13|SB8_27|S8_0|ASSB8_11|AS9_0|SB9_1|S9_0|ASSB9_0|AS10_0|SB10_0|S10_0|ASSB10_0|AS11_0|SB11_0|S11_0|ASSB11_0|AS12_0|SB12_2|S12_0|ASSB12_0|AS13_2|SB13_5|S13_0|ASSB13_2|AS14_0|SB14_4|S14_0|ASSB14_0|AS15_0|SB15_1|S15_0|ASS…	AB1_12|AB2_7|AB3_10|AB4_5|AB5_6|AB6_3|AB7_60|AB8_21|AB9_4|AB10_1|AB11_3|AB12_1|AB13_16|AB14_12|AB15_5|AB16_2|AB17_39|AB18_16|AB19_9|AB20_4|AB21_16|AB22_3|AB23_28|AB24_10	-	0,6,3,15,2,0,0,0,26,10,9,37,24,12,63,16	0,0.336525307797538,NaN,0.255239676281386,0.0658105939004815,0,0,0	0.00659944	-0.1808	FALSE	UP_MUT	1
baso	ENSG00000107672.10	NSMCE4A	chr10:123733556-123734429	-	altA	19	True	False	protein_coding	2_ss_annotated_(over_3_ss):123733596,123734389	60,41	123733615,123734389	regular	3	False	bcc_410993|Cycle_0	41,41	123733596,123734389	psi1+2:0.34,psi3+4:0.19,psi5+6:0.11,psi7+8:0.12,psi9+10:0.32,psi11+12:0.0,psi13+14:0.01,psi15+16:0.0,psi17+18:0.0,psi19+20:0.0,psi21+22:0.06,psi23+24:0.03	AS1_11|SB1_13|S1_0|ASSB1_11|AS2_10|SB2_17|S2_0|ASSB2_6|AS3_19|SB3_17|S3_0|ASSB3_17|AS4_9|SB4_9|S4_0|ASSB4_6|AS5_14|SB5_10|S5_0|ASSB5_10|AS6_11|SB6_9|S6_0|ASSB6_4|AS7_24|SB7_21|S7_0|ASSB7_21|AS8_19|SB8_12|S8_0|ASSB8_10|AS9_2|SB9_2|S9_0|ASSB9_2|AS10_2|SB10_5|S10_0|ASSB10_2|AS11_0|SB11_0|S11_0|ASSB11_0|AS12_0|SB12_1|S12_0|ASSB12_0|AS13_1|SB13_1|S13_0|ASSB13_1|AS14_1|SB14_5|S14_0|ASSB14_1|AS15_0|SB15…	AB1_24|AB2_16|AB3_56|AB4_48|AB5_86|AB6_82|AB7_128|AB8_94|AB9_5|AB10_2|AB11_24|AB12_26|AB13_95|AB14_63|AB15_72|AB16_46|AB17_117|AB18_115|AB19_196|AB20_144|AB21_59|AB22_37|AB23_387|AB24_302	-	35,18,24,16,2,0,0,1,56,66,167,101,134,209,266,427	0.336617405582923,0.181282240235814,0.104486328643483,0.113958134282984,0.0119725507373339,0,0,0.00189775278298503	0	-0.1806	FALSE	UP_MUT	1
baso	ENSG00000125991.14	ERGIC3	chr20:34144003-34144782	+	altA	18	False	True	protein_coding	all_splice_sites_known_(3_ss)	40,57	34144042,34144726	regular	9	False	bcc_918029|Cycle_15412945	40,39	34144042,34144744	psi1+2:0.29,psi3+4:0.19,psi5+6:0.2,psi7+8:0.23,psi9+10:0.29,psi11+12:0.04,psi13+14:0.14,psi15+16:0.01,psi17+18:0.01,psi19+20:0.01,psi21+22:0.04,psi23+24:0.04	AS1_55|SB1_48|S1_0|ASSB1_33|AS2_67|SB2_67|S2_0|ASSB2_53|AS3_173|SB3_121|S3_0|ASSB3_89|AS4_243|SB4_239|S4_0|ASSB4_206|AS5_115|SB5_81|S5_0|ASSB5_57|AS6_138|SB6_131|S6_0|ASSB6_120|AS7_198|SB7_151|S7_0|ASSB7_89|AS8_275|SB8_256|S8_0|ASSB8_232|AS9_26|SB9_26|S9_0|ASSB9_8|AS10_30|SB10_29|S10_0|ASSB10_20|AS11_5|SB11_8|S11_0|ASSB11_2|AS12_10|SB12_13|S12_0|ASSB12_8|AS13_63|SB13_32|S13_0|ASSB13_22|AS14_102|S…	AB1_151|AB2_140|AB3_716|AB4_843|AB5_386|AB6_449|AB7_618|AB8_755|AB9_79|AB10_85|AB11_160|AB12_209|AB13_351|AB14_403|AB15_439|AB16_497|AB17_367|AB18_367|AB19_543|AB20_515|AB21_193|AB22_185|AB23_868|AB24_835	-	200,270,245,225,126,21,10,16,404,989,828,625,639,1661,841,1329	0.287335418636793,0.181898808660873,0.194188881419871,0.22672193877551,0.138371074690354,0.0101919201847938,0.00959121978462248,0.00970985657988738	7.12455e-11	-0.1806	FALSE	UP_MUT	1
baso	ENSG00000133997.7	MED6	chr14:71059666-71060053	-	altA	21	False	True	protein_coding	all_splice_sites_known_(3_ss)	61,41	71059726,71060013	regular	0	False	bcc_788115|Cycle_0	40,41	71059705,71060013	psi1+2:0.24,psi3+4:0.29,psi5+6:0.17,psi7+8:0.17,psi9+10:0.12,psi11+12:0.19,psi13+14:0.09,psi15+16:0.0,psi17+18:0.01,psi19+20:0.03,psi21+22:0.1,psi23+24:0.02	AS1_5|SB1_8|S1_0|ASSB1_5|AS2_15|SB2_19|S2_0|ASSB2_13|AS3_8|SB3_29|S3_0|ASSB3_8|AS4_40|SB4_55|S4_0|ASSB4_35|AS5_2|SB5_9|S5_0|ASSB5_2|AS6_18|SB6_21|S6_0|ASSB6_14|AS7_4|SB7_14|S7_0|ASSB7_4|AS8_29|SB8_30|S8_0|ASSB8_27|AS9_0|SB9_0|S9_0|ASSB9_0|AS10_4|SB10_5|S10_0|ASSB10_4|AS11_1|SB11_1|S11_0|ASSB11_1|AS12_1|SB12_1|S12_0|ASSB12_1|AS13_2|SB13_8|S13_0|ASSB13_2|AS14_6|SB14_7|S14_0|ASSB14_5|AS15_0|SB15_1|S…	AB1_10|AB2_46|AB3_20|AB4_88|AB5_21|AB6_72|AB7_18|AB8_122|AB9_5|AB10_19|AB11_1|AB12_6|AB13_14|AB14_56|AB15_7|AB16_42|AB17_21|AB18_74|AB19_18|AB20_75|AB21_10|AB22_35|AB23_55|AB24_186	-	31,34,24,16,8,0,1,5,78,69,92,64,59,87,109,117	0.239896818572657,0.28125,0.171610169491525,0.165644171779141,0.0972097209720972,0,0.00723278864184302,0.0328227571115974	5.0213e-10	-0.1803	FALSE	UP_MUT	1
baso	ENSG00000198399.10	ITSN2	chr2:24538054-24550961	-	altA	21	False	False	protein_coding	2_ss_annotated_(over_3_ss):24538093,24550921	61,41	24538114,24550921	regular	4	False	bcc_119324|Cycle_2	40,41	24538093,24550921	psi1+2:0.25,psi3+4:0.25,psi5+6:0.17,psi7+8:0.25,psi9+10:0.29,psi11+12:NaN,psi13+14:0.19,psi15+16:0.0,psi17+18:0.0,psi19+20:0.0,psi21+22:0.0,psi23+24:0.05	AS1_13|SB1_12|S1_0|ASSB1_12|AS2_10|SB2_8|S2_0|ASSB2_8|AS3_20|SB3_14|S3_0|ASSB3_14|AS4_16|SB4_9|S4_0|ASSB4_9|AS5_7|SB5_7|S5_0|ASSB5_7|AS6_5|SB6_3|S6_0|ASSB6_2|AS7_63|SB7_61|S7_0|ASSB7_60|AS8_45|SB8_34|S8_0|ASSB8_34|AS9_13|SB9_14|S9_0|ASSB9_13|AS10_12|SB10_11|S10_0|ASSB10_8|AS11_0|SB11_0|S11_0|ASSB11_0|AS12_0|SB12_0|S12_0|ASSB12_0|AS13_19|SB13_15|S13_0|ASSB13_15|AS14_15|SB14_12|S14_0|ASSB14_11|AS15…	AB1_30|AB2_19|AB3_38|AB4_18|AB5_27|AB6_18|AB7_139|AB8_98|AB9_28|AB10_27|AB11_0|AB12_1|AB13_57|AB14_43|AB15_14|AB16_12|AB17_57|AB18_33|AB19_15|AB20_14|AB21_21|AB22_13|AB23_90|AB24_62	-	28,15,11,44,24,0,0,0,68,36,45,108,85,46,103,36	0.246414602346806,0.248618784530387,0.16256157635468,0.244444444444444,0.183154324477106,0,0,0	0.0251645	-0.1797	FALSE	UP_MUT	1
baso	ENSG00000065357.15	DGKA	chr12:56333275-56334092	+	IR	738	False	True	protein_coding	1_ss_annotated_(over_2_ss):56333313	818	-	regular	3	False	bcc_1038734|Cycle_1	39,41	56333313,56334052	psi1+2:1.0,psi3+4:0.94,psi5+6:1.0,psi7+8:0.88,psi9+10:1.0,psi11+12:NaN,psi13+14:1.0,psi15+16:0.65,psi17+18:0.56,psi19+20:0.91,psi21+22:0.61,psi23+24:0.98	AS1_20|SB1_3|S1_45|ASSB1_0|AS2_5|SB2_2|S2_46|ASSB2_0|AS3_26|SB3_5|S3_131|ASSB3_0|AS4_3|SB4_10|S4_125|ASSB4_0|AS5_24|SB5_8|S5_50|ASSB5_0|AS6_8|SB6_9|S6_49|ASSB6_0|AS7_31|SB7_8|S7_120|ASSB7_0|AS8_11|SB8_7|S8_116|ASSB8_0|AS9_17|SB9_2|S9_47|ASSB9_0|AS10_8|SB10_0|S10_43|ASSB10_0|AS11_0|SB11_0|S11_4|ASSB11_0|AS12_0|SB12_0|S12_4|ASSB12_0|AS13_23|SB13_3|S13_73|ASSB13_0|AS14_4|SB14_3|S14_69|ASSB14_0|AS15_…	AB1_0|AB2_0|AB3_1|AB4_1|AB5_0|AB6_0|AB7_4|AB8_0|AB9_0|AB10_0|AB11_0|AB12_0|AB13_0|AB14_0|AB15_2|AB16_2|AB17_4|AB18_5|AB19_1|AB20_0|AB21_2|AB22_2|AB23_1|AB24_0	GT/AG	140,173,130,121,131,119,121,123,0,1,0,2,0,7,10,1	1,0.944194296629827,1,0.855425945563803,1,0.624426078971533,0.541993281075028,0.923250140739351	0.0143039	-0.1775	FALSE	UP_MUT	1
baso	ENSG00000157916.14	RER1	chr1:2326127-2327260	+	IR	1055	True	True	protein_coding	1_ss_annotated_(over_2_ss):2327223	1134	-	regular	7	True	bcc_373638|Cycle_6	41,38	2326167,2327223	psi1+2:0.66,psi3+4:0.43,psi5+6:0.69,psi7+8:0.69,psi9+10:0.4,psi11+12:0.42,psi13+14:0.6,psi15+16:0.52,psi17+18:0.36,psi19+20:0.28,psi21+22:0.48,psi23+24:0.37	AS1_23|SB1_24|S1_269|ASSB1_0|AS2_18|SB2_27|S2_272|ASSB2_0|AS3_61|SB3_52|S3_519|ASSB3_0|AS4_27|SB4_44|S4_575|ASSB4_0|AS5_44|SB5_32|S5_400|ASSB5_0|AS6_32|SB6_13|S6_425|ASSB6_0|AS7_67|SB7_71|S7_626|ASSB7_0|AS8_45|SB8_43|S8_690|ASSB8_0|AS9_23|SB9_18|S9_138|ASSB9_0|AS10_23|SB10_18|S10_135|ASSB10_0|AS11_9|SB11_3|S11_33|ASSB11_0|AS12_4|SB12_2|S12_40|ASSB12_0|AS13_48|SB13_52|S13_437|ASSB13_0|AS14_40|SB14…	AB1_16|AB2_9|AB3_86|AB4_44|AB5_18|AB6_15|AB7_33|AB8_22|AB9_27|AB10_14|AB11_6|AB12_3|AB13_33|AB14_22|AB15_25|AB16_15|AB17_31|AB18_26|AB19_72|AB20_45|AB21_23|AB22_12|AB23_214|AB24_119	GT/AG	866,795,908,700,898,966,455,727,35,83,33,25,47,71,65,147	0.632853548434841,0.400217935728077,0.657163273906591,0.661087866108787,0.571007726980039,0.486609534011784,0.327800829875519,0.25624746242153	0.0389894	-0.1774	FALSE	UP_MUT	1
baso	ENSG00000204463.8	BAG6	chr6:31611932-31612341	-	ES	108	False	True	protein_coding	all_splice_sites_known_(4_ss)	40,108,40	31611971,31612084,31612191,31612302	regular	5	False	bcc_918029|Cycle_758765	40,40	31611971,31612302	psi1+2:0.61,psi3+4:0.59,psi5+6:0.57,psi7+8:0.64,psi9+10:0.59,psi11+12:0.22,psi13+14:0.5,psi15+16:0.38,psi17+18:0.39,psi19+20:0.43,psi21+22:0.37,psi23+24:0.48	AS1_135|SB1_280|S1_12|ASSB1_0|AS2_134|SB2_166|S2_18|ASSB2_0|AS3_187|SB3_478|S3_8|ASSB3_0|AS4_234|SB4_264|S4_28|ASSB4_0|AS5_115|SB5_288|S5_13|ASSB5_0|AS6_130|SB6_143|S6_27|ASSB6_0|AS7_367|SB7_993|S7_22|ASSB7_0|AS8_411|SB8_494|S8_35|ASSB8_0|AS9_41|SB9_119|S9_5|ASSB9_0|AS10_40|SB10_62|S10_4|ASSB10_0|AS11_3|SB11_11|S11_0|ASSB11_0|AS12_3|SB12_8|S12_0|ASSB12_0|AS13_94|SB13_240|S13_6|ASSB13_0|AS14_110|S…	AB1_113|AB2_54|AB3_158|AB4_121|AB5_121|AB6_64|AB7_256|AB8_155|AB9_33|AB10_21|AB11_12|AB12_8|AB13_132|AB14_62|AB15_91|AB16_65|AB17_208|AB18_121|AB19_125|AB20_86|AB21_91|AB22_68|AB23_389|AB24_197	-	790,557,526,735,365,364,518,442,232,177,184,187,164,277,377,265	0.591671659676453,0.572485739246621,0.548831385642738,0.625824854187066,0.486407249466951,0.358638356569289,0.368959008511699,0.415120920403851	0.00423359	-0.1774	FALSE	UP_MUT	1
baso	ENSG00000070413.14	DGCR2	chr22:19044637-19050755	-	altA	24	False	False	protein_coding	2_ss_annotated_(over_3_ss):19044675,19050715	63,41	19044699,19050715	regular	0	False	bcc_417799|Cycle_0	39,41	19044675,19050715	psi1+2:0.15,psi3+4:0.22,psi5+6:0.24,psi7+8:0.22,psi9+10:0.15,psi11+12:0.21,psi13+14:0.1,psi15+16:0.0,psi17+18:0.0,psi19+20:0.0,psi21+22:0.1,psi23+24:0.02	AS1_12|SB1_12|S1_0|ASSB1_12|AS2_10|SB2_12|S2_0|ASSB2_9|AS3_24|SB3_26|S3_0|ASSB3_24|AS4_28|SB4_30|S4_0|ASSB4_21|AS5_33|SB5_36|S5_0|ASSB5_32|AS6_37|SB6_35|S6_0|ASSB6_30|AS7_79|SB7_79|S7_0|ASSB7_73|AS8_73|SB8_81|S8_0|ASSB8_61|AS9_6|SB9_9|S9_0|ASSB9_6|AS10_9|SB10_10|S10_0|ASSB10_8|AS11_1|SB11_1|S11_0|ASSB11_1|AS12_1|SB12_1|S12_0|ASSB12_1|AS13_19|SB13_17|S13_0|ASSB13_17|AS14_14|SB14_12|S14_0|ASSB14_8|…	AB1_47|AB2_53|AB3_64|AB4_106|AB5_71|AB6_119|AB7_215|AB8_266|AB9_31|AB10_42|AB11_3|AB12_3|AB13_112|AB14_122|AB15_38|AB16_40|AB17_64|AB18_89|AB19_52|AB20_62|AB21_26|AB22_33|AB23_160|AB24_262	-	32,37,73,77,28,0,0,0,139,108,188,219,198,138,175,143	0.150446638457922,0.208568207440812,0.229993698802773,0.212883605197678,0.0981079187105816,0,0,0	3.59177e-09	-0.1759	FALSE	UP_MUT	1
baso	ENSG00000119725.13	ZNF410	chr14:74358871-74360538	+	altA	21	False	True	protein_coding	all_splice_sites_known_(3_ss)	41,60	74358911,74360479	regular	2	False	bcc_918029|Cycle_17929046	41,39	74358911,74360500	psi1+2:0.22,psi3+4:0.2,psi5+6:0.17,psi7+8:0.21,psi9+10:0.2,psi11+12:NaN,psi13+14:0.09,psi15+16:0.0,psi17+18:0.0,psi19+20:0.0,psi21+22:0.02,psi23+24:0.02	AS1_13|SB1_59|S1_0|ASSB1_12|AS2_19|SB2_31|S2_0|ASSB2_16|AS3_23|SB3_119|S3_0|ASSB3_17|AS4_20|SB4_39|S4_0|ASSB4_18|AS5_10|SB5_74|S5_0|ASSB5_9|AS6_13|SB6_30|S6_0|ASSB6_11|AS7_22|SB7_187|S7_0|ASSB7_19|AS8_44|SB8_88|S8_0|ASSB8_36|AS9_3|SB9_27|S9_0|ASSB9_3|AS10_7|SB10_12|S10_0|ASSB10_7|AS11_0|SB11_0|S11_0|ASSB11_0|AS12_2|SB12_2|S12_0|ASSB12_2|AS13_10|SB13_43|S13_0|ASSB13_10|AS14_3|SB14_9|S14_0|ASSB14_2…	AB1_39|AB2_62|AB3_69|AB4_93|AB5_35|AB6_65|AB7_85|AB8_154|AB9_12|AB10_21|AB11_1|AB12_0|AB13_50|AB14_62|AB15_28|AB16_43|AB17_35|AB18_61|AB19_32|AB20_46|AB21_20|AB22_46|AB23_89|AB24_178	-	50,32,26,35,12,0,0,0,140,103,99,109,95,126,110,98	0.220507166482911,0.197485150042428,0.172199685404421,0.202766311825621,0.0909521553765988,0,0,0	9.27702e-14	-0.1755	FALSE	UP_MUT	1
baso	ENSG00000123329.13	ARHGAP9	chr12:57870394-57870693	-	IR	219	False	False	protein_coding	all_splice_sites_known_(2_ss)	300	-	regular	0	False	bcc_1103471|Cycle_1	41,40	57870434,57870654	psi1+2:0.33,psi3+4:0.16,psi5+6:0.09,psi7+8:0.23,psi9+10:0.23,psi11+12:NaN,psi13+14:0.07,psi15+16:0.0,psi17+18:0.05,psi19+20:0.11,psi21+22:0.1,psi23+24:0.36	AS1_9|SB1_5|S1_1|ASSB1_0|AS2_6|SB2_2|S2_7|ASSB2_0|AS3_2|SB3_4|S3_3|ASSB3_0|AS4_0|SB4_1|S4_5|ASSB4_0|AS5_3|SB5_1|S5_0|ASSB5_0|AS6_6|SB6_0|S6_0|ASSB6_0|AS7_4|SB7_6|S7_6|ASSB7_0|AS8_10|SB8_6|S8_9|ASSB8_0|AS9_40|SB9_82|S9_20|ASSB9_0|AS10_69|SB10_55|S10_28|ASSB10_0|AS11_1|SB11_2|S11_0|ASSB11_0|AS12_1|SB12_0|S12_0|ASSB12_0|AS13_0|SB13_1|S13_2|ASSB13_0|AS14_0|SB14_0|S14_1|ASSB14_0|AS15_0|SB15_2|S15_0|AS…	AB1_3|AB2_10|AB3_6|AB4_12|AB5_2|AB6_4|AB7_15|AB8_20|AB9_93|AB10_147|AB11_1|AB12_1|AB13_5|AB14_7|AB15_5|AB16_2|AB17_3|AB18_3|AB19_3|AB20_7|AB21_4|AB22_4|AB23_10|AB24_7	GT/AG	31,8,2,16,3,0,1,5,18,11,6,16,10,12,7,13	0.31740614334471,0.164133738601824,NaN,0.21259842519685,0.0749306197964847,0,NaN,0.0940766550522648	0.0356013	-0.175	FALSE	UP_MUT	1
baso	ENSG00000203761.4	MSTO2P	chr1:155718282-155718434	+	IR	74	True	False	pseudogene	all_splice_sites_known_(2_ss)	153	-	regular	0	True	bcc_918029|Cycle_16891703	41,38	155718322,155718397	psi1+2:0.23,psi3+4:0.28,psi5+6:0.51,psi7+8:0.17,psi9+10:0.73,psi11+12:NaN,psi13+14:0.21,psi15+16:0.07,psi17+18:0.08,psi19+20:0.09,psi21+22:0.21,psi23+24:0.16	AS1_12|SB1_8|S1_0|ASSB1_4|AS2_6|SB2_11|S2_0|ASSB2_1|AS3_19|SB3_17|S3_0|ASSB3_12|AS4_12|SB4_20|S4_0|ASSB4_4|AS5_17|SB5_13|S5_0|ASSB5_11|AS6_15|SB6_13|S6_0|ASSB6_2|AS7_15|SB7_19|S7_0|ASSB7_12|AS8_3|SB8_13|S8_0|ASSB8_0|AS9_3|SB9_3|S9_0|ASSB9_0|AS10_3|SB10_2|S10_0|ASSB10_0|AS11_0|SB11_2|S11_0|ASSB11_0|AS12_0|SB12_2|S12_0|ASSB12_0|AS13_14|SB13_7|S13_0|ASSB13_4|AS14_9|SB14_7|S14_0|ASSB14_3|AS15_5|SB15_…	AB1_22|AB2_21|AB3_23|AB4_37|AB5_11|AB6_10|AB7_26|AB8_38|AB9_0|AB10_2|AB11_0|AB12_0|AB13_23|AB14_20|AB15_19|AB16_23|AB17_13|AB18_23|AB19_16|AB20_25|AB21_7|AB22_16|AB23_58|AB24_99	GT/AG	32,27,39,11,18,11,7,9,60,38,21,29,36,75,41,52	0.215920737956952,0.268403171007927,0.489513822688274,0.163776856388994,0.205194805194805,0.070398574206092,0.0810137708760621,0.0820353063343717	0.00402944	-0.1747	FALSE	UP_MUT	1
baso	ENSG00000261915.2,ENSG00000215041.5	RP11-542C16.2,NEURL4	chr17:7219608-7219984	-,-	IR	297	False	False	protein_coding,protein_coding	1_ss_annotated_(over_2_ss):7219646	377	-	regular	0	False	bcc_918029|Cycle_892510	39,41	7219646,7219944	psi1+2:0.94,psi3+4:0.94,psi5+6:1.0,psi7+8:1.0,psi9+10:NaN,psi11+12:NaN,psi13+14:0.78,psi15+16:1.0,psi17+18:0.43,psi19+20:1.0,psi21+22:1.0,psi23+24:0.9	AS1_10|SB1_9|S1_18|ASSB1_0|AS2_8|SB2_4|S2_22|ASSB2_0|AS3_10|SB3_5|S3_27|ASSB3_0|AS4_6|SB4_3|S4_27|ASSB4_0|AS5_10|SB5_5|S5_19|ASSB5_0|AS6_5|SB6_1|S6_24|ASSB6_0|AS7_13|SB7_6|S7_21|ASSB7_0|AS8_7|SB8_6|S8_24|ASSB8_0|AS9_1|SB9_2|S9_3|ASSB9_0|AS10_0|SB10_0|S10_4|ASSB10_0|AS11_1|SB11_0|S11_1|ASSB11_0|AS12_2|SB12_0|S12_0|ASSB12_0|AS13_15|SB13_4|S13_6|ASSB13_0|AS14_8|SB14_4|S14_8|ASSB14_0|AS15_8|SB15_2|S1…	AB1_1|AB2_0|AB3_1|AB4_0|AB5_0|AB6_0|AB7_0|AB8_0|AB9_0|AB10_0|AB11_0|AB12_0|AB13_2|AB14_0|AB15_0|AB16_0|AB17_14|AB18_5|AB19_0|AB20_0|AB21_0|AB22_0|AB23_1|AB24_4	GT/AG	92,44,55,31,25,66,70,85,1,1,0,0,2,0,22,0	0.951273103270001,NaN,1,NaN,NaN,1,0.40305167698287,1	0.0154422	-0.1746	FALSE	UP_MUT	1
baso	ENSG00000168876.4	ANKRD49	chr11:94230387-94231274	+	IR	805	True	True	protein_coding	all_splice_sites_known_(2_ss)	888	-	regular	14	False	bcc_1070257|Cycle_28	41,38	94230427,94231237	psi1+2:1.0,psi3+4:0.96,psi5+6:0.91,psi7+8:0.93,psi9+10:1.0,psi11+12:NaN,psi13+14:0.89,psi15+16:0.76,psi17+18:0.63,psi19+20:0.86,psi21+22:0.9,psi23+24:0.97	AS1_0|SB1_14|S1_66|ASSB1_0|AS2_6|SB2_11|S2_79|ASSB2_0|AS3_0|SB3_18|S3_98|ASSB3_0|AS4_7|SB4_5|S4_154|ASSB4_0|AS5_3|SB5_21|S5_69|ASSB5_0|AS6_7|SB6_14|S6_104|ASSB6_0|AS7_3|SB7_23|S7_92|ASSB7_0|AS8_8|SB8_8|S8_136|ASSB8_0|AS9_0|SB9_4|S9_32|ASSB9_0|AS10_0|SB10_2|S10_32|ASSB10_0|AS11_0|SB11_1|S11_8|ASSB11_0|AS12_0|SB12_3|S12_12|ASSB12_0|AS13_1|SB13_31|S13_96|ASSB13_0|AS14_8|SB14_18|S14_131|ASSB14_0|AS15…	AB1_0|AB2_0|AB3_0|AB4_1|AB5_2|AB6_0|AB7_1|AB8_1|AB9_0|AB10_0|AB11_0|AB12_0|AB13_1|AB14_2|AB15_1|AB16_1|AB17_6|AB18_3|AB19_1|AB20_1|AB21_0|AB22_2|AB23_1|AB24_1	GT/AG	218,166,191,114,208,108,175,147,0,1,2,1,3,4,10,3	1,0.936580488501643,0.894693151497184,0.910248635536689,0.860494344365312,NaN,0.608896718784409,0.813406177768439	0.038273	-0.1744	FALSE	UP_MUT	1
baso	ENSG00000149809.10	TM7SF2	chr11:64880298-64880731	+	IR	354	False	False	protein_coding	all_splice_sites_known_(2_ss)	434	-	regular	5	True	bcc_960382|Cycle_1	40,40	64880337,64880692	psi1+2:0.41,psi3+4:0.49,psi5+6:0.46,psi7+8:0.21,psi9+10:0.17,psi11+12:0.08,psi13+14:0.25,psi15+16:0.12,psi17+18:0.21,psi19+20:0.18,psi21+22:0.3,psi23+24:0.29	AS1_7|SB1_3|S1_28|ASSB1_0|AS2_4|SB2_10|S2_27|ASSB2_0|AS3_3|SB3_4|S3_40|ASSB3_0|AS4_7|SB4_7|S4_40|ASSB4_0|AS5_1|SB5_2|S5_18|ASSB5_0|AS6_0|SB6_6|S6_17|ASSB6_0|AS7_3|SB7_5|S7_29|ASSB7_0|AS8_11|SB8_9|S8_26|ASSB8_0|AS9_1|SB9_1|S9_3|ASSB9_0|AS10_1|SB10_0|S10_2|ASSB10_0|AS11_1|SB11_0|S11_1|ASSB11_0|AS12_1|SB12_0|S12_1|ASSB12_0|AS13_2|SB13_3|S13_36|ASSB13_0|AS14_3|SB14_8|S14_29|ASSB14_0|AS15_0|SB15_1|S15…	AB1_6|AB2_14|AB3_9|AB4_12|AB5_1|AB6_8|AB7_28|AB8_31|AB9_3|AB10_4|AB11_2|AB12_3|AB13_17|AB14_28|AB15_22|AB16_22|AB17_9|AB18_21|AB19_20|AB20_35|AB21_12|AB22_20|AB23_47|AB24_59	GT/AG	96,63,37,36,64,51,46,75,28,13,9,27,38,78,34,69	0.387252924566357,0.471821756225426,NaN,0.197287299630086,0.236905422913196,0.107560898449858,0.199609459752658,0.166917042230012	0.0228648	-0.1744	FALSE	UP_MUT	1
baso	ENSG00000196367.8	TRRAP	chr7:98581042-98581756	+	altD	33	False	True	protein_coding	all_splice_sites_known_(3_ss)	74,41	98581115,98581716	regular	0	False	bcc_64622|Cycle_0	41,41	98581082,98581716	psi1+2:0.27,psi3+4:0.42,psi5+6:0.22,psi7+8:0.28,psi9+10:0.42,psi11+12:NaN,psi13+14:0.15,psi15+16:0.06,psi17+18:0.16,psi19+20:0.08,psi21+22:0.27,psi23+24:0.26	AS1_6|SB1_4|S1_0|ASSB1_2|AS2_9|SB2_5|S2_0|ASSB2_5|AS3_16|SB3_17|S3_0|ASSB3_3|AS4_16|SB4_30|S4_0|ASSB4_13|AS5_8|SB5_9|S5_0|ASSB5_4|AS6_6|SB6_9|S6_0|ASSB6_5|AS7_28|SB7_13|S7_0|ASSB7_5|AS8_22|SB8_20|S8_0|ASSB8_14|AS9_10|SB9_4|S9_0|ASSB9_2|AS10_8|SB10_13|S10_0|ASSB10_8|AS11_0|SB11_0|S11_0|ASSB11_0|AS12_0|SB12_0|S12_0|ASSB12_0|AS13_3|SB13_2|S13_0|ASSB13_0|AS14_4|SB14_3|S14_0|ASSB14_2|AS15_2|SB15_0|S15…	AB1_5|AB2_17|AB3_13|AB4_36|AB5_19|AB6_30|AB7_27|AB8_62|AB9_4|AB10_10|AB11_0|AB12_0|AB13_8|AB14_25|AB15_6|AB16_16|AB17_7|AB18_33|AB19_2|AB20_15|AB21_1|AB22_7|AB23_31|AB24_59	-	15,30,19,21,7,4,11,3,31,31,49,41,28,39,46,21	0.256517205422315,0.408298755186722,0.216599471708606,0.267515923566879,0.151291512915129,0.0681487637648037,0.145671834625323,0.0924464487034949	0.0184163	-0.1728	FALSE	UP_MUT	1
baso	ENSG00000121481.6	RNF2	chr1:185056732-185060748	+	altA	14	True	False	protein_coding	2_ss_annotated_(over_3_ss):185056772,185060711	41,52	185056772,185060697	regular	0	False	bcc_151737|Cycle_0	41,38	185056772,185060711	psi1+2:0.26,psi3+4:0.16,psi5+6:0.26,psi7+8:0.23,psi9+10:0.35,psi11+12:0.0,psi13+14:0.07,psi15+16:0.0,psi17+18:0.09,psi19+20:0.05,psi21+22:0.04,psi23+24:0.03	AS1_9|SB1_9|S1_0|ASSB1_9|AS2_11|SB2_13|S2_0|ASSB2_10|AS3_19|SB3_13|S3_0|ASSB3_13|AS4_29|SB4_24|S4_0|ASSB4_20|AS5_31|SB5_29|S5_0|ASSB5_29|AS6_32|SB6_27|S6_0|ASSB6_27|AS7_50|SB7_49|S7_0|ASSB7_49|AS8_67|SB8_65|S8_0|ASSB8_52|AS9_4|SB9_4|S9_0|ASSB9_4|AS10_6|SB10_6|S10_0|ASSB10_5|AS11_0|SB11_0|S11_0|ASSB11_0|AS12_0|SB12_0|S12_0|ASSB12_0|AS13_8|SB13_6|S13_0|ASSB13_6|AS14_9|SB14_10|S14_0|ASSB14_8|AS15_0|…	AB1_21|AB2_32|AB3_80|AB4_102|AB5_64|AB6_76|AB7_189|AB8_182|AB9_9|AB10_9|AB11_3|AB12_4|AB13_76|AB14_97|AB15_24|AB16_18|AB17_46|AB18_75|AB19_33|AB20_55|AB21_15|AB22_25|AB23_90|AB24_158	-	29,26,56,58,14,0,15,6,74,116,139,169,147,75,139,111	0.249754714924234,0.159943933966672,0.254970895049277,0.225725405192374,0.0748460445286594,0,0.0839710884353742,0.0439010836343429	0.000240524	-0.1719	FALSE	UP_MUT	1
baso	ENSG00000147459.13	DOCK5	chr8:25224446-25225748	+	altA	19	True	False	protein_coding	2_ss_annotated_(over_3_ss):25224486,25225708	41,60	25224486,25225689	regular	0	False	bcc_918029|Cycle_13973712	41,41	25224486,25225708	psi1+2:0.32,psi3+4:0.25,psi5+6:0.18,psi7+8:0.07,psi9+10:0.1,psi11+12:NaN,psi13+14:0.14,psi15+16:0.0,psi17+18:0.0,psi19+20:0.0,psi21+22:0.0,psi23+24:0.08	AS1_10|SB1_6|S1_0|ASSB1_6|AS2_5|SB2_6|S2_0|ASSB2_4|AS3_6|SB3_5|S3_0|ASSB3_5|AS4_3|SB4_5|S4_0|ASSB4_3|AS5_6|SB5_3|S5_0|ASSB5_3|AS6_4|SB6_4|S6_0|ASSB6_4|AS7_5|SB7_3|S7_0|ASSB7_3|AS8_3|SB8_3|S8_0|ASSB8_3|AS9_4|SB9_3|S9_0|ASSB9_2|AS10_6|SB10_3|S10_0|ASSB10_3|AS11_0|SB11_0|S11_0|ASSB11_0|AS12_0|SB12_0|S12_0|ASSB12_0|AS13_2|SB13_2|S13_0|ASSB13_2|AS14_2|SB14_2|S14_0|ASSB14_2|AS15_0|SB15_0|S15_0|ASSB15_0…	AB1_13|AB2_8|AB3_14|AB4_6|AB5_18|AB6_8|AB7_47|AB8_21|AB9_36|AB10_16|AB11_0|AB12_0|AB13_15|AB14_5|AB15_5|AB16_2|AB17_9|AB18_8|AB19_8|AB20_5|AB21_6|AB22_3|AB23_36|AB24_24	-	17,5,7,3,3,0,0,0,29,13,26,31,17,12,19,16	0.322461253758964,0.237957051654092,0.179375,0.0728457210541901,0.125318390219052,0,0,0	0.0194458	-0.1718	FALSE	UP_MUT	1
baso	ENSG00000237037.5	NDUFA6-AS1	chr22:42532252-42532718	+	IR	389	True	False	processed_transcript	all_splice_sites_known_(2_ss)	467	-	regular	10	False	bcc_918029|Cycle_7330937	40,38	42532291,42532681	psi1+2:0.79,psi3+4:0.96,psi5+6:0.82,psi7+8:0.85,psi9+10:0.48,psi11+12:0.73,psi13+14:0.74,psi15+16:0.68,psi17+18:0.73,psi19+20:0.66,psi21+22:1.0,psi23+24:0.83	AS1_5|SB1_21|S1_34|ASSB1_0|AS2_11|SB2_12|S2_35|ASSB2_0|AS3_13|SB3_37|S3_105|ASSB3_0|AS4_24|SB4_28|S4_102|ASSB4_0|AS5_11|SB5_7|S5_68|ASSB5_0|AS6_22|SB6_7|S6_52|ASSB6_0|AS7_30|SB7_43|S7_129|ASSB7_0|AS8_52|SB8_23|S8_121|ASSB8_0|AS9_1|SB9_3|S9_12|ASSB9_0|AS10_4|SB10_3|S10_9|ASSB10_0|AS11_0|SB11_4|S11_12|ASSB11_0|AS12_3|SB12_3|S12_10|ASSB12_0|AS13_7|SB13_22|S13_53|ASSB13_0|AS14_12|SB14_18|S14_57|ASSB1…	AB1_4|AB2_1|AB3_1|AB4_1|AB5_5|AB6_1|AB7_7|AB8_5|AB9_3|AB10_3|AB11_1|AB12_1|AB13_6|AB14_4|AB15_5|AB16_3|AB17_5|AB18_2|AB19_8|AB20_6|AB21_0|AB22_0|AB23_7|AB24_4	GT/AG	140,178,147,162,125,162,112,177,7,1,6,5,8,14,8,18	0.769610261470153,0.967458713678489,0.803616484440706,0.844031794803286,0.722971970932819,0.659017419422134,0.700449005772931,0.621555915721232	0.0318711	-0.1702	FALSE	UP_MUT	1
baso	ENSG00000110455.9	ACCS	chr11:44104821-44105012	+	IR	112	True	False	protein_coding	all_splice_sites_known_(2_ss)	192	-	regular	7	True	bcc_532776|Cycle_24	41,39	44104861,44104974	psi1+2:0.09,psi3+4:0.42,psi5+6:0.31,psi7+8:0.09,psi9+10:0.0,psi11+12:0.07,psi13+14:0.05,psi15+16:0.04,psi17+18:0.04,psi19+20:0.07,psi21+22:0.05,psi23+24:0.14	AS1_0|SB1_8|S1_0|ASSB1_0|AS2_4|SB2_3|S2_0|ASSB2_0|AS3_9|SB3_12|S3_0|ASSB3_0|AS4_12|SB4_6|S4_1|ASSB4_0|AS5_3|SB5_4|S5_0|ASSB5_0|AS6_9|SB6_3|S6_1|ASSB6_0|AS7_4|SB7_10|S7_0|ASSB7_0|AS8_10|SB8_2|S8_0|ASSB8_0|AS9_0|SB9_4|S9_0|ASSB9_0|AS10_1|SB10_0|S10_0|ASSB10_0|AS11_0|SB11_2|S11_0|ASSB11_0|AS12_3|SB12_1|S12_0|ASSB12_0|AS13_2|SB13_6|S13_0|ASSB13_0|AS14_3|SB14_0|S14_0|ASSB14_0|AS15_1|SB15_1|S15_0|ASSB1…	AB1_15|AB2_12|AB3_10|AB4_9|AB5_8|AB6_5|AB7_27|AB8_28|AB9_8|AB10_5|AB11_7|AB12_5|AB13_20|AB14_14|AB15_14|AB16_7|AB17_16|AB18_5|AB19_19|AB20_19|AB21_7|AB22_9|AB23_42|AB24_46	GT/AG	8,20,13,5,3,4,2,8,38,12,13,25,29,37,24,48	0.0806451612903226,0.40983606557377,0.294117647058824,0.0769230769230769,0.0413223140495868,0.0431034482758621,0.0335570469798658,0.0649350649350649	0.00461511	-0.1697	FALSE	UP_MUT	1
baso	ENSG00000163378.9	EOGT	chr3:69037493-69037697	-	altA	14	True	False	protein_coding	2_ss_annotated_(over_3_ss):69037532,69037657	54,41	69037546,69037657	regular	2	False	bcc_918029|Cycle_11015487	40,41	69037532,69037657	psi1+2:0.11,psi3+4:0.28,psi5+6:0.29,psi7+8:0.11,psi9+10:0.06,psi11+12:NaN,psi13+14:0.09,psi15+16:0.0,psi17+18:0.0,psi19+20:0.0,psi21+22:0.0,psi23+24:0.01	AS1_2|SB1_2|S1_0|ASSB1_2|AS2_6|SB2_3|S2_0|ASSB2_3|AS3_10|SB3_8|S3_0|ASSB3_8|AS4_8|SB4_8|S4_0|ASSB4_8|AS5_12|SB5_10|S5_0|ASSB5_10|AS6_3|SB6_4|S6_0|ASSB6_3|AS7_6|SB7_4|S7_0|ASSB7_4|AS8_10|SB8_9|S8_0|ASSB8_8|AS9_2|SB9_2|S9_0|ASSB9_2|AS10_1|SB10_1|S10_0|ASSB10_1|AS11_0|SB11_0|S11_0|ASSB11_0|AS12_0|SB12_0|S12_0|ASSB12_0|AS13_5|SB13_2|S13_0|ASSB13_2|AS14_12|SB14_6|S14_0|ASSB14_6|AS15_0|SB15_0|S15_0|ASS…	AB1_14|AB2_20|AB3_15|AB4_21|AB5_5|AB6_23|AB7_37|AB8_61|AB9_17|AB10_24|AB11_0|AB12_0|AB13_30|AB14_40|AB15_8|AB16_10|AB17_29|AB18_54|AB19_14|AB20_16|AB21_10|AB22_12|AB23_54|AB24_81	-	7,10,13,6,7,0,0,0,47,23,28,45,59,32,95,38	0.112678855325914,0.270450751252087,0.283598168596822,0.102079395085066,0.0918664938431627,0,0,0	0.000697175	-0.1692	FALSE	UP_MUT	1
baso	ENSG00000166002.2	SMCO4	chr11:93212397-93232482	-	altA	15	False	True	protein_coding	all_splice_sites_known_(3_ss)	54,41	93212450,93232442	regular	0	False	bcc_374230|Cycle_0	39,41	93212435,93232442	psi1+2:0.33,psi3+4:0.18,psi5+6:0.3,psi7+8:0.42,psi9+10:0.35,psi11+12:0.0,psi13+14:0.2,psi15+16:0.0,psi17+18:0.26,psi19+20:0.1,psi21+22:0.12,psi23+24:0.32	AS1_4|SB1_4|S1_0|ASSB1_3|AS2_3|SB2_3|S2_0|ASSB2_3|AS3_5|SB3_2|S3_0|ASSB3_1|AS4_12|SB4_12|S4_0|ASSB4_12|AS5_9|SB5_3|S5_0|ASSB5_2|AS6_12|SB6_9|S6_0|ASSB6_9|AS7_16|SB7_11|S7_0|ASSB7_8|AS8_36|SB8_30|S8_0|ASSB8_30|AS9_27|SB9_16|S9_0|ASSB9_15|AS10_39|SB10_32|S10_0|ASSB10_32|AS11_1|SB11_0|S11_0|ASSB11_0|AS12_0|SB12_0|S12_0|ASSB12_0|AS13_3|SB13_2|S13_0|ASSB13_2|AS14_4|SB14_3|S14_0|ASSB14_3|AS15_4|SB15_0|…	AB1_5|AB2_9|AB3_27|AB4_32|AB5_5|AB6_21|AB7_24|AB8_29|AB9_30|AB10_49|AB11_4|AB12_4|AB13_5|AB14_12|AB15_8|AB16_7|AB17_7|AB18_8|AB19_8|AB20_22|AB21_4|AB22_9|AB23_16|AB24_38	-	11,10,13,20,4,0,7,5,19,37,26,24,14,27,17,38	0.327746741154562,0.18539976825029,0.296296296296296,0.412371134020619,0.193939393939394,0,0.257471264367816,0.0997506234413965	0.0486949	-0.1677	FALSE	UP_MUT	1
baso	ENSG00000065357.15	DGKA	chr12:56333273-56334092	+	altA	186	False	True	protein_coding	2_ss_annotated_(over_3_ss):56333313,56333866	41,227	56333313,56333866	regular	3	False	bcc_1038734|Cycle_2	41,41	56333313,56334052	psi1+2:1.0,psi3+4:0.95,psi5+6:1.0,psi7+8:0.89,psi9+10:1.0,psi11+12:NaN,psi13+14:1.0,psi15+16:0.66,psi17+18:0.58,psi19+20:0.92,psi21+22:0.64,psi23+24:0.97	AS1_3|SB1_3|S1_12|ASSB1_0|AS2_2|SB2_11|S2_5|ASSB2_0|AS3_5|SB3_27|S3_54|ASSB3_0|AS4_10|SB4_48|S4_25|ASSB4_0|AS5_8|SB5_12|S5_23|ASSB5_0|AS6_9|SB6_17|S6_16|ASSB6_0|AS7_8|SB7_25|S7_47|ASSB7_0|AS8_7|SB8_46|S8_22|ASSB8_0|AS9_2|SB9_4|S9_8|ASSB9_0|AS10_0|SB10_30|S10_4|ASSB10_0|AS11_0|SB11_1|S11_2|ASSB11_0|AS12_0|SB12_3|S12_1|ASSB12_0|AS13_3|SB13_14|S13_21|ASSB13_0|AS14_3|SB14_29|S14_11|ASSB14_0|AS15_2|SB…	AB1_0|AB2_0|AB3_1|AB4_1|AB5_0|AB6_0|AB7_4|AB8_0|AB9_0|AB10_0|AB11_0|AB12_0|AB13_0|AB14_0|AB15_2|AB16_2|AB17_4|AB18_5|AB19_1|AB20_0|AB21_2|AB22_2|AB23_2|AB24_0	-	38,69,72,45,37,43,44,45,0,1,0,2,0,7,10,1	1,0.954775565305434,1,0.873166114529106,1,0.65272121436505,0.573791348600509,0.932289034866094	0.0102899	-0.1673	FALSE	UP_MUT	1
baso	ENSG00000197008.5	ZNF138	chr7:64275991-64291869	+	ES_MULTI	241	True	True	protein_coding	4_ss_annotated_(over_6_ss):64276031,64291318,64291454,64291829	41,104,137,41	64276031,64280598,64280701,64291318,64291454,64291829	regular	12	False	bcc_918029|Cycle_17806460	41,41	64276031,64291829	psi1+2:0.35,psi3+4:0.48,psi5+6:0.22,psi7+8:0.29,psi9+10:0.11,psi11+12:0.16,psi13+14:0.29,psi15+16:0.19,psi17+18:0.07,psi19+20:0.09,psi21+22:0.15,psi23+24:0.21	AS1_9|SB1_0|S1_5|ASSB1_0|AS2_11|SB2_1|S2_7|ASSB2_0|AS3_38|SB3_0|S3_44|ASSB3_0|AS4_53|SB4_0|S4_31|ASSB4_0|AS5_11|SB5_0|S5_12|ASSB5_0|AS6_19|SB6_1|S6_14|ASSB6_0|AS7_20|SB7_0|S7_33|ASSB7_0|AS8_36|SB8_4|S8_16|ASSB8_0|AS9_4|SB9_0|S9_2|ASSB9_0|AS10_5|SB10_0|S10_1|ASSB10_0|AS11_2|SB11_0|S11_2|ASSB11_0|AS12_2|SB12_1|S12_1|ASSB12_0|AS13_16|SB13_0|S13_19|ASSB13_0|AS14_26|SB14_0|S14_11|ASSB14_0|AS15_1|SB15_…	AB1_1|AB2_6|AB3_10|AB4_12|AB5_12|AB6_15|AB7_11|AB8_28|AB9_2|AB10_5|AB11_1|AB12_6|AB13_4|AB14_16|AB15_8|AB16_10|AB17_15|AB18_16|AB19_21|AB20_24|AB21_3|AB22_5|AB23_30|AB24_26	-	19,48,28,26,25,27,10,21,10,14,27,18,17,32,36,57	0.325396825396825,0.465358240718846,0.208405191976037,0.26831109992449,0.271847235114706,0.176414342629482,0.0658740359897172,0.0855312174042617	0.00986389	-0.167	FALSE	UP_MUT	1
baso	ENSG00000161791.9	FMNL3	chr12:50037747-50037921	-	IR	95	True	True	protein_coding	all_splice_sites_known_(2_ss)	175	-	regular	0	False	bcc_32504|Cycle_0	41,39	50037787,50037883	psi1+2:0.36,psi3+4:0.28,psi5+6:0.19,psi7+8:0.51,psi9+10:0.43,psi11+12:0.0,psi13+14:0.35,psi15+16:0.07,psi17+18:0.25,psi19+20:0.0,psi21+22:0.71,psi23+24:0.1	AS1_20|SB1_5|S1_0|ASSB1_0|AS2_10|SB2_10|S2_0|ASSB2_0|AS3_23|SB3_8|S3_0|ASSB3_0|AS4_20|SB4_10|S4_0|ASSB4_0|AS5_25|SB5_4|S5_0|ASSB5_0|AS6_7|SB6_13|S6_0|ASSB6_0|AS7_55|SB7_26|S7_1|ASSB7_0|AS8_55|SB8_33|S8_2|ASSB8_0|AS9_3|SB9_4|S9_0|ASSB9_0|AS10_5|SB10_4|S10_0|ASSB10_0|AS11_0|SB11_0|S11_0|ASSB11_0|AS12_0|SB12_0|S12_0|ASSB12_0|AS13_20|SB13_4|S13_1|ASSB13_0|AS14_11|SB14_7|S14_1|ASSB14_0|AS15_2|SB15_2|S…	AB1_13|AB2_13|AB3_24|AB4_22|AB5_23|AB6_22|AB7_34|AB8_22|AB9_5|AB10_4|AB11_10|AB12_8|AB13_14|AB14_8|AB15_18|AB16_24|AB17_12|AB18_12|AB19_32|AB20_29|AB21_1|AB22_3|AB23_72|AB24_61	CT/AC	42,23,22,55,20,11,18,0,36,29,45,26,19,75,27,77	0.347826086956522,0.266088214027477,0.182667358588479,0.491620111731844,0.3248730964467,0.0628347018921814,0.233576642335766,0	0.000159319	-0.1667	FALSE	UP_MUT	1
baso	ENSG00000160439.11	RDH13	chr19:55559870-55560065	-	IR	117	False	False	protein_coding	all_splice_sites_known_(2_ss)	196	-	regular	0	False	bcc_918029|Cycle_1068269	40,39	55559909,55560027	psi1+2:0.25,psi3+4:0.31,psi5+6:0.09,psi7+8:0.14,psi9+10:0.38,psi11+12:0.0,psi13+14:0.03,psi15+16:0.0,psi17+18:0.06,psi19+20:0.0,psi21+22:0.12,psi23+24:0.05	AS1_5|SB1_17|S1_1|ASSB1_0|AS2_11|SB2_13|S2_1|ASSB2_0|AS3_10|SB3_23|S3_5|ASSB3_0|AS4_17|SB4_20|S4_5|ASSB4_0|AS5_3|SB5_20|S5_0|ASSB5_0|AS6_9|SB6_18|S6_0|ASSB6_0|AS7_9|SB7_24|S7_2|ASSB7_0|AS8_14|SB8_18|S8_3|ASSB8_0|AS9_4|SB9_14|S9_0|ASSB9_0|AS10_8|SB10_13|S10_0|ASSB10_0|AS11_0|SB11_0|S11_0|ASSB11_0|AS12_0|SB12_0|S12_0|ASSB12_0|AS13_0|SB13_2|S13_3|ASSB13_0|AS14_0|SB14_4|S14_1|ASSB14_0|AS15_0|SB15_2|S…	AB1_22|AB2_22|AB3_28|AB4_34|AB5_53|AB6_55|AB7_50|AB8_89|AB9_8|AB10_9|AB11_3|AB12_3|AB13_22|AB14_27|AB15_17|AB16_34|AB17_24|AB18_28|AB19_18|AB20_27|AB21_12|AB22_14|AB23_98|AB24_130	GT/AG	47,41,24,23,3,0,8,0,61,39,107,63,42,91,60,57	0.236964707384007,0.2976201415051,0.0829106174567081,0.128273914578186,0.0279844137442437,0,0.0510006455777921,0	4.94308e-10	-0.1667	FALSE	UP_MUT	1
baso	ENSG00000011304.12	PTBP1	chr19:798505-803567	+	IR	867	False	False	protein_coding	all_splice_sites_known_(2_ss)	939	-	regular	0	True	bcc_918029|Cycle_13508570	41,31	798545,799413	psi1+2:0.42,psi3+4:0.4,psi5+6:0.4,psi7+8:0.28,psi9+10:NaN,psi11+12:NaN,psi13+14:0.19,psi15+16:0.27,psi17+18:0.08,psi19+20:0.13,psi21+22:0.39,psi23+24:0.3	AS1_4|SB1_6|S1_24|ASSB1_0|AS2_3|SB2_2|S2_25|ASSB2_0|AS3_8|SB3_5|S3_35|ASSB3_0|AS4_9|SB4_4|S4_40|ASSB4_0|AS5_5|SB5_1|S5_27|ASSB5_0|AS6_6|SB6_1|S6_31|ASSB6_0|AS7_2|SB7_10|S7_53|ASSB7_0|AS8_2|SB8_11|S8_48|ASSB8_0|AS9_0|SB9_0|S9_0|ASSB9_0|AS10_2|SB10_0|S10_0|ASSB10_0|AS11_0|SB11_1|S11_2|ASSB11_0|AS12_2|SB12_1|S12_2|ASSB12_0|AS13_3|SB13_3|S13_34|ASSB13_0|AS14_2|SB14_0|S14_33|ASSB14_0|AS15_3|SB15_5|S15…	AB1_6|AB2_2|AB3_9|AB4_4|AB5_6|AB6_3|AB7_17|AB8_10|AB9_1|AB10_1|AB11_0|AB12_0|AB13_14|AB14_15|AB15_6|AB16_6|AB17_20|AB18_9|AB19_10|AB20_10|AB21_8|AB22_5|AB23_37|AB24_31	GT/AG	85,59,62,50,62,82,30,39,11,8,9,12,25,21,33,25	0.3720590917381,NaN,NaN,0.242130750605327,0.159776656286911,0.230417983842641,0.065164268259571,0.106837119050337	0.00204108	-0.1665	FALSE	UP_MUT	1
baso	ENSG00000158555.10	GDPD5	chr11:75188804-75201321	-	ES	75	False	False	protein_coding	3_ss_annotated_(over_4_ss):75188840,75190289,75201282	37,75,40	75188840,75190289,75190363,75201282	regular	2	False	bcc_918029|Cycle_14157054	37,40	75188840,75201282	psi1+2:0.31,psi3+4:0.31,psi5+6:0.26,psi7+8:0.35,psi9+10:0.0,psi11+12:NaN,psi13+14:0.22,psi15+16:0.14,psi17+18:0.08,psi19+20:0.11,psi21+22:0.12,psi23+24:0.16	AS1_11|SB1_6|S1_0|ASSB1_2|AS2_15|SB2_5|S2_0|ASSB2_2|AS3_72|SB3_25|S3_0|ASSB3_8|AS4_109|SB4_27|S4_0|ASSB4_8|AS5_34|SB5_16|S5_0|ASSB5_11|AS6_83|SB6_15|S6_0|ASSB6_5|AS7_88|SB7_58|S7_0|ASSB7_17|AS8_197|SB8_49|S8_0|ASSB8_13|AS9_2|SB9_0|S9_0|ASSB9_0|AS10_2|SB10_0|S10_0|ASSB10_0|AS11_6|SB11_0|S11_0|ASSB11_0|AS12_3|SB12_0|S12_0|ASSB12_0|AS13_30|SB13_8|S13_0|ASSB13_2|AS14_72|SB14_11|S14_0|ASSB14_4|AS15_29…	AB1_10|AB2_12|AB3_35|AB4_71|AB5_28|AB6_42|AB7_63|AB8_122|AB9_4|AB10_8|AB11_0|AB12_2|AB13_20|AB14_44|AB15_5|AB16_22|AB17_12|AB18_33|AB19_14|AB20_29|AB21_9|AB22_20|AB23_40|AB24_74	-	25,56,46,84,27,14,8,13,31,67,69,84,54,48,52,54	0.290040681030586,0.297461368653422,0.252459016393443,0.336244541484716,0.202099737532808,0.128731788870313,0.0723004694835681,0.108698012813552	0.0198776	-0.1661	FALSE	UP_MUT	1
baso	ENSG00000198198.9,ENSG00000178922.12	SZT2,HYI	chr1:43917646-43917916	+,-	altD,altA	18	False	True	protein_coding,protein_coding	2_ss_annotated_(over_3_ss):43917684,43917876	57,41	43917702,43917876	regular	5	False	bcc_133937|Cycle_2	39,41	43917684,43917876	psi1+2:0.21,psi3+4:0.43,psi5+6:0.26,psi7+8:0.17,psi9+10:NaN,psi11+12:NaN,psi13+14:0.31,psi15+16:0.0,psi17+18:0.0,psi19+20:0.08,psi21+22:0.03,psi23+24:0.15	AS1_3|SB1_4|S1_0|ASSB1_2|AS2_5|SB2_3|S2_0|ASSB2_3|AS3_30|SB3_26|S3_0|ASSB3_26|AS4_29|SB4_23|S4_0|ASSB4_20|AS5_15|SB5_16|S5_0|ASSB5_15|AS6_18|SB6_16|S6_0|ASSB6_16|AS7_8|SB7_8|S7_0|ASSB7_7|AS8_8|SB8_4|S8_0|ASSB8_3|AS9_0|SB9_0|S9_0|ASSB9_0|AS10_0|SB10_0|S10_0|ASSB10_0|AS11_1|SB11_1|S11_0|ASSB11_1|AS12_0|SB12_1|S12_0|ASSB12_0|AS13_5|SB13_5|S13_0|ASSB13_3|AS14_9|SB14_6|S14_0|ASSB14_6|AS15_0|SB15_0|S15…	AB1_11|AB2_11|AB3_21|AB4_36|AB5_31|AB6_44|AB7_20|AB8_36|AB9_0|AB10_0|AB11_0|AB12_3|AB13_9|AB14_15|AB15_24|AB16_16|AB17_19|AB18_36|AB19_39|AB20_48|AB21_27|AB22_34|AB23_56|AB24_83	-	10,33,31,6,11,0,0,11,31,36,74,26,20,71,63,109	0.208441896821261,0.428015564202335,0.254829428688861,0.158520475561427,0.309859154929577,0,0,0.0761113994118665	0.00446791	-0.166	FALSE	UP_MUT	1
baso	ENSG00000117625.9	RCOR3	chr1:211433028-211433489	+	altD	3	False	False	protein_coding	2_ss_annotated_(over_3_ss):211433068,211433450	44,40	211433071,211433450	regular	0	False	bcc_320648|Cycle_0	41,40	211433068,211433450	psi1+2:0.41,psi3+4:0.25,psi5+6:0.16,psi7+8:0.18,psi9+10:0.0,psi11+12:0.0,psi13+14:0.17,psi15+16:0.09,psi17+18:0.08,psi19+20:0.0,psi21+22:0.13,psi23+24:0.13	AS1_12|SB1_11|S1_0|ASSB1_11|AS2_12|SB2_12|S2_0|ASSB2_12|AS3_9|SB3_9|S3_0|ASSB3_9|AS4_12|SB4_12|S4_0|ASSB4_12|AS5_4|SB5_4|S5_0|ASSB5_4|AS6_7|SB6_7|S6_0|ASSB6_7|AS7_28|SB7_28|S7_0|ASSB7_28|AS8_23|SB8_30|S8_0|ASSB8_23|AS9_0|SB9_0|S9_0|ASSB9_0|AS10_0|SB10_0|S10_0|ASSB10_0|AS11_0|SB11_0|S11_0|ASSB11_0|AS12_0|SB12_1|S12_0|ASSB12_0|AS13_6|SB13_6|S13_0|ASSB13_6|AS14_9|SB14_9|S14_0|ASSB14_9|AS15_2|SB15_2|…	AB1_15|AB2_17|AB3_26|AB4_35|AB5_23|AB6_31|AB7_123|AB8_97|AB9_15|AB10_15|AB11_6|AB12_7|AB13_28|AB14_41|AB15_16|AB16_14|AB17_38|AB18_54|AB19_22|AB20_17|AB21_26|AB22_18|AB23_44|AB24_71	-	32,13,11,23,13,5,9,0,44,39,54,100,58,53,105,49	0.412213740458015,0.243243243243243,0.164179104477612,0.181525869628764,0.177721518987342,0.083384805435454,0.0763430725730443,0	0.0287472	-0.1659	FALSE	UP_MUT	1
baso	ENSG00000260565.2	ERVK13-1	chr16:2713369-2719451	-	altA	23	True	False	processed_transcript	2_ss_annotated_(over_3_ss):2713408,2719412	63,40	2713431,2719412	regular	4	True	bcc_918029|Cycle_1305521	40,40	2713408,2719412	psi1+2:0.0,psi3+4:0.0,psi5+6:0.4,psi7+8:0.11,psi9+10:0.0,psi11+12:NaN,psi13+14:0.0,psi15+16:0.0,psi17+18:0.0,psi19+20:0.0,psi21+22:0.0,psi23+24:0.16	AS1_0|SB1_5|S1_0|ASSB1_0|AS2_0|SB2_5|S2_0|ASSB2_0|AS3_0|SB3_7|S3_0|ASSB3_0|AS4_0|SB4_10|S4_0|ASSB4_0|AS5_6|SB5_9|S5_0|ASSB5_6|AS6_2|SB6_3|S6_0|ASSB6_1|AS7_2|SB7_9|S7_0|ASSB7_2|AS8_5|SB8_8|S8_0|ASSB8_3|AS9_0|SB9_1|S9_0|ASSB9_0|AS10_0|SB10_0|S10_0|ASSB10_0|AS11_0|SB11_0|S11_0|ASSB11_0|AS12_0|SB12_1|S12_0|ASSB12_0|AS13_0|SB13_6|S13_0|ASSB13_0|AS14_0|SB14_5|S14_0|ASSB14_0|AS15_0|SB15_2|S15_0|ASSB15_0…	AB1_9|AB2_7|AB3_3|AB4_8|AB5_6|AB6_5|AB7_28|AB8_29|AB9_3|AB10_3|AB11_0|AB12_1|AB13_4|AB14_10|AB15_5|AB16_5|AB17_6|AB18_5|AB19_2|AB20_3|AB21_12|AB22_7|AB23_30|AB24_30	-	0,0,9,4,0,0,0,0,22,7,11,26,12,18,13,6	0,NaN,0.388559093362115,0.106737825216811,0,0,0,NaN	0.0187741	-0.1651	FALSE	UP_MUT	1
baso	ENSG00000108309.8	RUNDC3A	chr17:42395267-42395501	+	IR	157	True	False	protein_coding	1_ss_annotated_(over_2_ss):42395464	235	-	regular	5	False	bcc_918029|Cycle_14472665	40,38	42395306,42395464	psi1+2:1.0,psi3+4:1.0,psi5+6:1.0,psi7+8:0.97,psi9+10:NaN,psi11+12:NaN,psi13+14:0.84,psi15+16:0.81,psi17+18:0.8,psi19+20:0.91,psi21+22:0.89,psi23+24:1.0	AS1_5|SB1_9|S1_5|ASSB1_0|AS2_6|SB2_7|S2_5|ASSB2_0|AS3_10|SB3_13|S3_14|ASSB3_0|AS4_11|SB4_28|S4_8|ASSB4_0|AS5_13|SB5_21|S5_13|ASSB5_0|AS6_13|SB6_21|S6_12|ASSB6_0|AS7_44|SB7_15|S7_59|ASSB7_0|AS8_39|SB8_54|S8_24|ASSB8_0|AS9_0|SB9_0|S9_0|ASSB9_0|AS10_0|SB10_0|S10_0|ASSB10_0|AS11_3|SB11_4|S11_1|ASSB11_0|AS12_2|SB12_4|S12_0|ASSB12_0|AS13_14|SB13_17|S13_33|ASSB13_0|AS14_26|SB14_47|S14_13|ASSB14_0|AS15_8…	AB1_0|AB2_0|AB3_0|AB4_0|AB5_0|AB6_0|AB7_1|AB8_1|AB9_0|AB10_0|AB11_0|AB12_0|AB13_5|AB14_4|AB15_3|AB16_3|AB17_3|AB18_6|AB19_0|AB20_1|AB21_0|AB22_2|AB23_0|AB24_0	GT/AG	44,41,76,87,107,122,112,33,0,0,0,1,8,11,10,1	1,1,1,0.966528984475146,0.816154899276354,0.786381290802413,0.788020927295688,0.916340334638661	0.00549051	-0.1649	FALSE	UP_MUT	1
baso	ENSG00000040341.13	STAU2	chr8:74621360-74650558	-	altA	15	False	False	protein_coding	all_splice_sites_known_(3_ss)	53,40	74621412,74650519	regular	2	False	bcc_615447|Cycle_2	38,40	74621397,74650519	psi1+2:0.18,psi3+4:0.26,psi5+6:0.29,psi7+8:0.18,psi9+10:0.21,psi11+12:NaN,psi13+14:0.14,psi15+16:0.1,psi17+18:0.0,psi19+20:0.0,psi21+22:0.08,psi23+24:0.05	AS1_1|SB1_2|S1_0|ASSB1_1|AS2_4|SB2_4|S2_0|ASSB2_4|AS3_5|SB3_12|S3_0|ASSB3_5|AS4_17|SB4_21|S4_0|ASSB4_17|AS5_0|SB5_5|S5_0|ASSB5_0|AS6_9|SB6_9|S6_0|ASSB6_9|AS7_6|SB7_17|S7_0|ASSB7_6|AS8_19|SB8_23|S8_0|ASSB8_19|AS9_0|SB9_5|S9_0|ASSB9_0|AS10_8|SB10_7|S10_0|ASSB10_7|AS11_1|SB11_1|S11_0|ASSB11_1|AS12_2|SB12_2|S12_0|ASSB12_2|AS13_1|SB13_3|S13_0|ASSB13_1|AS14_5|SB14_6|S14_0|ASSB14_5|AS15_0|SB15_0|S15_0|A…	AB1_7|AB2_12|AB3_21|AB4_33|AB5_6|AB6_13|AB7_40|AB8_58|AB9_12|AB10_10|AB11_0|AB12_0|AB13_17|AB14_16|AB15_2|AB16_6|AB17_14|AB18_15|AB19_5|AB20_9|AB21_5|AB22_5|AB23_30|AB24_30	-	7,14,9,11,5,2,0,0,26,34,19,45,28,14,33,18	0.184210526315789,0.256699576868829,0.284325637910085,0.170136823319453,0.130260521042084,0.106995884773663,0,0	0.0316729	-0.1645	FALSE	UP_MUT	1
baso	ENSG00000101442.8	ACTR5	chr20:37377456-37378691	+	altA	3	False	False	protein_coding	2_ss_annotated_(over_3_ss):37377496,37378653	41,42	37377496,37378650	regular	0	False	bcc_346504|Cycle_1	41,39	37377496,37378653	psi1+2:0.16,psi3+4:0.21,psi5+6:0.33,psi7+8:0.05,psi9+10:NaN,psi11+12:NaN,psi13+14:0.08,psi15+16:0.0,psi17+18:0.0,psi19+20:0.0,psi21+22:0.18,psi23+24:0.04	AS1_2|SB1_2|S1_0|ASSB1_2|AS2_2|SB2_2|S2_0|ASSB2_2|AS3_4|SB3_4|S3_0|ASSB3_4|AS4_5|SB4_5|S4_0|ASSB4_5|AS5_4|SB5_4|S5_0|ASSB5_4|AS6_4|SB6_4|S6_0|ASSB6_4|AS7_4|SB7_2|S7_0|ASSB7_2|AS8_1|SB8_1|S8_0|ASSB8_1|AS9_0|SB9_0|S9_0|ASSB9_0|AS10_0|SB10_0|S10_0|ASSB10_0|AS11_0|SB11_0|S11_0|ASSB11_0|AS12_0|SB12_0|S12_0|ASSB12_0|AS13_0|SB13_0|S13_0|ASSB13_0|AS14_2|SB14_2|S14_0|ASSB14_2|AS15_0|SB15_0|S15_0|ASSB15_0|…	AB1_8|AB2_13|AB3_7|AB4_25|AB5_8|AB6_8|AB7_19|AB8_35|AB9_2|AB10_2|AB11_1|AB12_1|AB13_6|AB14_15|AB15_4|AB16_3|AB17_12|AB18_17|AB19_8|AB20_14|AB21_4|AB22_5|AB23_32|AB24_43	-	6,6,8,1,2,0,0,0,29,20,16,25,18,12,33,28	0.166262556286803,0.224299065420561,0.32520325203252,0.037122969837587,0.0967351874244256,0,0,0	0.00756249	-0.164	FALSE	UP_MUT	1
baso	ENSG00000125841.8	NRSN2	chr20:329967-330317	+	altA	22	True	False	protein_coding	2_ss_annotated_(over_3_ss):330007,330282	41,58	330007,330260	regular	2	False	bcc_400407|Cycle_2	41,36	330007,330282	psi1+2:0.0,psi3+4:0.33,psi5+6:0.21,psi7+8:0.08,psi9+10:NaN,psi11+12:NaN,psi13+14:0.12,psi15+16:0.0,psi17+18:0.0,psi19+20:0.0,psi21+22:NaN,psi23+24:0.0	AS1_2|SB1_0|S1_0|ASSB1_0|AS2_0|SB2_0|S2_0|ASSB2_0|AS3_6|SB3_7|S3_0|ASSB3_6|AS4_4|SB4_4|S4_0|ASSB4_2|AS5_7|SB5_7|S5_0|ASSB5_7|AS6_1|SB6_1|S6_0|ASSB6_1|AS7_1|SB7_1|S7_0|ASSB7_1|AS8_3|SB8_3|S8_0|ASSB8_2|AS9_0|SB9_0|S9_0|ASSB9_0|AS10_1|SB10_1|S10_0|ASSB10_1|AS11_0|SB11_0|S11_0|ASSB11_0|AS12_0|SB12_0|S12_0|ASSB12_0|AS13_2|SB13_2|S13_0|ASSB13_2|AS14_1|SB14_2|S14_0|ASSB14_1|AS15_0|SB15_0|S15_0|ASSB15_0|…	AB1_4|AB2_2|AB3_11|AB4_9|AB5_13|AB6_11|AB7_20|AB8_27|AB9_1|AB10_2|AB11_1|AB12_1|AB13_11|AB14_6|AB15_12|AB16_9|AB17_5|AB18_4|AB19_9|AB20_11|AB21_1|AB22_1|AB23_17|AB24_27	-	0,8,8,2,3,0,0,0,8,13,24,21,14,37,10,25	NaN,0.323699421965318,0.205882352941176,0.0689655172413793,0.142857142857143,0,0,0	0.0348922	-0.1638	FALSE	UP_MUT	1
baso	ENSG00000001167.10	NFYA	chr6:41040783-41046807	+	altA	24	False	False	protein_coding	2_ss_annotated_(over_3_ss):41040823,41046768	41,64	41040823,41046744	regular	1	False	bcc_918029|Cycle_8560929	41,40	41040823,41046768	psi1+2:0.24,psi3+4:0.23,psi5+6:0.12,psi7+8:0.19,psi9+10:0.15,psi11+12:NaN,psi13+14:0.11,psi15+16:0.0,psi17+18:0.0,psi19+20:0.0,psi21+22:0.06,psi23+24:0.05	AS1_3|SB1_10|S1_0|ASSB1_2|AS2_14|SB2_19|S2_0|ASSB2_9|AS3_10|SB3_12|S3_0|ASSB3_6|AS4_26|SB4_31|S4_0|ASSB4_20|AS5_4|SB5_11|S5_0|ASSB5_3|AS6_11|SB6_19|S6_0|ASSB6_9|AS7_24|SB7_28|S7_0|ASSB7_14|AS8_42|SB8_66|S8_0|ASSB8_30|AS9_2|SB9_5|S9_0|ASSB9_1|AS10_8|SB10_3|S10_0|ASSB10_3|AS11_0|SB11_0|S11_0|ASSB11_0|AS12_0|SB12_0|S12_0|ASSB12_0|AS13_4|SB13_6|S13_0|ASSB13_2|AS14_11|SB14_13|S14_0|ASSB14_6|AS15_0|SB1…	AB1_17|AB2_41|AB3_45|AB4_77|AB5_40|AB6_63|AB7_106|AB8_185|AB9_11|AB10_15|AB11_0|AB12_0|AB13_47|AB14_88|AB15_12|AB16_24|AB17_60|AB18_103|AB19_9|AB20_29|AB21_26|AB22_49|AB23_88|AB24_168	-	32,29,18,40,19,0,1,0,81,77,102,133,114,64,187,48	0.233576642335766,0.225129384703853,0.119822485207101,0.188317349607672,0.113924050632911,0,0.00410833840535606,0	0.000646838	-0.1622	FALSE	UP_MUT	1
baso	ENSG00000071794.11	HLTF	chr3:148759417-148759993	-	altA	12	False	False	protein_coding	all_splice_sites_known_(3_ss)	51,41	148759467,148759953	regular	0	False	bcc_193686|Cycle_0	39,41	148759455,148759953	psi1+2:0.36,psi3+4:0.31,psi5+6:0.22,psi7+8:0.28,psi9+10:0.24,psi11+12:0.08,psi13+14:0.28,psi15+16:0.08,psi17+18:0.05,psi19+20:0.11,psi21+22:0.2,psi23+24:0.14	AS1_24|SB1_32|S1_0|ASSB1_24|AS2_53|SB2_60|S2_0|ASSB2_49|AS3_26|SB3_46|S3_0|ASSB3_24|AS4_63|SB4_66|S4_0|ASSB4_54|AS5_11|SB5_18|S5_0|ASSB5_10|AS6_27|SB6_30|S6_0|ASSB6_25|AS7_61|SB7_86|S7_0|ASSB7_57|AS8_117|SB8_133|S8_0|ASSB8_105|AS9_0|SB9_0|S9_0|ASSB9_0|AS10_5|SB10_5|S10_0|ASSB10_5|AS11_1|SB11_1|S11_0|ASSB11_1|AS12_0|SB12_2|S12_0|ASSB12_0|AS13_28|SB13_33|S13_0|ASSB13_22|AS14_26|SB14_31|S14_0|ASSB14…	AB1_54|AB2_76|AB3_59|AB4_136|AB5_51|AB6_75|AB7_153|AB8_279|AB9_6|AB10_8|AB11_4|AB12_6|AB13_65|AB14_71|AB15_17|AB16_22|AB17_115|AB18_177|AB19_59|AB20_97|AB21_42|AB22_60|AB23_155|AB24_259	-	113,63,41,88,52,7,18,26,181,124,125,197,115,69,334,196	0.351860501323369,0.306420233463035,0.22192151556157,0.279764743284057,0.282225237449118,0.0810654313839027,0.044764983834867,0.103420843277645	0.0280161	-0.1621	FALSE	UP_MUT	1
baso	ENSG00000164088.13	PPM1M	chr3:52283298-52283721	+	altA	25	True	True	protein_coding	all_splice_sites_known_(3_ss)	41,61	52283338,52283661	regular	2	False	bcc_1014625|Cycle_1	41,36	52283338,52283686	psi1+2:0.29,psi3+4:0.29,psi5+6:0.22,psi7+8:0.16,psi9+10:0.31,psi11+12:0.16,psi13+14:0.17,psi15+16:0.02,psi17+18:0.0,psi19+20:0.1,psi21+22:0.25,psi23+24:0.2	AS1_7|SB1_12|S1_0|ASSB1_7|AS2_3|SB2_5|S2_0|ASSB2_3|AS3_9|SB3_10|S3_0|ASSB3_9|AS4_7|SB4_11|S4_0|ASSB4_4|AS5_1|SB5_5|S5_0|ASSB5_1|AS6_6|SB6_6|S6_0|ASSB6_5|AS7_9|SB7_13|S7_0|ASSB7_9|AS8_7|SB8_9|S8_0|ASSB8_5|AS9_10|SB9_16|S9_0|ASSB9_10|AS10_15|SB10_15|S10_0|ASSB10_12|AS11_1|SB11_1|S11_0|ASSB11_1|AS12_1|SB12_1|S12_0|ASSB12_1|AS13_6|SB13_10|S13_0|ASSB13_6|AS14_6|SB14_2|S14_0|ASSB14_2|AS15_1|SB15_1|S15_…	AB1_11|AB2_8|AB3_26|AB4_11|AB5_13|AB6_9|AB7_38|AB8_37|AB9_25|AB10_23|AB11_3|AB12_5|AB13_19|AB14_12|AB15_22|AB16_14|AB17_23|AB18_19|AB19_24|AB20_19|AB21_4|AB22_3|AB23_40|AB24_30	-	14,12,8,8,7,2,0,8,26,23,22,34,26,64,48,54	0.289008042895442,0.28256880733945,0.215384615384615,0.150832517140059,0.168912566593544,0.0230469919185872,0,0.100587851077727	0.00137521	-0.1613	FALSE	UP_MUT	1
baso	ENSG00000262304.1,ENSG00000197417.7	SHPK,SHPK	chr17:3518794-3524571	-,-	altA	37	True	False	protein_coding,protein_coding	2_ss_annotated_(over_3_ss):3518831,3524531	75,41	3518868,3524531	regular	2	False	bcc_918029|Cycle_16219807	38,41	3518831,3524531	psi1+2:0.31,psi3+4:0.1,psi5+6:0.15,psi7+8:0.12,psi9+10:0.31,psi11+12:NaN,psi13+14:0.0,psi15+16:0.0,psi17+18:0.0,psi19+20:0.0,psi21+22:0.0,psi23+24:0.03	AS1_10|SB1_3|S1_0|ASSB1_1|AS2_12|SB2_7|S2_0|ASSB2_6|AS3_9|SB3_5|S3_0|ASSB3_4|AS4_11|SB4_4|S4_0|ASSB4_1|AS5_11|SB5_1|S5_0|ASSB5_0|AS6_12|SB6_10|S6_0|ASSB6_9|AS7_17|SB7_5|S7_0|ASSB7_5|AS8_21|SB8_10|S8_0|ASSB8_5|AS9_8|SB9_0|S9_0|ASSB9_0|AS10_8|SB10_9|S10_0|ASSB10_6|AS11_2|SB11_0|S11_0|ASSB11_0|AS12_2|SB12_0|S12_0|ASSB12_0|AS13_1|SB13_0|S13_0|ASSB13_0|AS14_0|SB14_0|S14_0|ASSB14_0|AS15_1|SB15_0|S15_0|…	AB1_8|AB2_13|AB3_35|AB4_51|AB5_24|AB6_30|AB7_35|AB8_69|AB9_7|AB10_9|AB11_0|AB12_3|AB13_29|AB14_55|AB15_21|AB16_31|AB17_40|AB18_68|AB19_30|AB20_48|AB21_19|AB22_29|AB23_133|AB24_164	-	18,8,13,9,0,0,0,0,29,55,54,47,71,92,124,98	0.297116590054325,0.0901312036508842,0.140858592785626,0.115365893233815,0,0,0,0	0	-0.1609	FALSE	UP_MUT	1
baso	ENSG00000255737.2	AGAP2-AS1	chr12:58120973-58121182	+	IR	130	True	False	protein_coding	all_splice_sites_known_(2_ss)	210	-	regular	0	False	bcc_932875|Cycle_0	40,40	58121012,58121143	psi1+2:0.0,psi3+4:0.03,psi5+6:0.0,psi7+8:0.7,psi9+10:0.0,psi11+12:NaN,psi13+14:0.01,psi15+16:0.03,psi17+18:0.0,psi19+20:0.0,psi21+22:0.03,psi23+24:0.06	AS1_0|SB1_0|S1_0|ASSB1_0|AS2_0|SB2_0|S2_0|ASSB2_0|AS3_0|SB3_1|S3_1|ASSB3_0|AS4_0|SB4_3|S4_1|ASSB4_0|AS5_0|SB5_0|S5_0|ASSB5_0|AS6_0|SB6_0|S6_0|ASSB6_0|AS7_42|SB7_98|S7_53|ASSB7_0|AS8_78|SB8_76|S8_12|ASSB8_0|AS9_0|SB9_0|S9_0|ASSB9_0|AS10_0|SB10_0|S10_0|ASSB10_0|AS11_0|SB11_4|S11_1|ASSB11_0|AS12_3|SB12_2|S12_0|ASSB12_0|AS13_0|SB13_0|S13_1|ASSB13_0|AS14_0|SB14_0|S14_0|ASSB14_0|AS15_0|SB15_2|S15_0|ASS…	AB1_10|AB2_9|AB3_17|AB4_11|AB5_12|AB6_15|AB7_23|AB8_31|AB9_21|AB10_19|AB11_1|AB12_0|AB13_17|AB14_14|AB15_15|AB16_17|AB17_4|AB18_3|AB19_4|AB20_7|AB21_6|AB22_6|AB23_35|AB24_25	CT/AC	0,1,0,137,1,4,0,0,26,18,27,25,26,57,8,14	0,0.0207253886010363,0,0.676125848241826,0.0144404332129964,0.0260374288039056,NaN,0	0.00032033	-0.1607	FALSE	UP_MUT	1
baso	NA	NA	chr19:40956792-40956900	+	IR	29	True	NA	NA	no_known_ss	109	-	regular	2	False	bcc_918029|Cycle_18302163	39,41	40956830,40956860	psi1+2:0.98,psi3+4:0.99,psi5+6:0.99,psi7+8:0.96,psi9+10:NaN,psi11+12:0.0,psi13+14:0.98,psi15+16:0.32,psi17+18:0.99,psi19+20:1.0,psi21+22:0.97,psi23+24:0.5	AS1_38|SB1_36|S1_0|ASSB1_36|AS2_18|SB2_32|S2_0|ASSB2_16|AS3_257|SB3_243|S3_0|ASSB3_242|AS4_151|SB4_163|S4_0|ASSB4_122|AS5_133|SB5_120|S5_0|ASSB5_118|AS6_91|SB6_116|S6_0|ASSB6_85|AS7_127|SB7_121|S7_0|ASSB7_117|AS8_76|SB8_92|S8_0|ASSB8_61|AS9_1|SB9_1|S9_0|ASSB9_1|AS10_1|SB10_2|S10_0|ASSB10_1|AS11_0|SB11_0|S11_0|ASSB11_0|AS12_0|SB12_0|S12_0|ASSB12_0|AS13_164|SB13_158|S13_0|ASSB13_154|AS14_97|SB14_11…	AB1_1|AB2_0|AB3_2|AB4_0|AB5_0|AB6_1|AB7_3|AB8_4|AB9_0|AB10_0|AB11_12|AB12_10|AB13_2|AB14_2|AB15_52|AB16_43|AB17_1|AB18_0|AB19_0|AB20_0|AB21_1|AB22_1|AB23_95|AB24_88	AT/TA	78,269,217,98,233,106,189,172,1,1,1,3,3,169,1,0	0.982831942038116,0.994960469739701,0.993760375522354,0.959960817925799,0.982759529709495,0.315229917103453,0.992842602928623,1	2.40219e-10	-0.1602	FALSE	UP_MUT	1
baso	ENSG00000228315.7,ENSG00000273000.1	GUSBP11,KB-1572G7.2	chr22:24026018-24037399	-,-	altD	1054	True	False	processed_transcript,processed_transcript	all_splice_sites_known_(3_ss)	37,1094	24026054,24036306	regular	36	True	bcc_918029|Cycle_2820031	37,40	24026054,24037360	psi1+2:0.96,psi3+4:0.95,psi5+6:0.95,psi7+8:1.0,psi9+10:0.92,psi11+12:NaN,psi13+14:0.84,psi15+16:0.84,psi17+18:0.78,psi19+20:0.83,psi21+22:1.0,psi23+24:0.96	AS1_0|SB1_13|S1_310|ASSB1_0|AS2_1|SB2_24|S2_300|ASSB2_0|AS3_2|SB3_14|S3_504|ASSB3_0|AS4_2|SB4_25|S4_510|ASSB4_0|AS5_0|SB5_13|S5_385|ASSB5_0|AS6_0|SB6_23|S6_388|ASSB6_0|AS7_2|SB7_31|S7_640|ASSB7_0|AS8_2|SB8_51|S8_630|ASSB8_0|AS9_0|SB9_14|S9_226|ASSB9_0|AS10_3|SB10_22|S10_222|ASSB10_0|AS11_0|SB11_2|S11_16|ASSB11_0|AS12_0|SB12_3|S12_17|ASSB12_0|AS13_1|SB13_17|S13_460|ASSB13_0|AS14_0|SB14_28|S14_462|…	AB1_1|AB2_1|AB3_3|AB4_1|AB5_2|AB6_1|AB7_0|AB8_0|AB9_2|AB10_1|AB11_0|AB12_0|AB13_9|AB14_5|AB15_4|AB16_1|AB17_6|AB18_8|AB19_4|AB20_4|AB21_0|AB22_0|AB23_6|AB24_2	-	851,649,767,582,783,596,731,624,3,3,3,0,12,9,16,10	0.95076900754498,0.936420192632013,0.945670274771024,1,0.816254416961131,0.818462306718268,0.756718605057607,0.80946123521682	0.000185764	-0.158	FALSE	UP_MUT	1
baso	ENSG00000198270.8	TMEM116	chr12:112371794-112376005	-	ES	84	False	True	protein_coding	all_splice_sites_known_(4_ss)	41,84,41	112371834,112374964,112375047,112375965	regular	2	False	bcc_918029|Cycle_6692734	41,41	112371834,112375965	psi1+2:1.0,psi3+4:0.89,psi5+6:0.95,psi7+8:0.97,psi9+10:NaN,psi11+12:NaN,psi13+14:0.94,psi15+16:0.65,psi17+18:1.0,psi19+20:0.74,psi21+22:0.61,psi23+24:0.75	AS1_10|SB1_5|S1_0|ASSB1_0|AS2_12|SB2_9|S2_0|ASSB2_0|AS3_11|SB3_17|S3_0|ASSB3_0|AS4_4|SB4_39|S4_0|ASSB4_0|AS5_6|SB5_13|S5_0|ASSB5_0|AS6_12|SB6_33|S6_0|ASSB6_0|AS7_17|SB7_38|S7_0|ASSB7_0|AS8_15|SB8_57|S8_0|ASSB8_0|AS9_2|SB9_4|S9_0|ASSB9_0|AS10_2|SB10_7|S10_0|ASSB10_0|AS11_1|SB11_0|S11_0|ASSB11_0|AS12_0|SB12_8|S12_0|ASSB12_0|AS13_7|SB13_9|S13_0|ASSB13_0|AS14_9|SB14_29|S14_0|ASSB14_2|AS15_4|SB15_6|S1…	AB1_0|AB2_0|AB3_1|AB4_1|AB5_1|AB6_0|AB7_1|AB8_0|AB9_0|AB10_0|AB11_0|AB12_1|AB13_0|AB14_1|AB15_0|AB16_4|AB17_0|AB18_0|AB19_3|AB20_1|AB21_2|AB22_0|AB23_5|AB24_3	-	39,19,36,29,25,25,21,28,0,1,1,0,1,7,0,5	1,NaN,0.946760744066709,1,0.925090252707581,0.638231631382316,1,0.73448496481126	0.0418297	-0.1578	FALSE	UP_MUT	1
baso	ENSG00000104497.9	SNX16	chr8:82715424-82736067	-	ES	70	True	True	protein_coding	all_splice_sites_known_(4_ss)	40,70,41	82715463,82727560,82727629,82736027	regular	0	True	bcc_1206876|Cycle_1	40,41	82715463,82736027	psi1+2:0.97,psi3+4:0.88,psi5+6:0.98,psi7+8:0.96,psi9+10:0.96,psi11+12:1.0,psi13+14:0.76,psi15+16:0.81,psi17+18:0.79,psi19+20:0.82,psi21+22:0.97,psi23+24:0.86	AS1_32|SB1_39|S1_0|ASSB1_12|AS2_31|SB2_32|S2_0|ASSB2_12|AS3_57|SB3_91|S3_0|ASSB3_16|AS4_47|SB4_74|S4_0|ASSB4_18|AS5_25|SB5_35|S5_0|ASSB5_5|AS6_24|SB6_36|S6_0|ASSB6_10|AS7_103|SB7_165|S7_0|ASSB7_21|AS8_79|SB8_144|S8_0|ASSB8_33|AS9_13|SB9_13|S9_0|ASSB9_1|AS10_17|SB10_10|S10_0|ASSB10_1|AS11_2|SB11_6|S11_0|ASSB11_0|AS12_4|SB12_6|S12_0|ASSB12_3|AS13_24|SB13_33|S13_0|ASSB13_4|AS14_15|SB14_33|S14_0|ASSB…	AB1_1|AB2_1|AB3_7|AB4_6|AB5_1|AB6_0|AB7_5|AB8_2|AB9_0|AB10_1|AB11_0|AB12_0|AB13_6|AB14_6|AB15_2|AB16_2|AB17_7|AB18_7|AB19_5|AB20_5|AB21_1|AB22_0|AB23_9|AB24_6	-	142,110,82,141,57,55,108,102,3,8,1,3,10,7,16,13	0.962107904642409,0.880608815971536,0.977771235094951,0.961849418898434,0.753549861269789,0.808236574746009,0.7835901110713,0.8080195599022	0.00328037	-0.1572	FALSE	UP_MUT	1
baso	ENSG00000004399.8	PLXND1	chr3:129284822-129285410	-	altA	12	False	False	protein_coding	2_ss_annotated_(over_3_ss):129284860,129285370	51,41	129284872,129285370	regular	0	False	bcc_794065|Cycle_0	39,41	129284860,129285370	psi1+2:0.13,psi3+4:0.2,psi5+6:0.21,psi7+8:0.22,psi9+10:0.33,psi11+12:0.0,psi13+14:0.12,psi15+16:0.0,psi17+18:0.0,psi19+20:0.0,psi21+22:0.02,psi23+24:0.03	AS1_9|SB1_6|S1_0|ASSB1_6|AS2_5|SB2_7|S2_0|ASSB2_5|AS3_31|SB3_21|S3_0|ASSB3_21|AS4_35|SB4_27|S4_0|ASSB4_27|AS5_56|SB5_54|S5_0|ASSB5_54|AS6_36|SB6_38|S6_0|ASSB6_36|AS7_52|SB7_36|S7_0|ASSB7_36|AS8_56|SB8_61|S8_0|ASSB8_53|AS9_16|SB9_16|S9_0|ASSB9_16|AS10_12|SB10_10|S10_0|ASSB10_10|AS11_0|SB11_0|S11_0|ASSB11_0|AS12_0|SB12_0|S12_0|ASSB12_0|AS13_33|SB13_30|S13_0|ASSB13_30|AS14_21|SB14_21|S14_0|ASSB14_21…	AB1_33|AB2_31|AB3_78|AB4_89|AB5_180|AB6_124|AB7_144|AB8_154|AB9_24|AB10_23|AB11_4|AB12_3|AB13_201|AB14_125|AB15_62|AB16_45|AB17_98|AB18_71|AB19_51|AB20_53|AB21_59|AB22_45|AB23_185|AB24_180	-	15,30,89,43,43,0,0,0,89,106,302,136,276,190,194,131	0.127822752449936,0.197498354180382,0.203988081595233,0.215646940822467,0.119311875693674,0,0,0	0.00253311	-0.1564	FALSE	UP_MUT	1
baso	ENSG00000064763.6	FAR2	chr12:29450093-29460631	+	altA	24	False	False	protein_coding	2_ss_annotated_(over_3_ss):29450133,29460591	41,65	29450133,29460567	regular	8	False	bcc_707998|Cycle_2	41,41	29450133,29460591	psi1+2:0.22,psi3+4:0.2,psi5+6:0.18,psi7+8:0.17,psi9+10:0.14,psi11+12:0.0,psi13+14:0.11,psi15+16:0.0,psi17+18:0.0,psi19+20:0.02,psi21+22:0.03,psi23+24:0.02	AS1_10|SB1_11|S1_0|ASSB1_10|AS2_9|SB2_9|S2_0|ASSB2_7|AS3_16|SB3_23|S3_0|ASSB3_16|AS4_11|SB4_16|S4_0|ASSB4_5|AS5_9|SB5_12|S5_0|ASSB5_9|AS6_13|SB6_12|S6_0|ASSB6_11|AS7_19|SB7_32|S7_0|ASSB7_19|AS8_35|SB8_34|S8_0|ASSB8_28|AS9_28|SB9_33|S9_0|ASSB9_28|AS10_30|SB10_26|S10_0|ASSB10_20|AS11_0|SB11_0|S11_0|ASSB11_0|AS12_0|SB12_0|S12_0|ASSB12_0|AS13_3|SB13_10|S13_0|ASSB13_3|AS14_9|SB14_12|S14_0|ASSB14_9|AS1…	AB1_22|AB2_38|AB3_57|AB4_50|AB5_24|AB6_58|AB7_78|AB8_153|AB9_105|AB10_193|AB11_3|AB12_9|AB13_23|AB14_53|AB15_6|AB16_20|AB17_34|AB18_58|AB19_18|AB20_32|AB21_14|AB22_15|AB23_65|AB24_122	-	29,21,22,27,10,0,0,1,83,68,81,105,64,46,105,63	0.212777380100215,0.192833146696529,0.173628488931665,0.16591726618705,0.107837980010521,0,0,0.0121301775147929	2.16312e-06	-0.1563	FALSE	UP_MUT	1
baso	ENSG00000151287.12	TEX30	chr13:103422397-103426072	-	altA	14	True	True	protein_coding	2_ss_annotated_(over_3_ss):103422436,103426032	54,41	103422450,103426032	regular	6	False	bcc_918029|Cycle_1634254	40,41	103422436,103426032	psi1+2:0.27,psi3+4:0.18,psi5+6:0.1,psi7+8:0.17,psi9+10:0.21,psi11+12:0.3,psi13+14:0.07,psi15+16:0.0,psi17+18:0.02,psi19+20:0.0,psi21+22:0.13,psi23+24:0.0	AS1_3|SB1_3|S1_0|ASSB1_3|AS2_3|SB2_5|S2_0|ASSB2_1|AS3_5|SB3_5|S3_0|ASSB3_5|AS4_19|SB4_18|S4_0|ASSB4_16|AS5_2|SB5_2|S5_0|ASSB5_2|AS6_3|SB6_4|S6_0|ASSB6_2|AS7_4|SB7_4|S7_0|ASSB7_4|AS8_13|SB8_14|S8_0|ASSB8_9|AS9_2|SB9_1|S9_0|ASSB9_1|AS10_2|SB10_1|S10_0|ASSB10_0|AS11_1|SB11_1|S11_0|ASSB11_1|AS12_1|SB12_1|S12_0|ASSB12_1|AS13_1|SB13_1|S13_0|ASSB13_1|AS14_9|SB14_3|S14_0|ASSB14_2|AS15_0|SB15_0|S15_0|ASSB…	AB1_5|AB2_14|AB3_32|AB4_70|AB5_15|AB6_32|AB7_29|AB8_61|AB9_2|AB10_8|AB11_1|AB12_3|AB13_19|AB14_37|AB15_5|AB16_16|AB17_11|AB18_27|AB19_11|AB20_29|AB21_8|AB22_16|AB23_27|AB24_78	-	11,16,6,10,4,0,1,0,26,65,47,41,47,37,44,50	0.265099672716453,0.173470753580511,0.0981619874772773,0.172157279489904,0.0676550428064314,0,0.0190096221544238,0	0.000170688	-0.1556	FALSE	UP_MUT	1
baso	ENSG00000105982.12	RNF32	chr7:156450906-156451194	+	IR	209	True	False	protein_coding	all_splice_sites_known_(2_ss)	289	-	regular	0	True	bcc_153942|Cycle_2	41,39	156450946,156451156	psi1+2:0.05,psi3+4:0.48,psi5+6:0.09,psi7+8:0.42,psi9+10:0.45,psi11+12:NaN,psi13+14:0.29,psi15+16:0.06,psi17+18:0.02,psi19+20:0.02,psi21+22:0.0,psi23+24:0.32	AS1_0|SB1_0|S1_2|ASSB1_0|AS2_0|SB2_2|S2_0|ASSB2_0|AS3_6|SB3_6|S3_17|ASSB3_0|AS4_2|SB4_16|S4_13|ASSB4_0|AS5_3|SB5_0|S5_2|ASSB5_0|AS6_3|SB6_0|S6_0|ASSB6_0|AS7_4|SB7_0|S7_12|ASSB7_0|AS8_2|SB8_2|S8_13|ASSB8_0|AS9_0|SB9_3|S9_10|ASSB9_0|AS10_0|SB10_12|S10_1|ASSB10_0|AS11_2|SB11_0|S11_0|ASSB11_0|AS12_0|SB12_0|S12_2|ASSB12_0|AS13_3|SB13_1|S13_6|ASSB13_0|AS14_3|SB14_5|S14_2|ASSB14_0|AS15_1|SB15_0|S15_1|AS…	AB1_5|AB2_7|AB3_7|AB4_8|AB5_4|AB6_2|AB7_6|AB8_6|AB9_1|AB10_3|AB11_0|AB12_2|AB13_7|AB14_5|AB15_8|AB16_6|AB17_7|AB18_7|AB19_8|AB20_9|AB21_4|AB22_3|AB23_5|AB24_7	GT/AG	3,29,2,13,14,5,1,1,17,10,6,5,10,25,16,21	0.0465748107898312,0.445297504798465,NaN,NaN,0.27930174563591,0.0524590163934426,0.0170068027210884,0.0130102455683851	0.0204542	-0.1555	FALSE	UP_MUT	1
baso	ENSG00000136169.12	SETDB2	chr13:50035258-50042039	+	ES	36	False	True	protein_coding	all_splice_sites_known_(4_ss)	41,36,40	50035298,50038157,50038192,50042000	regular	0	False	bcc_918029|Cycle_3768398	41,40	50035298,50042000	psi1+2:0.12,psi3+4:0.13,psi5+6:0.42,psi7+8:0.08,psi9+10:0.06,psi11+12:NaN,psi13+14:0.03,psi15+16:0.0,psi17+18:0.0,psi19+20:0.07,psi21+22:0.0,psi23+24:0.14	AS1_6|SB1_1|S1_0|ASSB1_0|AS2_4|SB2_2|S2_0|ASSB2_1|AS3_2|SB3_3|S3_0|ASSB3_0|AS4_3|SB4_5|S4_0|ASSB4_2|AS5_3|SB5_4|S5_0|ASSB5_0|AS6_7|SB6_6|S6_0|ASSB6_4|AS7_2|SB7_2|S7_0|ASSB7_0|AS8_3|SB8_4|S8_0|ASSB8_1|AS9_0|SB9_0|S9_0|ASSB9_0|AS10_1|SB10_1|S10_0|ASSB10_1|AS11_0|SB11_0|S11_0|ASSB11_0|AS12_0|SB12_0|S12_0|ASSB12_0|AS13_3|SB13_0|S13_0|ASSB13_0|AS14_3|SB14_1|S14_0|ASSB14_0|AS15_2|SB15_0|S15_0|ASSB15_0|…	AB1_13|AB2_13|AB3_19|AB4_19|AB5_7|AB6_7|AB7_36|AB8_40|AB9_7|AB10_4|AB11_0|AB12_1|AB13_26|AB14_19|AB15_4|AB16_4|AB17_11|AB18_11|AB19_14|AB20_15|AB21_8|AB22_8|AB23_50|AB24_49	-	7,5,14,4,2,0,0,4,36,24,14,35,38,14,25,36	0.11864406779661,0.126050420168067,0.409090909090909,0.0733197556008147,0.03515625,0,0,0.0714285714285714	0.0203163	-0.1551	FALSE	UP_MUT	1
baso	ENSG00000123066.3	MED13L	chr12:116413080-116413359	-	altA	36	False	False	protein_coding	all_splice_sites_known_(3_ss)	75,40	116413154,116413320	regular	0	False	bcc_405552|Cycle_0	39,40	116413118,116413320	psi1+2:0.22,psi3+4:0.24,psi5+6:0.18,psi7+8:0.21,psi9+10:0.35,psi11+12:0.0,psi13+14:0.1,psi15+16:0.02,psi17+18:0.03,psi19+20:0.07,psi21+22:0.09,psi23+24:0.06	AS1_31|SB1_29|S1_0|ASSB1_28|AS2_19|SB2_24|S2_0|ASSB2_15|AS3_35|SB3_36|S3_0|ASSB3_33|AS4_24|SB4_22|S4_0|ASSB4_8|AS5_22|SB5_21|S5_0|ASSB5_21|AS6_16|SB6_14|S6_0|ASSB6_8|AS7_123|SB7_116|S7_0|ASSB7_115|AS8_87|SB8_74|S8_0|ASSB8_51|AS9_41|SB9_39|S9_0|ASSB9_38|AS10_37|SB10_34|S10_0|ASSB10_28|AS11_0|SB11_0|S11_0|ASSB11_0|AS12_0|SB12_0|S12_0|ASSB12_0|AS13_34|SB13_29|S13_0|ASSB13_29|AS14_26|SB14_15|S14_0|AS…	AB1_89|AB2_48|AB3_106|AB4_62|AB5_78|AB6_56|AB7_376|AB8_202|AB9_59|AB10_46|AB11_6|AB12_0|AB13_211|AB14_130|AB15_42|AB16_36|AB17_255|AB18_146|AB19_62|AB20_29|AB21_100|AB22_53|AB23_311|AB24_183	-	74,46,41,97,42,4,18,11,190,107,133,263,289,138,459,114	0.211077411900635,0.227994227994228,0.174759900722996,0.202147303999156,0.090772303230925,0.01952304460645,0.0262327743649344,0.0621646755848058	0.00448185	-0.1543	FALSE	UP_MUT	1
baso	ENSG00000197956.5	S100A6	chr1:153507797-153508633	-	altD	9	False	False	protein_coding	2_ss_annotated_(over_3_ss):153507836,153508584	40,50	153507836,153508584	regular	0	False	bcc_871457|Cycle_0	40,41	153507836,153508593	psi1+2:0.26,psi3+4:0.2,psi5+6:0.21,psi7+8:0.16,psi9+10:0.0,psi11+12:0.14,psi13+14:0.12,psi15+16:0.03,psi17+18:0.05,psi19+20:0.0,psi21+22:0.35,psi23+24:0.18	AS1_9|SB1_8|S1_0|ASSB1_7|AS2_7|SB2_5|S2_0|ASSB2_5|AS3_13|SB3_17|S3_0|ASSB3_13|AS4_24|SB4_15|S4_0|ASSB4_14|AS5_15|SB5_15|S5_0|ASSB5_14|AS6_17|SB6_11|S6_0|ASSB6_11|AS7_10|SB7_15|S7_0|ASSB7_10|AS8_20|SB8_12|S8_0|ASSB8_12|AS9_0|SB9_1|S9_0|ASSB9_0|AS10_0|SB10_0|S10_0|ASSB10_0|AS11_1|SB11_1|S11_0|ASSB11_1|AS12_4|SB12_2|S12_0|ASSB12_2|AS13_4|SB13_4|S13_0|ASSB13_4|AS14_4|SB14_3|S14_0|ASSB14_2|AS15_0|SB15…	AB1_24|AB2_13|AB3_62|AB4_43|AB5_61|AB6_30|AB7_67|AB8_42|AB9_9|AB10_8|AB11_10|AB12_7|AB13_32|AB14_20|AB15_21|AB16_11|AB17_12|AB18_7|AB19_29|AB20_15|AB21_8|AB22_7|AB23_87|AB24_55	-	19,18,27,10,7,2,1,0,51,67,90,50,44,57,22,55	0.251101321585903,0.194711538461538,0.21259842519685,0.152542372881356,0.125248508946322,0.0306122448979592,0.0393013100436681,0	0.00303123	-0.1539	FALSE	UP_MUT	1
baso	ENSG00000137411.12	VARS2	chr6:30884697-30884922	+	altA	10	True	False	protein_coding	2_ss_annotated_(over_3_ss):30884736,30884882	40,51	30884736,30884872	regular	5	False	bcc_123560|Cycle_7	40,41	30884736,30884882	psi1+2:0.28,psi3+4:0.17,psi5+6:0.12,psi7+8:0.18,psi9+10:0.06,psi11+12:0.0,psi13+14:0.11,psi15+16:0.0,psi17+18:0.01,psi19+20:0.01,psi21+22:0.06,psi23+24:0.04	AS1_21|SB1_21|S1_0|ASSB1_21|AS2_18|SB2_18|S2_0|ASSB2_18|AS3_24|SB3_24|S3_0|ASSB3_24|AS4_25|SB4_23|S4_0|ASSB4_23|AS5_10|SB5_10|S5_0|ASSB5_10|AS6_11|SB6_9|S6_0|ASSB6_9|AS7_24|SB7_24|S7_0|ASSB7_24|AS8_17|SB8_17|S8_0|ASSB8_16|AS9_1|SB9_1|S9_0|ASSB9_1|AS10_1|SB10_1|S10_0|ASSB10_1|AS11_0|SB11_1|S11_0|ASSB11_0|AS12_0|SB12_1|S12_0|ASSB12_0|AS13_13|SB13_13|S13_0|ASSB13_13|AS14_9|SB14_8|S14_0|ASSB14_8|AS15…	AB1_53|AB2_38|AB3_104|AB4_101|AB5_69|AB6_53|AB7_96|AB8_77|AB9_18|AB10_10|AB11_4|AB12_2|AB13_80|AB14_68|AB15_94|AB16_81|AB17_101|AB18_85|AB19_110|AB20_109|AB21_59|AB22_57|AB23_357|AB24_292	-	54,30,19,19,18,0,2,3,126,130,121,79,125,311,213,275	0.276136363636364,0.170406732117812,0.122629482071713,0.176329055912007,0.11361334060625,0,0.00828856485034536,0.00961690675953775	6.1367e-11	-0.1535	FALSE	UP_MUT	1
baso	ENSG00000038358.10	EDC4	chr16:67914005-67914496	+	IR	415	True	True	protein_coding	1_ss_annotated_(over_2_ss):67914460	492	-	regular	2	True	bcc_978285|Cycle_1	40,37	67914044,67914460	psi1+2:0.87,psi3+4:0.8,psi5+6:0.83,psi7+8:0.81,psi9+10:0.75,psi11+12:NaN,psi13+14:0.69,psi15+16:0.64,psi17+18:0.59,psi19+20:0.81,psi21+22:0.86,psi23+24:0.81	AS1_23|SB1_34|S1_66|ASSB1_0|AS2_21|SB2_72|S2_66|ASSB2_0|AS3_52|SB3_76|S3_129|ASSB3_0|AS4_30|SB4_168|S4_129|ASSB4_0|AS5_45|SB5_70|S5_56|ASSB5_0|AS6_35|SB6_115|S6_57|ASSB6_0|AS7_81|SB7_114|S7_158|ASSB7_0|AS8_55|SB8_233|S8_159|ASSB8_0|AS9_7|SB9_23|S9_18|ASSB9_0|AS10_8|SB10_29|S10_17|ASSB10_0|AS11_2|SB11_0|S11_4|ASSB11_0|AS12_2|SB12_0|S12_4|ASSB12_0|AS13_33|SB13_71|S13_68|ASSB13_0|AS14_19|SB14_113|S1…	AB1_4|AB2_2|AB3_13|AB4_6|AB5_4|AB6_6|AB7_16|AB8_9|AB9_2|AB10_2|AB11_1|AB12_2|AB13_13|AB14_6|AB15_11|AB16_6|AB17_13|AB18_9|AB19_7|AB20_4|AB21_5|AB22_0|AB23_36|AB24_24	GC/AG	306,268,271,268,203,300,203,334,8,12,10,11,16,30,25,14	0.856862317259437,0.777543330821402,0.809206189165083,0.79222972972973,0.66506403437859,0.610142630744849,0.559629085961835,0.788750536711035	0.0403663	-0.1531	FALSE	UP_MUT	1
baso	ENSG00000070610.10	GBA2	chr9:35741850-35743313	-	altA	18	False	True	protein_coding	all_splice_sites_known_(3_ss)	56,41	35741905,35743273	regular	10	False	bcc_918029|Cycle_18532772	38,41	35741887,35743273	psi1+2:0.36,psi3+4:0.06,psi5+6:0.07,psi7+8:0.1,psi9+10:0.14,psi11+12:NaN,psi13+14:0.04,psi15+16:0.0,psi17+18:0.0,psi19+20:0.0,psi21+22:0.06,psi23+24:0.11	AS1_3|SB1_4|S1_0|ASSB1_1|AS2_4|SB2_2|S2_0|ASSB2_1|AS3_1|SB3_3|S3_0|ASSB3_1|AS4_0|SB4_4|S4_0|ASSB4_0|AS5_0|SB5_1|S5_0|ASSB5_0|AS6_1|SB6_9|S6_0|ASSB6_1|AS7_3|SB7_9|S7_0|ASSB7_3|AS8_2|SB8_15|S8_0|ASSB8_2|AS9_0|SB9_1|S9_0|ASSB9_0|AS10_1|SB10_1|S10_0|ASSB10_1|AS11_0|SB11_0|S11_0|ASSB11_0|AS12_0|SB12_0|S12_0|ASSB12_0|AS13_0|SB13_4|S13_0|ASSB13_0|AS14_1|SB14_2|S14_0|ASSB14_1|AS15_0|SB15_1|S15_0|ASSB15_0…	AB1_3|AB2_9|AB3_7|AB4_6|AB5_5|AB6_6|AB7_10|AB8_26|AB9_2|AB10_3|AB11_0|AB12_0|AB13_4|AB14_15|AB15_3|AB16_4|AB17_6|AB18_6|AB19_2|AB20_4|AB21_5|AB22_9|AB23_16|AB24_32	-	11,1,1,2,1,0,0,0,17,8,11,16,16,12,14,8	0.345115170770453,NaN,0.068935427574171,0.0923976608187134,0.0484365419987738,0,0,NaN	0.0276587	-0.1527	FALSE	UP_MUT	1
baso	ENSG00000138398.11	PPIG	chr2:170440960-170460184	+	altD	7	True	False	protein_coding	all_splice_sites_known_(3_ss)	48,33	170441007,170460152	regular	4	False	bcc_918029|Cycle_6573778	41,33	170441000,170460152	psi1+2:0.0,psi3+4:0.0,psi5+6:0.0,psi7+8:0.61,psi9+10:NaN,psi11+12:NaN,psi13+14:0.0,psi15+16:0.0,psi17+18:0.0,psi19+20:0.0,psi21+22:0.0,psi23+24:0.0	AS1_0|SB1_0|S1_0|ASSB1_0|AS2_0|SB2_0|S2_0|ASSB2_0|AS3_0|SB3_1|S3_0|ASSB3_0|AS4_0|SB4_1|S4_0|ASSB4_0|AS5_0|SB5_4|S5_0|ASSB5_0|AS6_0|SB6_0|S6_0|ASSB6_0|AS7_42|SB7_117|S7_0|ASSB7_41|AS8_67|SB8_99|S8_0|ASSB8_66|AS9_0|SB9_0|S9_0|ASSB9_0|AS10_0|SB10_0|S10_0|ASSB10_0|AS11_0|SB11_0|S11_0|ASSB11_0|AS12_0|SB12_0|S12_0|ASSB12_0|AS13_0|SB13_4|S13_0|ASSB13_0|AS14_0|SB14_0|S14_0|ASSB14_0|AS15_0|SB15_0|S15_0|AS…	AB1_6|AB2_24|AB3_13|AB4_58|AB5_9|AB6_34|AB7_15|AB8_50|AB9_0|AB10_2|AB11_0|AB12_2|AB13_9|AB14_39|AB15_5|AB16_24|AB17_11|AB18_41|AB19_2|AB20_12|AB21_6|AB22_20|AB23_30|AB24_102	-	0,0,0,51,0,0,0,0,42,45,43,30,41,51,60,18	0,0,0,0.608317214700193,0,0,0,0	8.9006e-09	-0.1521	FALSE	UP_MUT	1
baso	ENSG00000089157.11	RPLP0	chr12:120637249-120638572	-	ES_altA	56	True	False	protein_coding	1_ss_annotated_(over_5_ss):120638533	40,55,40	120637288,120638311,120638365,120638533	regular	3	False	bcc_918029|Cycle_1074605	39,40	120637287,120638533	psi1+2:0.34,psi3+4:0.18,psi5+6:0.02,psi7+8:0.34,psi9+10:NaN,psi11+12:NaN,psi13+14:0.05,psi15+16:0.06,psi17+18:0.03,psi19+20:0.09,psi21+22:0.51,psi23+24:0.16	AS1_4|SB1_3|S1_0|ASSB1_1|AS2_4|SB2_3|S2_0|ASSB2_2|AS3_9|SB3_6|S3_0|ASSB3_4|AS4_16|SB4_7|S4_0|ASSB4_3|AS5_1|SB5_0|S5_0|ASSB5_0|AS6_4|SB6_1|S6_0|ASSB6_1|AS7_14|SB7_19|S7_0|ASSB7_8|AS8_9|SB8_9|S8_0|ASSB8_3|AS9_0|SB9_0|S9_0|ASSB9_0|AS10_1|SB10_0|S10_0|ASSB10_0|AS11_1|SB11_1|S11_0|ASSB11_0|AS12_1|SB12_0|S12_0|ASSB12_0|AS13_0|SB13_2|S13_0|ASSB13_0|AS14_1|SB14_1|S14_0|ASSB14_0|AS15_1|SB15_1|S15_0|ASSB15…	AB1_5|AB2_6|AB3_23|AB4_32|AB5_22|AB6_17|AB7_21|AB8_22|AB9_2|AB10_2|AB11_1|AB12_2|AB13_7|AB14_16|AB15_13|AB16_14|AB17_18|AB18_20|AB19_11|AB20_13|AB21_3|AB22_3|AB23_24|AB24_24	-	13,12,1,16,2,5,2,5,15,35,39,20,19,48,44,30	0.336500655307995,0.167107350608144,0.0147829341317365,0.318869828456105,0.0580242379728241,0.0574545454545455,0.0259101344703181,0.0888638920134983	0.0156322	-0.1518	FALSE	UP_MUT	1
baso	ENSG00000117335.14	CD46	chr1:207940500-207943704	+	ES	45	False	True	protein_coding	all_splice_sites_known_(4_ss)	41,45,39	207940540,207941124,207941168,207943666	regular	1	False	bcc_918029|Cycle_14165465	41,39	207940540,207943666	psi1+2:0.82,psi3+4:0.82,psi5+6:0.79,psi7+8:0.8,psi9+10:0.32,psi11+12:0.75,psi13+14:0.83,psi15+16:0.6,psi17+18:0.33,psi19+20:0.87,psi21+22:0.58,psi23+24:0.26	AS1_355|SB1_491|S1_0|ASSB1_305|AS2_143|SB2_315|S2_0|ASSB2_118|AS3_479|SB3_668|S3_0|ASSB3_420|AS4_224|SB4_422|S4_0|ASSB4_152|AS5_371|SB5_504|S5_0|ASSB5_326|AS6_178|SB6_344|S6_0|ASSB6_139|AS7_1219|SB7_1786|S7_0|ASSB7_1129|AS8_532|SB8_1091|S8_0|ASSB8_414|AS9_139|SB9_221|S9_0|ASSB9_127|AS10_62|SB10_147|S10_0|ASSB10_50|AS11_19|SB11_24|S11_0|ASSB11_17|AS12_9|SB12_15|S12_0|ASSB12_7|AS13_498|SB13_628|S13…	AB1_58|AB2_28|AB3_81|AB4_38|AB5_56|AB6_56|AB7_196|AB8_130|AB9_203|AB10_122|AB11_5|AB12_2|AB13_63|AB14_44|AB15_44|AB16_23|AB17_181|AB18_108|AB19_23|AB20_20|AB21_67|AB22_34|AB23_474|AB24_288	-	796,529,628,892,677,270,243,530,120,76,111,149,91,119,331,54	0.809354346720895,0.816673099189502,0.783591983155268,0.7930210590654,0.826428625925078,0.592186429061001,0.319657979116994,0.862665310274669	0.0254825	-0.1504	FALSE	UP_MUT	1
baso	ENSG00000155463.8	OXA1L	chr14:23239448-23239708	+	IR	182	True	False	protein_coding	all_splice_sites_known_(2_ss)	261	-	regular	0	True	bcc_918029|Cycle_16237178	40,39	23239487,23239670	psi1+2:0.52,psi3+4:0.36,psi5+6:0.26,psi7+8:0.23,psi9+10:0.46,psi11+12:0.13,psi13+14:0.3,psi15+16:0.2,psi17+18:0.08,psi19+20:0.16,psi21+22:0.3,psi23+24:0.3	AS1_179|SB1_128|S1_190|ASSB1_0|AS2_72|SB2_158|S2_213|ASSB2_0|AS3_427|SB3_219|S3_176|ASSB3_0|AS4_145|SB4_284|S4_323|ASSB4_0|AS5_163|SB5_101|S5_100|ASSB5_0|AS6_42|SB6_127|S6_170|ASSB6_0|AS7_285|SB7_153|S7_109|ASSB7_0|AS8_99|SB8_191|S8_230|ASSB8_0|AS9_100|SB9_56|S9_51|ASSB9_0|AS10_31|SB10_66|S10_105|ASSB10_0|AS11_16|SB11_6|S11_8|ASSB11_0|AS12_8|SB12_8|S12_16|ASSB12_0|AS13_248|SB13_128|S13_81|ASSB13_…	AB1_140|AB2_110|AB3_408|AB4_318|AB5_295|AB6_226|AB7_520|AB8_417|AB9_71|AB10_59|AB11_53|AB12_62|AB13_277|AB14_221|AB15_255|AB16_177|AB17_341|AB18_269|AB19_405|AB20_334|AB21_124|AB22_87|AB23_858|AB24_669	GT/AG	1116,779,552,384,546,568,191,540,347,461,517,427,422,767,699,929	0.493277607130268,0.338393947058759,0.244240947660254,0.21396077103743,0.281413919987474,0.183106925271057,0.0763891701429671,0.149616489378492	0.00226122	-0.1498	FALSE	UP_MUT	1
baso	ENSG00000176148.11	TCP11L1	chr11:33080601-33083116	+	altA	15	False	False	protein_coding	2_ss_annotated_(over_3_ss):33080641,33083076	41,56	33080641,33083061	regular	0	False	bcc_918029|Cycle_14371725	41,41	33080641,33083076	psi1+2:0.16,psi3+4:0.24,psi5+6:0.25,psi7+8:0.14,psi9+10:0.3,psi11+12:0.0,psi13+14:0.1,psi15+16:0.09,psi17+18:0.0,psi19+20:0.0,psi21+22:0.0,psi23+24:0.05	AS1_3|SB1_3|S1_0|ASSB1_3|AS2_1|SB2_4|S2_0|ASSB2_1|AS3_17|SB3_21|S3_0|ASSB3_17|AS4_17|SB4_21|S4_0|ASSB4_17|AS5_7|SB5_9|S5_0|ASSB5_7|AS6_8|SB6_8|S6_0|ASSB6_8|AS7_15|SB7_26|S7_0|ASSB7_15|AS8_20|SB8_26|S8_0|ASSB8_19|AS9_3|SB9_5|S9_0|ASSB9_3|AS10_3|SB10_4|S10_0|ASSB10_3|AS11_0|SB11_0|S11_0|ASSB11_0|AS12_0|SB12_1|S12_0|ASSB12_0|AS13_4|SB13_5|S13_0|ASSB13_4|AS14_6|SB14_5|S14_0|ASSB14_5|AS15_0|SB15_4|S15…	AB1_9|AB2_9|AB3_47|AB4_44|AB5_23|AB6_16|AB7_90|AB8_96|AB9_8|AB10_4|AB11_5|AB12_6|AB13_34|AB14_32|AB15_11|AB16_14|AB17_54|AB18_56|AB19_24|AB20_25|AB21_10|AB22_18|AB23_71|AB24_73	-	6,22,15,16,8,5,0,0,25,58,39,85,56,44,126,62	0.168666438121358,0.242799461641992,0.245362058647516,0.137281573715601,0.107752956636005,0.0876442924326635,0,0	0.00186432	-0.1497	FALSE	UP_MUT	1
baso	ENSG00000003509.11	NDUFAF7	chr2:37468740-37471044	+	ES_altD	213	False	True	protein_coding	all_splice_sites_known_(5_ss)	195,59,39	37468934,37469778,37469836,37471006	regular	6	False	bcc_560793|Cycle_5	41,39	37468780,37471006	psi1+2:0.75,psi3+4:0.79,psi5+6:0.62,psi7+8:0.59,psi9+10:0.57,psi11+12:0.21,psi13+14:0.68,psi15+16:0.4,psi17+18:0.65,psi19+20:0.44,psi21+22:0.31,psi23+24:0.6	AS1_22|SB1_20|S1_21|ASSB1_0|AS2_13|SB2_19|S2_32|ASSB2_0|AS3_51|SB3_49|S3_71|ASSB3_0|AS4_43|SB4_47|S4_78|ASSB4_0|AS5_27|SB5_44|S5_37|ASSB5_0|AS6_19|SB6_35|S6_43|ASSB6_0|AS7_65|SB7_76|S7_102|ASSB7_0|AS8_40|SB8_59|S8_110|ASSB8_0|AS9_11|SB9_8|S9_13|ASSB9_0|AS10_5|SB10_6|S10_14|ASSB10_0|AS11_1|SB11_2|S11_3|ASSB11_0|AS12_0|SB12_3|S12_3|ASSB12_0|AS13_30|SB13_47|S13_33|ASSB13_0|AS14_25|SB14_35|S14_52|ASS…	AB1_8|AB2_4|AB3_22|AB4_5|AB5_20|AB6_11|AB7_55|AB8_31|AB9_8|AB10_4|AB11_6|AB12_3|AB13_21|AB14_6|AB15_20|AB16_6|AB17_10|AB18_8|AB19_28|AB20_13|AB21_13|AB22_2|AB23_67|AB24_29	-	165,211,171,192,165,101,129,134,17,17,31,39,23,46,21,52	0.726032671470216,0.772151319701752,0.600975266880464,0.573412476201142,0.662019158433221,0.374802857407923,0.626479694044801,0.41300662659886	0.0260629	-0.1491	FALSE	UP_MUT	1
baso	ENSG00000235437.3	RP11-357C3.3	chrX:62646837-62652284	-	altA	1985	True	False	processed_transcript	2_ss_annotated_(over_3_ss):62648861,62652244	2025,41	62648861,62652244	regular	2	False	bcc_1055804|Cycle_3	40,41	62646876,62652244	psi1+2:0.64,psi3+4:0.45,psi5+6:0.46,psi7+8:0.55,psi9+10:0.76,psi11+12:0.12,psi13+14:0.59,psi15+16:0.28,psi17+18:0.37,psi19+20:0.24,psi21+22:0.45,psi23+24:0.28	AS1_9|SB1_39|S1_347|ASSB1_0|AS2_10|SB2_27|S2_345|ASSB2_0|AS3_24|SB3_125|S3_953|ASSB3_0|AS4_33|SB4_75|S4_947|ASSB4_0|AS5_14|SB5_48|S5_577|ASSB5_0|AS6_21|SB6_31|S6_548|ASSB6_0|AS7_51|SB7_96|S7_1168|ASSB7_0|AS8_61|SB8_64|S8_1108|ASSB8_0|AS9_5|SB9_14|S9_207|ASSB9_0|AS10_13|SB10_12|S10_192|ASSB10_0|AS11_0|SB11_15|S11_25|ASSB11_0|AS12_0|SB12_10|S12_33|ASSB12_0|AS13_8|SB13_38|S13_490|ASSB13_0|AS14_13|SB…	AB1_11|AB2_7|AB3_64|AB4_43|AB5_38|AB6_23|AB7_51|AB8_40|AB9_3|AB10_3|AB11_12|AB12_7|AB13_17|AB14_13|AB15_39|AB16_36|AB17_23|AB18_19|AB19_37|AB20_35|AB21_7|AB22_6|AB23_129|AB24_101	-	1015,1278,1186,1139,850,1189,645,651,25,68,61,41,25,133,48,90	0.614163522952228,0.424243666139357,0.432550474578103,0.521340378040856,0.571369294605809,0.259532131279188,0.345049632462206,0.220935932727478	0.0245531	-0.1489	FALSE	UP_MUT	1
baso	ENSG00000089157.11	RPLP0	chr12:120637249-120638572	-	ES_altA	56	True	False	protein_coding	1_ss_annotated_(over_5_ss):120638533	40,55,40	120637288,120638311,120638365,120638533	regular	3	False	bcc_918029|Cycle_10567258	39,40	120637287,120638533	psi1+2:0.34,psi3+4:0.17,psi5+6:0.01,psi7+8:0.34,psi9+10:NaN,psi11+12:NaN,psi13+14:0.05,psi15+16:0.06,psi17+18:0.03,psi19+20:0.1,psi21+22:0.44,psi23+24:0.16	AS1_3|SB1_4|S1_0|ASSB1_1|AS2_3|SB2_4|S2_0|ASSB2_2|AS3_6|SB3_9|S3_0|ASSB3_4|AS4_7|SB4_16|S4_0|ASSB4_3|AS5_0|SB5_1|S5_0|ASSB5_0|AS6_1|SB6_5|S6_0|ASSB6_1|AS7_19|SB7_14|S7_0|ASSB7_8|AS8_9|SB8_10|S8_0|ASSB8_3|AS9_0|SB9_0|S9_0|ASSB9_0|AS10_0|SB10_1|S10_0|ASSB10_0|AS11_1|SB11_1|S11_0|ASSB11_0|AS12_0|SB12_1|S12_0|ASSB12_0|AS13_2|SB13_0|S13_0|ASSB13_0|AS14_1|SB14_1|S14_0|ASSB14_0|AS15_1|SB15_1|S15_0|ASSB1…	AB1_5|AB2_6|AB3_24|AB4_35|AB5_24|AB6_17|AB7_21|AB8_22|AB9_2|AB10_2|AB11_1|AB12_2|AB13_7|AB14_16|AB15_13|AB16_14|AB17_18|AB18_19|AB19_11|AB20_12|AB21_3|AB22_5|AB23_26|AB24_24	-	13,12,1,16,2,5,2,5,15,37,41,20,19,48,42,29	0.336500655307995,0.159515396264513,0.0140719629497684,0.318869828456105,0.0580242379728241,0.0574545454545455,0.0271105010295127,0.0916473317865429	0.0240943	-0.1487	FALSE	UP_MUT	1
baso	NA	NA	chr11:117068645-117069075	+	IR	351	False	NA	NA	no_known_ss	431	-	regular	2	True	bcc_918029|Cycle_18321067	39,41	117068683,117069035	psi1+2:1.0,psi3+4:0.92,psi5+6:1.0,psi7+8:0.95,psi9+10:NaN,psi11+12:NaN,psi13+14:1.0,psi15+16:0.45,psi17+18:1.0,psi19+20:0.88,psi21+22:1.0,psi23+24:0.82	AS1_7|SB1_19|S1_45|ASSB1_0|AS2_15|SB2_10|S2_45|ASSB2_0|AS3_9|SB3_21|S3_59|ASSB3_0|AS4_18|SB4_16|S4_59|ASSB4_0|AS5_3|SB5_22|S5_57|ASSB5_0|AS6_19|SB6_11|S6_53|ASSB6_0|AS7_9|SB7_22|S7_116|ASSB7_0|AS8_38|SB8_31|S8_86|ASSB8_0|AS9_1|SB9_3|S9_3|ASSB9_0|AS10_0|SB10_1|S10_7|ASSB10_0|AS11_0|SB11_1|S11_0|ASSB11_0|AS12_0|SB12_0|S12_1|ASSB12_0|AS13_7|SB13_26|S13_77|ASSB13_0|AS14_23|SB14_28|S14_69|ASSB14_0|AS1…	AB1_0|AB2_0|AB3_1|AB4_2|AB5_0|AB6_0|AB7_2|AB8_1|AB9_1|AB10_0|AB11_0|AB12_0|AB13_0|AB14_0|AB15_4|AB16_5|AB17_0|AB18_0|AB19_0|AB20_2|AB21_0|AB22_0|AB23_5|AB24_1	CT/AC	172,107,137,128,175,64,103,90,0,2,0,1,0,16,0,3	1,0.908511993207387,1,0.959610158373161,1,0.426098535286285,1,0.847756976333451	0.0110934	-0.1486	FALSE	UP_MUT	1
baso	ENSG00000126214.16	KLC1	chr14:104145843-104167030	+	ES	131	True	True	protein_coding	all_splice_sites_known_(4_ss)	40,131,39	104145882,104153418,104153548,104166992	regular	13	False	bcc_918029|Cycle_15647830	40,39	104145882,104166992	psi1+2:0.77,psi3+4:0.74,psi5+6:0.72,psi7+8:0.83,psi9+10:0.8,psi11+12:0.6,psi13+14:0.61,psi15+16:0.62,psi17+18:0.74,psi19+20:0.52,psi21+22:0.72,psi23+24:0.69	AS1_17|SB1_29|S1_72|ASSB1_0|AS2_36|SB2_18|S2_79|ASSB2_0|AS3_33|SB3_46|S3_146|ASSB3_0|AS4_69|SB4_24|S4_120|ASSB4_0|AS5_17|SB5_29|S5_107|ASSB5_0|AS6_44|SB6_21|S6_108|ASSB6_0|AS7_35|SB7_50|S7_218|ASSB7_0|AS8_100|SB8_43|S8_179|ASSB8_0|AS9_8|SB9_14|S9_67|ASSB9_0|AS10_24|SB10_8|S10_47|ASSB10_0|AS11_3|SB11_4|S11_19|ASSB11_0|AS12_5|SB12_8|S12_17|ASSB12_0|AS13_15|SB13_25|S13_124|ASSB13_0|AS14_48|SB14_22|S…	AB1_11|AB2_16|AB3_29|AB4_25|AB5_20|AB6_26|AB7_23|AB8_24|AB9_4|AB10_11|AB11_6|AB12_8|AB13_36|AB14_40|AB15_16|AB16_22|AB17_14|AB18_13|AB19_28|AB20_31|AB21_4|AB22_11|AB23_40|AB24_54	-	307,241,289,252,244,264,220,192,38,34,46,21,64,67,31,74	0.752427636273384,0.727262309484701,0.70268689791019,0.818652849740933,0.589191832742389,0.597148256313348,0.727501046462955,0.493942946463462	0.00491312	-0.1483	FALSE	UP_MUT	1
baso	ENSG00000188868.9	ZNF563	chr19:12430441-12432126	-	altA	168	False	True	protein_coding	all_splice_sites_known_(3_ss)	207,41	12430647,12432086	regular	5	False	bcc_918029|Cycle_7005754	39,41	12430479,12432086	psi1+2:1.0,psi3+4:0.98,psi5+6:0.98,psi7+8:0.93,psi9+10:0.61,psi11+12:NaN,psi13+14:0.81,psi15+16:0.83,psi17+18:0.82,psi19+20:0.89,psi21+22:0.86,psi23+24:0.92	AS1_24|SB1_8|S1_3|ASSB1_0|AS2_17|SB2_9|S2_2|ASSB2_0|AS3_60|SB3_82|S3_5|ASSB3_0|AS4_44|SB4_53|S4_32|ASSB4_0|AS5_33|SB5_44|S5_22|ASSB5_0|AS6_31|SB6_30|S6_30|ASSB6_0|AS7_137|SB7_142|S7_15|ASSB7_0|AS8_103|SB8_87|S8_74|ASSB8_0|AS9_3|SB9_2|S9_0|ASSB9_0|AS10_3|SB10_2|S10_1|ASSB10_0|AS11_5|SB11_0|S11_0|ASSB11_0|AS12_2|SB12_0|S12_0|ASSB12_0|AS13_33|SB13_61|S13_7|ASSB13_0|AS14_26|SB14_34|S14_28|ASSB14_0|AS…	AB1_0|AB2_0|AB3_1|AB4_1|AB5_1|AB6_0|AB7_9|AB8_6|AB9_1|AB10_1|AB11_0|AB12_0|AB13_6|AB14_7|AB15_2|AB16_2|AB17_3|AB18_3|AB19_2|AB20_2|AB21_1|AB22_1|AB23_6|AB24_2	-	54,155,177,245,130,98,87,112,0,1,1,7,11,7,7,5	1,0.980392156862745,0.982787340366463,0.918635170603675,0.792199878123096,0.818713450292398,0.800367985280589,0.87843137254902	0.0287006	-0.148	FALSE	UP_MUT	1
baso	ENSG00000228315.7,ENSG00000273000.1	GUSBP11,KB-1572G7.2	chr22:24026017-24037399	-,-	ES_MULTI_altD	1340	True	False	processed_transcript,processed_transcript	all_splice_sites_known_(7_ss)	38,165,121,1094	24026054,24029018,24029182,24032423,24032543,24036306	regular	36	True	bcc_918029|Cycle_12275861	38,40	24026054,24037360	psi1+2:0.96,psi3+4:0.95,psi5+6:0.95,psi7+8:1.0,psi9+10:0.92,psi11+12:NaN,psi13+14:0.84,psi15+16:0.86,psi17+18:0.78,psi19+20:0.85,psi21+22:1.0,psi23+24:0.96	AS1_15|SB1_13|S1_360|ASSB1_0|AS2_7|SB2_24|S2_357|ASSB2_0|AS3_2|SB3_14|S3_606|ASSB3_0|AS4_2|SB4_25|S4_602|ASSB4_0|AS5_10|SB5_13|S5_463|ASSB5_0|AS6_10|SB6_23|S6_466|ASSB6_0|AS7_26|SB7_31|S7_756|ASSB7_0|AS8_21|SB8_51|S8_765|ASSB8_0|AS9_4|SB9_14|S9_257|ASSB9_0|AS10_2|SB10_22|S10_249|ASSB10_0|AS11_7|SB11_2|S11_35|ASSB11_0|AS12_7|SB12_3|S12_28|ASSB12_0|AS13_10|SB13_17|S13_535|ASSB13_0|AS14_12|SB14_28|S…	AB1_1|AB2_1|AB3_3|AB4_1|AB5_2|AB6_1|AB7_0|AB8_0|AB9_2|AB10_1|AB11_0|AB12_0|AB13_9|AB14_5|AB15_4|AB16_1|AB17_6|AB18_8|AB19_4|AB20_4|AB21_0|AB22_0|AB23_6|AB24_2	-	1052,772,961,736,954,838,899,910,3,3,3,0,12,9,16,10	0.95071254779284,0.934015821312238,0.946296015755189,1,0.813886336789605,0.836648490899316,0.755543583665553,0.833489901362142	0.000272795	-0.1479	FALSE	UP_MUT	1
baso	ENSG00000149089.8	APIP	chr11:34912060-34937815	-	ES	101	True	True	protein_coding	all_splice_sites_known_(4_ss)	40,101,41	34912099,34916557,34916657,34937775	regular	0	True	bcc_918029|Cycle_9079192	40,41	34912099,34937775	psi1+2:0.87,psi3+4:1.0,psi5+6:0.82,psi7+8:1.0,psi9+10:1.0,psi11+12:0.7,psi13+14:0.82,psi15+16:0.74,psi17+18:0.77,psi19+20:0.79,psi21+22:0.85,psi23+24:0.84	AS1_83|SB1_77|S1_19|ASSB1_0|AS2_84|SB2_88|S2_14|ASSB2_0|AS3_210|SB3_171|S3_67|ASSB3_0|AS4_223|SB4_235|S4_31|ASSB4_0|AS5_137|SB5_125|S5_41|ASSB5_0|AS6_147|SB6_140|S6_15|ASSB6_0|AS7_386|SB7_316|S7_119|ASSB7_0|AS8_375|SB8_350|S8_60|ASSB8_0|AS9_54|SB9_46|S9_13|ASSB9_0|AS10_54|SB10_45|S10_8|ASSB10_0|AS11_28|SB11_30|S11_5|ASSB11_0|AS12_22|SB12_39|S12_5|ASSB12_0|AS13_128|SB13_132|S13_25|ASSB13_0|AS14_12…	AB1_11|AB2_15|AB3_0|AB4_0|AB5_28|AB6_31|AB7_0|AB8_3|AB9_0|AB10_0|AB11_10|AB12_12|AB13_21|AB14_35|AB15_9|AB16_17|AB17_23|AB18_34|AB19_40|AB20_40|AB21_9|AB22_9|AB23_63|AB24_70	-	493,562,581,688,452,282,456,814,36,0,59,1,47,46,65,101	0.859051306873185,1,0.81421823906988,0.99674476837775,0.810609750697427,0.73178701864548,0.757412951646639,0.781986811518573	0.00318703	-0.1471	FALSE	UP_MUT	1
baso	ENSG00000175066.11	GK5	chr3:141896380-141900343	-	altA	29	True	False	protein_coding	all_splice_sites_known_(3_ss)	68,41	141896447,141900303	regular	0	True	bcc_918029|Cycle_774399	39,41	141896418,141900303	psi1+2:0.14,psi3+4:0.19,psi5+6:0.27,psi7+8:0.27,psi9+10:0.78,psi11+12:NaN,psi13+14:0.09,psi15+16:0.1,psi17+18:0.0,psi19+20:0.05,psi21+22:0.06,psi23+24:0.06	AS1_1|SB1_1|S1_0|ASSB1_1|AS2_4|SB2_4|S2_0|ASSB2_4|AS3_5|SB3_5|S3_0|ASSB3_5|AS4_4|SB4_3|S4_0|ASSB4_3|AS5_6|SB5_6|S5_0|ASSB5_6|AS6_6|SB6_0|S6_0|ASSB6_0|AS7_8|SB7_8|S7_0|ASSB7_8|AS8_11|SB8_12|S8_0|ASSB8_10|AS9_7|SB9_7|S9_0|ASSB9_7|AS10_8|SB10_7|S10_0|ASSB10_7|AS11_0|SB11_0|S11_0|ASSB11_0|AS12_0|SB12_0|S12_0|ASSB12_0|AS13_2|SB13_2|S13_0|ASSB13_2|AS14_2|SB14_1|S14_0|ASSB14_1|AS15_1|SB15_1|S15_0|ASSB15…	AB1_11|AB2_12|AB3_10|AB4_16|AB5_3|AB6_9|AB7_22|AB8_18|AB9_2|AB10_1|AB11_0|AB12_0|AB13_12|AB14_12|AB15_5|AB16_9|AB17_13|AB18_18|AB19_13|AB20_14|AB21_4|AB22_7|AB23_32|AB24_45	-	7,5,6,9,3,4,0,3,32,17,12,18,20,25,36,34	0.138339920948617,0.177541056369285,0.268456375838926,0.268456375838926,0.0991735537190083,0.105090311986864,0,0.0608210846426761	0.0344203	-0.1469	FALSE	UP_MUT	1
baso	NA	NA	chr5:132095378-132095668	+	IR	212	True	NA	NA	no_known_ss	291	-	regular	9	False	bcc_56897|Cycle_20	39,40	132095416,132095629	psi1+2:1.0,psi3+4:0.96,psi5+6:0.97,psi7+8:1.0,psi9+10:NaN,psi11+12:NaN,psi13+14:1.0,psi15+16:0.58,psi17+18:0.97,psi19+20:0.82,psi21+22:1.0,psi23+24:0.82	AS1_3|SB1_1|S1_24|ASSB1_0|AS2_6|SB2_12|S2_14|ASSB2_0|AS3_11|SB3_0|S3_41|ASSB3_0|AS4_10|SB4_18|S4_30|ASSB4_0|AS5_9|SB5_7|S5_48|ASSB5_0|AS6_10|SB6_25|S6_24|ASSB6_0|AS7_15|SB7_19|S7_136|ASSB7_0|AS8_18|SB8_66|S8_72|ASSB8_0|AS9_1|SB9_7|S9_3|ASSB9_0|AS10_1|SB10_7|S10_0|ASSB10_0|AS11_1|SB11_0|S11_3|ASSB11_0|AS12_1|SB12_0|S12_3|ASSB12_0|AS13_9|SB13_11|S13_81|ASSB13_0|AS14_17|SB14_47|S14_35|ASSB14_0|AS15_…	AB1_0|AB2_0|AB3_0|AB4_1|AB5_1|AB6_0|AB7_0|AB8_0|AB9_0|AB10_0|AB11_0|AB12_0|AB13_0|AB14_0|AB15_6|AB16_3|AB17_0|AB18_1|AB19_3|AB20_4|AB21_0|AB22_0|AB23_14|AB24_20	CT/AC	72,58,105,125,142,73,115,132,0,1,1,0,0,16,1,9	1,0.940283193104863,0.966107617051013,1,1,0.553295596277463,0.968963310580205,0.79926419866636	0.00646109	-0.1462	FALSE	UP_MUT	1
baso	ENSG00000072121.11	ZFYVE26	chr14:68241794-68242617	-	altA	18	False	False	protein_coding	2_ss_annotated_(over_3_ss):68241831,68242577	56,41	68241849,68242577	regular	0	False	bcc_918029|Cycle_4883052	38,41	68241831,68242577	psi1+2:0.21,psi3+4:0.27,psi5+6:0.14,psi7+8:0.22,psi9+10:0.23,psi11+12:NaN,psi13+14:0.15,psi15+16:0.03,psi17+18:0.01,psi19+20:0.07,psi21+22:0.16,psi23+24:0.05	AS1_13|SB1_13|S1_0|ASSB1_13|AS2_8|SB2_8|S2_0|ASSB2_7|AS3_20|SB3_20|S3_0|ASSB3_20|AS4_21|SB4_20|S4_0|ASSB4_19|AS5_10|SB5_10|S5_0|ASSB5_10|AS6_12|SB6_10|S6_0|ASSB6_10|AS7_50|SB7_51|S7_0|ASSB7_50|AS8_40|SB8_39|S8_0|ASSB8_36|AS9_15|SB9_15|S9_0|ASSB9_15|AS10_12|SB10_14|S10_0|ASSB10_10|AS11_0|SB11_0|S11_0|ASSB11_0|AS12_0|SB12_1|S12_0|ASSB12_0|AS13_18|SB13_20|S13_0|ASSB13_18|AS14_16|SB14_14|S14_0|ASSB14…	AB1_40|AB2_30|AB3_49|AB4_42|AB5_61|AB6_41|AB7_161|AB8_106|AB9_45|AB10_34|AB11_1|AB12_2|AB13_91|AB14_68|AB15_27|AB16_29|AB17_100|AB18_83|AB19_42|AB20_50|AB21_31|AB22_17|AB23_203|AB24_172	-	31,26,20,42,28,4,2,10,97,58,101,122,135,99,210,116	0.206527238994771,0.267447916666667,0.138876681023117,0.218980992608237,0.144509048147906,0.0318580502066741,0.00769680436477007,0.0656037203122405	0.000284894	-0.1455	FALSE	UP_MUT	1
baso	ENSG00000104691.10	UBXN8	chr8:30601937-30610591	+	ES	123	False	False	processed_transcript	all_splice_sites_known_(4_ss)	41,123,40	30601977,30608913,30609035,30610552	regular	4	False	bcc_918029|Cycle_810389	41,40	30601977,30610552	psi1+2:1.0,psi3+4:1.0,psi5+6:1.0,psi7+8:0.94,psi9+10:NaN,psi11+12:NaN,psi13+14:0.92,psi15+16:0.63,psi17+18:0.92,psi19+20:0.95,psi21+22:1.0,psi23+24:0.91	AS1_38|SB1_21|S1_10|ASSB1_0|AS2_85|SB2_16|S2_7|ASSB2_0|AS3_134|SB3_28|S3_29|ASSB3_0|AS4_299|SB4_19|S4_32|ASSB4_0|AS5_58|SB5_16|S5_8|ASSB5_0|AS6_89|SB6_13|S6_6|ASSB6_0|AS7_102|SB7_29|S7_13|ASSB7_0|AS8_193|SB8_14|S8_16|ASSB8_0|AS9_3|SB9_2|S9_1|ASSB9_0|AS10_11|SB10_2|S10_1|ASSB10_0|AS11_8|SB11_0|S11_3|ASSB11_0|AS12_12|SB12_0|S12_1|ASSB12_0|AS13_43|SB13_9|S13_13|ASSB13_0|AS14_87|SB14_9|S14_6|ASSB14_0…	AB1_0|AB2_0|AB3_0|AB4_0|AB5_0|AB6_0|AB7_1|AB8_2|AB9_0|AB10_0|AB11_0|AB12_1|AB13_1|AB14_1|AB15_2|AB16_2|AB17_1|AB18_1|AB19_1|AB20_1|AB21_0|AB22_0|AB23_2|AB24_9	-	126,98,71,52,47,28,65,102,0,0,0,1,2,7,2,3	1,1,1,0.953804347826087,0.903202846975089,0.613636363636364,0.928080380750925,0.931034482758621	0.00767474	-0.1445	FALSE	UP_MUT	1
baso	ENSG00000162341.11	TPCN2	chr11:68857625-68857737	+	IR	34	True	False	protein_coding	no_known_ss	113	-	regular	0	False	bcc_428168|Cycle_0	38,41	68857662,68857697	psi1+2:1.0,psi3+4:0.99,psi5+6:1.0,psi7+8:0.99,psi9+10:1.0,psi11+12:0.0,psi13+14:1.0,psi15+16:1.0,psi17+18:0.41,psi19+20:1.0,psi21+22:0.27,psi23+24:0.0	AS1_18|SB1_22|S1_0|ASSB1_18|AS2_24|SB2_24|S2_0|ASSB2_16|AS3_41|SB3_54|S3_0|ASSB3_40|AS4_84|SB4_61|S4_0|ASSB4_43|AS5_60|SB5_70|S5_0|ASSB5_60|AS6_52|SB6_45|S6_0|ASSB6_28|AS7_76|SB7_90|S7_0|ASSB7_72|AS8_96|SB8_79|S8_0|ASSB8_54|AS9_6|SB9_6|S9_0|ASSB9_6|AS10_3|SB10_9|S10_0|ASSB10_1|AS11_0|SB11_0|S11_0|ASSB11_0|AS12_0|SB12_0|S12_0|ASSB12_0|AS13_39|SB13_47|S13_0|ASSB13_38|AS14_57|SB14_53|S14_0|ASSB14_28…	AB1_0|AB2_0|AB3_0|AB4_1|AB5_0|AB6_0|AB7_0|AB8_2|AB9_0|AB10_0|AB11_1|AB12_8|AB13_0|AB14_0|AB15_0|AB16_0|AB17_1|AB18_17|AB19_0|AB20_0|AB21_4|AB22_10|AB23_22|AB24_133	CT/AC	69,77,121,84,100,59,19,112,0,1,0,1,0,0,21,0	1,0.981762427372498,1,0.983256778782042,1,1,0.387454827052142,1	0.00373511	-0.1444	FALSE	UP_MUT	1
baso	ENSG00000180376.12	CCDC66	chr3:56598113-56600662	+	ES	71	True	False	protein_coding	all_splice_sites_known_(4_ss)	41,71,41	56598153,56599162,56599232,56600622	regular	0	False	bcc_918029|Cycle_13689154	41,41	56598153,56600622	psi1+2:0.2,psi3+4:0.1,psi5+6:0.29,psi7+8:0.06,psi9+10:NaN,psi11+12:0.0,psi13+14:0.0,psi15+16:0.0,psi17+18:0.0,psi19+20:0.04,psi21+22:0.65,psi23+24:0.12	AS1_4|SB1_1|S1_1|ASSB1_0|AS2_6|SB2_4|S2_1|ASSB2_2|AS3_8|SB3_0|S3_0|ASSB3_0|AS4_9|SB4_14|S4_0|ASSB4_4|AS5_13|SB5_4|S5_0|ASSB5_0|AS6_9|SB6_9|S6_0|ASSB6_0|AS7_9|SB7_0|S7_0|ASSB7_0|AS8_8|SB8_6|S8_0|ASSB8_1|AS9_4|SB9_0|S9_0|ASSB9_0|AS10_3|SB10_0|S10_0|ASSB10_0|AS11_0|SB11_0|S11_0|ASSB11_0|AS12_0|SB12_0|S12_0|ASSB12_0|AS13_0|SB13_0|S13_0|ASSB13_0|AS14_0|SB14_0|S14_0|ASSB14_0|AS15_0|SB15_0|S15_0|ASSB15_…	AB1_1|AB2_21|AB3_5|AB4_69|AB5_7|AB6_28|AB7_16|AB8_88|AB9_0|AB10_2|AB11_1|AB12_7|AB13_9|AB14_62|AB15_4|AB16_24|AB17_10|AB18_55|AB19_3|AB20_21|AB21_1|AB22_7|AB23_9|AB24_117	-	14,9,26,5,0,0,0,3,31,47,35,47,60,50,74,30	0.194873535902224,0.0930760499432463,0.28476025110191,0.0539402710169714,0,0,0,0.0508684863523573	3.05794e-09	-0.1439	FALSE	UP_MUT	1
baso	ENSG00000113761.7	ZNF346	chr5:176468831-176489097	+	ES	145	True	True	protein_coding	all_splice_sites_known_(4_ss)	41,145,39	176468871,176471390,176471534,176489059	regular	13	False	bcc_918029|Cycle_13343356	41,39	176468871,176489059	psi1+2:0.74,psi3+4:0.78,psi5+6:0.93,psi7+8:0.91,psi9+10:0.83,psi11+12:0.74,psi13+14:0.69,psi15+16:0.54,psi17+18:0.76,psi19+20:0.83,psi21+22:0.74,psi23+24:0.82	AS1_31|SB1_2|S1_24|ASSB1_0|AS2_34|SB2_6|S2_32|ASSB2_0|AS3_69|SB3_4|S3_39|ASSB3_0|AS4_66|SB4_13|S4_74|ASSB4_0|AS5_53|SB5_6|S5_38|ASSB5_0|AS6_66|SB6_3|S6_50|ASSB6_0|AS7_84|SB7_10|S7_96|ASSB7_0|AS8_148|SB8_17|S8_177|ASSB8_0|AS9_11|SB9_1|S9_7|ASSB9_0|AS10_15|SB10_5|S10_18|ASSB10_0|AS11_5|SB11_1|S11_4|ASSB11_0|AS12_7|SB12_2|S12_5|ASSB12_0|AS13_48|SB13_3|S13_26|ASSB13_0|AS14_63|SB14_7|S14_58|ASSB14_0|A…	AB1_3|AB2_7|AB3_5|AB4_11|AB5_0|AB6_3|AB7_4|AB8_8|AB9_0|AB10_3|AB11_0|AB12_2|AB13_8|AB14_10|AB15_3|AB16_12|AB17_7|AB18_6|AB19_2|AB20_4|AB21_2|AB22_5|AB23_10|AB24_13	-	100,93,105,149,88,80,125,98,14,10,3,5,15,27,15,8	0.717488789237668,0.767801857585139,0.925619834710744,0.913760061326179,0.675948151704273,0.513026052104208,0.747663551401869,0.813278008298755	0.046084	-0.1437	FALSE	UP_MUT	1
baso	ENSG00000172766.14	NAA16	chr13:41947878-41948918	+	altD	100	True	False	protein_coding	all_splice_sites_known_(3_ss)	139,41	41948016,41948878	regular	0	False	bcc_918029|Cycle_3668566	39,41	41947916,41948878	psi1+2:0.37,psi3+4:0.23,psi5+6:0.2,psi7+8:0.21,psi9+10:0.61,psi11+12:0.07,psi13+14:0.19,psi15+16:0.1,psi17+18:0.05,psi19+20:0.07,psi21+22:0.14,psi23+24:0.1	AS1_22|SB1_7|S1_1|ASSB1_0|AS2_12|SB2_21|S2_4|ASSB2_0|AS3_22|SB3_42|S3_0|ASSB3_0|AS4_6|SB4_66|S4_3|ASSB4_0|AS5_29|SB5_13|S5_0|ASSB5_0|AS6_7|SB6_38|S6_1|ASSB6_0|AS7_18|SB7_27|S7_0|ASSB7_0|AS8_15|SB8_37|S8_4|ASSB8_0|AS9_2|SB9_3|S9_0|ASSB9_0|AS10_4|SB10_3|S10_0|ASSB10_0|AS11_0|SB11_1|S11_0|ASSB11_0|AS12_0|SB12_4|S12_2|ASSB12_0|AS13_16|SB13_29|S13_0|ASSB13_0|AS14_11|SB14_40|S14_8|ASSB14_0|AS15_3|SB15_…	AB1_24|AB2_11|AB3_68|AB4_24|AB5_54|AB6_24|AB7_93|AB8_36|AB9_3|AB10_0|AB11_7|AB12_6|AB13_79|AB14_44|AB15_34|AB16_10|AB17_73|AB18_31|AB19_79|AB20_34|AB21_33|AB22_30|AB23_241|AB24_112	-	60,37,41,32,53,18,13,21,49,58,77,59,104,78,119,142	0.352422907488987,0.22089552238806,0.191365227537923,0.194233687405159,0.184668989547038,0.0930232558139535,0.0463045414069457,0.0616740088105727	0.00013969	-0.1433	FALSE	UP_MUT	1
baso	ENSG00000165891.11	E2F7	chr12:77449872-77458363	-	altA	17	True	False	protein_coding	2_ss_annotated_(over_3_ss):77449910,77458323	56,41	77449927,77458323	regular	0	False	bcc_512594|Cycle_0	39,41	77449910,77458323	psi1+2:0.15,psi3+4:0.14,psi5+6:0.18,psi7+8:0.12,psi9+10:0.12,psi11+12:NaN,psi13+14:0.02,psi15+16:0.0,psi17+18:0.0,psi19+20:0.0,psi21+22:0.13,psi23+24:0.02	AS1_3|SB1_3|S1_0|ASSB1_3|AS2_3|SB2_2|S2_0|ASSB2_2|AS3_14|SB3_12|S3_0|ASSB3_12|AS4_7|SB4_3|S4_0|ASSB4_3|AS5_6|SB5_6|S5_0|ASSB5_6|AS6_10|SB6_6|S6_0|ASSB6_6|AS7_37|SB7_35|S7_0|ASSB7_35|AS8_23|SB8_22|S8_0|ASSB8_18|AS9_3|SB9_3|S9_0|ASSB9_3|AS10_0|SB10_0|S10_0|ASSB10_0|AS11_1|SB11_1|S11_0|ASSB11_1|AS12_1|SB12_1|S12_0|ASSB12_1|AS13_2|SB13_2|S13_0|ASSB13_2|AS14_2|SB14_2|S14_0|ASSB14_2|AS15_0|SB15_0|S15_0…	AB1_12|AB2_11|AB3_37|AB4_41|AB5_21|AB6_26|AB7_196|AB8_166|AB9_9|AB10_9|AB11_0|AB12_0|AB13_78|AB14_63|AB15_8|AB16_4|AB17_88|AB18_82|AB19_15|AB20_14|AB21_32|AB22_25|AB23_124|AB24_117	-	7,10,12,28,3,0,0,0,32,50,47,165,120,21,195,36	0.152838427947598,0.141592920353982,0.173944555173039,0.122773362565086,0.0202020202020202,0,0,0	0.00134936	-0.1427	FALSE	UP_MUT	1
baso	ENSG00000204438.6	GPANK1	chr6:31632646-31633677	-	altAD	383	True	False	protein_coding	2_ss_annotated_(over_4_ss):31632780,31633351	135,327	31632780,31633351	regular	6	True	bcc_918029|Cycle_9804584	38,41	31632683,31633637	psi1+2:0.84,psi3+4:1.0,psi5+6:1.0,psi7+8:1.0,psi9+10:1.0,psi11+12:NaN,psi13+14:1.0,psi15+16:1.0,psi17+18:0.94,psi19+20:0.33,psi21+22:1.0,psi23+24:0.46	AS1_1|SB1_130|S1_22|ASSB1_0|AS2_1|SB2_154|S2_29|ASSB2_0|AS3_4|SB3_217|S3_54|ASSB3_0|AS4_4|SB4_258|S4_90|ASSB4_0|AS5_0|SB5_157|S5_29|ASSB5_0|AS6_0|SB6_190|S6_45|ASSB6_0|AS7_2|SB7_299|S7_51|ASSB7_0|AS8_0|SB8_318|S8_89|ASSB8_0|AS9_0|SB9_29|S9_11|ASSB9_0|AS10_0|SB10_27|S10_17|ASSB10_0|AS11_0|SB11_20|S11_1|ASSB11_0|AS12_0|SB12_26|S12_3|ASSB12_0|AS13_1|SB13_158|S13_28|ASSB13_0|AS14_2|SB14_181|S14_51|AS…	AB1_1|AB2_1|AB3_0|AB4_0|AB5_0|AB6_0|AB7_0|AB8_0|AB9_0|AB10_0|AB11_0|AB12_0|AB13_0|AB14_0|AB15_0|AB16_0|AB17_0|AB18_1|AB19_3|AB20_25|AB21_0|AB22_0|AB23_11|AB24_31	-	76,102,73,66,72,60,95,89,3,0,0,0,0,0,1,35	0.812449255751015,1,1,1,1,1,0.942010794527426,0.303047282444722	0.000124995	-0.1418	FALSE	UP_MUT	1
baso	ENSG00000103021.5	CCDC113	chr16:58283979-58287939	+	ES	127	True	True	protein_coding	all_splice_sites_known_(4_ss)	41,127,38	58284019,58286631,58286757,58287902	regular	0	False	bcc_116187|Cycle_0	41,38	58284019,58287902	psi1+2:0.96,psi3+4:0.9,psi5+6:0.97,psi7+8:0.91,psi9+10:NaN,psi11+12:NaN,psi13+14:0.87,psi15+16:0.62,psi17+18:0.87,psi19+20:0.85,psi21+22:1.0,psi23+24:0.94	AS1_7|SB1_20|S1_6|ASSB1_0|AS2_17|SB2_13|S2_5|ASSB2_0|AS3_16|SB3_41|S3_16|ASSB3_0|AS4_35|SB4_32|S4_21|ASSB4_0|AS5_11|SB5_36|S5_9|ASSB5_0|AS6_16|SB6_20|S6_7|ASSB6_0|AS7_34|SB7_96|S7_11|ASSB7_0|AS8_104|SB8_78|S8_18|ASSB8_0|AS9_0|SB9_3|S9_0|ASSB9_0|AS10_1|SB10_5|S10_1|ASSB10_0|AS11_1|SB11_3|S11_0|ASSB11_0|AS12_2|SB12_1|S12_0|ASSB12_0|AS13_17|SB13_42|S13_6|ASSB13_0|AS14_24|SB14_34|S14_5|ASSB14_0|AS15_…	AB1_1|AB2_0|AB3_3|AB4_3|AB5_1|AB6_0|AB7_2|AB8_9|AB9_0|AB10_0|AB11_0|AB12_0|AB13_2|AB14_4|AB15_3|AB16_6|AB17_2|AB18_2|AB19_0|AB20_4|AB21_0|AB22_0|AB23_1|AB24_3	-	71,84,69,115,79,62,77,68,1,4,1,5,5,16,5,5	0.96457437661221,0.889544235924933,0.963584939013611,0.89817103311913,0.858341356072067,0.597754454478887,0.855194713904119,0.839112777257107	0.0375781	-0.1414	FALSE	UP_MUT	1
baso	ENSG00000117543.15	DPH5	chr1:101456147-101460706	-	ES	118	True	True	protein_coding	3_ss_annotated_(over_4_ss):101456187,101458193,101460666	41,118,41	101456187,101458193,101458310,101460666	regular	5	False	bcc_918029|Cycle_17999160	41,41	101456187,101460666	psi1+2:0.56,psi3+4:0.59,psi5+6:0.47,psi7+8:0.62,psi9+10:0.7,psi11+12:0.31,psi13+14:0.62,psi15+16:0.37,psi17+18:0.37,psi19+20:0.33,psi21+22:0.41,psi23+24:0.33	AS1_74|SB1_44|S1_29|ASSB1_0|AS2_78|SB2_32|S2_30|ASSB2_0|AS3_167|SB3_110|S3_70|ASSB3_0|AS4_212|SB4_55|S4_53|ASSB4_0|AS5_115|SB5_55|S5_35|ASSB5_0|AS6_151|SB6_34|S6_38|ASSB6_0|AS7_178|SB7_115|S7_78|ASSB7_0|AS8_216|SB8_59|S8_93|ASSB8_0|AS9_24|SB9_17|S9_12|ASSB9_0|AS10_27|SB10_7|S10_9|ASSB10_0|AS11_54|SB11_0|S11_11|ASSB11_0|AS12_72|SB12_2|S12_14|ASSB12_0|AS13_129|SB13_28|S13_33|ASSB13_0|AS14_150|SB14_…	AB1_47|AB2_24|AB3_87|AB4_52|AB5_67|AB6_54|AB7_90|AB8_47|AB9_12|AB10_1|AB11_15|AB12_13|AB13_27|AB14_19|AB15_32|AB16_16|AB17_36|AB18_41|AB19_72|AB20_43|AB21_20|AB22_15|AB23_131|AB24_112	-	293,287,249,236,144,117,117,162,99,88,120,62,39,85,88,144	0.54821338931228,0.572130111343414,0.459678508712684,0.609473418997229,0.602203182374541,0.360758065729112,0.352798411414283,0.315654405474765	0.0272161	-0.1395	FALSE	UP_MUT	1
baso	ENSG00000092108.16	SCFD1	chr14:31091566-31099721	+	ES_MULTI	140	True	True	protein_coding	4_ss_annotated_(over_6_ss):31091605,31097415,31097485,31099683	40,69,71,39	31091605,31095953,31096021,31097415,31097485,31099683	regular	2	False	bcc_344277|Cycle_0	40,39	31091605,31099683	psi1+2:0.0,psi3+4:0.0,psi5+6:0.0,psi7+8:0.74,psi9+10:0.0,psi11+12:NaN,psi13+14:0.04,psi15+16:NaN,psi17+18:0.03,psi19+20:0.05,psi21+22:0.12,psi23+24:0.02	AS1_0|SB1_131|S1_0|ASSB1_0|AS2_0|SB2_80|S2_0|ASSB2_0|AS3_0|SB3_318|S3_0|ASSB3_0|AS4_0|SB4_181|S4_0|ASSB4_0|AS5_0|SB5_169|S5_0|ASSB5_0|AS6_0|SB6_91|S6_0|ASSB6_0|AS7_36|SB7_520|S7_94|ASSB7_0|AS8_84|SB8_336|S8_54|ASSB8_0|AS9_0|SB9_41|S9_0|ASSB9_0|AS10_0|SB10_27|S10_0|ASSB10_0|AS11_0|SB11_28|S11_0|ASSB11_0|AS12_0|SB12_19|S12_0|ASSB12_0|AS13_1|SB13_280|S13_0|ASSB13_0|AS14_1|SB14_146|S14_0|ASSB14_0|AS1…	AB1_10|AB2_12|AB3_25|AB4_31|AB5_9|AB6_14|AB7_26|AB8_28|AB9_5|AB10_4|AB11_0|AB12_0|AB13_14|AB14_23|AB15_0|AB16_0|AB17_26|AB18_29|AB19_7|AB20_8|AB21_6|AB22_6|AB23_37|AB24_40	-	0,0,0,177,3,0,6,3,31,36,23,25,31,0,63,19	0,0,0,0.718624730188097,0.033731853116994,NaN,0.0332142106369561,0.0538881309686221	0.0228785	-0.1394	FALSE	UP_MUT	1
baso	ENSG00000125740.9	FOSB	chr19:45974167-45974491	+	IR	244	True	True	protein_coding	all_splice_sites_known_(2_ss)	325	-	regular	2	False	bcc_605570|Cycle_1	41,40	45974207,45974452	psi1+2:0.18,psi3+4:0.16,psi5+6:0.62,psi7+8:0.12,psi9+10:NaN,psi11+12:NaN,psi13+14:0.01,psi15+16:0.0,psi17+18:0.46,psi19+20:0.04,psi21+22:0.27,psi23+24:0.54	AS1_4|SB1_4|S1_0|ASSB1_0|AS2_3|SB2_2|S2_2|ASSB2_0|AS3_18|SB3_6|S3_20|ASSB3_0|AS4_10|SB4_4|S4_30|ASSB4_0|AS5_7|SB5_8|S5_6|ASSB5_0|AS6_3|SB6_0|S6_10|ASSB6_0|AS7_8|SB7_0|S7_1|ASSB7_0|AS8_6|SB8_0|S8_3|ASSB8_0|AS9_0|SB9_0|S9_0|ASSB9_0|AS10_0|SB10_0|S10_0|ASSB10_0|AS11_0|SB11_0|S11_0|ASSB11_0|AS12_0|SB12_0|S12_0|ASSB12_0|AS13_1|SB13_1|S13_4|ASSB13_0|AS14_0|SB14_1|S14_5|ASSB14_0|AS15_0|SB15_0|S15_0|ASSB…	AB1_10|AB2_7|AB3_56|AB4_46|AB5_3|AB6_2|AB7_4|AB8_4|AB9_0|AB10_0|AB11_0|AB12_0|AB13_123|AB14_86|AB15_43|AB16_33|AB17_4|AB18_3|AB19_15|AB20_7|AB21_15|AB22_12|AB23_16|AB24_7	GT/AG	19,44,30,2,9,0,25,4,24,65,5,4,177,135,8,28	0.164792804368776,0.144355785977561,NaN,NaN,0.0125141621176228,0,NaN,0.0343803056027165	0.0211841	-0.1389	FALSE	UP_MUT	1
baso	ENSG00000076513.12	ANKRD13A	chr12:110437549-110449847	+	altA	14	True	False	protein_coding	2_ss_annotated_(over_3_ss):110437589,110449810	41,52	110437589,110449796	regular	1	False	bcc_753526|Cycle_0	41,38	110437589,110449810	psi1+2:0.3,psi3+4:0.17,psi5+6:0.18,psi7+8:0.17,psi9+10:0.2,psi11+12:NaN,psi13+14:0.14,psi15+16:0.04,psi17+18:0.03,psi19+20:0.04,psi21+22:0.05,psi23+24:0.05	AS1_7|SB1_7|S1_0|ASSB1_7|AS2_6|SB2_6|S2_0|ASSB2_6|AS3_10|SB3_12|S3_0|ASSB3_10|AS4_7|SB4_7|S4_0|ASSB4_7|AS5_12|SB5_12|S5_0|ASSB5_12|AS6_8|SB6_12|S6_0|ASSB6_8|AS7_22|SB7_22|S7_0|ASSB7_22|AS8_18|SB8_18|S8_0|ASSB8_18|AS9_10|SB9_10|S9_0|ASSB9_10|AS10_7|SB10_7|S10_0|ASSB10_6|AS11_0|SB11_0|S11_0|ASSB11_0|AS12_0|SB12_0|S12_0|ASSB12_0|AS13_9|SB13_9|S13_0|ASSB13_9|AS14_8|SB14_8|S14_0|ASSB14_8|AS15_2|SB15_2…	AB1_14|AB2_12|AB3_39|AB4_32|AB5_44|AB6_35|AB7_84|AB8_84|AB9_34|AB10_27|AB11_2|AB12_1|AB13_46|AB14_41|AB15_20|AB16_19|AB17_58|AB18_61|AB19_21|AB20_23|AB21_15|AB22_15|AB23_106|AB24_81	-	18,11,20,18,14,4,5,3,36,45,78,77,74,69,136,55	0.29811320754717,0.17194301543332,0.17885442608105,0.165676336945124,0.138457686529795,0.0469330164859647,0.030284443762938,0.0442825112107623	0.0115412	-0.1387	FALSE	UP_MUT	1
baso	ENSG00000090487.6	SPG21	chr15:65273325-65282043	-	ES	87	False	True	protein_coding	all_splice_sites_known_(4_ss)	39,87,41	65273363,65275845,65275931,65282003	regular	0	False	bcc_918029|Cycle_7056736	39,41	65273363,65282003	psi1+2:0.93,psi3+4:0.89,psi5+6:0.88,psi7+8:0.97,psi9+10:0.86,psi11+12:1.0,psi13+14:0.83,psi15+16:0.7,psi17+18:0.83,psi19+20:0.78,psi21+22:0.86,psi23+24:0.9	AS1_8|SB1_106|S1_0|ASSB1_0|AS2_49|SB2_123|S2_0|ASSB2_6|AS3_11|SB3_308|S3_1|ASSB3_2|AS4_119|SB4_306|S4_1|ASSB4_16|AS5_19|SB5_178|S5_0|ASSB5_0|AS6_85|SB6_176|S6_0|ASSB6_9|AS7_42|SB7_397|S7_0|ASSB7_4|AS8_152|SB8_403|S8_0|ASSB8_36|AS9_7|SB9_135|S9_0|ASSB9_0|AS10_46|SB10_136|S10_0|ASSB10_9|AS11_1|SB11_7|S11_0|ASSB11_0|AS12_6|SB12_17|S12_0|ASSB12_0|AS13_4|SB13_176|S13_0|ASSB13_0|AS14_61|SB14_181|S14_0|…	AB1_1|AB2_3|AB3_8|AB4_8|AB5_5|AB6_9|AB7_3|AB8_2|AB9_1|AB10_7|AB11_0|AB12_0|AB13_3|AB14_10|AB15_4|AB16_6|AB17_6|AB18_6|AB19_7|AB20_8|AB21_2|AB22_2|AB23_5|AB24_13	-	150,155,197,159,109,80,133,132,6,10,14,2,11,18,14,19	0.922934933087217,0.881307746979389,0.870814454635871,0.974413972728666,0.825992232641849,0.680416755262598,0.819848975188781,0.768950702686958	0.00686982	-0.1386	FALSE	UP_MUT	1
baso	ENSG00000196547.10	MAN2A2	chr15:91455469-91455810	+	altA	25	True	True	protein_coding	all_splice_sites_known_(3_ss)	41,64	91455509,91455747	regular	2	False	bcc_918029|Cycle_14237754	41,39	91455509,91455772	psi1+2:0.74,psi3+4:0.73,psi5+6:0.69,psi7+8:0.69,psi9+10:0.7,psi11+12:NaN,psi13+14:0.64,psi15+16:0.59,psi17+18:0.5,psi19+20:0.56,psi21+22:0.68,psi23+24:0.65	AS1_222|SB1_273|S1_0|ASSB1_187|AS2_167|SB2_182|S2_0|ASSB2_112|AS3_370|SB3_413|S3_0|ASSB3_315|AS4_253|SB4_272|S4_0|ASSB4_180|AS5_265|SB5_294|S5_0|ASSB5_231|AS6_188|SB6_190|S6_0|ASSB6_131|AS7_636|SB7_730|S7_0|ASSB7_551|AS8_461|SB8_428|S8_0|ASSB8_297|AS9_24|SB9_27|S9_0|ASSB9_20|AS10_13|SB10_17|S10_0|ASSB10_7|AS11_0|SB11_1|S11_0|ASSB11_0|AS12_0|SB12_2|S12_0|ASSB12_0|AS13_248|SB13_315|S13_0|ASSB13_212…	AB1_49|AB2_86|AB3_85|AB4_133|AB5_69|AB6_127|AB7_177|AB8_275|AB9_6|AB10_10|AB11_1|AB12_2|AB13_93|AB14_138|AB15_53|AB16_68|AB17_138|AB18_220|AB19_80|AB20_96|AB21_50|AB22_91|AB23_351|AB24_531	-	666,477,540,583,441,401,519,362,188,138,194,206,196,215,410,221	0.729663105998357,0.724786324786325,0.679565832940066,0.683169767101216,0.631578947368421,0.586954532979599,0.490954239091877,0.555161506757404	0.0179289	-0.1381	FALSE	UP_MUT	1
baso	ENSG00000137752.18	CASP1	chr11:104901970-104904975	-	ES	63	False	True	protein_coding	all_splice_sites_known_(4_ss)	38,63,41	104902007,104903791,104903853,104904935	regular	0	False	bcc_962061|Cycle_0	38,41	104902007,104904935	psi1+2:0.26,psi3+4:0.15,psi5+6:0.07,psi7+8:0.47,psi9+10:0.69,psi11+12:0.0,psi13+14:0.22,psi15+16:0.0,psi17+18:0.16,psi19+20:0.0,psi21+22:0.51,psi23+24:0.11	AS1_5|SB1_6|S1_0|ASSB1_4|AS2_5|SB2_6|S2_0|ASSB2_4|AS3_7|SB3_12|S3_0|ASSB3_7|AS4_6|SB4_5|S4_0|ASSB4_2|AS5_5|SB5_4|S5_0|ASSB5_3|AS6_4|SB6_0|S6_0|ASSB6_0|AS7_34|SB7_35|S7_0|ASSB7_30|AS8_29|SB8_12|S8_0|ASSB8_9|AS9_161|SB9_160|S9_0|ASSB9_133|AS10_135|SB10_88|S10_0|ASSB10_41|AS11_0|SB11_0|S11_0|ASSB11_0|AS12_0|SB12_0|S12_0|ASSB12_0|AS13_4|SB13_2|S13_0|ASSB13_2|AS14_5|SB14_3|S14_0|ASSB14_1|AS15_0|SB15_0…	AB1_9|AB2_11|AB3_26|AB4_23|AB5_19|AB6_23|AB7_24|AB8_12|AB9_52|AB10_34|AB11_8|AB12_8|AB13_7|AB14_8|AB15_8|AB16_14|AB17_6|AB18_6|AB19_13|AB20_6|AB21_2|AB22_2|AB23_36|AB24_29	-	17,10,5,24,6,0,5,0,28,31,42,16,13,39,14,24	0.252491069749953,0.152157164869029,0.0621166850133669,0.45489443378119,0.204310344827586,0,0.165757448594209,0	0.011935	-0.1379	FALSE	UP_MUT	1
[truncated: 549 more rows]

## Sheet: POLY DEG
id	names	baseMean	log2FoldChange	lfcSE	stat	pvalue	padj
ENSG00000233070	ZFY-AS1	21.1093	-7.97309	1.00269	-7.95167	1.84016e-15	2.00403e-12
ENSG00000231535	LINC00278	93.0315	-7.43223	0.568048	-13.0838	4.07562e-39	8.87711e-36
ENSG00000206159	GYG2P1	37.8144	-7.15995	0.747219	-9.58213	9.50635e-22	1.38039e-18
ENSG00000183878	UTY	1103.43	-7.05785	0.259897	-27.1563	2.13081e-162	4.64111e-158
ENSG00000229236	TTTY10	16.0783	-7.03615	0.950876	-7.39965	1.36543e-13	1.35184e-10
ENSG00000067646	ZFY	934.649	-6.9448	0.302228	-22.9787	7.6171e-117	4.1477e-113
ENSG00000176728	TTTY14	52.8367	-6.93961	0.627269	-11.0632	1.89188e-28	3.43392e-25
ENSG00000012817	KDM5D	4411.5	-6.90144	0.294491	-23.4352	1.87312e-121	1.59524e-117
ENSG00000198692	EIF1AY	4073.38	-6.79379	0.334635	-20.3021	1.2327e-91	4.4749e-88
ENSG00000241859	KALP	56.9122	-6.72553	0.650101	-10.3454	4.39285e-25	7.36004e-22
ENSG00000099725	PRKY	477.506	-6.52589	0.325387	-20.0558	1.79794e-89	5.59443e-86
ENSG00000260197	RP11-424G14.1	105.058	-6.42086	0.494179	-12.993	1.34116e-38	2.65562e-35
ENSG00000131002	TXLNG2P	930.008	-6.37756	0.321954	-19.8089	2.4938e-87	6.7897e-84
ENSG00000067048	DDX3Y	2363.61	-6.24891	0.285404	-21.895	2.90119e-106	1.26382e-102
[truncated: 751 more rows]

## Sheet: POLY SE
SF	#1.Gene_Id	2.Gene_name	3.Chromosome_and_genomic_position	4.Strand	5.Event_type	6.Variable_part_length	7.Frameshift_?	8.CDS_?	9.Gene_biotype	10.number_of_known_splice_sites/number_of_SNPs	11.genomic_blocs_size_(upper_path)	12.genomic_position_of_each_splice_site_(upper_path)/of_each_SNP	13.paralogs_?	14.Complex_event_?	15.snp_in_variable_region	16.Event_name	17.genomic_blocs_size_(lower_path)	18.genomic_position_of_each_splice_site_(lower_path)	19.Psi_for_each_replicate	20.Read_coverage(upper_path)	21.Read_coverage(lower_path)	22.Canonical_sites?	23.CountsNorm(Variant1_MUTp_repl1_Norm,Variant1_MUTp_repl2_Norm,Variant1_MUTp_repl3_Norm,Variant1_MUTp_repl4_Norm,Variant1_MUTp_repl5_Norm,Variant1_WTp_repl1_Norm,Variant1_WTp_repl2_Norm,Variant1_WTp_repl3_Norm,Variant1_WTp_repl4_Norm,Variant2_MUTp_repl1_Norm,Variant2_MUTp_repl2_Norm,Variant2_MUTp_repl3_Norm,Variant2_MUTp_repl4_Norm,Variant2_MUTp_repl5_Norm,Variant2_WTp_repl1_Norm,Variant2_WTp_re…	24.psiNorm(MUTp_repl1,MUTp_repl2,MUTp_repl3,MUTp_repl4,MUTp_repl5,WTp_repl1,WTp_repl2,WTp_repl3,WTp_repl4)	25.adjusted_pvalue	26.dPSI	27.warnings	order	value
[truncated: 1,213 more rows]

[truncated: 1 more sheets: DEG shared BASO POLY]
