# Supplementary material for: Accelerated DNA replication fork speed due to loss of R-loops in myelodysplastic syndromes with SF3B1 mutation
Source: Nat Commun. 2024 Apr 8;15:3016. doi: 10.1038/s41467-024-46547-7 (PMC11001894; doi:10.1038/s41467-024-46547-7)
Supplement: Supplementary file 6 — Supplementary Data 3 [file 41467_2024_46547_MOESM6_ESM.xlsx]

## Sheet: Proteomic data
Protein IDs	Protein name	Gene names	Fasta headers	Potential contaminant	Histogram	10_WT_ProE_d9	11_WT_ProE_d11	12_WT_ProE_d11	13_WT_Baso_d11	14_WT_Baso_d13	15_WT_Baso_d13	19_MUT_ProE_d10	20_MUT_ProE_d10	21_MUT_ProE_d11	22_MUT_Baso_d11	23_MUT_Baso_d10	24_MUT_Baso_d12	2_WT_Poly_d14	3_WT_Poly_d14	4_WT_Poly_d14	5_WT_Poly_d14	6_MUT_Poly_d15	7_MUT_Poly_d14	8_MUT_Poly_d15	Significant MUT_ProE_Baso/WT_ProE_Baso	Pvalue MUT_ProE_Baso/WT_ProE_Baso	Qvalue MUT_ProE_Baso/WT_ProE_Baso	Log2 MUT_ProE_Baso/WT_ProE_Baso	Nb Valid values MUT_ProE_Baso_WT_ProE_Baso	Significant MUT_Poly/WT_Poly	Pvalue MUT_Poly/WT_Poly	Qvalue MUT_Poly/WT_Poly	Log2 MUT_Poly/WT_Poly	Nb Valid values MUT_Poly_WT_Poly
Q6UWP2	Dehydrogenase/reductase SDR family member 11	DHRS11	sp|Q6UWP2|DHR11_HUMAN Dehydrogenase/reductase SDR family member 11 OS=Homo sapiens OX=9606 GN=DHRS11 PE=1 SV=1									2.1596e+06	1338400	2.6752e+06	1.857e+06	2.0326e+06	2.882e+06	1.912e+06	1.3009e+06	1527000	1998600	1.9497e+06	1242900	2.0182e+06	Appeared in MUT_ProE_Baso				6_0		0.904102	0.987787	0.0322732	3_4
Q9BXL7	Caspase recruitment domain-containing protein 11	CARD11	sp|Q9BXL7|CAR11_HUMAN Caspase recruitment domain-containing protein 11 OS=Homo sapiens OX=9606 GN=CARD11 PE=1 SV=3									304270	298110	494000	508620	595420	594690								Appeared in MUT_ProE_Baso				6_0					0_0
P35241	Radixin	RDX	sp|P35241|RADI_HUMAN Radixin OS=Homo sapiens OX=9606 GN=RDX PE=1 SV=1			5.175e+06	6.0964e+06	9.1983e+06	9.3171e+06	8.237e+06	1.1027e+07	803080	697110		1811100	1.1624e+06	1.4873e+06	1.4598e+07	4501500	6.9403e+06	6.785e+06	1.6678e+06	583100	2.0656e+06	Decreased in MUT_ProE_Baso	5.84869e-06	0.0233077	-2.82236	5_6	Decreased in MUT_Poly	0.00967011	0.553541	-2.56342	3_4
P12270	Nucleoprotein TPR	TPR	sp|P12270|TPR_HUMAN Nucleoprotein TPR OS=Homo sapiens OX=9606 GN=TPR PE=1 SV=3			2.2205e+07	24784000	2.7286e+07	2.4948e+07	2.5633e+07	2.3448e+07	1.5061e+07	16888000	1.6199e+07	1.6879e+07	1.4686e+07	11633000	1.4636e+07	2.1262e+07	15420000	1.5726e+07	14833000	9.5363e+06	1.4135e+07	Decreased in MUT_ProE_Baso	1.79288e-05	0.0233077	-0.707372	6_6		0.134709	0.751798	-0.395744	3_4
Q14151	Scaffold attachment factor B2	SAFB2	sp|Q14151|SAFB2_HUMAN Scaffold attachment factor B2 OS=Homo sapiens OX=9606 GN=SAFB2 PE=1 SV=1			1.1356e+07	1.0407e+07	10228000	13078000	7289700	9.7988e+06	4.0305e+06	3866700	5186700	3.8872e+06	5.192e+06	2.758e+06		7.4884e+06	2.5688e+06	2.9207e+06		2.9797e+06	1.6289e+06	Decreased in MUT_ProE_Baso	2.27026e-05	0.0233077	-1.32855	6_6		0.341302	0.84289	-0.797823	2_3
Q9BPX3	Condensin complex subunit 3	NCAPG	sp|Q9BPX3|CND3_HUMAN Condensin complex subunit 3 OS=Homo sapiens OX=9606 GN=NCAPG PE=1 SV=1			1.6852e+07	17713000	1.6035e+07	1.7432e+07	1.7663e+07	1.6511e+07	9.5287e+06	11746000	9.4528e+06	1.2968e+07	1.249e+07	11123000	1.5068e+07	2.567e+07	1.7982e+07	1.5987e+07	1.3429e+07	8.3528e+06	1.0311e+07	Decreased in MUT_ProE_Baso	2.29181e-05	0.0233077	-0.612373	6_6	Decreased in MUT_Poly	0.0286997	0.680882	-0.7988	3_4
P49916	DNA ligase 3	LIG3	sp|P49916|DNLI3_HUMAN DNA ligase 3 OS=Homo sapiens OX=9606 GN=LIG3 PE=1 SV=2			19396000	2.0396e+07	1.7542e+07	1.6593e+07	1.5658e+07	1.8093e+07	4.1406e+06	7.8176e+06	5.8898e+06	8.4632e+06	2.8471e+06	5.655e+06	1.2862e+07	1.739e+07	1.0376e+07	8.4662e+06	1.6468e+07	5900500	5.5473e+06	Decreased in MUT_ProE_Baso	3.90145e-05	0.0268024	-1.71572	6_6		0.329262	0.837806	-0.540792	3_4
P22033	Methylmalonyl-CoA mutase, mitochondrial	MUT	sp|P22033|MUTA_HUMAN Methylmalonyl-CoA mutase, mitochondrial OS=Homo sapiens OX=9606 GN=MMUT PE=1 SV=4			3.2811e+06	4.2486e+06	5.4504e+06	4.5095e+06	6.0895e+06	5.4377e+06	2059200	1.4309e+06	1.8719e+06	2395800	1.8924e+06	1.1269e+06	5.0666e+06	5.7432e+06	3.5059e+06	3.2595e+06	2.7219e+06	837430	2476500	Decreased in MUT_ProE_Baso	3.95316e-05	0.0268024	-1.4422	6_6		0.0574751	0.691676	-1.26201	3_4
Q641Q2	WASH complex subunit FAM21A	FAM21A	sp|Q641Q2|WAC2A_HUMAN WASH complex subunit 2A OS=Homo sapiens OX=9606 GN=WASHC2A PE=1 SV=3			6.7089e+06	6.4336e+06	6.0651e+06	6.6689e+06	5.0605e+06	4.5934e+06	3.2995e+06	2.066e+06	3.7204e+06	2849400	2.7459e+06	3.1981e+06	3.6597e+06	5.8538e+06	3.426e+06	2.6775e+06	2.4086e+06	2.3711e+06	2.1962e+06	Decreased in MUT_ProE_Baso	6.14372e-05	0.0331518	-0.999805	6_6		0.0580258	0.691676	-0.688374	3_4
Q92599	Septin-8	SEPT8	sp|Q92599|SEPT8_HUMAN Septin-8 OS=Homo sapiens OX=9606 GN=SEPTIN8 PE=1 SV=4			7.3864e+06	1.335e+07	7.03e+06	8.459e+06	10365000	8.1183e+06	4.5892e+06	3.6984e+06	4.9256e+06	2.9226e+06	2.9778e+06	3.85e+06	5.619e+06	4.4818e+06	8.5286e+06	5.6063e+06	4.1196e+06	2.5722e+06	5510200	Decreased in MUT_ProE_Baso	6.51954e-05	0.0331518	-1.24345	6_6		0.148145	0.751798	-0.602567	3_4
P49321	Nuclear autoantigenic sperm protein	NASP	sp|P49321|NASP_HUMAN Nuclear autoantigenic sperm protein OS=Homo sapiens OX=9606 GN=NASP PE=1 SV=2			4.9669e+07	6.045e+07	4.6647e+07	4.5312e+07	4.1065e+07	4.8594e+07	2.3818e+07	3.107e+07	2.6471e+07	3.4765e+07	3.0995e+07	21883000	5.8841e+07	6.9836e+07	6.3837e+07	5.8104e+07	42574000	30186000	3.0107e+07	Decreased in MUT_ProE_Baso	0.000106508	0.0433274	-0.796164	6_6	Decreased in MUT_Poly	0.00241226	0.478812	-0.885472	3_4
Q2M389	WASH complex subunit 7	KIAA1033	sp|Q2M389|WASC4_HUMAN WASH complex subunit 4 OS=Homo sapiens OX=9606 GN=WASHC4 PE=1 SV=2			2.4421e+06	2.5666e+06	2.8915e+06	2.1499e+06	3.2739e+06	1.7086e+06		910240	1.1554e+06	930580	829090	478110	1765200	584100	1.326e+06	1.7287e+06		889640	1.5694e+06	Decreased in MUT_ProE_Baso	0.000117517	0.0434597	-1.56786	5_6		0.91543	0.987871	-0.0694685	2_4
P29144	Tripeptidyl-peptidase 2	TPP2	sp|P29144|TPP2_HUMAN Tripeptidyl-peptidase 2 OS=Homo sapiens OX=9606 GN=TPP2 PE=1 SV=4			1.6649e+07	1.1264e+07	14218000	1.8754e+07	11584000	18009000	1.0756e+06	3.8446e+06	5425200	5.0013e+06	3.9112e+06	2.7147e+06	8.413e+06	8.6178e+06	5.8345e+06	7.2633e+06	5.3179e+06	894080	3.5304e+06	Decreased in MUT_ProE_Baso	0.000162909	0.0502052	-2.18269	6_6		0.0694875	0.691676	-1.53991	3_4
Q9NVK5	FGFR1 oncogene partner 2	FGFR1OP2	sp|Q9NVK5|FGOP2_HUMAN FGFR1 oncogene partner 2 OS=Homo sapiens OX=9606 GN=FGFR1OP2 PE=1 SV=1			810500	942970	949580	882150	1.0745e+06	790620	626880	533490		510280	587960	686120								Decreased in MUT_ProE_Baso	0.000168047	0.0502052	-0.625662	5_6					0_0
P52294	Importin subunit alpha-5;Importin subunit alpha-5, N-terminally processed	KPNA1	sp|P52294|IMA5_HUMAN Importin subunit alpha-5 OS=Homo sapiens OX=9606 GN=KPNA1 PE=1 SV=3			9.415e+06	1.0835e+07	1.3834e+07	7857500	14160000	1.2481e+07	4.5758e+06	6.8992e+06	4.3122e+06	4.723e+06	7.1534e+06	5.2583e+06	6.3265e+06	9304200	4711600	7.8018e+06	3585800	4.6456e+06	3.5169e+06	Decreased in MUT_ProE_Baso	0.000211901	0.0564923	-1.05673	6_6	Decreased in MUT_Poly	0.0306728	0.680882	-0.81234	3_4
Q13217	DnaJ homolog subfamily C member 3	DNAJC3	sp|Q13217|DNJC3_HUMAN DnaJ homolog subfamily C member 3 OS=Homo sapiens OX=9606 GN=DNAJC3 PE=1 SV=1			2.5631e+06	4.9741e+06	4.1804e+06	3105400	6.6145e+06	3.5161e+06	1843500	2.028e+06	1.4619e+06	1092500	1.0779e+06	1.6166e+06	3.6251e+06	3.6407e+06	2.0944e+06	2.6149e+06	819420	716760	2.9188e+06	Decreased in MUT_ProE_Baso	0.000227154	0.0564923	-1.42186	6_6		0.0802582	0.699114	-1.28468	3_4
O60313	Dynamin-like 120 kDa protein, mitochondrial;Dynamin-like 120 kDa protein, form S1	OPA1	sp|O60313|OPA1_HUMAN Dynamin-like 120 kDa protein, mitochondrial OS=Homo sapiens OX=9606 GN=OPA1 PE=1 SV=3			1.9947e+07	1.8196e+07	2.3657e+07	2.0143e+07	2.0201e+07	20827000	15292000	1.5983e+07	17849000	1.4487e+07	1.4525e+07	1.6334e+07	17440000	2.3029e+07	1.7896e+07	2.1809e+07	1.7937e+07	12010000	1.8881e+07	Decreased in MUT_ProE_Baso	0.000247444	0.0564923	-0.379814	6_6		0.190006	0.776134	-0.3179	3_4
Q15021;REV__Q02790	Condensin complex subunit 1	NCAPD2	sp|Q15021|CND1_HUMAN Condensin complex subunit 1 OS=Homo sapiens OX=9606 GN=NCAPD2 PE=1 SV=3			10135000	8.9854e+06	9.5589e+06	9.8736e+06	10741000	1.0246e+07	7.4952e+06	8.2722e+06	6.652e+06	7.9886e+06	5889000	7.3362e+06	12107000	1.2036e+07	1.3997e+07	1.1887e+07	12136000	9.6956e+06	6.2564e+06	Decreased in MUT_ProE_Baso	0.000249966	0.0564923	-0.455383	6_6		0.113796	0.730759	-0.466725	3_4
Q9NZL4	Hsp70-binding protein 1	HSPBP1	sp|Q9NZL4|HPBP1_HUMAN Hsp70-binding protein 1 OS=Homo sapiens OX=9606 GN=HSPBP1 PE=1 SV=2			7.1778e+06	7.0287e+06	4.9023e+06	7.6488e+06	8.1969e+06	8.4182e+06	4.2618e+06	3.8603e+06	4.4458e+06	4487000	3.5674e+06	5.0411e+06	6.4677e+06	5.4158e+06	5.2339e+06	5.6959e+06	3.4326e+06	3.5062e+06	2.2848e+06	Decreased in MUT_ProE_Baso	0.000271241	0.0564958	-0.744517	6_6	Decreased in MUT_Poly	0.00442629	0.478812	-0.9133	3_4
Q9Y4R8	Telomere length regulation protein TEL2 homolog	TELO2	sp|Q9Y4R8|TELO2_HUMAN Telomere length regulation protein TEL2 homolog OS=Homo sapiens OX=9606 GN=TELO2 PE=1 SV=2			2.1532e+06	2.0649e+06	2.9121e+06	1836500	2.3046e+06	1.7699e+06	1357400	1.2326e+06	1537900	1160700	1.5389e+06	1.318e+06		2.2847e+06	2.2558e+06	1.5516e+06		1.9157e+06	1.38e+06	Decreased in MUT_ProE_Baso	0.000340747	0.059702	-0.666833	6_6		0.385965	0.857807	-0.29853	2_3
Q9ULC3	Ras-related protein Rab-23	RAB23	sp|Q9ULC3|RAB23_HUMAN Ras-related protein Rab-23 OS=Homo sapiens OX=9606 GN=RAB23 PE=1 SV=1			2.479e+06	3.5268e+06	3.8729e+06	3.3716e+06	3.2071e+06	2.9454e+06	2.1018e+06	2.0439e+06	2.0284e+06	2466400	1949400	1.5485e+06	2147400	1.8234e+06	2.3939e+06	2.2638e+06	3.2095e+06	1.8945e+06		Decreased in MUT_ProE_Baso	0.000344421	0.059702	-0.67585	6_6		0.492302	0.879895	0.20025	2_4
Q15126	Phosphomevalonate kinase	PMVK	sp|Q15126|PMVK_HUMAN Phosphomevalonate kinase OS=Homo sapiens OX=9606 GN=PMVK PE=1 SV=3			6.2422e+06	4.6145e+06	4.5228e+06		5.088e+06	6.2805e+06		3.1664e+06	3.0409e+06	2.0075e+06	2.5559e+06	3.1015e+06	4.4988e+06	5.1968e+06	4.5804e+06	4.0151e+06	3.9373e+06	6.3167e+06	4.4313e+06	Decreased in MUT_ProE_Baso	0.000360373	0.059702	-0.952777	5_5		0.716869	0.944347	0.0743509	3_4
Q99447	Ethanolamine-phosphate cytidylyltransferase	PCYT2	sp|Q99447|PCY2_HUMAN Ethanolamine-phosphate cytidylyltransferase OS=Homo sapiens OX=9606 GN=PCYT2 PE=1 SV=1			8.9976e+06	1.2287e+07	1.2975e+07	8.7298e+06	1.0545e+07	11892000	6.3461e+06	6.1431e+06	7.5369e+06	4.0029e+06	5.9397e+06	6.8045e+06	5.359e+06		7.9035e+06	7.1057e+06	1956900	2.304e+06	2.5778e+06	Decreased in MUT_ProE_Baso	0.000390043	0.059702	-0.840981	6_6	Decreased in MUT_Poly	0.00152978	0.478812	-1.56486	3_3
P40925	Malate dehydrogenase, cytoplasmic	MDH1	sp|P40925|MDHC_HUMAN Malate dehydrogenase, cytoplasmic OS=Homo sapiens OX=9606 GN=MDH1 PE=1 SV=4			5.3653e+07	5.7646e+07	5.7191e+07	6.9748e+07	5.4285e+07	7.0757e+07	44494000	4.3211e+07	3.8649e+07	4.7276e+07	3.5068e+07	4.5393e+07	7.1968e+07	5.3691e+07	6.5779e+07	7.1644e+07	4.5083e+07	4.4031e+07	5.626e+07	Decreased in MUT_ProE_Baso	0.000391323	0.059702	-0.513845	6_6	Decreased in MUT_Poly	0.0327262	0.680882	-0.43989	3_4
Q15019	Septin-2	SEPT2	sp|Q15019|SEPT2_HUMAN Septin-2 OS=Homo sapiens OX=9606 GN=SEPTIN2 PE=1 SV=1			1.8651e+07	2.5733e+07	2.1253e+07	1.7301e+07	21565000	2.5045e+07	1.5898e+07	1.16e+07	1.5285e+07	13215000	1.5408e+07	1.3041e+07	20951000	2.2365e+07	2.3931e+07	1.7409e+07	15028000	12273000	2.1873e+07	Decreased in MUT_ProE_Baso	0.000403025	0.059702	-0.611769	6_6		0.149179	0.751798	-0.40098	3_4
P11586	C-1-tetrahydrofolate synthase, cytoplasmic;Methylenetetrahydrofolate dehydrogenase;Methenyltetrahydrofolate cyclohydrolase;Formyltetrahydrofolate synthetase;C-1-tetrahydrofolate synthase, cytoplasmic, N-terminally processed	MTHFD1	sp|P11586|C1TC_HUMAN C-1-tetrahydrofolate synthase, cytoplasmic OS=Homo sapiens OX=9606 GN=MTHFD1 PE=1 SV=4			6.4889e+07	8.2292e+07	6.4603e+07	6.788e+07	6.4786e+07	6.845e+07	5.8388e+07	5.3236e+07	5.6171e+07	4.9419e+07	5.2267e+07	5.6265e+07	8.9904e+07	9.9709e+07	7.9613e+07	9.4104e+07	8.2252e+07	7.3237e+07	7.3334e+07	Decreased in MUT_ProE_Baso	0.000410928	0.059702	-0.338824	6_6	Decreased in MUT_Poly	0.0450722	0.683487	-0.249307	3_4
Q96Q42	Alsin	ALS2	sp|Q96Q42|ALS2_HUMAN Alsin OS=Homo sapiens OX=9606 GN=ALS2 PE=1 SV=2			2.1523e+06	1.9466e+06	2.5243e+06	2.7075e+06	2.0721e+06	2.1289e+06	1780800	1.1569e+06	1.3113e+06	692350	1035500	1.0352e+06		1.0902e+06	1.49e+06	1146800	636560		489490	Decreased in MUT_ProE_Baso	0.000512177	0.0672108	-0.996214	6_6	Decreased in MUT_Poly	0.015576	0.653553	-1.14031	2_3
Q29RF7	Sister chromatid cohesion protein PDS5 homolog A	PDS5A	sp|Q29RF7|PDS5A_HUMAN Sister chromatid cohesion protein PDS5 homolog A OS=Homo sapiens OX=9606 GN=PDS5A PE=1 SV=1			1.1724e+07	1.3801e+07	1.1872e+07	10633000	8.6858e+06	13988000	8.7913e+06	8.6144e+06	6.2718e+06	6.8136e+06	6.8211e+06	5.938e+06	7.7313e+06	1.1619e+07	9.3925e+06	8171100	8.0077e+06	6.2068e+06	6.1521e+06	Decreased in MUT_ProE_Baso	0.000553904	0.0682813	-0.707122	6_6		0.0670093	0.691676	-0.435686	3_4
Q96MG7	Melanoma-associated antigen G1	NDNL2	sp|Q96MG7|NSE3_HUMAN Non-structural maintenance of chromosomes element 3 homolog OS=Homo sapiens OX=9606 GN=NSMCE3 PE=1 SV=1			3.3375e+06	3.9994e+06	5.6121e+06	4.6404e+06	5.1552e+06	3.9292e+06	2.5682e+06	1.3572e+06	2.0017e+06		1.6283e+06	2.8885e+06	2860400	3.9557e+06	2.9024e+06	3.1459e+06			1.5092e+06	Decreased in MUT_ProE_Baso	0.000659276	0.0788805	-1.12301	5_6					1_4
P50336	Protoporphyrinogen oxidase	PPOX	sp|P50336|PPOX_HUMAN Protoporphyrinogen oxidase OS=Homo sapiens OX=9606 GN=PPOX PE=1 SV=1			1.6527e+07	1.9773e+07	2.591e+07	2.2337e+07	2.9437e+07	12126000	3.856e+06	9.7852e+06	7.1782e+06	1.0321e+07	1.0671e+07	7.7471e+06	4.0188e+07	4.0032e+07	4.0944e+07	3.8607e+07	24965000	1.497e+07	1.4937e+07	Decreased in MUT_ProE_Baso	0.000918692	0.0959092	-1.36508	6_6	Decreased in MUT_Poly	0.00241618	0.478812	-1.17065	3_4
Q96SB8	Structural maintenance of chromosomes protein 6	SMC6	sp|Q96SB8|SMC6_HUMAN Structural maintenance of chromosomes protein 6 OS=Homo sapiens OX=9606 GN=SMC6 PE=1 SV=2			17046000	19795000	1.7651e+07	1.9079e+07	2.2048e+07	1.5643e+07	4.6891e+06	4539600	1.2597e+07	10774000	9.8043e+06	8.4201e+06	2.3104e+07	8.9626e+06	1.9018e+07	1.8543e+07	1.661e+07	9.4137e+06	14968000	Decreased in MUT_ProE_Baso	0.000952899	0.0959092	-1.22674	6_6		0.489103	0.879895	-0.308171	3_4
O94973	AP-2 complex subunit alpha-2	AP2A2	sp|O94973|AP2A2_HUMAN AP-2 complex subunit alpha-2 OS=Homo sapiens OX=9606 GN=AP2A2 PE=1 SV=2			5.1178e+06	4.5182e+06	4.8126e+06	5.0585e+06	5418600	5.9385e+06	3.6944e+06	2.5198e+06	2001000	3.2001e+06	2.1581e+06	4.1615e+06	6.8765e+06	4.1471e+06	3.2917e+06	870720	2.0797e+06	2.4023e+06	2.3523e+06	Decreased in MUT_ProE_Baso	0.000966637	0.0959092	-0.846744	6_6		0.615878	0.922076	-0.403268	3_4
Q53SF7	Cordon-bleu protein-like 1	COBLL1	sp|Q53SF7|COBL1_HUMAN Cordon-bleu protein-like 1 OS=Homo sapiens OX=9606 GN=COBLL1 PE=1 SV=3			984190	1.2512e+06	2.679e+06	3.5697e+06	3.758e+06	3.9211e+06	280250			698300	457850	465950	919290		1.5118e+06	1.3748e+06				Decreased in MUT_ProE_Baso	0.00130099	0.110789	-2.38537	4_6					0_3
P35240	Merlin	NF2	sp|P35240|MERL_HUMAN Merlin OS=Homo sapiens OX=9606 GN=NF2 PE=1 SV=1			3.7105e+06	3.3743e+06	2.5246e+06	3.0047e+06	3.5673e+06	3.0226e+06	1.8345e+06	2.6031e+06		2171900	1.7099e+06	2203000	3.08e+06	3.9847e+06		1342400	1.2555e+06	3.9793e+06	1.8937e+06	Decreased in MUT_ProE_Baso	0.00134157	0.111378	-0.609092	5_6		0.714592	0.944347	-0.266744	3_3
Q6PGP7	Tetratricopeptide repeat protein 37	TTC37	sp|Q6PGP7|TTC37_HUMAN Tetratricopeptide repeat protein 37 OS=Homo sapiens OX=9606 GN=TTC37 PE=1 SV=1			3.2268e+06	3.4158e+06	3.5297e+06	4.6943e+06	3.313e+06	2.4416e+06	1.9363e+06	2.2505e+06	2.6193e+06	2.1449e+06	2.3544e+06	1.8566e+06	4.3431e+06	3741300	3.8167e+06	3.5848e+06	2.6266e+06	1.7533e+06	3.0064e+06	Decreased in MUT_ProE_Baso	0.00137131	0.11157	-0.631181	6_6	Decreased in MUT_Poly	0.0215454	0.673935	-0.685352	3_4
Q15003	Condensin complex subunit 2	NCAPH	sp|Q15003|CND2_HUMAN Condensin complex subunit 2 OS=Homo sapiens OX=9606 GN=NCAPH PE=1 SV=3			1.6617e+07	2.1067e+07	15488000	15578000	1.4282e+07	2.0254e+07	9.5082e+06	1.3413e+07	9.7329e+06	14034000	1.1734e+07	9.5456e+06	1.8308e+07	4.2699e+07	26764000	2.3822e+07	13797000	2.0344e+07	1.436e+07	Decreased in MUT_ProE_Baso	0.00144574	0.113102	-0.607727	6_6		0.0794962	0.699114	-0.739478	3_4
Q5T1M5	FK506-binding protein 15	FKBP15	sp|Q5T1M5|FKB15_HUMAN FK506-binding protein 15 OS=Homo sapiens OX=9606 GN=FKBP15 PE=1 SV=2			6.012e+06	5.4646e+06	4.9494e+06	5.3227e+06	4.9584e+06	5.9726e+06	3.7151e+06	4.3191e+06	3.7174e+06	3.2388e+06	3.6584e+06	5.1712e+06	3941700	3.4464e+06	3.3406e+06	3.734e+06	2.1316e+06	1.5191e+06	2507000	Decreased in MUT_ProE_Baso	0.00152384	0.116962	-0.468335	6_6	Decreased in MUT_Poly	0.00665773	0.528191	-0.844146	3_4
P57772	Selenocysteine-specific elongation factor	EEFSEC	sp|P57772|SELB_HUMAN Selenocysteine-specific elongation factor OS=Homo sapiens OX=9606 GN=EEFSEC PE=1 SV=4			3.64e+06	4109700	3.9161e+06	3.6918e+06	3.8649e+06	2.8941e+06	2508700	1.3496e+06	2.9221e+06	1862800	2.6433e+06	2.1623e+06	4.5976e+06	5.5262e+06	4.7635e+06	6.9045e+06	2.3539e+06	3.9021e+06	2.397e+06	Decreased in MUT_ProE_Baso	0.00195684	0.136386	-0.753567	6_6	Decreased in MUT_Poly	0.014119	0.62755	-0.939837	3_4
P36957	Dihydrolipoyllysine-residue succinyltransferase component of 2-oxoglutarate dehydrogenase complex, mitochondrial	DLST	sp|P36957|ODO2_HUMAN Dihydrolipoyllysine-residue succinyltransferase component of 2-oxoglutarate dehydrogenase complex, mitochondrial OS=Homo sapiens OX=9606 GN=DLST PE=1 SV=4			1.3094e+07	1.5287e+07	1.6514e+07	20459000	2.2597e+07	2.3342e+07	9.9685e+06	10441000	13464000	1.3692e+07	7.6536e+06	8.5557e+06	3.7696e+07	2.2832e+07	3.7796e+07	1.6138e+07	2.2882e+07	1.2634e+07	15169000	Decreased in MUT_ProE_Baso	0.00204286	0.137688	-0.804563	6_6		0.142797	0.751798	-0.717657	3_4
Q8WVB6	Chromosome transmission fidelity protein 18 homolog	CHTF18	sp|Q8WVB6|CTF18_HUMAN Chromosome transmission fidelity protein 18 homolog OS=Homo sapiens OX=9606 GN=CHTF18 PE=1 SV=1			1.7945e+06	1.9673e+06	2.709e+06	2.4823e+06	1689300	2473100		849490	1.3693e+06	1660000	749860	1071500	2.0305e+06	2.2645e+06	1774100	1398800	1.5987e+06	1024500		Decreased in MUT_ProE_Baso	0.00212567	0.137688	-0.978607	5_6		0.155123	0.751798	-0.522167	2_4
Q7Z478	ATP-dependent RNA helicase DHX29	DHX29	sp|Q7Z478|DHX29_HUMAN ATP-dependent RNA helicase DHX29 OS=Homo sapiens OX=9606 GN=DHX29 PE=1 SV=2			2.8869e+06	3.1007e+06	4.0106e+06	3.0578e+06	4.1987e+06	2.8479e+06		2.4755e+06	1.8586e+06	2187200		1.6951e+06	3.4283e+06	5357300	4019100	4.6469e+06	3.4939e+06	4.1165e+06	3.04e+06	Decreased in MUT_ProE_Baso	0.00214182	0.137688	-0.70328	4_6		0.198371	0.779325	-0.288759	3_4
Q9Y2D5	A-kinase anchor protein 2	AKAP2	sp|Q9Y2D5|AKAP2_HUMAN A-kinase anchor protein 2 OS=Homo sapiens OX=9606 GN=AKAP2 PE=1 SV=3			10261000	9.3869e+06	11452000	1.3314e+07	1.4079e+07	7.3078e+06	9.5203e+06	4.1673e+06	4.8849e+06	4.6574e+06	3.9161e+06	2.2273e+06	143740	724770	1.4869e+06	1.7113e+06		545600	1499000	Decreased in MUT_ProE_Baso	0.00220002	0.137688	-1.26406	6_6		0.811105	0.967447	0.333826	2_4
Q63ZY3;Q5T7N3	KN motif and ankyrin repeat domain-containing protein 2	KANK2	sp|Q63ZY3|KANK2_HUMAN KN motif and ankyrin repeat domain-containing protein 2 OS=Homo sapiens OX=9606 GN=KANK2 PE=1 SV=1			2.4496e+06	3.6301e+06	3.7341e+06	4.4114e+06	4.6238e+06	4.1453e+06	1714000	2.3581e+06	1.9084e+06	2.1847e+06	1.5748e+06	3.2875e+06	2.8076e+06	3.8114e+06	6.4235e+06	2.3199e+06	3.1867e+06	1.6741e+06	2292600	Decreased in MUT_ProE_Baso	0.00231777	0.141468	-0.834693	6_6		0.215294	0.789416	-0.625126	3_4
Q9UEY8	Gamma-adducin	ADD3	sp|Q9UEY8|ADDG_HUMAN Gamma-adducin OS=Homo sapiens OX=9606 GN=ADD3 PE=1 SV=1			1.6894e+06	2.7558e+06	2.5758e+06	2.4128e+06	3.6545e+06	3243300	1195000	1.0605e+06	2.4454e+06	689130	1035900	1.2006e+06		2.6218e+06		1894000			289590	Decreased in MUT_ProE_Baso	0.0023653	0.1415	-1.16876	6_6					1_2
P37108	Signal recognition particle 14 kDa protein	SRP14	sp|P37108|SRP14_HUMAN Signal recognition particle 14 kDa protein OS=Homo sapiens OX=9606 GN=SRP14 PE=1 SV=2			8.0222e+07	9.4794e+07	7.962e+07	6.4303e+07	7.6562e+07	6.469e+07	5.1851e+07	5.9067e+07	5.1666e+07	5.5512e+07	6.5272e+07	6.1125e+07	8.8458e+07	103720000	108190000	72833000	5.6624e+07	4.4315e+07	5.9589e+07	Decreased in MUT_ProE_Baso	0.00252815	0.143116	-0.410003	6_6	Decreased in MUT_Poly	0.00833347	0.528191	-0.796841	3_4
Q8N488	RING1 and YY1-binding protein	RYBP	sp|Q8N488|RYBP_HUMAN RING1 and YY1-binding protein OS=Homo sapiens OX=9606 GN=RYBP PE=1 SV=2			6.25e+06		6.0271e+06	1.0666e+07	1.0219e+07	9.8577e+06	4.161e+06	3022900		4.8629e+06	2.853e+06					4.533e+06				Decreased in MUT_ProE_Baso	0.00256772	0.143116	-1.19915	4_5					0_1
P14324	Farnesyl pyrophosphate synthase	FDPS	sp|P14324|FPPS_HUMAN Farnesyl pyrophosphate synthase OS=Homo sapiens OX=9606 GN=FDPS PE=1 SV=4			109650000	1.2196e+08	8.906e+07	8.6364e+07	125990000	1.0329e+08	6.0361e+07	4.6165e+07	7.6059e+07	7.3301e+07	8.5439e+07	7.3011e+07	6.0772e+07	5.5318e+07	7.5164e+07	6.892e+07	2.5047e+07	2.4882e+07	3.8635e+07	Decreased in MUT_ProE_Baso	0.0025984	0.143116	-0.631311	6_6	Decreased in MUT_Poly	0.00266278	0.478812	-1.16165	3_4
Q9BXW9	Fanconi anemia group D2 protein	FANCD2	sp|Q9BXW9|FACD2_HUMAN Fanconi anemia group D2 protein OS=Homo sapiens OX=9606 GN=FANCD2 PE=1 SV=2			4.0761e+06	5263900	4.9062e+06	3.5265e+06	3.3643e+06	3.9439e+06	2.6216e+06	3.1971e+06	2.2875e+06	3.525e+06	2.5638e+06	2823200	3.4936e+06	3.7149e+06	2.9459e+06	2211400	2.4414e+06	1.7629e+06	1449300	Decreased in MUT_ProE_Baso	0.00262546	0.143116	-0.555312	6_6	Decreased in MUT_Poly	0.0445898	0.683487	-0.720088	3_4
Q92503	SEC14-like protein 1	SEC14L1	sp|Q92503|S14L1_HUMAN SEC14-like protein 1 OS=Homo sapiens OX=9606 GN=SEC14L1 PE=1 SV=2			7.7909e+06		7.6573e+06	9.7682e+06	8.1762e+06	7.6004e+06	5.7312e+06	4.658e+06		7.0784e+06	5.7571e+06	5.8365e+06	5.9031e+06				8.2824e+06			Decreased in MUT_ProE_Baso	0.00262836	0.143116	-0.502361	5_5					1_1
Q8IY18	Structural maintenance of chromosomes protein 5	SMC5	sp|Q8IY18|SMC5_HUMAN Structural maintenance of chromosomes protein 5 OS=Homo sapiens OX=9606 GN=SMC5 PE=1 SV=2			4.6234e+06	3.3352e+06	5.401e+06	4.9303e+06	5.418e+06	2.0865e+06	2.0163e+06	1.7063e+06	2.0525e+06	1.9578e+06		2.3132e+06	3.3892e+06	6.283e+06	5.8043e+06	2.4732e+06	2.8538e+06	1670700	1.2937e+06	Decreased in MUT_ProE_Baso	0.00271944	0.143116	-1.03026	5_6		0.0533903	0.691676	-1.18903	3_4
Q5H9R7	Serine/threonine-protein phosphatase 6 regulatory subunit 3	PPP6R3	sp|Q5H9R7|PP6R3_HUMAN Serine/threonine-protein phosphatase 6 regulatory subunit 3 OS=Homo sapiens OX=9606 GN=PPP6R3 PE=1 SV=2			5.0086e+07	4.3929e+07	5.2638e+07	50909000	4.5448e+07	41689000	3.3622e+07	1.904e+07	3.3205e+07	34872000	3.8407e+07	2.2516e+07	3.5826e+07	9.2843e+07	6.3122e+07	6.6064e+07	5.7219e+07	8.1623e+07	2.144e+07	Decreased in MUT_ProE_Baso	0.00273284	0.143116	-0.68721	6_6		0.532642	0.890154	-0.394194	3_4
P55809;Q9BYC2	Succinyl-CoA:3-ketoacid coenzyme A transferase 1, mitochondrial	OXCT1	sp|P55809|SCOT1_HUMAN Succinyl-CoA:3-ketoacid coenzyme A transferase 1, mitochondrial OS=Homo sapiens OX=9606 GN=OXCT1 PE=1 SV=1			2.0118e+07	2.0425e+07	2.1637e+07	2.3393e+07	25109000	2.0509e+07	1.6699e+07	2.1361e+07	1.476e+07	1.5037e+07	1.1809e+07	12799000	1.9297e+07	14193000	3.163e+07	1.5027e+07	1.0735e+07	1.5067e+07	1.8938e+07	Decreased in MUT_ProE_Baso	0.00278482	0.143401	-0.526999	6_6		0.342988	0.843531	-0.387269	3_4
P04040	Catalase	CAT	sp|P04040|CATA_HUMAN Catalase OS=Homo sapiens OX=9606 GN=CAT PE=1 SV=3			1.6577e+08	2.3319e+08	244730000	1.7711e+08	1.8453e+08	2.2788e+08	1.1592e+08	1.1368e+08	113980000	172080000	1.5947e+08	1.5307e+08	3.7118e+08	4.5344e+08	5.0953e+08	2.0869e+08	3.1992e+08	2.3756e+08	2.6126e+08	Decreased in MUT_ProE_Baso	0.0029857	0.14812	-0.580202	6_6		0.275592	0.812376	-0.433727	3_4
Q9Y3C0	WASH complex subunit CCDC53	CCDC53	sp|Q9Y3C0|WASC3_HUMAN WASH complex subunit 3 OS=Homo sapiens OX=9606 GN=WASHC3 PE=1 SV=1			2237100	2096300		2.0169e+06	1.4267e+06	1.65e+06		815940	1397200	836820	1.2567e+06	718170								Decreased in MUT_ProE_Baso	0.00303452	0.148728	-0.938532	5_5					0_0
Q9BWU0	Kanadaptin	SLC4A1AP	sp|Q9BWU0|NADAP_HUMAN Kanadaptin OS=Homo sapiens OX=9606 GN=SLC4A1AP PE=1 SV=1			5186700	4.2929e+06	4.6573e+06	5.1487e+06	4.2223e+06	4.1752e+06	2116400	2.9952e+06	3.7278e+06	3648400	3.7676e+06	2.9259e+06	3.0462e+06	3.938e+06	4.2222e+06	4.7453e+06	3996400	2.7624e+06	3.823e+06	Decreased in MUT_ProE_Baso	0.0032529	0.157272	-0.551328	6_6		0.442758	0.868179	-0.177466	3_4
Q9BTC0	Death-inducer obliterator 1	DIDO1	sp|Q9BTC0|DIDO1_HUMAN Death-inducer obliterator 1 OS=Homo sapiens OX=9606 GN=DIDO1 PE=1 SV=5			3.0133e+06	3.1541e+06	3911700	3.7219e+06	2.9052e+06	3030600	2.8106e+06	2.8737e+06	2.1277e+06	2.2362e+06	2.6277e+06	2.3311e+06	2.8213e+06	2.1357e+06	2.8082e+06	2.8777e+06	1974400	1.9688e+06	2.0205e+06	Decreased in MUT_ProE_Baso	0.00344183	0.160279	-0.395284	6_6	Decreased in MUT_Poly	0.0198696	0.673935	-0.41026	3_4
Q5EBM0	UMP-CMP kinase 2, mitochondrial	CMPK2	sp|Q5EBM0|CMPK2_HUMAN UMP-CMP kinase 2, mitochondrial OS=Homo sapiens OX=9606 GN=CMPK2 PE=1 SV=3			6.7479e+06	5.021e+06	8.5408e+06	5.0351e+06	5.6838e+06	6334500	3687200	1.8531e+06	2.5798e+06	4.9431e+06	3.8973e+06	3.6431e+06	7.1231e+06	7.3056e+06	8.7878e+06	8598400	10288000	4.3638e+06	4.6489e+06	Decreased in MUT_ProE_Baso	0.00349297	0.160279	-0.901018	6_6		0.281876	0.812376	-0.416815	3_4
Q86UP2	Kinectin	KTN1	sp|Q86UP2|KTN1_HUMAN Kinectin OS=Homo sapiens OX=9606 GN=KTN1 PE=1 SV=1			30323000	3.8884e+07	4.7766e+07	3.2883e+07	3.9709e+07	3.9405e+07	2.3296e+07	2.7491e+07	1.8996e+07	17065000	24365000	3.4752e+07	3.3338e+07	2.2832e+07	2.8521e+07	2.9834e+07	1.4859e+07	18960000	2.0071e+07	Decreased in MUT_ProE_Baso	0.0035066	0.160279	-0.673846	6_6	Decreased in MUT_Poly	0.0123069	0.584434	-0.671166	3_4
Q5U5X0	Complex III assembly factor LYRM7	LYRM7	sp|Q5U5X0|LYRM7_HUMAN Complex III assembly factor LYRM7 OS=Homo sapiens OX=9606 GN=LYRM7 PE=1 SV=1			4.4032e+06	3.2499e+06	3.3818e+06	4198100	3.6841e+06	3.5987e+06	3.3979e+06	2.5698e+06	2.7299e+06	2.0072e+06	2135300	3.061e+06	1.8016e+06	4.9011e+06	2378600	2.6165e+06	5.5437e+06	891930	2.2117e+06	Decreased in MUT_ProE_Baso	0.00392436	0.170719	-0.517748	6_6		0.703779	0.940868	-0.294698	3_4
P06454	Prothymosin alpha;Prothymosin alpha, N-terminally processed;Thymosin alpha-1	PTMA	sp|P06454|PTMA_HUMAN Prothymosin alpha OS=Homo sapiens OX=9606 GN=PTMA PE=1 SV=2			4.2545e+09	3612700000	4.3101e+09	3874800000	4.3148e+09	3374200000	3.6823e+09	3.1682e+09	3.0157e+09	2884300000	2.8621e+09	3.4464e+09	7.574e+08	1.441e+09	1.6175e+09	1.0187e+09	1.237e+09	1.4188e+09	1498600000	Decreased in MUT_ProE_Baso	0.00406739	0.172356	-0.316767	6_6		0.439797	0.868179	0.253371	3_4
P00167	Cytochrome b5	CYB5A	sp|P00167|CYB5_HUMAN Cytochrome b5 OS=Homo sapiens OX=9606 GN=CYB5A PE=1 SV=2			4.4482e+07	8.2092e+07	5.7655e+07	6.5401e+07	6.4318e+07	5.181e+07	29694000	3.6908e+07	32383000	1.3185e+07	2.9867e+07	4.5721e+07	6.8176e+07	5.4287e+07	8.319e+07	6.2821e+07	50474000	13786000	5.3559e+07	Decreased in MUT_ProE_Baso	0.00422996	0.177397	-1.02767	6_6		0.135106	0.751798	-0.989424	3_4
Q13228	Selenium-binding protein 1	SELENBP1	sp|Q13228|SBP1_HUMAN Methanethiol oxidase OS=Homo sapiens OX=9606 GN=SELENBP1 PE=1 SV=2			1.4885e+07	1.7522e+07	28561000	23880000	2.3975e+07	24659000	4.4933e+06	2.2896e+06	5.7974e+06	2.0895e+07	1.0946e+07	6.4156e+06	1.8892e+07	5.3457e+07	3.9727e+07	4.684e+07	3.3417e+07	5.9028e+06	9.0648e+06	Decreased in MUT_ProE_Baso	0.00456111	0.189332	-1.70514	6_6		0.0828502	0.699271	-1.60904	3_4
P30260	Cell division cycle protein 27 homolog	CDC27	sp|P30260|CDC27_HUMAN Cell division cycle protein 27 homolog OS=Homo sapiens OX=9606 GN=CDC27 PE=1 SV=2			10272000	8.3308e+06	1.3243e+07	8.7123e+06	1.1713e+07	7.2846e+06	2.63e+06	5.3783e+06	3.9588e+06	8.6933e+06	5.899e+06	4.9258e+06	9.0315e+06	12269000	10330000	7.358e+06	9.0232e+06	3.2142e+06	4.7888e+06	Decreased in MUT_ProE_Baso	0.00461983	0.189833	-0.982699	6_6		0.0810359	0.699114	-0.887411	3_4
Q12959	Disks large homolog 1	DLG1	sp|Q12959|DLG1_HUMAN Disks large homolog 1 OS=Homo sapiens OX=9606 GN=DLG1 PE=1 SV=2			1459100	1514200	1550100	1.2972e+06	852290				722460		643980	673920								Decreased in MUT_ProE_Baso	0.00477813	0.194374	-0.94192	3_5					0_0
Q96TA1	Niban-like protein 1	FAM129B	sp|Q96TA1|NIBA2_HUMAN Protein Niban 2 OS=Homo sapiens OX=9606 GN=NIBAN2 PE=1 SV=3			2.6913e+07	29323000	2.2832e+07	1.9035e+07	2.268e+07	1.9756e+07	2.1181e+07	1.4658e+07	1.5008e+07	1.7667e+07	10452000	1.1641e+07	1.2858e+07	1.7566e+07	9.2121e+06	1.5011e+07	5.403e+06	7.41e+06	1.0499e+07	Decreased in MUT_ProE_Baso	0.00489479	0.197149	-0.656586	6_6		0.0540545	0.691676	-0.827559	3_4
Q9H0C8	Integrin-linked kinase-associated serine/threonine phosphatase 2C	ILKAP	sp|Q9H0C8|ILKAP_HUMAN Integrin-linked kinase-associated serine/threonine phosphatase 2C OS=Homo sapiens OX=9606 GN=ILKAP PE=1 SV=1			8.9658e+06	1.4938e+07	1.2984e+07	1.2801e+07	1.0605e+07	18544000	4.8212e+06	11014000	5.676e+06	6.7793e+06	8.8116e+06	7.8327e+06	4.1555e+06	6755800	1.1521e+07	11508000	1.0148e+07	8.1719e+06	5.8562e+06	Decreased in MUT_ProE_Baso	0.00512657	0.20446	-0.826027	6_6		0.984988	0.99682	0.00910964	3_4
Q92620	Pre-mRNA-splicing factor ATP-dependent RNA helicase PRP16	DHX38	sp|Q92620|PRP16_HUMAN Pre-mRNA-splicing factor ATP-dependent RNA helicase PRP16 OS=Homo sapiens OX=9606 GN=DHX38 PE=1 SV=2			4.2411e+06	3.9612e+06	3.9815e+06	4.6645e+06	3.2628e+06	4.6358e+06	2.7153e+06	3.2215e+06	3.9464e+06	2.8974e+06	3.2427e+06	2.8057e+06	4.6864e+06	6.8641e+06	2.0665e+06	4.1795e+06	4441200	4.2867e+06	2.5093e+06	Decreased in MUT_ProE_Baso	0.0054151	0.206677	-0.395774	6_6		0.738611	0.95218	-0.17015	3_4
Q9NRZ9	Lymphoid-specific helicase	HELLS	sp|Q9NRZ9|HELLS_HUMAN Lymphoid-specific helicase OS=Homo sapiens OX=9606 GN=HELLS PE=1 SV=1			2.683e+06	3.0965e+06	3.4093e+06	2.816e+06	3587900	3.2639e+06	2.3389e+06	1.8071e+06	1.6965e+06	2.9629e+06	1.5313e+06	994340	5.1775e+06	4.7955e+06	4.3294e+06	3.8643e+06	2.9623e+06	3.8148e+06	3.0578e+06	Decreased in MUT_ProE_Baso	0.00554948	0.206677	-0.808616	6_6	Decreased in MUT_Poly	0.0226228	0.673935	-0.470971	3_4
Q9H4L5	Oxysterol-binding protein-related protein 3	OSBPL3	sp|Q9H4L5|OSBL3_HUMAN Oxysterol-binding protein-related protein 3 OS=Homo sapiens OX=9606 GN=OSBPL3 PE=1 SV=1			3115300	2.6892e+06	3.943e+06	6.0558e+06	5.0233e+06	4.2454e+06	1.7393e+06	2127900	2.0915e+06	2.7073e+06	3.3069e+06	2.4543e+06	2.0684e+06		1472800	1.8206e+06	2.2691e+06	589100	1.4663e+06	Decreased in MUT_ProE_Baso	0.00558066	0.206677	-0.774762	6_6		0.444784	0.868179	-0.500202	3_3
Q6P3X3	Tetratricopeptide repeat protein 27	TTC27	sp|Q6P3X3|TTC27_HUMAN Tetratricopeptide repeat protein 27 OS=Homo sapiens OX=9606 GN=TTC27 PE=1 SV=1			3.0965e+06	6.2913e+06	5.9401e+06	3.8504e+06	6.6614e+06	3.9617e+06	3.8021e+06	2.3963e+06	2.5709e+06	2.5719e+06	2.9295e+06	3.0425e+06	1.9983e+06	4.6992e+06	3.7039e+06	2.9228e+06		2.1271e+06	1579700	Decreased in MUT_ProE_Baso	0.00558861	0.206677	-0.742135	6_6		0.129283	0.750953	-0.792627	2_4
O43815	Striatin	STRN	sp|O43815|STRN_HUMAN Striatin OS=Homo sapiens OX=9606 GN=STRN PE=1 SV=4			3.317e+06	3.6168e+06	3.9373e+06	3.8296e+06	4.2016e+06	3.3259e+06	2752000	2.1988e+06	3.0256e+06	3.0469e+06	3.0774e+06	3.322e+06	1.879e+06	1.9052e+06	1.8117e+06	1.5612e+06	1.569e+06	2.6954e+06	2.249e+06	Decreased in MUT_ProE_Baso	0.00566677	0.207679	-0.358025	6_6		0.28457	0.813595	0.248233	3_4
Q92541	RNA polymerase-associated protein RTF1 homolog	RTF1	sp|Q92541|RTF1_HUMAN RNA polymerase-associated protein RTF1 homolog OS=Homo sapiens OX=9606 GN=RTF1 PE=1 SV=4			5.2786e+06	4.8553e+06	6.1041e+06	6.8988e+06	4.4213e+06	4.5379e+06	2.7166e+06	5.2657e+06	2.7722e+06	3.5246e+06	3.6513e+06	2.3378e+06	4.307e+06	6.8203e+06	4.3024e+06	2.412e+06	3.6482e+06	850200	2.9015e+06	Decreased in MUT_ProE_Baso	0.00576709	0.209469	-0.696976	6_6		0.185437	0.77587	-1.00635	3_4
Q9HB58	Sp110 nuclear body protein	SP110	sp|Q9HB58|SP110_HUMAN Sp110 nuclear body protein OS=Homo sapiens OX=9606 GN=SP110 PE=1 SV=5			3.3796e+06			2.2356e+06		1.5178e+06	1113900	572370	1294000	614470	1.0399e+06	715840						300960		Decreased in MUT_ProE_Baso	0.00634651	0.222565	-1.40749	6_3					1_0
O75027	ATP-binding cassette sub-family B member 7, mitochondrial	ABCB7	sp|O75027|ABCB7_HUMAN Iron-sulfur clusters transporter ABCB7, mitochondrial OS=Homo sapiens OX=9606 GN=ABCB7 PE=1 SV=2			1.9805e+06	1573300	2.4717e+06	4184300	5.5575e+06			819390	1.7495e+06	1.025e+06	750980	1067600	3.9702e+06	4.0332e+06	2222400	1.7519e+06	1964300	1.4847e+06	1334200	Decreased in MUT_ProE_Baso	0.00668925	0.226843	-1.44964	5_5		0.081265	0.699114	-0.837157	3_4
O43432	Eukaryotic translation initiation factor 4 gamma 3	EIF4G3	sp|O43432|IF4G3_HUMAN Eukaryotic translation initiation factor 4 gamma 3 OS=Homo sapiens OX=9606 GN=EIF4G3 PE=1 SV=2			1.9453e+06	1.4544e+06	1755800	1.7508e+06	1621800		1.5474e+06	1092300	1.2915e+06		1.3226e+06	1.2992e+06		1.9959e+06						Decreased in MUT_ProE_Baso	0.00686673	0.230858	-0.382178	5_5					0_1
O94915	Protein furry homolog-like	FRYL	sp|O94915|FRYL_HUMAN Protein furry homolog-like OS=Homo sapiens OX=9606 GN=FRYL PE=1 SV=2			2.9467e+06	2.7016e+06	2.6016e+06	2.5517e+06	2.5183e+06	2.604e+06	1815500	2.5276e+06	2344800	2.3242e+06	1.6446e+06	1.8988e+06	1.9605e+06	3.1418e+06	1.7414e+06	1.7997e+06	2.5001e+06	1.8387e+06	1.7598e+06	Decreased in MUT_ProE_Baso	0.00709633	0.231037	-0.358299	6_6		0.826225	0.967447	-0.0623431	3_4
Q9HCN8	Stromal cell-derived factor 2-like protein 1	SDF2L1	sp|Q9HCN8|SDF2L_HUMAN Stromal cell-derived factor 2-like protein 1 OS=Homo sapiens OX=9606 GN=SDF2L1 PE=1 SV=2					4.4613e+06	2.8925e+06	3.0798e+06		1.0353e+06	1.7599e+06	1473800		2099900	966330	1.8895e+06			2.4298e+06	972520	2.304e+06	2.3151e+06	Decreased in MUT_ProE_Baso	0.00719406	0.231037	-1.28167	5_3		0.61713	0.922343	-0.307749	3_2
Q96Q89	Kinesin-like protein KIF20B	KIF20B	sp|Q96Q89|KI20B_HUMAN Kinesin-like protein KIF20B OS=Homo sapiens OX=9606 GN=KIF20B PE=1 SV=3			4.6384e+06	3.0497e+06	3.3656e+06	6.4968e+06	5.0677e+06	4094800	2.0658e+06	2.3401e+06	2.2754e+06	3.4297e+06	3.4165e+06	2.7701e+06	3.8323e+06	3723400	6.6668e+06	1.7829e+06	3.8547e+06	4.338e+06	2106200	Decreased in MUT_ProE_Baso	0.00727349	0.231161	-0.69468	6_6		0.805727	0.966512	-0.138749	3_4
Q16181;Q6ZU15	Septin-7	SEPT7	sp|Q16181|SEPT7_HUMAN Septin-7 OS=Homo sapiens OX=9606 GN=SEPTIN7 PE=1 SV=2			2.2028e+07	1.7803e+07	22503000	1.9643e+07	19530000	2.2104e+07	14992000	1.598e+07	1.5257e+07	2.1633e+07	1.4494e+07	1.2793e+07	3.0426e+07	15429000	2.6131e+07	2.3571e+07	16843000	1.2732e+07	1.9119e+07	Decreased in MUT_ProE_Baso	0.00742444	0.232413	-0.391936	6_6		0.122094	0.738186	-0.534893	3_4
P30626	Sorcin	SRI	sp|P30626|SORCN_HUMAN Sorcin OS=Homo sapiens OX=9606 GN=SRI PE=1 SV=1			3.1479e+07	33280000	3.0878e+07	3.8857e+07	3.4448e+07	3.3e+07	2.0762e+07	2.8133e+07	2.2123e+07	3.3995e+07	1.8486e+07	2.5469e+07	1.0206e+08	116010000	1.685e+08	1.1688e+08	114350000	7.1745e+07	6.7473e+07	Decreased in MUT_ProE_Baso	0.0074314	0.232413	-0.464739	6_6		0.0829204	0.699271	-0.589765	3_4
Q9BWH2	FUN14 domain-containing protein 2	FUNDC2	sp|Q9BWH2|FUND2_HUMAN FUN14 domain-containing protein 2 OS=Homo sapiens OX=9606 GN=FUNDC2 PE=1 SV=2			4.4901e+06		5461900	3.9043e+06	3.9935e+06	2723300	3.618e+06	2.3695e+06	2.0329e+06	2.6775e+06	2.5093e+06	2.2759e+06	4.8598e+06		3.6086e+06	4.0044e+06	5.3295e+06		3.4085e+06	Decreased in MUT_ProE_Baso	0.00817907	0.244584	-0.661858	6_5		0.881763	0.982999	0.0469278	2_3
Q96L91	E1A-binding protein p400	EP400	sp|Q96L91|EP400_HUMAN E1A-binding protein p400 OS=Homo sapiens OX=9606 GN=EP400 PE=1 SV=4			3.0901e+06	4.0224e+06	2.9961e+06	2.557e+06	3.038e+06	3.4473e+06	2.3823e+06	2.1767e+06	1.9747e+06	2.4922e+06	2.3991e+06	3.0294e+06	1.9684e+06		1.7967e+06	2563300	1.7975e+06	2327600	2.1509e+06	Decreased in MUT_ProE_Baso	0.00823698	0.244584	-0.40446	6_6		0.985995	0.99682	-0.00353331	3_3
Q9UHD9	Ubiquilin-2	UBQLN2	sp|Q9UHD9|UBQL2_HUMAN Ubiquilin-2 OS=Homo sapiens OX=9606 GN=UBQLN2 PE=1 SV=2				5.1061e+06	8.01e+06	5930600	5.7946e+06	4.7167e+06	2.9283e+06		3.1301e+06	5.3828e+06	3.497e+06	3.3673e+06	2.9903e+06	4.5796e+06	4.6109e+06	4526100	2.8948e+06	2.2678e+06	3.7225e+06	Decreased in MUT_ProE_Baso	0.00838279	0.24711	-0.70247	5_5		0.100951	0.721187	-0.502698	3_4
Q96CS2	HAUS augmin-like complex subunit 1	HAUS1	sp|Q96CS2|HAUS1_HUMAN HAUS augmin-like complex subunit 1 OS=Homo sapiens OX=9606 GN=HAUS1 PE=1 SV=1			2.6356e+06	1.7419e+06	1.8877e+06	2.3097e+06	2131900	2.5419e+06	896150	2.1991e+06	1161200	1.5699e+06	1.5155e+06	1.2347e+06	2.6648e+06	2.4944e+06	1.0317e+06	1.4576e+06	2.0954e+06	2.4237e+06	1249900	Decreased in MUT_ProE_Baso	0.00853493	0.249785	-0.668701	6_6		0.90306	0.987787	0.0584152	3_4
Q13596	Sorting nexin-1	SNX1	sp|Q13596|SNX1_HUMAN Sorting nexin-1 OS=Homo sapiens OX=9606 GN=SNX1 PE=1 SV=3			1.365e+07	1.4087e+07	15043000	15851000	13995000	1.6239e+07	9.0048e+06	1.0962e+07	1.3303e+07	1.4408e+07	10983000	1.2052e+07	16504000	2.0204e+07	8992600	13343000	12196000	1.2626e+07	1.2834e+07	Decreased in MUT_ProE_Baso	0.00913289	0.261638	-0.34281	6_6		0.585357	0.913318	-0.172495	3_4
Q9BXD5	N-acetylneuraminate lyase	NPL	sp|Q9BXD5|NPL_HUMAN N-acetylneuraminate lyase OS=Homo sapiens OX=9606 GN=NPL PE=1 SV=1			1.6438e+06	3.4001e+06	4.4376e+06	3.4924e+06	5.4402e+06	4.3211e+06	1.4947e+06	1.311e+06	1723700	2.4177e+06	1.7631e+06	2.7253e+06	2509000	3.4063e+06	4.5462e+06	2.9139e+06	2.7414e+06	2.7146e+06	1.4997e+06	Decreased in MUT_ProE_Baso	0.00927672	0.2639	-0.949579	6_6		0.153018	0.751798	-0.545624	3_4
Q16555;Q14194	Dihydropyrimidinase-related protein 2	DPYSL2	sp|Q16555|DPYL2_HUMAN Dihydropyrimidinase-related protein 2 OS=Homo sapiens OX=9606 GN=DPYSL2 PE=1 SV=1			9.2463e+06	6.496e+06	11743000	13293000	1.0384e+07	12890000	6.7641e+06	3.0811e+06	6.4265e+06	3.1073e+06	3.0304e+06	10083000	9.4396e+06	4.8256e+06	7.6511e+06	5.4419e+06	4.5737e+06	1.1636e+07	5.9341e+06	Decreased in MUT_ProE_Baso	0.00935704	0.264336	-1.10414	6_6		0.919506	0.987871	0.0453352	3_4
P55036	26S proteasome non-ATPase regulatory subunit 4	PSMD4	sp|P55036|PSMD4_HUMAN 26S proteasome non-ATPase regulatory subunit 4 OS=Homo sapiens OX=9606 GN=PSMD4 PE=1 SV=1			3.2629e+07	30260000	21998000	2.775e+07	2.5783e+07	2.931e+07	2.4012e+07	1.9589e+07	2.2593e+07	1.4819e+07	2.2803e+07	2.1794e+07	3.4316e+07	1.9065e+07	24408000	2.5593e+07	2.4595e+07	1.0394e+07	2.8933e+07	Decreased in MUT_ProE_Baso	0.00950009	0.264972	-0.423494	6_6		0.427113	0.868179	-0.375951	3_4
A2RRP1	Neuroblastoma-amplified sequence	NBAS	sp|A2RRP1|NBAS_HUMAN NBAS subunit of NRZ tethering complex OS=Homo sapiens OX=9606 GN=NBAS PE=1 SV=2			5.8257e+06	4.6329e+06	4.2042e+06	4.704e+06	4.3842e+06	4.7337e+06	4.2452e+06	3612300	2.427e+06	4.1677e+06	2.4782e+06	1.9629e+06	4.1954e+06	6.3566e+06	5.0292e+06	2.9392e+06	3.3183e+06	2865000	2.9938e+06	Decreased in MUT_ProE_Baso	0.00950982	0.264972	-0.645982	6_6		0.111549	0.730759	-0.545385	3_4
Q96CV9	Optineurin	OPTN	sp|Q96CV9|OPTN_HUMAN Optineurin OS=Homo sapiens OX=9606 GN=OPTN PE=1 SV=3			1.9414e+06	2.7127e+06	2624000	2.935e+06	3.9599e+06	3.9694e+06	1.3274e+06	2.1116e+06	2.0753e+06	1.8847e+06	2.1096e+06	2.1525e+06	5.1048e+06	8.0534e+06	8.3223e+06	3.9757e+06	5.1962e+06	5.6173e+06	7.8776e+06	Decreased in MUT_ProE_Baso	0.0102294	0.274586	-0.613127	6_6		0.972132	0.993581	0.0126191	3_4
Q9UJS0	Calcium-binding mitochondrial carrier protein Aralar2	SLC25A13	sp|Q9UJS0|CMC2_HUMAN Calcium-binding mitochondrial carrier protein Aralar2 OS=Homo sapiens OX=9606 GN=SLC25A13 PE=1 SV=2			3.7867e+06	4.9645e+06	4.473e+06	4.5871e+06	4.799e+06	5.0144e+06	4.0989e+06	4.0361e+06	4.1913e+06	2.8601e+06	3162100	2.7909e+06	1.0339e+07	1.1009e+07	9.6189e+06	7.1783e+06	8.309e+06	5.9638e+06	6.985e+06	Decreased in MUT_ProE_Baso	0.0102782	0.274586	-0.401158	6_6		0.0861406	0.705337	-0.423315	3_4
Q6IAA8	Ragulator complex protein LAMTOR1	LAMTOR1	sp|Q6IAA8|LTOR1_HUMAN Ragulator complex protein LAMTOR1 OS=Homo sapiens OX=9606 GN=LAMTOR1 PE=1 SV=2			1.4014e+07	1.8878e+07	1.4322e+07	16102000	1.8778e+07	1.5299e+07	1.5866e+07	8.1817e+06	1.1798e+07	1.2438e+07	9.8312e+06	1.2441e+07	9.4453e+06	7.3269e+06	6.4612e+06	18160000	1.1555e+07	6.3253e+06	6.8338e+06	Decreased in MUT_ProE_Baso	0.0103013	0.274586	-0.485213	6_6		0.59383	0.914582	-0.258734	3_4
Q9NVI1	Fanconi anemia group I protein	FANCI	sp|Q9NVI1|FANCI_HUMAN Fanconi anemia group I protein OS=Homo sapiens OX=9606 GN=FANCI PE=1 SV=4			4.6278e+06	5.303e+06	4654500	4.0782e+06	5.2027e+06	5.2181e+06	2.9478e+06	3.1558e+06	2.7316e+06	4.6578e+06	4.3605e+06	3.8259e+06	5.3522e+06	6.4184e+06	5.4783e+06	3.8673e+06	5416500	5.3412e+06	2.7035e+06	Decreased in MUT_ProE_Baso	0.0104409	0.274586	-0.446525	6_6		0.435546	0.868179	-0.280399	3_4
P23610	Factor VIII intron 22 protein	F8A1	sp|P23610|HAP40_HUMAN 40-kDa huntingtin-associated protein OS=Homo sapiens OX=9606 GN=F8A1 PE=1 SV=2			737680	1.3821e+06	1.177e+06	1055500	1.8586e+06	1.4036e+06	605370	708470			291510			2.9807e+06	830830					Decreased in MUT_ProE_Baso	0.0107034	0.279111	-1.28729	3_6					0_2
P04181	Ornithine aminotransferase, mitochondrial;Ornithine aminotransferase, hepatic form;Ornithine aminotransferase, renal form	OAT	sp|P04181|OAT_HUMAN Ornithine aminotransferase, mitochondrial OS=Homo sapiens OX=9606 GN=OAT PE=1 SV=1			4.391e+07	6.9125e+07	6.657e+07	5.9454e+07	100590000	8.7826e+07	2.3123e+07	4.4999e+07	3.7809e+07	4.1385e+07	6.159e+07	3.8982e+07	7.3088e+07	1.5534e+08	1.0001e+08	8.4537e+07	6.9615e+07	3.7192e+07	4.3798e+07	Decreased in MUT_ProE_Baso	0.0108766	0.280009	-0.793817	6_6	Decreased in MUT_Poly	0.034885	0.680882	-1.03208	3_4
Q12768	WASH complex subunit strumpellin	KIAA0196	sp|Q12768|WASC5_HUMAN WASH complex subunit 5 OS=Homo sapiens OX=9606 GN=WASHC5 PE=1 SV=1			975490	3.4525e+06	2.5806e+06	2.4675e+06	1792700	2.1625e+06	846500	854220	1.1286e+06			1.136e+06	2.4888e+06	2438600	1791700	1.2009e+06	1.5224e+06	1138700	1.5447e+06	Decreased in MUT_ProE_Baso	0.0109795	0.280009	-1.09022	4_6		0.209709	0.787192	-0.45305	3_4
Q14141	Septin-6	SEPT6	sp|Q14141|SEPT6_HUMAN Septin-6 OS=Homo sapiens OX=9606 GN=SEPTIN6 PE=1 SV=4			9.9475e+06	21409000	8.9624e+06	8424900	8.3812e+06	1.8826e+07	5.473e+06	3240800	6.7107e+06		8.6673e+06	4.6006e+06	4.6335e+06	3.9206e+06			3713400		8.0171e+06	Decreased in MUT_ProE_Baso	0.0121211	0.296583	-1.1033	5_6					2_2
P62195	26S protease regulatory subunit 8	PSMC5	sp|P62195|PRS8_HUMAN 26S proteasome regulatory subunit 8 OS=Homo sapiens OX=9606 GN=PSMC5 PE=1 SV=1			4.0934e+07	3.3728e+07	3.7662e+07	3.9583e+07	3.7723e+07	4.0473e+07	3.5801e+07	3.2051e+07	2.9869e+07	3.7148e+07	3.3786e+07	33211000	5.3096e+07	5.582e+07	4.6862e+07	4.5747e+07	48113000	3.9052e+07	5.0592e+07	Decreased in MUT_ProE_Baso	0.0121952	0.296583	-0.189542	6_6		0.324815	0.837635	-0.137626	3_4
P42765	3-ketoacyl-CoA thiolase, mitochondrial	ACAA2	sp|P42765|THIM_HUMAN 3-ketoacyl-CoA thiolase, mitochondrial OS=Homo sapiens OX=9606 GN=ACAA2 PE=1 SV=2			2.104e+07	23052000	20456000	2.4951e+07	2.3205e+07	27156000	18097000	1.8266e+07	1.979e+07	2.0658e+07	2.1844e+07	2.0282e+07	3.2551e+07	3.9601e+07	2.7311e+07	2.5875e+07	2.8891e+07	2.8119e+07	2.8551e+07	Decreased in MUT_ProE_Baso	0.0122467	0.296583	-0.230256	6_6		0.514099	0.887221	-0.115418	3_4
P82970	High mobility group nucleosome-binding domain-containing protein 5	HMGN5	sp|P82970|HMGN5_HUMAN High mobility group nucleosome-binding domain-containing protein 5 OS=Homo sapiens OX=9606 GN=HMGN5 PE=1 SV=1			3.7856e+07	5.9373e+07	3.4043e+07	4.2964e+07	4.6352e+07	3.9638e+07	43413000	3.367e+07	2.3334e+07	2.7175e+07	2.6552e+07	1.987e+07	2.9505e+07	2.4518e+07	2.8606e+07	2.0042e+07	2.3161e+07	5.0061e+06	1.4723e+07	Decreased in MUT_ProE_Baso	0.0123431	0.296583	-0.604436	6_6		0.114405	0.730759	-1.08636	3_4
Q13409	Cytoplasmic dynein 1 intermediate chain 2	DYNC1I2	sp|Q13409|DC1I2_HUMAN Cytoplasmic dynein 1 intermediate chain 2 OS=Homo sapiens OX=9606 GN=DYNC1I2 PE=1 SV=3			3.4717e+07	3.4777e+07	2.7217e+07	3.1361e+07	19731000	2.4113e+07	18326000	2.0439e+07	20370000	21940000	2.4508e+07	1.8891e+07	3.1568e+07	2.5226e+07	1.8902e+07	2.9097e+07	2.2439e+07	2.0065e+07	1.9496e+07	Decreased in MUT_ProE_Baso	0.0124942	0.296583	-0.443559	6_6		0.170716	0.765845	-0.318573	3_4
Q96JJ7	Protein disulfide-isomerase TMX3	TMX3	sp|Q96JJ7|TMX3_HUMAN Protein disulfide-isomerase TMX3 OS=Homo sapiens OX=9606 GN=TMX3 PE=1 SV=2			4.4825e+06	8.0709e+06	11410000	9526900	6.7623e+06	11770000	6.3533e+06	5.0534e+06	5.0786e+06	4.611e+06	1.8253e+06	2.627e+06	3.2345e+06	4.3502e+06	3.159e+06	958070	3189500	6491700	3.4625e+06	Decreased in MUT_ProE_Baso	0.0125168	0.296583	-1.07333	6_6		0.317963	0.835053	0.701506	3_4
Q9Y5L0	Transportin-3	TNPO3	sp|Q9Y5L0|TNPO3_HUMAN Transportin-3 OS=Homo sapiens OX=9606 GN=TNPO3 PE=1 SV=3			2.0385e+06	4.0546e+06	3.1171e+06	2.6166e+06	3.5347e+06	3.1082e+06	1532300	1.5782e+06	2.4903e+06	2.1075e+06	2.3899e+06	2.2929e+06	3.5983e+06	4.0085e+06	2.1696e+06	3.64e+06	1.8963e+06	1.8104e+06	2.6259e+06	Decreased in MUT_ProE_Baso	0.0131688	0.299814	-0.56878	6_6		0.0646489	0.691676	-0.6505	3_4
P02656	Apolipoprotein C-III	APOC3	sp|P02656|APOC3_HUMAN Apolipoprotein C-III OS=Homo sapiens OX=9606 GN=APOC3 PE=1 SV=1			1.5331e+08	9.4223e+07	3.5914e+07	9.5453e+07	3.0657e+08		4.5704e+07	3.3148e+07	3.2041e+07	4.053e+06	4.7258e+06	3.4816e+07	2.8648e+08	2.8014e+08	89837000	1.3762e+08	3.6879e+08	3.6976e+08	51943000	Decreased in MUT_ProE_Baso	0.0132661	0.299814	-2.60629	6_5		0.90697	0.987787	0.1138	3_4
P13612	Integrin alpha-4	ITGA4	sp|P13612|ITA4_HUMAN Integrin alpha-4 OS=Homo sapiens OX=9606 GN=ITGA4 PE=1 SV=3			8.0874e+06	1.1859e+07	10130000	8314300	7.2243e+06	1.1664e+07	6.9722e+06	8.4475e+06	5.0462e+06	7.6241e+06	5.8399e+06	6.7061e+06	6.0967e+06	9.997e+06	13916000	1.1961e+07	5.6853e+06	4.107e+06	4539300	Decreased in MUT_ProE_Baso	0.0133398	0.299814	-0.489879	6_6	Decreased in MUT_Poly	0.0211928	0.673935	-1.08452	3_4
P35269	General transcription factor IIF subunit 1	GTF2F1	sp|P35269|T2FA_HUMAN General transcription factor IIF subunit 1 OS=Homo sapiens OX=9606 GN=GTF2F1 PE=1 SV=2			12497000	1.3574e+07	1.382e+07	11394000	1.4078e+07	1.0493e+07	10833000	9.2637e+06	1.0558e+07	11375000	9.8818e+06	1.148e+07	9112400	1.5677e+07	14051000	1.3452e+07	7.3742e+06	11367000	1.0835e+07	Decreased in MUT_ProE_Baso	0.0135751	0.302935	-0.254844	6_6		0.181655	0.770249	-0.404558	3_4
Q7Z7M9	Polypeptide N-acetylgalactosaminyltransferase 5	GALNT5	sp|Q7Z7M9|GALT5_HUMAN Polypeptide N-acetylgalactosaminyltransferase 5 OS=Homo sapiens OX=9606 GN=GALNT5 PE=1 SV=1			2185500	2.8013e+06		1.9404e+06	2.2785e+06	2450000	1.949e+06	1.7125e+06	1524400	2.1206e+06	1.9281e+06	1.3998e+06	2.2215e+06	3.8609e+06	7.8139e+06	351480	2.3333e+06	672030	1479500	Decreased in MUT_ProE_Baso	0.0136414	0.302935	-0.399597	6_5		0.571732	0.905282	-0.734814	3_4
Q14203	Dynactin subunit 1	DCTN1	sp|Q14203|DCTN1_HUMAN Dynactin subunit 1 OS=Homo sapiens OX=9606 GN=DCTN1 PE=1 SV=3			11506000	12204000	12268000	1.3175e+07	1.3541e+07	1.1905e+07	1.0859e+07	1.0384e+07	1.1913e+07	1.2014e+07	1.0239e+07	1.1322e+07	1.1039e+07	10051000	9.1036e+06	1.556e+07	11104000	9.3258e+06	8.3382e+06	Decreased in MUT_ProE_Baso	0.0137465	0.302935	-0.161272	6_6		0.342536	0.843315	-0.233679	3_4
P78559	Microtubule-associated protein 1A;MAP1A heavy chain;MAP1 light chain LC2	MAP1A	sp|P78559|MAP1A_HUMAN Microtubule-associated protein 1A OS=Homo sapiens OX=9606 GN=MAP1A PE=1 SV=6			2497000	1.8062e+06	2.4781e+06	5.2598e+06	1.4831e+06	5.4216e+06	1130900	578220	1563900	2.2905e+06	1.0368e+06	1.1236e+06	1632500		728970	1.8455e+06				Decreased in MUT_ProE_Baso	0.0140031	0.304624	-1.23942	6_6					0_3
P48382	DNA-binding protein RFX5	RFX5	sp|P48382|RFX5_HUMAN DNA-binding protein RFX5 OS=Homo sapiens OX=9606 GN=RFX5 PE=1 SV=1			3.8535e+06	3934400	4.0431e+06	4.9535e+06	4.5496e+06	3.3361e+06	3303900	2.8649e+06	3.2846e+06	3.6124e+06	2.5398e+06	3.7613e+06	2.9014e+06	4.2432e+06		5.6166e+06		1.5428e+06	2718500	Decreased in MUT_ProE_Baso	0.0144245	0.312123	-0.350475	6_6		0.121949	0.738186	-1.00302	2_3
P11234	Ras-related protein Ral-B	RALB	sp|P11234|RALB_HUMAN Ras-related protein Ral-B OS=Homo sapiens OX=9606 GN=RALB PE=1 SV=1			6.6756e+06	9.4707e+06		1.145e+07	1.4379e+07	11785000	10960000	2.3621e+06	6.4501e+06	4.8786e+06	2.9218e+06	2936900	2.0056e+06	2.2108e+06	3.4734e+06	3.799e+06		1.4244e+07	8.9947e+06	Decreased in MUT_ProE_Baso	0.0147389	0.317237	-1.25235	6_5	Incresed in MUT_Poly	0.00712224	0.528191	2.03304	2_4
Q9P2W9	Syntaxin-18	STX18	sp|Q9P2W9|STX18_HUMAN Syntaxin-18 OS=Homo sapiens OX=9606 GN=STX18 PE=1 SV=1			1465100	1.7216e+06	2.5433e+06	1.6776e+06	2241100	1.7947e+06	1.2043e+06	1.8814e+06	1341200	1.355e+06	1363400	1.0345e+06	1.9696e+06	1.0984e+06	823040	1.1346e+06	792110	1112600	1729100	Decreased in MUT_ProE_Baso	0.0159642	0.333667	-0.482973	6_6		0.906597	0.987787	-0.0510548	3_4
O95373	Importin-7	IPO7	sp|O95373|IPO7_HUMAN Importin-7 OS=Homo sapiens OX=9606 GN=IPO7 PE=1 SV=1			2.1832e+07	2.5298e+07	2.3516e+07	2.5262e+07	2.3487e+07	28636000	21355000	1.9448e+07	2.233e+07	21897000	23583000	2.0413e+07	1.2782e+07	1.5232e+07	14768000	1.1656e+07	1.895e+07	8.0235e+06	1.316e+07	Decreased in MUT_ProE_Baso	0.0160764	0.333667	-0.195771	6_6		0.760722	0.956613	-0.102638	3_4
Q9Y2R0	Cytochrome c oxidase assembly factor 3 homolog, mitochondrial	COA3	sp|Q9Y2R0|COA3_HUMAN Cytochrome c oxidase assembly factor 3 homolog, mitochondrial OS=Homo sapiens OX=9606 GN=COA3 PE=1 SV=1				1.8498e+07	16317000	15609000	22875000	3.2583e+07		1.4694e+07	14946000	1.2208e+07	12615000	11808000	2.7799e+07	5.3061e+06	1.7844e+07	4.1933e+07		2.5163e+07	1.9214e+07	Decreased in MUT_ProE_Baso	0.0162346	0.33524	-0.627259	5_5		0.794919	0.965076	0.27066	2_4
Q9Y3P9	Rab GTPase-activating protein 1	RABGAP1	sp|Q9Y3P9|RBGP1_HUMAN Rab GTPase-activating protein 1 OS=Homo sapiens OX=9606 GN=RABGAP1 PE=1 SV=3			3.4749e+06	4396400	3.449e+06	3.8124e+06	4.5731e+06	3.8688e+06	2.9942e+06	2.1979e+06	2.1148e+06	3.5613e+06	2.95e+06	3.7446e+06	2.8511e+06	1.334e+06	3.4207e+06	4.0145e+06	2.61e+06	2.9194e+06	4.0629e+06	Decreased in MUT_ProE_Baso	0.0165506	0.340039	-0.449747	6_6		0.636769	0.925277	0.224047	3_4
Q9C0B1	Alpha-ketoglutarate-dependent dioxygenase FTO	FTO	sp|Q9C0B1|FTO_HUMAN Alpha-ketoglutarate-dependent dioxygenase FTO OS=Homo sapiens OX=9606 GN=FTO PE=1 SV=3			2.4371e+06	2.4818e+06	2.3333e+06	3.1369e+06	2.7896e+06	2.8345e+06	2243500	2.0176e+06	2.7502e+06	2122900	2076500	1.8065e+06	1.9877e+06	1.8786e+06	1.8825e+06	1.7942e+06	1.9745e+06	1.5436e+06	2.296e+06	Decreased in MUT_ProE_Baso	0.0167262	0.341677	-0.30335	6_6		0.887549	0.983332	0.0214492	3_4
Q14258	E3 ubiquitin/ISG15 ligase TRIM25	TRIM25	sp|Q14258|TRI25_HUMAN E3 ubiquitin/ISG15 ligase TRIM25 OS=Homo sapiens OX=9606 GN=TRIM25 PE=1 SV=2			1.757e+07	12872000	1.1868e+07	15960000	1.2257e+07	1.4742e+07	14390000	11384000	9.8407e+06	8.9159e+06	10255000	10739000	11716000	9.9574e+06	1.4594e+07	1.3802e+07	1.421e+07	13631000	11840000	Decreased in MUT_ProE_Baso	0.0169437	0.341677	-0.381647	6_6		0.597781	0.91471	0.0910122	3_4
P10644	cAMP-dependent protein kinase type I-alpha regulatory subunit;cAMP-dependent protein kinase type I-alpha regulatory subunit, N-terminally processed	PRKAR1A	sp|P10644|KAP0_HUMAN cAMP-dependent protein kinase type I-alpha regulatory subunit OS=Homo sapiens OX=9606 GN=PRKAR1A PE=1 SV=1			2.5837e+07	3.0445e+07	3.1488e+07	2.5889e+07	3.2303e+07	2.5243e+07	2.9583e+07	1.4244e+07	2.8056e+07	16680000	1.4076e+07	13999000	1.0224e+07	1.4315e+07	7.4959e+06	1.9979e+07	13184000	10566000	1.5968e+07	Decreased in MUT_ProE_Baso	0.0169663	0.341677	-0.625037	6_6		0.804615	0.966512	0.101431	3_4
Q92609	TBC1 domain family member 5	TBC1D5	sp|Q92609|TBCD5_HUMAN TBC1 domain family member 5 OS=Homo sapiens OX=9606 GN=TBC1D5 PE=1 SV=1			3.0798e+06	3.5779e+06	3.0398e+06	3.501e+06	3.6153e+06	4.9422e+06	2921100	2.1143e+06	2.9161e+06	2.8794e+06	2.8573e+06	3.0284e+06	2.2716e+06		1.9468e+06	2.0656e+06		3.2368e+06	2.5044e+06	Decreased in MUT_ProE_Baso	0.0171056	0.34185	-0.370542	6_6		0.069997	0.691676	0.445725	2_3
O95163	Elongator complex protein 1	IKBKAP	sp|O95163|ELP1_HUMAN Elongator complex protein 1 OS=Homo sapiens OX=9606 GN=ELP1 PE=1 SV=3			8.6338e+06	8.5852e+06	8.3087e+06	9.1518e+06	9.2014e+06	8.8095e+06	7.6977e+06	7.3973e+06	6.1676e+06	4.4882e+06	7.7683e+06	7.8319e+06	5.182e+06	6.4936e+06	5.0634e+06	3.555e+06	4.5887e+06	5.2741e+06	4.2097e+06	Decreased in MUT_ProE_Baso	0.0172269	0.34185	-0.375368	6_6		0.716839	0.944347	-0.0870449	3_4
P49756	RNA-binding protein 25	RBM25	sp|P49756|RBM25_HUMAN RNA-binding protein 25 OS=Homo sapiens OX=9606 GN=RBM25 PE=1 SV=3			1.1329e+07	12475000	1.2205e+07	1.2652e+07	1.1076e+07	1.3653e+07	10736000	1.1865e+07	11458000	1.0948e+07	1.0237e+07	9.9426e+06	1.2061e+07	5.4572e+06	8.8578e+06	7.7271e+06	8.3971e+06	3.0811e+06	7.8671e+06	Decreased in MUT_ProE_Baso	0.0173401	0.342424	-0.170146	6_6		0.366201	0.855981	-0.477939	3_4
Q96AJ9	Vesicle transport through interaction with t-SNAREs homolog 1A	VTI1A	sp|Q96AJ9|VTI1A_HUMAN Vesicle transport through interaction with t-SNAREs homolog 1A OS=Homo sapiens OX=9606 GN=VTI1A PE=1 SV=2			1.7838e+06	2.2605e+06	1874700	2.1328e+06	1.7631e+06	2.5338e+06	1.4655e+06	1220900	1099300	1.8262e+06	1.5003e+06	2.0171e+06			801880				937590	Decreased in MUT_ProE_Baso	0.0177901	0.345645	-0.454687	6_6					1_1
P41227;Q9BSU3	N-alpha-acetyltransferase 10	NAA10	sp|P41227|NAA10_HUMAN N-alpha-acetyltransferase 10 OS=Homo sapiens OX=9606 GN=NAA10 PE=1 SV=1			4.2128e+07	2.5323e+07	3.7537e+07	3.3918e+07	3.6417e+07	3.7894e+07	3.2105e+07	20552000	2.9114e+07	3.0375e+07	25247000	1.9998e+07	1.6535e+07	2.2317e+07	8.5759e+06	1.2529e+07	1.636e+07	5.5281e+06	5.616e+06	Decreased in MUT_ProE_Baso	0.0181792	0.345645	-0.444922	6_6		0.198757	0.779325	-0.82261	3_4
Q9NWH9	SAFB-like transcription modulator	SLTM	sp|Q9NWH9|SLTM_HUMAN SAFB-like transcription modulator OS=Homo sapiens OX=9606 GN=SLTM PE=1 SV=2			3.7154e+07	4.0749e+07	6.6799e+07	3.1061e+07	3.5092e+07	4.8521e+07	2.7374e+07	2.4714e+07	2.2608e+07	3.8474e+07	3.0531e+07	3.0296e+07	3.0997e+07	5.3206e+07	3.7081e+07	54760000	2.7488e+07	3.1905e+07	3.1036e+07	Decreased in MUT_ProE_Baso	0.0183357	0.345645	-0.549452	6_6		0.0918887	0.7056	-0.508038	3_4
P13489	Ribonuclease inhibitor	RNH1	sp|P13489|RINI_HUMAN Ribonuclease inhibitor OS=Homo sapiens OX=9606 GN=RNH1 PE=1 SV=2			9.8657e+07	106930000	9.1553e+07	1.3094e+08	1.4235e+08	1.4046e+08	1.3567e+08	7.2589e+07	7.3622e+07	6.1367e+07	5.3197e+07	8.1492e+07	2.4288e+08	2.6915e+08	2.9965e+08	219640000	180280000	2.2969e+08	1.8729e+08	Decreased in MUT_ProE_Baso	0.0184586	0.345645	-0.618755	6_6		0.0512226	0.691676	-0.371701	3_4
P47985;P0C7P4	Cytochrome b-c1 complex subunit Rieske, mitochondrial;Cytochrome b-c1 complex subunit 11;Putative cytochrome b-c1 complex subunit Rieske-like protein 1	UQCRFS1;UQCRFS1P1	sp|P47985|UCRI_HUMAN Cytochrome b-c1 complex subunit Rieske, mitochondrial OS=Homo sapiens OX=9606 GN=UQCRFS1 PE=1 SV=2;sp|P0C7P4|UCRIL_HUMAN Putative cytochrome b-c1 complex subunit Rieske-like protein 1 OS=Homo sapiens OX=9606 GN=UQCRFS1P1 PE=5 SV=1			2.1868e+07	4.1015e+07	27755000	3.6727e+07	3.9747e+07	3.792e+07	1.9753e+07	2.7121e+07	1.8291e+07	2.2057e+07	3.1276e+07	2.261e+07	2.7529e+07	4.5695e+07	3.6165e+07	3.1697e+07	3.4194e+07	3.6822e+07	4.0692e+07	Decreased in MUT_ProE_Baso	0.0184776	0.345645	-0.528749	6_6		0.627544	0.922343	0.100037	3_4
Q96EY8	Cob(I)yrinic acid a,c-diamide adenosyltransferase, mitochondrial	MMAB	sp|Q96EY8|MMAB_HUMAN Corrinoid adenosyltransferase OS=Homo sapiens OX=9606 GN=MMAB PE=1 SV=1			9.5198e+06	8.6152e+06	5.7942e+06	7.9987e+06	8.6672e+06	7221200	5.336e+06	3.8039e+06	4.0253e+06	5850200	6.4037e+06	7.9517e+06	4.2732e+06	6.0886e+06	4360700	3053900	4.5874e+06	3.0343e+06	2.7119e+06	Decreased in MUT_ProE_Baso	0.0185581	0.345645	-0.548168	6_6		0.29201	0.814782	-0.363045	3_4
Q9Y6B6	GTP-binding protein SAR1b	SAR1B	sp|Q9Y6B6|SAR1B_HUMAN GTP-binding protein SAR1b OS=Homo sapiens OX=9606 GN=SAR1B PE=1 SV=1			6.6805e+06	7.6778e+06	1.0247e+07	1.0719e+07	6.316e+06	1.2502e+07	6017400	2.0843e+06	3.3519e+06	1.132e+07	2.6112e+06	3.4711e+06	1516500	8.6751e+06	2.6853e+06	3.3881e+06	4350900	4.367e+06	2.8936e+06	Decreased in MUT_ProE_Baso	0.0190274	0.345645	-1.11473	6_6		0.766459	0.95762	0.201144	3_4
P27701	CD82 antigen	CD82	sp|P27701|CD82_HUMAN CD82 antigen OS=Homo sapiens OX=9606 GN=CD82 PE=1 SV=1			6.8844e+07	5.6585e+07	1.5668e+08	1.3025e+08	7.5144e+07	6.8322e+07	6.0664e+07	5.6987e+07	5.0085e+07	4.0743e+07	5.7395e+07	5.2858e+07	2.288e+07	6.1157e+06	2.9361e+07	4.4527e+07	2.5617e+07	25287000	2.7196e+07	Decreased in MUT_ProE_Baso	0.0190989	0.345645	-0.708878	6_6		0.669919	0.930156	0.331316	3_4
Q9NZ43	Vesicle transport protein USE1	USE1	sp|Q9NZ43|USE1_HUMAN Vesicle transport protein USE1 OS=Homo sapiens OX=9606 GN=USE1 PE=1 SV=2				3.4167e+06	3.1227e+06	3.829e+06	2.6109e+06		2.7799e+06		2.268e+06	2.3341e+06	2.7235e+06	2.225e+06						1.2043e+06	1.3711e+06	Decreased in MUT_ProE_Baso	0.0192035	0.345645	-0.388511	5_4					2_0
Q16706	Alpha-mannosidase 2	MAN2A1	sp|Q16706|MA2A1_HUMAN Alpha-mannosidase 2 OS=Homo sapiens OX=9606 GN=MAN2A1 PE=1 SV=2			2.7318e+06		3.3699e+06	3.6409e+06	1.814e+06	3.1401e+06	1.9705e+06	1.9746e+06	1219600	2.5983e+06	1.8497e+06	1246400	3.6432e+06	2.9577e+06	3.6434e+06	1.5018e+06	1.0877e+06	1.2234e+06	1852100	Decreased in MUT_ProE_Baso	0.0193229	0.345645	-0.710508	6_5		0.0518565	0.691676	-1.03664	3_4
P35520	Cystathionine beta-synthase	CBS	sp|P35520|CBS_HUMAN Cystathionine beta-synthase OS=Homo sapiens OX=9606 GN=CBS PE=1 SV=2			5.2397e+06	3.1623e+06	1.6207e+06	4555600	5128100	2.6266e+06	1404300	2.6103e+06	2.6237e+06	1784100	1.333e+06	1.7428e+06			2.2208e+06	1460000				Decreased in MUT_ProE_Baso	0.0193565	0.345645	-0.894898	6_6					0_2
Q32P44	Echinoderm microtubule-associated protein-like 3	EML3	sp|Q32P44|EMAL3_HUMAN Echinoderm microtubule-associated protein-like 3 OS=Homo sapiens OX=9606 GN=EML3 PE=1 SV=1			2.4225e+06	2.2217e+06	1.6289e+06	1.7331e+06	2.6856e+06	1.3535e+06	1.0962e+06			999130			1.9568e+06			1393900			1.0992e+06	Decreased in MUT_ProE_Baso	0.0196225	0.345645	-0.898931	2_6					1_2
Q9NP72	Ras-related protein Rab-18	RAB18	sp|Q9NP72|RAB18_HUMAN Ras-related protein Rab-18 OS=Homo sapiens OX=9606 GN=RAB18 PE=1 SV=1			11741000	1.1114e+07	11362000	12132000	1.2646e+07	1.1649e+07	1.2221e+07	8.3031e+06	8207800	6.5491e+06	7.6258e+06	11645000	2.0948e+07	23672000	14480000	8.3432e+06	1.5699e+07	1.4799e+07	2.2102e+07	Decreased in MUT_ProE_Baso	0.019655	0.345645	-0.408611	6_6		0.754601	0.955128	0.141101	3_4
P45974	Ubiquitin carboxyl-terminal hydrolase 5	USP5	sp|P45974|UBP5_HUMAN Ubiquitin carboxyl-terminal hydrolase 5 OS=Homo sapiens OX=9606 GN=USP5 PE=1 SV=2			3.3917e+07	5.1497e+07	3.4189e+07	3.3927e+07	3.7429e+07	4.984e+07	28755000	3.1928e+07	3.0053e+07	3.3853e+07	2.9755e+07	3.3159e+07	3.4814e+07	3.7217e+07	3.2028e+07	3.538e+07	3.7659e+07	25835000	3.6834e+07	Decreased in MUT_ProE_Baso	0.0196616	0.345645	-0.339327	6_6		0.638258	0.925507	-0.0783544	3_4
O94966	Ubiquitin carboxyl-terminal hydrolase 19	USP19	sp|O94966|UBP19_HUMAN Ubiquitin carboxyl-terminal hydrolase 19 OS=Homo sapiens OX=9606 GN=USP19 PE=1 SV=2				3.0189e+06	3306800	1.8344e+06	2.4923e+06		1.58e+06	2.1623e+06	1.4661e+06	2.233e+06	1550400	1.4742e+06	2282100	4.0019e+06	2277000	1.9288e+06	2.3528e+06	3.749e+06	2.247e+06	Decreased in MUT_ProE_Baso	0.0196833	0.345645	-0.598723	6_4		0.767885	0.95762	0.104824	3_4
Q9NR09;REV__Q96C03	Baculoviral IAP repeat-containing protein 6	BIRC6	sp|Q9NR09|BIRC6_HUMAN Baculoviral IAP repeat-containing protein 6 OS=Homo sapiens OX=9606 GN=BIRC6 PE=1 SV=3			2.3141e+06	2.7504e+06	3.3109e+06	3.4114e+06	2.8894e+06	2.8512e+06	2.3538e+06	1.9873e+06	2.7133e+06	2.5197e+06	2369800	2.4113e+06	3.3951e+06	3.8353e+06	2.3904e+06	1.9207e+06	1.8959e+06	3.3269e+06	2.3631e+06	Decreased in MUT_ProE_Baso	0.0201256	0.351378	-0.282723	6_6		0.621982	0.922343	-0.176172	3_4
P02042	Hemoglobin subunit delta	HBD	sp|P02042|HBD_HUMAN Hemoglobin subunit delta OS=Homo sapiens OX=9606 GN=HBD PE=1 SV=2			1.5552e+08	3.5479e+08	544590000	4.4002e+08	3.7286e+08	5.0437e+08	4.1995e+07	3.6932e+07	1.3869e+08	4.197e+08	237680000	9.0022e+07	1.5152e+09	1.2297e+09	1.0981e+09	1283800000	1296000000	1.7674e+08	1.0636e+09	Decreased in MUT_ProE_Baso	0.0202772	0.351542	-1.72168	6_6		0.241443	0.803109	-1.0274	3_4
O95684	FGFR1 oncogene partner	FGFR1OP	sp|O95684|CEP43_HUMAN Centrosomal protein 43 OS=Homo sapiens OX=9606 GN=CEP43 PE=1 SV=1			5.7509e+06	3.8815e+06	4.9603e+06	5.3168e+06	5.8567e+06	6.7981e+06	2.9888e+06	4.9539e+06	3433700	3.2452e+06	4.0457e+06	4.9878e+06	4.663e+06	5.482e+06	3389900	3.2296e+06		4.8746e+06	3.0236e+06	Decreased in MUT_ProE_Baso	0.0203846	0.351542	-0.469269	6_6		0.805186	0.966512	-0.0913642	2_4
Q16850	Lanosterol 14-alpha demethylase	CYP51A1	sp|Q16850|CP51A_HUMAN Lanosterol 14-alpha demethylase OS=Homo sapiens OX=9606 GN=CYP51A1 PE=1 SV=4			1.4046e+07	14768000	1.2822e+07	11161000	16948000	1.1031e+07	1.0985e+07	9.9599e+06	1.0895e+07	6.3998e+06	11131000	10519000	10538000	11099000	1.1966e+07	1.3204e+07	7.9216e+06	12374000	6.4079e+06	Decreased in MUT_ProE_Baso	0.0203979	0.351542	-0.439219	6_6		0.133341	0.751798	-0.44512	3_4
Q8WVX9	Fatty acyl-CoA reductase 1	FAR1	sp|Q8WVX9|FACR1_HUMAN Fatty acyl-CoA reductase 1 OS=Homo sapiens OX=9606 GN=FAR1 PE=1 SV=1			6.8062e+06	5.6074e+06	4.7845e+06	8.644e+06	4.6663e+06	4.214e+06	6.0191e+06	3.7641e+06	2.3368e+06	3.1912e+06	3834300	2.7058e+06	3.2231e+06	3799500	4127800	3.0831e+06	2.5993e+06	3.6639e+06	1.2057e+06	Decreased in MUT_ProE_Baso	0.0204998	0.351542	-0.691036	6_6		0.178338	0.767744	-0.647212	3_4
O00287	Regulatory factor X-associated protein	RFXAP	sp|O00287|RFXAP_HUMAN Regulatory factor X-associated protein OS=Homo sapiens OX=9606 GN=RFXAP PE=1 SV=1				2.1147e+06	2.669e+06	1928500	2.022e+06	2.0608e+06	1686200	1.9204e+06	1.2694e+06	1.5262e+06		1.8648e+06	2187300		1105700	1.1994e+06	1.4501e+06			Decreased in MUT_ProE_Baso	0.0205671	0.351542	-0.390985	5_5					1_3
Q13190	Syntaxin-5	STX5	sp|Q13190|STX5_HUMAN Syntaxin-5 OS=Homo sapiens OX=9606 GN=STX5 PE=1 SV=2			2.2222e+06	2521800	2.1079e+06	2746400	3.453e+06	1.5901e+06	1.7362e+06	1.7183e+06	1.514e+06	1646200	2.1512e+06	1.6016e+06	1168400		783300	1.1851e+06	1097300	1.288e+06	1.3136e+06	Decreased in MUT_ProE_Baso	0.0208749	0.354843	-0.466281	6_6		0.290427	0.814782	0.258479	3_3
Q8TAC1	Rieske domain-containing protein	RFESD	sp|Q8TAC1|RFESD_HUMAN Rieske domain-containing protein OS=Homo sapiens OX=9606 GN=RFESD PE=1 SV=1			3.3725e+06	3.5852e+06	3.24e+06	4295100	4.515e+06	2.6444e+06	2.4276e+06	2393200	3.2362e+06	2.4077e+06	2.5997e+06	3.2815e+06	4.1e+06	4569300	3.5857e+06	4103200	4.6499e+06	1.491e+06	2.1257e+06	Decreased in MUT_ProE_Baso	0.0210531	0.355369	-0.396516	6_6		0.137163	0.751798	-0.732844	3_4
Q14004	Cyclin-dependent kinase 13	CDK13	sp|Q14004|CDK13_HUMAN Cyclin-dependent kinase 13 OS=Homo sapiens OX=9606 GN=CDK13 PE=1 SV=2			1235000	1287300	1.31e+06	1.4213e+06	869480		799470	692490	1037400	816230	668610	1.1848e+06							806460	Decreased in MUT_ProE_Baso	0.021675	0.359861	-0.510959	6_5					1_0
P32119	Peroxiredoxin-2	PRDX2	sp|P32119|PRDX2_HUMAN Peroxiredoxin-2 OS=Homo sapiens OX=9606 GN=PRDX2 PE=1 SV=5			1.5502e+08	2.4799e+08	2.9782e+08	2.4683e+08	3.5232e+08	2.9163e+08	6.3688e+07	1.3292e+08	121200000	188280000	2.5242e+08	158120000	6.2875e+08	6.952e+08	6.3581e+08	6.1992e+08	5.1127e+08	2.9678e+08	3.497e+08	Decreased in MUT_ProE_Baso	0.0217797	0.359861	-0.872492	6_6	Decreased in MUT_Poly	0.011399	0.581967	-0.777782	3_4
Q9UJX3	Anaphase-promoting complex subunit 7	ANAPC7	sp|Q9UJX3|APC7_HUMAN Anaphase-promoting complex subunit 7 OS=Homo sapiens OX=9606 GN=ANAPC7 PE=1 SV=5			4.4478e+06	2.8561e+06	4.5504e+06	3.3485e+06	3488600	2.5571e+06	2.1454e+06	2.6955e+06	2238900	3.0858e+06	2.3229e+06	2.9534e+06	5.6094e+06	5.3528e+06	4.6973e+06	2.7604e+06	3.9177e+06	4.2331e+06	2.9892e+06	Decreased in MUT_ProE_Baso	0.0218827	0.359861	-0.442544	6_6		0.411398	0.86566	-0.274052	3_4
Q9HCE1	Putative helicase MOV-10	MOV10	sp|Q9HCE1|MOV10_HUMAN Helicase MOV-10 OS=Homo sapiens OX=9606 GN=MOV10 PE=1 SV=2			4.8661e+06	5.9706e+06	3.7589e+06	3.8251e+06	3.1388e+06	6.3926e+06	1.6699e+06	4.3286e+06	1.8973e+06	3.131e+06	3.4223e+06	2.7527e+06	3.5695e+06	4810200	4.4052e+06	3165800	2.693e+06	2.9257e+06	1366100	Decreased in MUT_ProE_Baso	0.022506	0.364164	-0.728836	6_6		0.0547827	0.691676	-0.833213	3_4
Q8IXJ6	NAD-dependent protein deacetylase sirtuin-2	SIRT2	sp|Q8IXJ6|SIR2_HUMAN NAD-dependent protein deacetylase sirtuin-2 OS=Homo sapiens OX=9606 GN=SIRT2 PE=1 SV=2			3.2527e+06	3017600	4.6945e+06	2.6527e+06	4.2463e+06	3.3813e+06	3.4316e+06	2.1214e+06	2.1099e+06	2.3077e+06	1.6426e+06	3.0894e+06	3.5277e+06	3.2079e+06	2.0006e+06	3.1573e+06	2.1314e+06	1588800	1169700	Decreased in MUT_ProE_Baso	0.0226246	0.364164	-0.547737	6_6	Decreased in MUT_Poly	0.0332242	0.680882	-0.877911	3_4
Q14562	ATP-dependent RNA helicase DHX8	DHX8	sp|Q14562|DHX8_HUMAN ATP-dependent RNA helicase DHX8 OS=Homo sapiens OX=9606 GN=DHX8 PE=1 SV=1			2.764e+06	4.2989e+06	2.9482e+06	3.4883e+06	2.3983e+06	4.1948e+06	1.9794e+06	1.5183e+06	2.5314e+06	3.2463e+06	2.483e+06	1.9508e+06	638350	928130	1.2512e+06	1.0664e+06	822880	444150	1200300	Decreased in MUT_ProE_Baso	0.0226484	0.364164	-0.560216	6_6		0.498583	0.881258	-0.311464	3_4
P46063	ATP-dependent DNA helicase Q1	RECQL	sp|P46063|RECQ1_HUMAN ATP-dependent DNA helicase Q1 OS=Homo sapiens OX=9606 GN=RECQL PE=1 SV=3			3.4018e+06	5.0167e+06	5.1662e+06	6.9365e+06	7.3505e+06	5.8899e+06	1.2344e+06	1144100	4.8728e+06	4.2624e+06	4157800	2.2523e+06	1.3122e+07	8.3932e+06	6.0796e+06	7.865e+06	7.583e+06	5.008e+06	5.8653e+06	Decreased in MUT_ProE_Baso	0.0246574	0.373447	-1.09846	6_6		0.173678	0.766459	-0.490904	3_4
Q9BSD7	Cancer-related nucleoside-triphosphatase	NTPCR	sp|Q9BSD7|NTPCR_HUMAN Cancer-related nucleoside-triphosphatase OS=Homo sapiens OX=9606 GN=NTPCR PE=1 SV=1					5.33e+06	6.1991e+06	6.3676e+06		4.2915e+06	2.5146e+06	1362300	3.8668e+06	2.4416e+06	3.7788e+06	2.3009e+06	3.8952e+06	3637100	3.8677e+06	4212400	3.9206e+06	1.9848e+06	Decreased in MUT_ProE_Baso	0.024743	0.373447	-1.06652	6_3		0.861431	0.97703	-0.0663032	3_4
Q92621	Nuclear pore complex protein Nup205	NUP205	sp|Q92621|NU205_HUMAN Nuclear pore complex protein Nup205 OS=Homo sapiens OX=9606 GN=NUP205 PE=1 SV=3			12546000	1.164e+07	1.4497e+07	13617000	12411000	1.4594e+07	1.1234e+07	11850000	11022000	1.3101e+07	11802000	11224000	11838000	1.1421e+07	12562000	9.4118e+06	1.582e+07	13417000	1.1243e+07	Decreased in MUT_ProE_Baso	0.0250079	0.373447	-0.172673	6_6		0.179783	0.76835	0.249099	3_4
P20810	Calpastatin	CAST	sp|P20810|ICAL_HUMAN Calpastatin OS=Homo sapiens OX=9606 GN=CAST PE=1 SV=4			56605000	6.1449e+07	7.069e+07	8.3759e+07	7.9684e+07	6.9069e+07	29729000	3.3119e+07	4.2227e+07	7.0368e+07	4.4288e+07	69618000	6.9549e+07	103790000	7.1379e+07	5.4989e+07	5.4476e+07	3.2042e+07	4.395e+07	Decreased in MUT_ProE_Baso	0.0250617	0.373447	-0.608568	6_6	Decreased in MUT_Poly	0.0439687	0.683487	-0.779918	3_4
Q8N392	Rho GTPase-activating protein 18	ARHGAP18	sp|Q8N392|RHG18_HUMAN Rho GTPase-activating protein 18 OS=Homo sapiens OX=9606 GN=ARHGAP18 PE=1 SV=3			4.2395e+06	4.7347e+06	4.2067e+06	4.1907e+06	4.7761e+06	3.7426e+06	4.4326e+06	2.574e+06	4.7004e+06	2.2963e+06	2.0349e+06	2.1346e+06	2.757e+06		1.8458e+06	1.6824e+06	1.412e+06	4.2006e+06	3.9765e+06	Decreased in MUT_ProE_Baso	0.0255685	0.376954	-0.593956	6_6		0.430546	0.868179	0.487323	3_3
Q9BSJ8	Extended synaptotagmin-1	ESYT1	sp|Q9BSJ8|ESYT1_HUMAN Extended synaptotagmin-1 OS=Homo sapiens OX=9606 GN=ESYT1 PE=1 SV=1			3.3088e+07	4.1554e+07	3.8282e+07	3.3335e+07	4.6643e+07	3.2188e+07	3.9274e+07	2.451e+07	30211000	2.3043e+07	23553000	3.1927e+07	19976000	1.7705e+07	2.0183e+07	22019000	13842000	2.2244e+07	15253000	Decreased in MUT_ProE_Baso	0.0258749	0.379251	-0.397691	6_6		0.247227	0.806046	-0.249725	3_4
P31946	14-3-3 protein beta/alpha;14-3-3 protein beta/alpha, N-terminally processed	YWHAB	sp|P31946|1433B_HUMAN 14-3-3 protein beta/alpha OS=Homo sapiens OX=9606 GN=YWHAB PE=1 SV=3			1.1688e+08	1.4487e+08	163800000	1.1693e+08	140870000	9.2259e+07	5.8856e+07	1.113e+08	9.6062e+07	7.8528e+07	1.1373e+08	9.6084e+07	7.981e+07	4.5994e+07	8.2783e+07	8.7484e+07	5.6115e+07	2.1646e+07	6.115e+07	Decreased in MUT_ProE_Baso	0.0259851	0.379251	-0.49408	6_6		0.165583	0.761996	-0.772479	3_4
Q96T51;Q8WXA3	RUN and FYVE domain-containing protein 1	RUFY1	sp|Q96T51|RUFY1_HUMAN RUN and FYVE domain-containing protein 1 OS=Homo sapiens OX=9606 GN=RUFY1 PE=1 SV=2			6.5147e+06	5.0681e+06	5.7255e+06	6.4524e+06	5.7384e+06	6881100	5.9956e+06	4.4291e+06	5.4916e+06	3.7448e+06	4.8043e+06	5.0903e+06	3.3744e+06	5.2866e+06	4.7759e+06	2.7476e+06	2.0706e+06	4.4305e+06	2.9633e+06	Decreased in MUT_ProE_Baso	0.0260106	0.379251	-0.308427	6_6		0.353274	0.845929	-0.379488	3_4
Q9UDY2	Tight junction protein ZO-2	TJP2	sp|Q9UDY2|ZO2_HUMAN Tight junction protein ZO-2 OS=Homo sapiens OX=9606 GN=TJP2 PE=1 SV=2			5.9e+06	8.1298e+06	7.9964e+06	6.7532e+06	6.952e+06	9.6573e+06	4.8985e+06	6.6451e+06	2.845e+06	2.1614e+06	7.696e+06	4.1519e+06	4930800	4.8539e+06	5.1601e+06	7.5662e+06	5.2717e+06	2.8623e+06	3.9437e+06	Decreased in MUT_ProE_Baso	0.0262381	0.379556	-0.794166	6_6		0.131564	0.751798	-0.501986	3_4
Q99442	Translocation protein SEC62	SEC62	sp|Q99442|SEC62_HUMAN Translocation protein SEC62 OS=Homo sapiens OX=9606 GN=SEC62 PE=1 SV=1			5.1065e+06	6.7748e+06	9.3501e+06	8.9669e+06	8.5468e+06	8.7503e+06	8.9239e+06	5.662e+06	2.0563e+06	4.0705e+06	3.4677e+06	4.631e+06	11969000	3.1053e+07	14671000	1.8132e+07	3.0395e+07		10496000	Decreased in MUT_ProE_Baso	0.0265231	0.379556	-0.832879	6_6		0.987871	0.997073	0.0104517	2_4
Q13423	NAD(P) transhydrogenase, mitochondrial	NNT	sp|Q13423|NNTM_HUMAN NAD(P) transhydrogenase, mitochondrial OS=Homo sapiens OX=9606 GN=NNT PE=1 SV=3			1.5282e+07	19772000	1.2875e+07	16596000	1.9192e+07	1.8763e+07	1.3248e+07	1.1095e+07	1.6704e+07	15332000	1.2213e+07	1.1678e+07	2.1906e+07	1.4869e+07	2.1236e+07	2.1917e+07	1.9688e+07	1.3232e+07	2.0889e+07	Decreased in MUT_ProE_Baso	0.0265913	0.379556	-0.35241	6_6		0.514741	0.887221	-0.165852	3_4
Q16134	Electron transfer flavoprotein-ubiquinone oxidoreductase, mitochondrial	ETFDH	sp|Q16134|ETFD_HUMAN Electron transfer flavoprotein-ubiquinone oxidoreductase, mitochondrial OS=Homo sapiens OX=9606 GN=ETFDH PE=1 SV=2			3.2311e+06	2.837e+06	2.153e+06	2.5915e+06	3.6897e+06	2288600	2.3607e+06	1.9732e+06	1.8024e+06	2.423e+06	1.8882e+06	2.396e+06	2.8124e+06		2.1193e+06	2.2121e+06	4.472e+06	2541300	2.8542e+06	Decreased in MUT_ProE_Baso	0.0275284	0.386944	-0.371732	6_6		0.195921	0.778784	0.432922	3_3
P15428	15-hydroxyprostaglandin dehydrogenase [NAD(+)]	HPGD	sp|P15428|PGDH_HUMAN 15-hydroxyprostaglandin dehydrogenase [NAD(+)] OS=Homo sapiens OX=9606 GN=HPGD PE=1 SV=1			4.5785e+07	6.3545e+07	9.7525e+07	158340000	1.5342e+08	1.5479e+08	1.3806e+08	1.8297e+07	3.7775e+07	4.6113e+07	4.1957e+07	2.0159e+07		183380000	2.6657e+08	2.1103e+08	6.1302e+07	3.9427e+07	4.3136e+07	Decreased in MUT_ProE_Baso	0.0279173	0.388645	-1.36054	6_6	Decreased in MUT_Poly	0.000905192	0.475194	-2.20952	3_3
Q06124	Tyrosine-protein phosphatase non-receptor type 11	PTPN11	sp|Q06124|PTN11_HUMAN Tyrosine-protein phosphatase non-receptor type 11 OS=Homo sapiens OX=9606 GN=PTPN11 PE=1 SV=3			5.446e+06	5523600	6.4252e+06	5.2302e+06	6.1468e+06	4.5857e+06	4.2182e+06	3.9255e+06	5.121e+06	5.1186e+06	4.2139e+06	5.2188e+06	3.6384e+06	4.987e+06	2.8321e+06	2.9382e+06	2.0679e+06	2.2848e+06	3.2709e+06	Decreased in MUT_ProE_Baso	0.0280374	0.388645	-0.262973	6_6		0.136569	0.751798	-0.49293	3_4
P35611	Alpha-adducin	ADD1	sp|P35611|ADDA_HUMAN Alpha-adducin OS=Homo sapiens OX=9606 GN=ADD1 PE=1 SV=2			9.8882e+06	1.4284e+07	1.4737e+07	13712000	1.8583e+07	1.5606e+07	8.5848e+06	9.3942e+06	9.0215e+06	1.3189e+07	11183000	1.3154e+07	2.4603e+07	1.6307e+07	2.2623e+07	2.2876e+07	2.1868e+07	10863000	1.5657e+07	Decreased in MUT_ProE_Baso	0.028263	0.388645	-0.425311	6_6		0.171494	0.765845	-0.462304	3_4
Q8NHU6	Tudor domain-containing protein 7	TDRD7	sp|Q8NHU6|TDRD7_HUMAN Tudor domain-containing protein 7 OS=Homo sapiens OX=9606 GN=TDRD7 PE=1 SV=2			1.459e+06	948050	1.0706e+06	1095500	486080		449960			484140		484520	639230			494280			1.0342e+06	Decreased in MUT_ProE_Baso	0.028279	0.388645	-1.01279	3_5					1_2
P14735	Insulin-degrading enzyme	IDE	sp|P14735|IDE_HUMAN Insulin-degrading enzyme OS=Homo sapiens OX=9606 GN=IDE PE=1 SV=4			1.3472e+07	17483000	1.4471e+07	1.3357e+07	1.5004e+07	1.5212e+07	9.4865e+06	1.245e+07	1.157e+07	1.4027e+07	1.4447e+07	1.2101e+07	9061500	8.326e+06	8.6872e+06	6.3173e+06	8.4151e+06	7.6525e+06	6.2648e+06	Decreased in MUT_ProE_Baso	0.0284809	0.389682	-0.272108	6_6		0.526649	0.88984	-0.1185	3_4
Q92793	CREB-binding protein	CREBBP	sp|Q92793|CBP_HUMAN CREB-binding protein OS=Homo sapiens OX=9606 GN=CREBBP PE=1 SV=3			2119400	3.7748e+06	2.4807e+06	2.8646e+06	2.1074e+06	3.2871e+06	1915300	1.8745e+06	1.7483e+06	2.7923e+06	1.7722e+06	2.0135e+06	1.5436e+06	2.5398e+06	1294700	3.0866e+06	2.7462e+06	1.6034e+06	2.2072e+06	Decreased in MUT_ProE_Baso	0.0285509	0.389682	-0.442448	6_6		0.808815	0.966804	0.101184	3_4
Q9NR19	Acetyl-coenzyme A synthetase, cytoplasmic	ACSS2	sp|Q9NR19|ACSA_HUMAN Acetyl-coenzyme A synthetase, cytoplasmic OS=Homo sapiens OX=9606 GN=ACSS2 PE=1 SV=1			4.1137e+06	5.5986e+06	3.961e+06	3.2535e+06	5.552e+06	5.9963e+06	3866500	2.8144e+06	3.9534e+06	3.6307e+06	2.8256e+06	3672300	8.554e+06	5.6886e+06	2.7096e+06	3.9738e+06	2.5246e+06	2.4384e+06	3.5842e+06	Decreased in MUT_ProE_Baso	0.0287225	0.389682	-0.434667	6_6		0.144063	0.751798	-0.770438	3_4
Q9NZM5	Glioma tumor suppressor candidate region gene 2 protein	GLTSCR2	sp|Q9NZM5|NOP53_HUMAN Ribosome biogenesis protein NOP53 OS=Homo sapiens OX=9606 GN=NOP53 PE=1 SV=2			6.1711e+06	7.1318e+06		8.0703e+06			3.8334e+06	4.3952e+06	4.2323e+06	7.1099e+06	4.9667e+06	5.1626e+06	5.1475e+06				3.1599e+06			Decreased in MUT_ProE_Baso	0.0295432	0.395666	-0.546437	6_3					1_1
Q05D32	CTD small phosphatase-like protein 2	CTDSPL2	sp|Q05D32|CTSL2_HUMAN CTD small phosphatase-like protein 2 OS=Homo sapiens OX=9606 GN=CTDSPL2 PE=1 SV=2			2.3342e+06	3.1709e+06	2.6679e+06	2.6933e+06	2355100	2.5279e+06	1966900	2.7049e+06	1349700	2.3582e+06	2082500	1.6557e+06	1.7185e+06	2.7367e+06	1.6318e+06	2.442e+06	1.9839e+06		1782100	Decreased in MUT_ProE_Baso	0.0299519	0.395666	-0.406508	6_6		0.630464	0.922343	-0.14607	2_4
O43264	Centromere/kinetochore protein zw10 homolog	ZW10	sp|O43264|ZW10_HUMAN Centromere/kinetochore protein zw10 homolog OS=Homo sapiens OX=9606 GN=ZW10 PE=1 SV=3			1.0502e+07	8.2084e+06	8.8485e+06	1.0466e+07	10530000	9.6534e+06	7.2432e+06	7.3713e+06	7.4145e+06	9.7567e+06	9.478e+06	7.705e+06	8.4112e+06	7.4191e+06	8.0733e+06	6.7268e+06	9.7188e+06	5.9987e+06	5.6343e+06	Decreased in MUT_ProE_Baso	0.0301785	0.395666	-0.254095	6_6		0.546352	0.895583	-0.145104	3_4
Q9H845	Acyl-CoA dehydrogenase family member 9, mitochondrial	ACAD9	sp|Q9H845|ACAD9_HUMAN Complex I assembly factor ACAD9, mitochondrial OS=Homo sapiens OX=9606 GN=ACAD9 PE=1 SV=1			13403000	2.2793e+07	1.2034e+07	1.4988e+07	1.4878e+07	18517000	11696000	1.0449e+07	1.3228e+07	11840000	1.2565e+07	1.3541e+07	1.8093e+07	1.6077e+07	1.6992e+07	1.5613e+07	1.4199e+07	9.5427e+06	1.2534e+07	Decreased in MUT_ProE_Baso	0.0305949	0.396448	-0.370119	6_6	Decreased in MUT_Poly	0.0247954	0.673935	-0.482306	3_4
Q9H479	Fructosamine-3-kinase	FN3K	sp|Q9H479|FN3K_HUMAN Fructosamine-3-kinase OS=Homo sapiens OX=9606 GN=FN3K PE=1 SV=1			8602000	9.5147e+06	12562000	8.9708e+06	1.6417e+07	1.2267e+07	2.0631e+06	6.6711e+06	8.0564e+06	6.6311e+06	7.8719e+06	8.4062e+06	20461000	1.1821e+07	1.7637e+07	3.3084e+06	15460000	1.2052e+07	1.0333e+07	Decreased in MUT_ProE_Baso	0.0306396	0.396448	-0.875767	6_6		0.801811	0.96595	0.190764	3_4
P52565	Rho GDP-dissociation inhibitor 1	ARHGDIA	sp|P52565|GDIR1_HUMAN Rho GDP-dissociation inhibitor 1 OS=Homo sapiens OX=9606 GN=ARHGDIA PE=1 SV=3			9.6337e+07	1.2292e+08	1.1336e+08	9.2518e+07	9.5979e+07	114670000	1.0153e+08	8.0199e+07	8.5165e+07	9.6772e+07	6.2362e+07	8.9731e+07	2.3615e+07	4.0262e+07	3.1032e+07	3.0159e+07	3.0341e+07	1.3483e+07	4.9721e+07	Decreased in MUT_ProE_Baso	0.0308338	0.396937	-0.310651	6_6		0.745324	0.95329	-0.170112	3_4
P50579	Methionine aminopeptidase 2	METAP2	sp|P50579|MAP2_HUMAN Methionine aminopeptidase 2 OS=Homo sapiens OX=9606 GN=METAP2 PE=1 SV=1			2.2241e+08	2.7655e+08	2.2119e+08	3.6161e+08	2.8561e+08	2.5042e+08	1.6227e+08	1.8125e+08	1.6882e+08	2.0469e+08	2.2563e+08	2.8109e+08	1.8008e+08	1.8431e+08	1.9915e+08	1.6649e+08	1.6789e+08	8.3337e+07	9.9191e+07	Decreased in MUT_ProE_Baso	0.0313618	0.401067	-0.408097	6_6	Decreased in MUT_Poly	0.0426801	0.683487	-0.707407	3_4
Q96RL7	Vacuolar protein sorting-associated protein 13A	VPS13A	sp|Q96RL7|VP13A_HUMAN Vacuolar protein sorting-associated protein 13A OS=Homo sapiens OX=9606 GN=VPS13A PE=1 SV=2			2.59e+06	5.2869e+06	3.2204e+06	4.8273e+06	3891600	3.5252e+06	3.1006e+06	2.7758e+06	1.3915e+06	2.4384e+06	3.3718e+06	2416000	2.147e+06	4325900	2.41e+06	7.9887e+06	903730	1.1287e+06	1.615e+06	Decreased in MUT_ProE_Baso	0.0314504	0.401067	-0.602955	6_6	Decreased in MUT_Poly	0.0323107	0.680882	-1.63053	3_4
P23284	Peptidyl-prolyl cis-trans isomerase B	PPIB	sp|P23284|PPIB_HUMAN Peptidyl-prolyl cis-trans isomerase B OS=Homo sapiens OX=9606 GN=PPIB PE=1 SV=2			6.9193e+07	9.3048e+07	7.2398e+07	6.4443e+07	6.4571e+07	8.1944e+07	6.8914e+07	6.2324e+07	54071000	7.2358e+07	4.5867e+07	5.0546e+07	6.3205e+07	5.9422e+07	8.1116e+07	4.88e+07	5.437e+07	5.0273e+07	6.6401e+07	Decreased in MUT_ProE_Baso	0.0325888	0.404617	-0.338076	6_6		0.544275	0.894355	-0.133209	3_4
Q09666	Neuroblast differentiation-associated protein AHNAK	AHNAK	sp|Q09666|AHNK_HUMAN Neuroblast differentiation-associated protein AHNAK OS=Homo sapiens OX=9606 GN=AHNAK PE=1 SV=2			5.2575e+07	8.5327e+07	8.3649e+07	6.7567e+07	1.0583e+08	8.5311e+07	104340000	3.7908e+07	4.0619e+07	3.2214e+07	3.2446e+07	5.9612e+07	1.8927e+07	23308000	3.0554e+07	4.1083e+07	9.895e+06	5.2888e+07	2.6647e+07	Decreased in MUT_ProE_Baso	0.0326581	0.404617	-0.752541	6_6		0.793395	0.965076	-0.180565	3_4
Q13616	Cullin-1	CUL1	sp|Q13616|CUL1_HUMAN Cullin-1 OS=Homo sapiens OX=9606 GN=CUL1 PE=1 SV=2			8.4149e+06	13774000	1.0969e+07	9.7776e+06	9.4775e+06	8.5807e+06	7.0321e+06	8.7945e+06	9.5297e+06	8.3111e+06	5.9768e+06	7.6632e+06	3.7034e+06	4763600	6.8924e+06	5.9996e+06	4.2062e+06	4.6465e+06	6.6821e+06	Decreased in MUT_ProE_Baso	0.0327815	0.404617	-0.361986	6_6		0.908757	0.987871	-0.034706	3_4
O00743	Serine/threonine-protein phosphatase 6 catalytic subunit;Serine/threonine-protein phosphatase 6 catalytic subunit, N-terminally processed	PPP6C	sp|O00743|PPP6_HUMAN Serine/threonine-protein phosphatase 6 catalytic subunit OS=Homo sapiens OX=9606 GN=PPP6C PE=1 SV=1			8880900		1.5876e+07	1.604e+07	13287000	10096000	4.2657e+06	7.1975e+06	1.0297e+07	1.0557e+07	9.5411e+06	6.7292e+06	7.4658e+06	12110000	2.7395e+06	3.728e+06	3.6152e+06	8.4204e+06	4.7812e+06	Decreased in MUT_ProE_Baso	0.0328618	0.404617	-0.690623	6_5		0.920893	0.98839	-0.0675722	3_4
Q13422;Q9H2S9	DNA-binding protein Ikaros	IKZF1	sp|Q13422|IKZF1_HUMAN DNA-binding protein Ikaros OS=Homo sapiens OX=9606 GN=IKZF1 PE=1 SV=1			4273500	4.6525e+06	5.6726e+06	5.8728e+06	5411400	7.15e+06	4.5591e+06	3.8165e+06	3.6831e+06	4.6674e+06	3916000	5.3526e+06	6012100	4.3448e+06	6.8212e+06	2.6312e+06	3.7647e+06	3.4783e+06	3035700	Decreased in MUT_ProE_Baso	0.0329232	0.404617	-0.338545	6_6		0.281393	0.812376	-0.447244	3_4
O60784	Target of Myb protein 1	TOM1	sp|O60784|TOM1_HUMAN Target of Myb protein 1 OS=Homo sapiens OX=9606 GN=TOM1 PE=1 SV=2			3.9977e+06	3.4749e+06	5903900	4.57e+06	6.9217e+06	5.5784e+06	2.2925e+06	3054200	3.1846e+06	2.6168e+06	4375400	5.085e+06	2.3715e+06	1294200	1.7021e+06	1476000	2.0779e+06	2.1371e+06	1.7691e+06	Decreased in MUT_ProE_Baso	0.0331971	0.404617	-0.579781	6_6		0.325219	0.837635	0.254548	3_4
Q03252	Lamin-B2	LMNB2	sp|Q03252|LMNB2_HUMAN Lamin-B2 OS=Homo sapiens OX=9606 GN=LMNB2 PE=1 SV=4			2.135e+07	2.6002e+07	2.4219e+07	2.6189e+07	2.0504e+07	21127000	1.9391e+07	2.2733e+07	20867000	20873000	1.7154e+07	1.9163e+07	3.1225e+07	2.9487e+07	2.2435e+07	2.4634e+07	28380000	1.9716e+07	1.8397e+07	Decreased in MUT_ProE_Baso	0.0333489	0.404617	-0.212175	6_6		0.215491	0.789416	-0.296058	3_4
Q96A33	Coiled-coil domain-containing protein 47	CCDC47	sp|Q96A33|CCD47_HUMAN PAT complex subunit CCDC47 OS=Homo sapiens OX=9606 GN=CCDC47 PE=1 SV=1			9.4106e+06	7.9335e+06	7.6248e+06	8.5222e+06	8.8814e+06	8.0308e+06	8.1147e+06	6.9985e+06	6.1065e+06	7.1064e+06	8.3939e+06	7.3075e+06	4.0588e+06	1.3705e+06	7.0135e+06	4.6651e+06	4.4453e+06	2.3945e+06	3.9465e+06	Decreased in MUT_ProE_Baso	0.0347838	0.413854	-0.199122	6_6		0.905685	0.987787	-0.0794232	3_4
Q9Y6D9	Mitotic spindle assembly checkpoint protein MAD1	MAD1L1	sp|Q9Y6D9|MD1L1_HUMAN Mitotic spindle assembly checkpoint protein MAD1 OS=Homo sapiens OX=9606 GN=MAD1L1 PE=1 SV=2			2.9772e+06	3.7237e+06	3.5169e+06	4.4754e+06	3.2621e+06	3.432e+06	2.7839e+06	3.2227e+06	2.4869e+06	2.8659e+06	2.9172e+06	3.5123e+06	2698800	1.9069e+06	2.2083e+06	1913300	2.0311e+06	2.312e+06	1.8566e+06	Decreased in MUT_ProE_Baso	0.0347872	0.413854	-0.262692	6_6		0.68196	0.935949	-0.0692814	3_4
P20700	Lamin-B1	LMNB1	sp|P20700|LMNB1_HUMAN Lamin-B1 OS=Homo sapiens OX=9606 GN=LMNB1 PE=1 SV=2			101700000	1.5004e+08	1.2441e+08	1.2316e+08	135300000	129540000	1.1454e+08	1.1904e+08	1.1923e+08	8.2703e+07	9.5964e+07	9.9177e+07	117840000	1.0973e+08	1.1262e+08	1.3619e+08	9.6533e+07	7.8269e+07	8.455e+07	Decreased in MUT_ProE_Baso	0.0350983	0.413854	-0.279861	6_6	Decreased in MUT_Poly	0.00864741	0.528191	-0.462473	3_4
P49069	Calcium signal-modulating cyclophilin ligand	CAMLG	sp|P49069|CAMLG_HUMAN Guided entry of tail-anchored proteins factor CAMLG OS=Homo sapiens OX=9606 GN=CAMLG PE=1 SV=1			1.4652e+06	1.3735e+06	1206000	1507300	1573300	1.3719e+06		1057300		1.1929e+06	1.2634e+06	610570						1.9863e+06		Decreased in MUT_ProE_Baso	0.0363493	0.42057	-0.506754	4_6					1_0
Q9Y2W6	Tudor and KH domain-containing protein	TDRKH	sp|Q9Y2W6|TDRKH_HUMAN Tudor and KH domain-containing protein OS=Homo sapiens OX=9606 GN=TDRKH PE=1 SV=2			2.1489e+06	2.4309e+06	2.5083e+06	2.4586e+06	3.4278e+06	2.2775e+06	2051300	1.7739e+06	2.0749e+06	2.4893e+06	952130	1.5487e+06	2.9337e+06	1.9128e+06	2036400	1.2741e+06	1030400	1.8786e+06	1.7003e+06	Decreased in MUT_ProE_Baso	0.0364712	0.42057	-0.530306	6_6		0.334135	0.837806	-0.393093	3_4
Q96KG9	N-terminal kinase-like protein	SCYL1	sp|Q96KG9|SCYL1_HUMAN N-terminal kinase-like protein OS=Homo sapiens OX=9606 GN=SCYL1 PE=1 SV=1			2.2037e+06	2.1307e+06	2.6669e+06	2052800	2.204e+06	2.6631e+06	2.4323e+06	1942200	2.0196e+06	1.8466e+06	1.3625e+06	1.6379e+06	1.3356e+06	1.8237e+06	2.5964e+06	807790	2.1436e+06	1.2551e+06	2.041e+06	Decreased in MUT_ProE_Baso	0.0365462	0.42057	-0.323364	6_6		0.644365	0.927865	0.230808	3_4
O00534	von Willebrand factor A domain-containing protein 5A	VWA5A	sp|O00534|VMA5A_HUMAN von Willebrand factor A domain-containing protein 5A OS=Homo sapiens OX=9606 GN=VWA5A PE=1 SV=2			1.715e+07	4.4588e+07	3.2832e+07	2.4042e+07	51913000	4.6144e+07	5.1073e+07	8.4802e+06	1.6357e+07	1.6452e+07	10423000	1.3303e+07	13879000	2.6306e+07	3.8716e+07	3.9513e+07	10747000	2.6915e+07	1.6166e+07	Decreased in MUT_ProE_Baso	0.0368459	0.42057	-1.08056	6_6		0.235738	0.803083	-0.709119	3_4
Q9BQT8	Mitochondrial 2-oxodicarboxylate carrier	SLC25A21	sp|Q9BQT8|ODC_HUMAN Mitochondrial 2-oxodicarboxylate carrier OS=Homo sapiens OX=9606 GN=SLC25A21 PE=1 SV=1			7.1389e+06	6.5178e+06	7.1072e+06	13024000	9.5979e+06	8.881e+06	4.4143e+06	6.9384e+06	6.7797e+06	4400600	2.2855e+06	7.9234e+06	2.7421e+07	7.966e+06	1.1845e+07	9.1662e+06	6.9973e+06	1.3619e+07	1.4889e+07	Decreased in MUT_ProE_Baso	0.0372025	0.42057	-0.745262	6_6		0.805978	0.966512	-0.143225	3_4
O95696	Bromodomain-containing protein 1	BRD1	sp|O95696|BRD1_HUMAN Bromodomain-containing protein 1 OS=Homo sapiens OX=9606 GN=BRD1 PE=1 SV=1				1.1868e+06	1.3938e+06	758200		1.1575e+06		949030	875100	699470	685190	650050	902950	811620	1.1012e+06	909190	726420	1.2905e+06	676590	Decreased in MUT_ProE_Baso	0.0376167	0.42057	-0.524525	5_4		0.707021	0.940868	-0.107278	3_4
P18858	DNA ligase 1	LIG1	sp|P18858|DNLI1_HUMAN DNA ligase 1 OS=Homo sapiens OX=9606 GN=LIG1 PE=1 SV=1			1.9644e+07	1.5878e+07	1.776e+07	1.6658e+07	15639000	1.8611e+07	1.0587e+07	1.5218e+07	1.1295e+07	16056000	1.7264e+07	1.4802e+07	12132000	26300000	17688000	21565000	2.191e+07	16469000	1.1729e+07	Decreased in MUT_ProE_Baso	0.0376321	0.42057	-0.307807	6_6		0.585486	0.913318	-0.207528	3_4
Q09161	Nuclear cap-binding protein subunit 1	NCBP1	sp|Q09161|NCBP1_HUMAN Nuclear cap-binding protein subunit 1 OS=Homo sapiens OX=9606 GN=NCBP1 PE=1 SV=1			1.3725e+07	1.5855e+07	12379000	10999000	14384000	13990000	13265000	12499000	10214000	1.0966e+07	1.1026e+07	1.1475e+07	1.3641e+07	1.3096e+07	1.2207e+07	1.0268e+07	1.1611e+07	1.0336e+07	8.7098e+06	Decreased in MUT_ProE_Baso	0.0378087	0.421386	-0.223908	6_6		0.12633	0.746239	-0.269441	3_4
Q92522	Histone H1x	H1FX	sp|Q92522|H1X_HUMAN Histone H1.10 OS=Homo sapiens OX=9606 GN=H1-10 PE=1 SV=1			27493000	2.7928e+07	4.3364e+07	4.5528e+07	4.3455e+07	4.1799e+07	1.6895e+07	10358000	2.1017e+07	4.3884e+07	2.5582e+07	2.7869e+07	8.4771e+07	2.2039e+08	1.196e+08	1.1305e+08	139110000	6.566e+07	7.6706e+07	Decreased in MUT_ProE_Baso	0.0379271	0.42155	-0.763439	6_6		0.303006	0.824158	-0.505312	3_4
P18206	Vinculin	VCL	sp|P18206|VINC_HUMAN Vinculin OS=Homo sapiens OX=9606 GN=VCL PE=1 SV=4			1.2545e+07	1.8453e+07	18415000	1.1173e+07	1.3447e+07	1.3811e+07	1.4861e+07	1.1149e+07	1.0827e+07	9.7509e+06	6.6148e+06	1.0989e+07	1.4881e+07	7.6413e+06	7.2671e+06	1.2362e+07	1.2257e+07	1.1225e+07	16759000	Decreased in MUT_ProE_Baso	0.0391886	0.429701	-0.466409	6_6		0.294132	0.817664	0.394071	3_4
Q14789;REV__Q8N884	Golgin subfamily B member 1	GOLGB1	sp|Q14789|GOGB1_HUMAN Golgin subfamily B member 1 OS=Homo sapiens OX=9606 GN=GOLGB1 PE=1 SV=2			8.3811e+06	9.1311e+06	1.0502e+07	8.4481e+06	10401000	9.2632e+06	8.9622e+06	8.2965e+06	9.4014e+06	7.2411e+06	7.2918e+06	7.5032e+06	6.9886e+06	1.3601e+07	5.4892e+06	9.0114e+06	8.2349e+06	5.6915e+06	7.3383e+06	Decreased in MUT_ProE_Baso	0.0396208	0.431222	-0.206681	6_6		0.52862	0.890154	-0.241079	3_4
Q8NFQ8	Torsin-1A-interacting protein 2	TOR1AIP2	sp|Q8NFQ8|TOIP2_HUMAN Torsin-1A-interacting protein 2 OS=Homo sapiens OX=9606 GN=TOR1AIP2 PE=1 SV=1			1.6725e+06	1843500	2.9372e+06	1.8106e+06	1530800	1.8172e+06	1.1489e+06	1.6001e+06	1.9463e+06	1030500		849020	1.4939e+06		1.7844e+06	1791800	1.6837e+06		790810	Decreased in MUT_ProE_Baso	0.0396453	0.431222	-0.589288	5_6		0.286121	0.814782	-0.545458	2_3
Q8TDB6	E3 ubiquitin-protein ligase DTX3L	DTX3L	sp|Q8TDB6|DTX3L_HUMAN E3 ubiquitin-protein ligase DTX3L OS=Homo sapiens OX=9606 GN=DTX3L PE=1 SV=1			8.6967e+06	3.1496e+06	4.4811e+06	4.5711e+06	4.6837e+06	3.5313e+06	2.4743e+06	3.5973e+06	2.2834e+06	2.5983e+06	3.9068e+06	3.8122e+06	1.4971e+06	1.4214e+06	1328100	1376000	1.1388e+06	1.636e+06	2.4728e+06	Decreased in MUT_ProE_Baso	0.0399597	0.431402	-0.59343	6_6		0.412334	0.86683	0.244779	3_4
Q7L014	Probable ATP-dependent RNA helicase DDX46	DDX46	sp|Q7L014|DDX46_HUMAN Probable ATP-dependent RNA helicase DDX46 OS=Homo sapiens OX=9606 GN=DDX46 PE=1 SV=2			1.5023e+07	1.5647e+07	14661000	1.4647e+07	1.335e+07	1.6093e+07	1.5023e+07	1.3864e+07	1.312e+07	1.3955e+07	1.2163e+07	13450000	1.2342e+07	1.0996e+07	1.2569e+07	1.3794e+07	1.1707e+07	1.1894e+07	9.6374e+06	Decreased in MUT_ProE_Baso	0.040022	0.431402	-0.132958	6_6		0.202154	0.779325	-0.167176	3_4
Q96TC7	Regulator of microtubule dynamics protein 3	RMDN3	sp|Q96TC7|RMD3_HUMAN Regulator of microtubule dynamics protein 3 OS=Homo sapiens OX=9606 GN=RMDN3 PE=1 SV=2			2.5995e+06	3.6846e+06	6.4409e+06	5.1207e+06	4.3234e+06	4.284e+06	2.8769e+06	3.1548e+06	2.5718e+06	2.0174e+06	3.1916e+06	4.123e+06	3595700	9.8839e+06	4.6129e+06	5.8521e+06	6.6407e+06	4.6904e+06	6.5297e+06	Decreased in MUT_ProE_Baso	0.0401381	0.431402	-0.539859	6_6		0.84753	0.972987	0.0795256	3_4
Q9BRP8	Partner of Y14 and mago	WIBG	sp|Q9BRP8|PYM1_HUMAN Partner of Y14 and mago OS=Homo sapiens OX=9606 GN=PYM1 PE=1 SV=1			5.9674e+07	3.8204e+07	45572000	2.9017e+07	2.8557e+07	39519000	2.7021e+07	2.6732e+07	3.7477e+07	2.8124e+07	2.9058e+07	2.5554e+07	18709000	1.8107e+07	1.5068e+07	2.6336e+07	1.451e+07	8.1995e+06	13913000	Decreased in MUT_ProE_Baso	0.0402982	0.431402	-0.431554	6_6		0.0668957	0.691676	-0.694838	3_4
P30040	Endoplasmic reticulum resident protein 29	ERP29	sp|P30040|ERP29_HUMAN Endoplasmic reticulum resident protein 29 OS=Homo sapiens OX=9606 GN=ERP29 PE=1 SV=4			6.8607e+07	6.0078e+07	6.2552e+07	6.7043e+07	6.555e+07	5.5018e+07	4.6254e+07	4.5431e+07	4.6973e+07	6.1879e+07	5.245e+07	6.7251e+07	4.6807e+07	5.1917e+07	4.7083e+07	4.243e+07	3.4659e+07	61947000	4.1959e+07	Decreased in MUT_ProE_Baso	0.0409112	0.432094	-0.255467	6_6		0.772896	0.957963	-0.0663906	3_4
Q8WUX1	Sodium-coupled neutral amino acid transporter 5	SLC38A5	sp|Q8WUX1|S38A5_HUMAN Sodium-coupled neutral amino acid transporter 5 OS=Homo sapiens OX=9606 GN=SLC38A5 PE=1 SV=1			6.8594e+06	5.7724e+06	3.956e+06	3.4295e+06	7.0735e+06			3772900	3.1642e+06		1024800	2.7917e+06		1.3861e+07	1.0488e+07	1.048e+07	1.4352e+06	4.5972e+06		Decreased in MUT_ProE_Baso	0.0409144	0.432094	-1.10484	4_5	Decreased in MUT_Poly	0.0446866	0.683487	-2.16339	2_3
Q9NRW1	Ras-related protein Rab-6B	RAB6B	sp|Q9NRW1|RAB6B_HUMAN Ras-related protein Rab-6B OS=Homo sapiens OX=9606 GN=RAB6B PE=1 SV=1			2.6514e+07	3.9264e+07	3.5025e+07	3.391e+07	4.3863e+07	19477000	12576000	19579000	2.2489e+07	3.0571e+07	2.9437e+07	1.2522e+07	15392000	2.5198e+07	2.3132e+07	3.7515e+07	2.5831e+07	14800000	1.7195e+07	Decreased in MUT_ProE_Baso	0.0409796	0.432094	-0.680229	6_6		0.373141	0.857242	-0.362649	3_4
Q99567	Nuclear pore complex protein Nup88	NUP88	sp|Q99567|NUP88_HUMAN Nuclear pore complex protein Nup88 OS=Homo sapiens OX=9606 GN=NUP88 PE=1 SV=2			9.3017e+06	7.3225e+06	8.349e+06	7.7883e+06	8.8655e+06	8.8494e+06	6.967e+06	7.8069e+06	7.7788e+06	7.5854e+06	7.9148e+06	7.6535e+06	8.0876e+06	4593700	6.9276e+06	7.117e+06	8.866e+06	4.4431e+06	8.2336e+06	Decreased in MUT_ProE_Baso	0.0410043	0.432094	-0.139632	6_6		0.842162	0.972987	0.0707095	3_4
O75113	NEDD4-binding protein 1	N4BP1	sp|O75113|N4BP1_HUMAN NEDD4-binding protein 1 OS=Homo sapiens OX=9606 GN=N4BP1 PE=1 SV=4			1.3625e+06	1.7962e+06	1254300			1273500	1046700	1.1075e+06	1.051e+06	1.2304e+06	1.3031e+06	1216800	1.4824e+06		1.0292e+06	927230			1.3104e+06	Decreased in MUT_ProE_Baso	0.0411063	0.432094	-0.283541	6_4					1_3
P20618	Proteasome subunit beta type-1	PSMB1	sp|P20618|PSB1_HUMAN Proteasome subunit beta type-1 OS=Homo sapiens OX=9606 GN=PSMB1 PE=1 SV=2			2.7842e+07	17206000	3.6238e+07	27157000	2.3033e+07	2.3162e+07	9.0043e+06	18380000	22502000	1.7661e+07	2.172e+07	1.6452e+07	3.8427e+07	3.5775e+07	3.0463e+07	30981000	2.1083e+07	2.5561e+07	3.9022e+07	Decreased in MUT_ProE_Baso	0.0417415	0.432278	-0.569956	6_6		0.280094	0.812376	-0.290108	3_4
P06737	Glycogen phosphorylase, liver form	PYGL	sp|P06737|PYGL_HUMAN Glycogen phosphorylase, liver form OS=Homo sapiens OX=9606 GN=PYGL PE=1 SV=4			1.4133e+07	1.1e+07	8.1945e+06	11629000	8.3573e+06	1.0453e+07	9.2152e+06	6.8177e+06	10046000	8.1794e+06	7.6512e+06	4.7058e+06	5.1248e+06	6.6764e+06	7.1748e+06	6.2229e+06	2.6159e+06	5.6133e+06	5.4963e+06	Decreased in MUT_ProE_Baso	0.0417619	0.432278	-0.466608	6_6		0.164479	0.761996	-0.532734	3_4
P16401	Histone H1.5	HIST1H1B	sp|P16401|H15_HUMAN Histone H1.5 OS=Homo sapiens OX=9606 GN=H1-5 PE=1 SV=3			9.5035e+08	1.3427e+09	1.7793e+09	1.4023e+09	1.8285e+09	1600500000	6.3552e+08	8.0267e+08	1.3451e+09	1.2359e+09	1029900000	1.2236e+09	1615600000	3.9392e+09	2.7357e+09	8.7997e+09	3.4292e+09	2.8712e+09	1.731e+09	Decreased in MUT_ProE_Baso	0.0418823	0.432278	-0.520693	6_6		0.522427	0.889086	-0.451124	3_4
Q5XKP0	Protein QIL1	QIL1	sp|Q5XKP0|MIC13_HUMAN MICOS complex subunit MIC13 OS=Homo sapiens OX=9606 GN=MICOS13 PE=1 SV=1			4.6938e+06			5.061e+06	4.4413e+06	6.7329e+06	2.3477e+06	4.0378e+06	2.2219e+06	5.0801e+06	2.9621e+06		4.4937e+06	3.4494e+06	5.1053e+06	4025500	3.9618e+06	4.3666e+06	5.3744e+06	Decreased in MUT_ProE_Baso	0.0419739	0.432278	-0.706479	5_4		0.597444	0.914635	0.100737	3_4
Q9Y4E5	Zinc finger protein 451	ZNF451	sp|Q9Y4E5|ZN451_HUMAN E3 SUMO-protein ligase ZNF451 OS=Homo sapiens OX=9606 GN=ZNF451 PE=1 SV=2			3.2489e+06	6.206e+06	3956200	2.9935e+06	5968500	5.5738e+06	2.9981e+06		4317400	2722200	2.8364e+06	2.4064e+06	4.3543e+06			12009000	6.6643e+06	3.7227e+06	7.7619e+06	Decreased in MUT_ProE_Baso	0.043245	0.442012	-0.577281	5_6		0.66873	0.930106	-0.324505	3_2
Q13418	Integrin-linked protein kinase	ILK	sp|Q13418|ILK_HUMAN Integrin-linked protein kinase OS=Homo sapiens OX=9606 GN=ILK PE=1 SV=2			5.7174e+06	5.03e+06	7.7499e+06	7.8208e+06	9.4175e+06	8.1144e+06	6.056e+06	5.1584e+06	7.1281e+06	5.5318e+06	3.847e+06	4.6114e+06	3.4358e+06	4148000	4.8233e+06	2.5514e+06	5.628e+06	4.4002e+06	3.7035e+06	Decreased in MUT_ProE_Baso	0.043511	0.442798	-0.434624	6_6		0.313623	0.833007	0.309434	3_4
Q99460	26S proteasome non-ATPase regulatory subunit 1	PSMD1	sp|Q99460|PSMD1_HUMAN 26S proteasome non-ATPase regulatory subunit 1 OS=Homo sapiens OX=9606 GN=PSMD1 PE=1 SV=2			3.7676e+07	3.1495e+07	3.9497e+07	4.3969e+07	4.0291e+07	4.1254e+07	3.2381e+07	26555000	2.914e+07	4.1704e+07	3.5067e+07	31243000	2.4721e+07	2.7436e+07	2.7435e+07	2.748e+07	1.7684e+07	1.4802e+07	2.0405e+07	Decreased in MUT_ProE_Baso	0.0435396	0.442798	-0.263504	6_6	Decreased in MUT_Poly	0.00382416	0.478812	-0.613332	3_4
A4D1P6	WD repeat-containing protein 91	WDR91	sp|A4D1P6|WDR91_HUMAN WD repeat-containing protein 91 OS=Homo sapiens OX=9606 GN=WDR91 PE=1 SV=2			3.0491e+06		2636100	2.8063e+06	2.2542e+06	3.1442e+06	2.4455e+06	1.5028e+06	1.4593e+06	1.9012e+06	1.9282e+06	3.0981e+06	5.4215e+06	3.8756e+06	3.1344e+06	1.4107e+06	4.1565e+06	6.6747e+06	2.604e+06	Decreased in MUT_ProE_Baso	0.043794	0.444274	-0.476052	6_5		0.503515	0.881258	0.423839	3_4
Q96AB3	Isochorismatase domain-containing protein 2, mitochondrial	ISOC2	sp|Q96AB3|ISOC2_HUMAN Isochorismatase domain-containing protein 2 OS=Homo sapiens OX=9606 GN=ISOC2 PE=1 SV=1			6.0288e+06	9.1129e+06	8.0872e+06	5.2862e+06	1.1592e+07	3.9145e+06	2.1118e+06	5.0812e+06	5070100		3.5968e+06	5.0132e+06	4.6585e+06	3.5344e+06	3.8931e+06	5.9414e+06	2.6509e+06	3.0428e+06	2.7947e+06	Decreased in MUT_ProE_Baso	0.0440834	0.446059	-0.795969	5_6	Decreased in MUT_Poly	0.0236625	0.673935	-0.645072	3_4
Q9P2R7	Succinyl-CoA ligase [ADP-forming] subunit beta, mitochondrial	SUCLA2	sp|Q9P2R7|SUCB1_HUMAN Succinate--CoA ligase [ADP-forming] subunit beta, mitochondrial OS=Homo sapiens OX=9606 GN=SUCLA2 PE=1 SV=3			13277000	1.2246e+07	9.8286e+06	12624000	12338000	1.0178e+07	9.7517e+06	9.4863e+06	9.5883e+06	6119500	8.0515e+06	12656000	2.4927e+07	2.6639e+07	2.0089e+07	2.415e+07	1.9484e+07	2.0066e+07	2.017e+07	Decreased in MUT_ProE_Baso	0.0447331	0.446608	-0.3659	6_6		0.0548019	0.691676	-0.259335	3_4
Q8TAG9	Exocyst complex component 6	EXOC6	sp|Q8TAG9|EXOC6_HUMAN Exocyst complex component 6 OS=Homo sapiens OX=9606 GN=EXOC6 PE=1 SV=3			4.3211e+06	3.9699e+06	5.3494e+06	5.1973e+06	4.1807e+06	4414600	3.5449e+06	3.9674e+06	4.9336e+06	2.7591e+06	3.803e+06	2.3807e+06	2.935e+06	6054700	2.2361e+06	2.0545e+06	3.903e+06	4.2031e+06	2.8963e+06	Decreased in MUT_ProE_Baso	0.0447517	0.446608	-0.390728	6_6		0.568617	0.903758	0.268952	3_4
P60983	Glia maturation factor beta	GMFB	sp|P60983|GMFB_HUMAN Glia maturation factor beta OS=Homo sapiens OX=9606 GN=GMFB PE=1 SV=2			1.9323e+07	16677000	1.7284e+07	2.3033e+07	2.5071e+07	1.0575e+07	1.8124e+07	1.7675e+07	7.6867e+06	1.1923e+07	4436900	7.6714e+06	2.7509e+07	3.6404e+07	19795000	1.4134e+07	2.2806e+07	4.5207e+07	4.4567e+07	Decreased in MUT_ProE_Baso	0.0449035	0.446608	-0.848169	6_6		0.209035	0.787192	0.638569	3_4
P62834	Ras-related protein Rap-1A	RAP1A	sp|P62834|RAP1A_HUMAN Ras-related protein Rap-1A OS=Homo sapiens OX=9606 GN=RAP1A PE=1 SV=1			1.9834e+07	2.412e+07	3.4759e+07	3.3968e+07	2.6828e+07	24883000	2.0837e+07	2.8115e+07	2.2993e+07	1.2812e+07	1.5898e+07	1.9264e+07	84453000	9.9196e+07	4.6195e+07	8.6825e+07	7.3421e+07	8.4794e+07	4.6606e+07	Decreased in MUT_ProE_Baso	0.0451409	0.446608	-0.472456	6_6		0.602489	0.915139	-0.201679	3_4
Q99426	Tubulin-folding cofactor B	TBCB	sp|Q99426|TBCB_HUMAN Tubulin-folding cofactor B OS=Homo sapiens OX=9606 GN=TBCB PE=1 SV=2			7.5859e+06	8.0067e+06	7.158e+06	8.9839e+06	8.0781e+06	9.8787e+06	8.7863e+06	6.1951e+06	6.7482e+06	6.3043e+06	6.186e+06	7.7346e+06	5491500	5.1631e+06	6.0172e+06	7.9837e+06	7.3382e+06	4.5298e+06	1.0299e+07	Decreased in MUT_ProE_Baso	0.0459222	0.449483	-0.248701	6_6		0.565908	0.900632	0.203538	3_4
Q8IZ83	Aldehyde dehydrogenase family 16 member A1	ALDH16A1	sp|Q8IZ83|A16A1_HUMAN Aldehyde dehydrogenase family 16 member A1 OS=Homo sapiens OX=9606 GN=ALDH16A1 PE=1 SV=2			8.227e+06	9.0403e+06	6.8895e+06	9.6115e+06	8.9295e+06	5.7327e+06	4762500	5.448e+06	9141900	6.2314e+06	3722800	6.1636e+06	4.1457e+06	4.4046e+06	4.4233e+06	7.0408e+06	3.7378e+06	4.7995e+06	5.493e+06	Decreased in MUT_ProE_Baso	0.0461383	0.449483	-0.482339	6_6		0.761028	0.956613	-0.0803164	3_4
Q13438	Protein OS-9	OS9	sp|Q13438|OS9_HUMAN Protein OS-9 OS=Homo sapiens OX=9606 GN=OS9 PE=1 SV=1			2.0625e+06	1.7057e+06	1138200	2.0285e+06	2.155e+06	1.5817e+06	1332200		1.7862e+06	833290	1.3006e+06	917150				460330		1374200	362210	Decreased in MUT_ProE_Baso	0.0461579	0.449483	-0.550115	5_6					2_1
P46736	Lys-63-specific deubiquitinase BRCC36	BRCC3	sp|P46736|BRCC3_HUMAN Lys-63-specific deubiquitinase BRCC36 OS=Homo sapiens OX=9606 GN=BRCC3 PE=1 SV=2			3.145e+06	2.7133e+06	2.2239e+06	2.9564e+06	3.3724e+06	2.953e+06	2192800	1.9898e+06	2924600	2.069e+06	2.3237e+06	2.7742e+06	1.9051e+06	2.1366e+06	1235800	1.9969e+06	2.182e+06	2.8034e+06	2734900	Decreased in MUT_ProE_Baso	0.046557	0.452014	-0.285822	6_6		0.0743881	0.6991	0.522675	3_4
O14777	Kinetochore protein NDC80 homolog	NDC80	sp|O14777|NDC80_HUMAN Kinetochore protein NDC80 homolog OS=Homo sapiens OX=9606 GN=NDC80 PE=1 SV=1			3.5182e+06	3.3157e+06	3.6766e+06	4.9429e+06	3.8602e+06	4.8963e+06	1584300	2.5831e+06	1330500	4.5591e+06	4.1499e+06	2.046e+06	3.8443e+06	5.4457e+06	7.0794e+06	4.6109e+06	6.0419e+06	3.7973e+06	1.8409e+06	Decreased in MUT_ProE_Baso	0.0468545	0.452509	-0.708117	6_6		0.293802	0.817507	-0.553999	3_4
Q14204	Cytoplasmic dynein 1 heavy chain 1	DYNC1H1	sp|Q14204|DYHC1_HUMAN Cytoplasmic dynein 1 heavy chain 1 OS=Homo sapiens OX=9606 GN=DYNC1H1 PE=1 SV=5			2.3113e+07	23854000	2.3712e+07	2.51e+07	2.8652e+07	2.4661e+07	2.362e+07	2.0825e+07	2.3028e+07	2.0965e+07	2.3404e+07	2.4062e+07	2.3432e+07	2.2148e+07	2.3156e+07	1.9618e+07	2.1575e+07	2.6173e+07	19269000	Decreased in MUT_ProE_Baso	0.0471498	0.452509	-0.132316	6_6		0.952072	0.989081	0.00810205	3_4
O75387	Large neutral amino acids transporter small subunit 3	SLC43A1	sp|O75387|LAT3_HUMAN Large neutral amino acids transporter small subunit 3 OS=Homo sapiens OX=9606 GN=SLC43A1 PE=1 SV=1			1.5694e+06	2073500	2.2258e+06	1676000	2096800	2.4336e+06		1195600	950220	2.307e+06	1.4603e+06	1.4145e+06		2.4257e+06	3.3726e+06	1.9766e+06	938500		2.1696e+06	Decreased in MUT_ProE_Baso	0.0472552	0.452509	-0.504823	5_6		0.221016	0.789416	-0.825499	2_3
Q8N9N7	Leucine-rich repeat-containing protein 57	LRRC57	sp|Q8N9N7|LRC57_HUMAN Leucine-rich repeat-containing protein 57 OS=Homo sapiens OX=9606 GN=LRRC57 PE=1 SV=1			2665700		2.2044e+06	2774400	2.7514e+06	4.452e+06	2.6744e+06	1.5122e+06	1717300	1.331e+06	1.431e+06	3.1223e+06	1.534e+06		1.8763e+06	2264000	2.9011e+06	2.1088e+06	2012200	Decreased in MUT_ProE_Baso	0.0475641	0.452509	-0.633648	6_5		0.257604	0.808652	0.305911	3_3
P06865	Beta-hexosaminidase subunit alpha	HEXA	sp|P06865|HEXA_HUMAN Beta-hexosaminidase subunit alpha OS=Homo sapiens OX=9606 GN=HEXA PE=1 SV=2			1.1582e+07	9.7554e+06	11391000	1.0371e+07	7.0284e+06	1.2734e+07	1.112e+07	8.825e+06	5.7896e+06	6.0325e+06	4.9879e+06	8.8776e+06	3.4748e+07	12606000	1.5878e+07	9.4641e+06	1.0885e+07	1.4861e+07	1.2431e+07	Decreased in MUT_ProE_Baso	0.0486781	0.452509	-0.496104	6_6		0.513112	0.887221	-0.343713	3_4
P20962	Parathymosin	PTMS	sp|P20962|PTMS_HUMAN Parathymosin OS=Homo sapiens OX=9606 GN=PTMS PE=1 SV=2			1.4124e+07	19289000	18024000	8.1249e+06	5.786e+06	2.8806e+07	12764000		1.5276e+06	1.0558e+07	5.0011e+06	650010		1.4069e+07				6.7015e+06	6.8925e+06	Decreased in MUT_ProE_Baso	0.0496762	0.452509	-1.90021	5_6					2_1
Q8NBU5	ATPase family AAA domain-containing protein 1	ATAD1	sp|Q8NBU5|ATAD1_HUMAN Outer mitochondrial transmembrane helix translocase OS=Homo sapiens OX=9606 GN=ATAD1 PE=1 SV=1			3.084e+06		3.8982e+06	3.5628e+06	3.5822e+06	1.7727e+06	724320	3.5454e+06	1337200		1.656e+06	1653400	1368700	1.8323e+06	1.6792e+06	1.5013e+06	1.2425e+06	1.6075e+06	985180	Decreased in MUT_ProE_Baso	0.0497116	0.452509	-0.970883	5_5		0.154299	0.751798	-0.339604	3_4
Q9H8G2	Caspase activity and apoptosis inhibitor 1	CAAP1	sp|Q9H8G2|CAAP1_HUMAN Caspase activity and apoptosis inhibitor 1 OS=Homo sapiens OX=9606 GN=CAAP1 PE=1 SV=2			3.6266e+06	2.7912e+06	2.7919e+06	2.7352e+06	3.4759e+06		1.9203e+06	2.6496e+06		1.9572e+06	2.0141e+06	3.2811e+06								Decreased in MUT_ProE_Baso	0.0497518	0.452509	-0.405914	5_5					0_0
Q02878	60S ribosomal protein L6	RPL6	sp|Q02878|RL6_HUMAN 60S ribosomal protein L6 OS=Homo sapiens OX=9606 GN=RPL6 PE=1 SV=3			3.7302e+07	4.1919e+07	3.246e+07	3.8266e+07	4.3068e+07	3.9823e+07	7.535e+07	105040000	6.3863e+07	5.8898e+07	6.7564e+07	6.0549e+07	3.2123e+07	5.0917e+07	4.6694e+07	3.5717e+07	4.5505e+07	7.8252e+07	5.5859e+07	Incresed in MUT_ProE_Baso	0.000102473	0.0433274	0.865372	6_6		0.107002	0.730759	0.522414	3_4
O43707	Alpha-actinin-4	ACTN4	sp|O43707|ACTN4_HUMAN Alpha-actinin-4 OS=Homo sapiens OX=9606 GN=ACTN4 PE=1 SV=2			7.1637e+07	8.2382e+07	7.8988e+07	7.6908e+07	8.3895e+07	6.823e+07	9.2205e+07	9.0505e+07	9.7629e+07	9.3267e+07	9.7452e+07	1.0166e+08	8.8175e+07	7.4131e+07	6.1913e+07	8.0119e+07	6.4874e+07	6.8678e+07	107600000	Incresed in MUT_ProE_Baso	0.000172781	0.0502052	0.312516	6_6		0.82916	0.968635	0.0526565	3_4
Q12931	Heat shock protein 75 kDa, mitochondrial	TRAP1	sp|Q12931|TRAP1_HUMAN Heat shock protein 75 kDa, mitochondrial OS=Homo sapiens OX=9606 GN=TRAP1 PE=1 SV=3			6.8154e+07	3.4815e+07	4.6673e+07	5.1812e+07	4.0889e+07	4.7708e+07	8.3448e+07	8.2032e+07	8.1632e+07	7.1276e+07	7.8096e+07	8.2683e+07	8.8862e+07	9.2697e+07	7.0111e+07	90458000	119970000	1.2637e+08	1.085e+08	Incresed in MUT_ProE_Baso	0.000277757	0.0564958	0.753688	6_6	Incresed in MUT_Poly	0.0120627	0.584434	0.473524	3_4
P62847	40S ribosomal protein S24	RPS24	sp|P62847|RS24_HUMAN 40S ribosomal protein S24 OS=Homo sapiens OX=9606 GN=RPS24 PE=1 SV=1			9.6981e+07	108770000	8.7654e+07	9.5096e+07	101060000	8.039e+07	1.2998e+08	1.3767e+08	1.0933e+08	1.4417e+08	1.3072e+08	1.2719e+08	9.4397e+07	8.7611e+07	7.3933e+07	8.2652e+07	8.1119e+07	57234000	6.4857e+07	Incresed in MUT_ProE_Baso	0.00030089	0.0582866	0.452454	6_6		0.080365	0.699114	-0.331055	3_4
Q15819	Ubiquitin-conjugating enzyme E2 variant 2	UBE2V2	sp|Q15819|UB2V2_HUMAN Ubiquitin-conjugating enzyme E2 variant 2 OS=Homo sapiens OX=9606 GN=UBE2V2 PE=1 SV=4			1.032e+07	1.1313e+07	1.2161e+07	1.334e+07	1.1379e+07	8.1833e+06	1.3117e+07	2.0668e+07	2.263e+07	1.8588e+07	2.1752e+07	1.7661e+07	2.5078e+07		3.5276e+07	26187000	3.3319e+07	1.3487e+07	3.0511e+07	Incresed in MUT_ProE_Baso	0.000508985	0.0672108	0.772431	6_6		0.599752	0.915131	-0.252239	3_3
Q53H82	Beta-lactamase-like protein 2	LACTB2	sp|Q53H82|LACB2_HUMAN Endoribonuclease LACTB2 OS=Homo sapiens OX=9606 GN=LACTB2 PE=1 SV=2				2185400	2.1903e+06	2.2843e+06	2.0316e+06	2262100	2.5244e+06	3.0644e+06	3.0304e+06	3.5752e+06	3153400	2.6768e+06	3.3551e+06	2.4175e+06	2.0806e+06		2.9809e+06	2435700	3.6469e+06	Incresed in MUT_ProE_Baso	0.000511019	0.0672108	0.447538	6_5		0.45795	0.868179	0.216628	3_3
O15258	Protein RER1	RER1	sp|O15258|RER1_HUMAN Protein RER1 OS=Homo sapiens OX=9606 GN=RER1 PE=1 SV=1			4.3768e+06	4633800	1.7057e+06	3.3417e+06	5.0352e+06	3.4741e+06	7.9607e+06	8904400	8.9313e+06	7.349e+06	10690000	7.1149e+06	1.3059e+07	2.1992e+07	16963000	20211000	1.9275e+07	1.1151e+07	1.3787e+07	Incresed in MUT_ProE_Baso	0.000543519	0.0682813	1.24186	6_6		0.321369	0.83665	-0.302485	3_4
Q9H2U2	Inorganic pyrophosphatase 2, mitochondrial	PPA2	sp|Q9H2U2|IPYR2_HUMAN Inorganic pyrophosphatase 2, mitochondrial OS=Homo sapiens OX=9606 GN=PPA2 PE=1 SV=2			11010000	26243000	2.2274e+07	1.7925e+07	2.2203e+07	1.6624e+07	42727000	4.8365e+07	2.8909e+07	3.2223e+07	3.69e+07	4.7871e+07	4.0316e+07	3.3107e+07	2.6118e+07	2.6583e+07	2.6126e+07	3.1153e+07	4.968e+07	Incresed in MUT_ProE_Baso	0.000734146	0.0853287	1.05323	6_6		0.63709	0.925385	0.145665	3_4
Q02809	Procollagen-lysine,2-oxoglutarate 5-dioxygenase 1	PLOD1	sp|Q02809|PLOD1_HUMAN Procollagen-lysine,2-oxoglutarate 5-dioxygenase 1 OS=Homo sapiens OX=9606 GN=PLOD1 PE=1 SV=2			1.9977e+06	1.5412e+06	2.2611e+06	2.0738e+06	1.8059e+06		2.6776e+06	2.7341e+06	2.4119e+06	2.8643e+06	2.5395e+06	3.0125e+06	2.1991e+06		1951200	2.6627e+06	2.0233e+06	2.4456e+06	1.5697e+06	Incresed in MUT_ProE_Baso	0.000840954	0.0950278	0.491761	6_5		0.458981	0.868179	-0.185592	3_3
Q6AI08	HEAT repeat-containing protein 6	HEATR6	sp|Q6AI08|HEAT6_HUMAN HEAT repeat-containing protein 6 OS=Homo sapiens OX=9606 GN=HEATR6 PE=1 SV=1			926310	1.066e+06	1051400	926550	1.1921e+06	874410		1.3071e+06	1.5229e+06	1.6065e+06	1.3077e+06	1.9761e+06	1029700	751650	1017500	715810	486130	1211800	878050	Incresed in MUT_ProE_Baso	0.000886556	0.0959092	0.608708	5_6		0.773288	0.957963	-0.110278	3_4
Q06830	Peroxiredoxin-1	PRDX1	sp|Q06830|PRDX1_HUMAN Peroxiredoxin-1 OS=Homo sapiens OX=9606 GN=PRDX1 PE=1 SV=1			1.2359e+08	104560000	1.0527e+08	1.0144e+08	1.2272e+08	1.0687e+08	1.2157e+08	1.5928e+08	130570000	144600000	1.5689e+08	1.5238e+08	2.2163e+08	2.0428e+08	139110000	2.656e+08	218070000	2.4523e+08	217530000	Incresed in MUT_ProE_Baso	0.00093271	0.0959092	0.378638	6_6		0.520487	0.888814	0.164001	3_4
Q6P1N9	Putative deoxyribonuclease TATDN1	TATDN1	sp|Q6P1N9|TATD1_HUMAN Deoxyribonuclease TATDN1 OS=Homo sapiens OX=9606 GN=TATDN1 PE=1 SV=2			2383800		2.1241e+06	1.6606e+06	1.1852e+06	1.5086e+06	4.3444e+06	3.2746e+06	5.9179e+06	2.6042e+06	5.1866e+06	3.52e+06	1.4004e+06	2581100	1.7222e+06	2.193e+06	3.5366e+06	1.5149e+06	1.942e+06	Incresed in MUT_ProE_Baso	0.001081	0.104703	1.21243	6_5		0.649854	0.928278	0.18363	3_4
O43865	Putative adenosylhomocysteinase 2	AHCYL1	sp|O43865|SAHH2_HUMAN S-adenosylhomocysteine hydrolase-like protein 1 OS=Homo sapiens OX=9606 GN=AHCYL1 PE=1 SV=2			5.629e+06	4298700	8.9645e+06	5.0599e+06	5.1354e+06	4.6606e+06	1.4489e+07	1.0668e+07	10322000	6890400	11419000	10463000	7.4722e+06	2.7863e+06	3.9835e+06	4.7721e+06	6.8181e+06	1.0119e+07	4.6763e+06	Incresed in MUT_ProE_Baso	0.00112701	0.106621	0.940638	6_6		0.218753	0.789416	0.620775	3_4
P13674	Prolyl 4-hydroxylase subunit alpha-1	P4HA1	sp|P13674|P4HA1_HUMAN Prolyl 4-hydroxylase subunit alpha-1 OS=Homo sapiens OX=9606 GN=P4HA1 PE=1 SV=2			1845100		4.6995e+06	1.93e+06	2.9624e+06	1686600	4.9789e+06	6.599e+06	8.2997e+06	4.4768e+06	7.2779e+06	6.775e+06	4056200	1.593e+06	1.7683e+06	3.0384e+06	1.5632e+06	2889200	5311800	Incresed in MUT_ProE_Baso	0.00116493	0.107703	1.36909	6_5		0.680971	0.935626	0.248737	3_4
Q9Y697	Cysteine desulfurase, mitochondrial	NFS1	sp|Q9Y697|NFS1_HUMAN Cysteine desulfurase, mitochondrial OS=Homo sapiens OX=9606 GN=NFS1 PE=1 SV=3			3.5191e+06	2.5566e+06	3.2275e+06	4.0756e+06	3.3051e+06	3.2735e+06	4.226e+06	5.3449e+06	4.6565e+06	5.6583e+06	5161000	3.9439e+06	3.7864e+06	1.964e+06	3.2808e+06	2.9281e+06	4.1735e+06	5.4013e+06	4.5435e+06	Incresed in MUT_ProE_Baso	0.00126529	0.110789	0.540326	6_6	Incresed in MUT_Poly	0.0445138	0.683487	0.686464	3_4
Q9H9Y6	DNA-directed RNA polymerase I subunit RPA2	POLR1B	sp|Q9H9Y6|RPA2_HUMAN DNA-directed RNA polymerase I subunit RPA2 OS=Homo sapiens OX=9606 GN=POLR1B PE=1 SV=2			1669100	1195000	1286100	1.6651e+06	1372500		2.2495e+06	2.4143e+06	1.8874e+06		2.8848e+06	2.1197e+06	1.855e+06	1.9731e+06	1.1643e+06	1.406e+06	2.1607e+06	1.5042e+06	1547500	Incresed in MUT_ProE_Baso	0.00129229	0.110789	0.683688	5_5		0.62591	0.922343	0.131076	3_4
P18754	Regulator of chromosome condensation	RCC1	sp|P18754|RCC1_HUMAN Regulator of chromosome condensation OS=Homo sapiens OX=9606 GN=RCC1 PE=1 SV=1			2.8849e+07	2.7546e+07	2.8967e+07	2.7971e+07	2.8887e+07	2.547e+07	2.8696e+07	3.4459e+07	32086000	3.5361e+07	3.314e+07	3.3004e+07	3.4248e+07	3.0146e+07	3.3677e+07	6.1876e+07	3.5668e+07	17837000	3.5625e+07	Incresed in MUT_ProE_Baso	0.00130724	0.110789	0.228854	6_6		0.317255	0.834731	-0.436485	3_4
O14976	Cyclin-G-associated kinase	GAK	sp|O14976|GAK_HUMAN Cyclin-G-associated kinase OS=Homo sapiens OX=9606 GN=GAK PE=1 SV=2			4.2909e+06	4.4454e+06	4.4406e+06	4.1313e+06	5654300	4.5144e+06	6.6889e+06	7744000	5.7046e+06	6.1408e+06	6.1589e+06	5.205e+06	3.4847e+06	1.9006e+06	6.022e+06	4.8189e+06	3.849e+06	4.2516e+06	4.9195e+06	Incresed in MUT_ProE_Baso	0.00142259	0.113102	0.450524	6_6		0.645138	0.927865	0.213725	3_4
P49902	Cytosolic purine 5-nucleotidase	NT5C2	sp|P49902|5NTC_HUMAN Cytosolic purine 5-nucleotidase OS=Homo sapiens OX=9606 GN=NT5C2 PE=1 SV=1			2.7918e+06	4.3424e+06	1.9387e+06	3.3796e+06	3.6042e+06	2.9635e+06	9.6385e+06	6.6068e+06	5461200	4.3215e+06	5038600	8.6296e+06	4755100		2.0748e+06	2.5141e+06	1.6024e+06	5.3816e+06	3.9463e+06	Incresed in MUT_ProE_Baso	0.00169116	0.127401	1.04454	6_6		0.822971	0.967447	0.152093	3_3
O00232	26S proteasome non-ATPase regulatory subunit 12	PSMD12	sp|O00232|PSD12_HUMAN 26S proteasome non-ATPase regulatory subunit 12 OS=Homo sapiens OX=9606 GN=PSMD12 PE=1 SV=3			2.6136e+07	22532000	2.312e+07	2.3242e+07	2.3715e+07	2.1591e+07	2.5422e+07	2.7211e+07	2.6192e+07	2.7605e+07	2.5487e+07	27147000	2.4999e+07	3.3542e+07	2.8425e+07	2.805e+07	3.1113e+07	23038000	22108000	Incresed in MUT_ProE_Baso	0.00174056	0.128738	0.18246	6_6		0.311033	0.833007	-0.18705	3_4
P63151;Q00005;Q9Y2T4	Serine/threonine-protein phosphatase 2A 55 kDa regulatory subunit B alpha isoform	PPP2R2A	sp|P63151|2ABA_HUMAN Serine/threonine-protein phosphatase 2A 55 kDa regulatory subunit B alpha isoform OS=Homo sapiens OX=9606 GN=PPP2R2A PE=1 SV=1			6.6276e+06	5.6618e+06	5.6725e+06	6.4715e+06	5.1417e+06	6.6247e+06	7.3804e+06	9.2592e+06	9.5787e+06	6.5573e+06	9.7522e+06	8.0168e+06	5.5248e+06	4.3517e+06	5.1607e+06	5.2714e+06	8.0972e+06	4.3584e+06	8.9925e+06	Incresed in MUT_ProE_Baso	0.00189043	0.136386	0.473057	6_6		0.192748	0.778121	0.431668	3_4
Q9NZJ4	Sacsin	SACS	sp|Q9NZJ4|SACS_HUMAN Sacsin OS=Homo sapiens OX=9606 GN=SACS PE=1 SV=2			560790	562200		560590	600050		959090	1.0116e+06	1.282e+06	679080	913390	837460				768180			594240	Incresed in MUT_ProE_Baso	0.0019673	0.136386	0.704255	6_4					1_1
P62316	Small nuclear ribonucleoprotein Sm D2	SNRPD2	sp|P62316|SMD2_HUMAN Small nuclear ribonucleoprotein Sm D2 OS=Homo sapiens OX=9606 GN=SNRPD2 PE=1 SV=1			5.3749e+07	4.8362e+07	4.6564e+07	5.1744e+07	6.3825e+07	4.9012e+07	8.855e+07	9.834e+07	8.6792e+07	6.7858e+07	6.2031e+07	6.2889e+07	1.1555e+08	154030000	9.5066e+07	1.8269e+08	1.0409e+08	9.3834e+07	1.5808e+08	Incresed in MUT_ProE_Baso	0.00197806	0.136386	0.558696	6_6		0.55632	0.896887	-0.198142	3_4
Q9UHD1	Cysteine and histidine-rich domain-containing protein 1	CHORDC1	sp|Q9UHD1|CHRD1_HUMAN Cysteine and histidine-rich domain-containing protein 1 OS=Homo sapiens OX=9606 GN=CHORDC1 PE=1 SV=2			8.0943e+06	4.4081e+06	4.9559e+06	9.477e+06	6.9572e+06	4.4525e+06	8.3593e+06	1.1473e+07	12814000	1.3516e+07	1.1408e+07	1.1179e+07	5.7051e+06	1.1229e+07	7.3572e+06	1.295e+07	10590000	8.6243e+06	9.9545e+06	Incresed in MUT_ProE_Baso	0.00210761	0.137688	0.891788	6_6		0.705794	0.940868	0.132267	3_4
Q96PK6	RNA-binding protein 14	RBM14	sp|Q96PK6|RBM14_HUMAN RNA-binding protein 14 OS=Homo sapiens OX=9606 GN=RBM14 PE=1 SV=2			9.1904e+06	6.3455e+06	8.307e+06	1.2265e+07	9.7795e+06	1.2337e+07	16369000	13417000	12261000	2.0829e+07	1.7292e+07	2.0444e+07	2.6176e+07	3.702e+07	3.5719e+07	2.8704e+07	4.2327e+07	2.0784e+07	2.0991e+07	Incresed in MUT_ProE_Baso	0.00218607	0.137688	0.798284	6_6		0.457255	0.868179	-0.256349	3_4
Q00796	Sorbitol dehydrogenase	SORD	sp|Q00796|DHSO_HUMAN Sorbitol dehydrogenase OS=Homo sapiens OX=9606 GN=SORD PE=1 SV=4			3.1635e+06		915010	2.7894e+06	873280		3.3616e+06	9937900	8.1738e+06	7.4995e+06	9.6901e+06	7.6065e+06	1.0509e+07	1.3329e+06		989780	7.7474e+06	1.03e+07	1.0889e+07	Incresed in MUT_ProE_Baso	0.00232999	0.141468	2.16281	6_4		0.139876	0.751798	1.98993	3_3
Q93050	V-type proton ATPase 116 kDa subunit a isoform 1	ATP6V0A1	sp|Q93050|VPP1_HUMAN V-type proton ATPase 116 kDa subunit a 1 OS=Homo sapiens OX=9606 GN=ATP6V0A1 PE=1 SV=3			2.0062e+06	1.8207e+06	3.376e+06	3.3543e+06	3.1076e+06	1953300	4329900	3.6157e+06	4.35e+06	4.1296e+06	3.8819e+06	5.0807e+06	2372300	2.8647e+06	3.216e+06	1361300	2.6966e+06	4.9627e+06	3.178e+06	Incresed in MUT_ProE_Baso	0.00255167	0.143116	0.744236	6_6		0.199847	0.779325	0.579731	3_4
P06733	Alpha-enolase	ENO1	sp|P06733|ENOA_HUMAN Alpha-enolase OS=Homo sapiens OX=9606 GN=ENO1 PE=1 SV=2			2.7925e+08	2.6484e+08	2.5909e+08	2.6064e+08	2.7466e+08	1.8358e+08	382200000	4.1323e+08	4.0207e+08	306180000	3.7142e+08	2.8701e+08	2.3737e+08	3.7686e+08	217250000	3.1979e+08	252730000	4.4139e+08	5.0011e+08	Incresed in MUT_ProE_Baso	0.00266735	0.143116	0.506834	6_6		0.241649	0.803109	0.444554	3_4
Q9Y276	Mitochondrial chaperone BCS1	BCS1L	sp|Q9Y276|BCS1_HUMAN Mitochondrial chaperone BCS1 OS=Homo sapiens OX=9606 GN=BCS1L PE=1 SV=1			2.7368e+06		1.8967e+06	2690200	3.0689e+06		3.8208e+06	4.2341e+06	4.5516e+06	3355800	5.2401e+06	5.5164e+06	6.949e+06	8.3815e+06	8.0578e+06	7.8543e+06	10960000	2.0181e+07	9.42e+06	Incresed in MUT_ProE_Baso	0.00274411	0.143116	0.77836	6_4		0.0569961	0.691676	0.712972	3_4
Q99541	Perilipin-2	PLIN2	sp|Q99541|PLIN2_HUMAN Perilipin-2 OS=Homo sapiens OX=9606 GN=PLIN2 PE=1 SV=2			1.0786e+07	4.3361e+06	7.9324e+06	7.6419e+06	4.5543e+06	4.7557e+06	21887000	1.3574e+07	1.7609e+07	11357000	26466000	8659900	4.0443e+06	6.5048e+06	5.7099e+06	1.6309e+07	1.0427e+07	7.0234e+06	1.9054e+07	Incresed in MUT_ProE_Baso	0.00284211	0.144521	1.29881	6_6		0.328777	0.837806	0.667534	3_4
Q7L576	Cytoplasmic FMR1-interacting protein 1	CYFIP1	sp|Q7L576|CYFP1_HUMAN Cytoplasmic FMR1-interacting protein 1 OS=Homo sapiens OX=9606 GN=CYFIP1 PE=1 SV=1			1.2346e+06	1.3303e+06	1.5692e+06	503390	598660	846060	1.8998e+06	3.5524e+06	2267300		1.9436e+06	2.5431e+06	1.4081e+06		796770	906120	818110	4.46e+06	5.569e+06	Incresed in MUT_ProE_Baso	0.00296657	0.14812	1.34915	5_6		0.188081	0.776134	1.44036	3_3
Q8IYQ7	Threonine synthase-like 1	THNSL1	sp|Q8IYQ7|THNS1_HUMAN Threonine synthase-like 1 OS=Homo sapiens OX=9606 GN=THNSL1 PE=1 SV=2					1.2352e+06	1149500		1173600	2.9379e+06	1.8527e+06	2.5578e+06	1.6421e+06	2.0319e+06	2.9455e+06	1.0254e+06			2.165e+06	1.6475e+06	2.2782e+06	2.1278e+06	Incresed in MUT_ProE_Baso	0.00328617	0.157272	0.937136	6_3		0.408123	0.863199	0.423902	3_2
Q92922;Q9UL12	SWI/SNF complex subunit SMARCC1	SMARCC1	sp|Q92922|SMRC1_HUMAN SWI/SNF complex subunit SMARCC1 OS=Homo sapiens OX=9606 GN=SMARCC1 PE=1 SV=3			10809000	11829000	9.0187e+06	12186000	1.0501e+07	8.6065e+06	1.8466e+07	1.2927e+07	14835000	1.2733e+07	13026000	1.3901e+07	5.6067e+06	3.9636e+06	4.0477e+06	3.9867e+06	4275000	5.0188e+06	4.8726e+06	Incresed in MUT_ProE_Baso	0.00343744	0.160279	0.447436	6_6		0.496628	0.881258	0.114421	3_4
P49411	Elongation factor Tu, mitochondrial	TUFM	sp|P49411|EFTU_HUMAN Elongation factor Tu, mitochondrial OS=Homo sapiens OX=9606 GN=TUFM PE=1 SV=2			5.1433e+07	4.7753e+07	3.8917e+07	5.1641e+07	3.5109e+07	4.1101e+07	6.4285e+07	7.4257e+07	7.0511e+07	5.2521e+07	6.2398e+07	5.0525e+07	7.8734e+07	5.7456e+07	5.0718e+07	6.0142e+07	7.1965e+07	6.4995e+07	9.9481e+07	Incresed in MUT_ProE_Baso	0.00361426	0.163365	0.494672	6_6		0.178339	0.767744	0.346436	3_4
Q9UNF0	Protein kinase C and casein kinase substrate in neurons protein 2	PACSIN2	sp|Q9UNF0|PACN2_HUMAN Protein kinase C and casein kinase substrate in neurons protein 2 OS=Homo sapiens OX=9606 GN=PACSIN2 PE=1 SV=2			1.1986e+07	1.0778e+07	1.0469e+07	1.0948e+07	8.452e+06	10500000	1.7097e+07	12754000	1.3749e+07	1.8363e+07	11574000	1.422e+07	10842000	13534000	1.1868e+07	1.06e+07	1.0575e+07	1.2474e+07	11829000	Incresed in MUT_ProE_Baso	0.00374852	0.167571	0.464274	6_6		0.95152	0.989081	-0.00712009	3_4
Q08752	Peptidyl-prolyl cis-trans isomerase D	PPID	sp|Q08752|PPID_HUMAN Peptidyl-prolyl cis-trans isomerase D OS=Homo sapiens OX=9606 GN=PPID PE=1 SV=3			7.5885e+06	8.521e+06	6.7523e+06	4.6566e+06	5.9899e+06	5.5893e+06	9.489e+06	9.9537e+06	8.6657e+06	7.6621e+06	10267000	9.8096e+06	4.3524e+06	1.8967e+06	2.7781e+06	2.7372e+06	3222500	6.072e+06	4.8866e+06	Incresed in MUT_ProE_Baso	0.0039296	0.170719	0.535665	6_6		0.114602	0.730759	0.700036	3_4
Q14554	Protein disulfide-isomerase A5	PDIA5	sp|Q14554|PDIA5_HUMAN Protein disulfide-isomerase A5 OS=Homo sapiens OX=9606 GN=PDIA5 PE=1 SV=1			1.9817e+06	1.1222e+06	990810	1183800	750830	1.5292e+06	3.7782e+06	4.7758e+06	2.8226e+06	1.6253e+06	2.5891e+06	1.8232e+06	2.6952e+06		1.83e+06	2.262e+06	1.6428e+06	2.9165e+06	7981100	Incresed in MUT_ProE_Baso	0.00394483	0.170719	1.17126	6_6		0.436401	0.868179	0.592383	3_3
Q9BZF3	Oxysterol-binding protein-related protein 6	OSBPL6	sp|Q9BZF3|OSBL6_HUMAN Oxysterol-binding protein-related protein 6 OS=Homo sapiens OX=9606 GN=OSBPL6 PE=1 SV=1				240940	545680		1.8694e+06	739720	2131100	3.8164e+06	9.588e+06	4504200	5.7626e+06	1.9815e+06		927720	366610	539600		1145700	5.8922e+06	Incresed in MUT_ProE_Baso	0.00401997	0.172139	2.60981	6_4		0.119117	0.732438	2.19284	2_3
Q96BW5	Phosphotriesterase-related protein	PTER	sp|Q96BW5|PTER_HUMAN Phosphotriesterase-related protein OS=Homo sapiens OX=9606 GN=PTER PE=1 SV=1				1.4497e+06	858790	1.4415e+06	1.56e+06		2792900	2846800	3.5041e+06	2406900	1.5214e+06	3.2049e+06	3.7953e+06			3.928e+06	1.3395e+06	3.2001e+06	2.1115e+06	Incresed in MUT_ProE_Baso	0.00524883	0.206677	1.02086	6_4		0.153957	0.751798	-0.889644	3_2
P00338	L-lactate dehydrogenase A chain	LDHA	sp|P00338|LDHA_HUMAN L-lactate dehydrogenase A chain OS=Homo sapiens OX=9606 GN=LDHA PE=1 SV=2			2.0283e+08	1.7364e+08	1.9821e+08	1.6423e+08	159650000	1.289e+08	2.5638e+08	3.1241e+08	3.3505e+08	2.0871e+08	2.648e+08	1.8389e+08	138140000	128520000	7.3185e+07	1.1721e+08	8.4602e+07	8.6651e+07	1.7541e+08	Incresed in MUT_ProE_Baso	0.00546453	0.206677	0.588511	6_6		0.938286	0.989081	-0.0307822	3_4
Q8TCJ2	Dolichyl-diphosphooligosaccharide--protein glycosyltransferase subunit STT3B	STT3B	sp|Q8TCJ2|STT3B_HUMAN Dolichyl-diphosphooligosaccharide--protein glycosyltransferase subunit STT3B OS=Homo sapiens OX=9606 GN=STT3B PE=1 SV=1			1.1552e+07	1.0479e+07	1.4107e+07	1.3591e+07	15016000	1.443e+07	1.5334e+07	1.7224e+07	2.0174e+07	1.5997e+07	15305000	1.7882e+07	1.1108e+07	1.112e+07	17321000	1.3637e+07	1.6952e+07	2.21e+07	1.6931e+07	Incresed in MUT_ProE_Baso	0.00546937	0.206677	0.368948	6_6		0.0618546	0.691676	0.502189	3_4
P12277	Creatine kinase B-type	CKB	sp|P12277|KCRB_HUMAN Creatine kinase B-type OS=Homo sapiens OX=9606 GN=CKB PE=1 SV=1			1.2406e+06	2.2061e+06	3.0405e+06	1.913e+06	2.2608e+06	1.3729e+06	2797100	2.9448e+06	3.4996e+06	10820000	6.9565e+06	5.3041e+06			1.4949e+06	2.4243e+06	3.9025e+06	4.0145e+06	1.6897e+06	Incresed in MUT_ProE_Baso	0.00553989	0.206677	1.31061	6_6		0.352569	0.84578	0.646653	3_2
Q6UB35	Monofunctional C1-tetrahydrofolate synthase, mitochondrial	MTHFD1L	sp|Q6UB35|C1TM_HUMAN Monofunctional C1-tetrahydrofolate synthase, mitochondrial OS=Homo sapiens OX=9606 GN=MTHFD1L PE=1 SV=1			1.7218e+07	8.3644e+06	10707000	1.1268e+07	1.1915e+07	9267600	17094000	2.8669e+07	1.7301e+07	1.8098e+07	1.6614e+07	14236000	18050000	11722000	1.1524e+07	9.3742e+06	1.6982e+07	1.5042e+07	1.2397e+07	Incresed in MUT_ProE_Baso	0.00588258	0.210554	0.706921	6_6		0.369298	0.855981	0.256175	3_4
Q9Y3I0	tRNA-splicing ligase RtcB homolog	RTCB	sp|Q9Y3I0|RTCB_HUMAN RNA-splicing ligase RtcB homolog OS=Homo sapiens OX=9606 GN=RTCB PE=1 SV=1			3.1348e+07	2.5514e+07	2.4011e+07	2.523e+07	2.782e+07	2.74e+07	2.8514e+07	3.7424e+07	2.939e+07	3.4551e+07	3.32e+07	3.3703e+07	3.0105e+07	2.1727e+07	2.6481e+07	2.699e+07	28876000	3.1895e+07	2.6314e+07	Incresed in MUT_ProE_Baso	0.00590049	0.210554	0.285825	6_6		0.324412	0.837635	0.146292	3_4
Q92759	General transcription factor IIH subunit 4	GTF2H4	sp|Q92759|TF2H4_HUMAN General transcription factor IIH subunit 4 OS=Homo sapiens OX=9606 GN=GTF2H4 PE=1 SV=1				2.0086e+06	1.864e+06		2.0426e+06		2.3574e+06	2.3131e+06		2110200	2.2536e+06	2.3779e+06								Incresed in MUT_ProE_Baso	0.00600791	0.212523	0.210932	5_3					0_0
Q99543	DnaJ homolog subfamily C member 2;DnaJ homolog subfamily C member 2, N-terminally processed	DNAJC2	sp|Q99543|DNJC2_HUMAN DnaJ homolog subfamily C member 2 OS=Homo sapiens OX=9606 GN=DNAJC2 PE=1 SV=4			2.9141e+06	1683900	2774700	2.8573e+06	3.3933e+06	3.0967e+06	4.3501e+06	4.7032e+06	4.2121e+06	3190900	4.3244e+06	3.6944e+06	1.5054e+06	1.7041e+06	1.0971e+06	1.4195e+06	1085000	621010	2.3899e+06	Incresed in MUT_ProE_Baso	0.00655189	0.226843	0.570962	6_6		0.610215	0.919949	-0.270447	3_4
Q53H12	Acylglycerol kinase, mitochondrial	AGK	sp|Q53H12|AGK_HUMAN Acylglycerol kinase, mitochondrial OS=Homo sapiens OX=9606 GN=AGK PE=1 SV=2			3.3202e+06	2.463e+06	6.5287e+06	4.9428e+06	6.9582e+06	4.0971e+06	1.0242e+07	7.1235e+06	1.2676e+07	6.8062e+06	7.2479e+06	8.3601e+06	6.617e+06	2701000	3.3506e+06	10753000	7.6519e+06	1.0196e+07	1.0604e+07	Incresed in MUT_ProE_Baso	0.00659438	0.226843	0.943974	6_6		0.16643	0.761996	0.898073	3_4
P60900	Proteasome subunit alpha type-6	PSMA6	sp|P60900|PSA6_HUMAN Proteasome subunit alpha type-6 OS=Homo sapiens OX=9606 GN=PSMA6 PE=1 SV=1			4.2317e+07	2.68e+07	3.7502e+07	2.8513e+07	3.3724e+07	3.9324e+07	4.8296e+07	44216000	4.2838e+07	4.4431e+07	4.0927e+07	5.0627e+07	5.6771e+07	4.452e+07	5.3897e+07	4.7056e+07	4.5949e+07	33774000	4.2743e+07	Incresed in MUT_ProE_Baso	0.00669154	0.226843	0.398108	6_6		0.0879404	0.705337	-0.313836	3_4
P51159	Ras-related protein Rab-27A	RAB27A	sp|P51159|RB27A_HUMAN Ras-related protein Rab-27A OS=Homo sapiens OX=9606 GN=RAB27A PE=1 SV=3			1.1586e+06	1.6213e+06	1.6162e+06			1330500		3057400	4.6207e+06	1.9134e+06	5.8339e+06	2.8781e+06			4.6207e+06		8.0269e+06	5.8921e+06	7.688e+06	Incresed in MUT_ProE_Baso	0.00694248	0.231037	1.2617	5_4					3_1
Q96IU4	Alpha/beta hydrolase domain-containing protein 14B	ABHD14B	sp|Q96IU4|ABHEB_HUMAN Protein ABHD14B OS=Homo sapiens OX=9606 GN=ABHD14B PE=1 SV=1			4.1241e+07	2.8996e+07	4.9415e+07	2.6214e+07	2.6626e+07	3.1378e+07	6.2741e+07	5.0359e+07	4.0416e+07	4.4344e+07	4.9635e+07	6.7451e+07	133300000	108730000	1.1676e+08	1.1233e+08	112170000	113160000	7.7229e+07	Incresed in MUT_ProE_Baso	0.00700807	0.231037	0.645452	6_6		0.215224	0.789416	-0.241257	3_4
Q9NY12	H/ACA ribonucleoprotein complex subunit 1	GAR1	sp|Q9NY12|GAR1_HUMAN H/ACA ribonucleoprotein complex subunit 1 OS=Homo sapiens OX=9606 GN=GAR1 PE=1 SV=1			5.5415e+06	1.3625e+06			6.1434e+06	4.1863e+06	9.4101e+06	1.1016e+07	9.8344e+06	9.5519e+06	9.6186e+06	1.0829e+07	4.5461e+06	6.6464e+06	2.5791e+06	7.9001e+06	6.7084e+06	8.7623e+06	1.1016e+07	Incresed in MUT_ProE_Baso	0.00712269	0.231037	1.42502	6_4		0.141962	0.751798	0.79645	3_4
Q8IWZ8	SURP and G-patch domain-containing protein 1	SUGP1	sp|Q8IWZ8|SUGP1_HUMAN SURP and G-patch domain-containing protein 1 OS=Homo sapiens OX=9606 GN=SUGP1 PE=1 SV=2			3.5689e+06	2.6933e+06	2.4882e+06	3.9114e+06	1.4025e+06	3.664e+06	4.6275e+06	6.4019e+06	4.1077e+06	4.6339e+06	4.8855e+06	5.1918e+06	3.7388e+06	4.4119e+06	3267800	3.8611e+06	4767900	6.1879e+06	5.0345e+06	Incresed in MUT_ProE_Baso	0.00721282	0.231037	0.815828	6_6	Incresed in MUT_Poly	0.0198926	0.673935	0.479557	3_4
P36507	Dual specificity mitogen-activated protein kinase kinase 2	MAP2K2	sp|P36507|MP2K2_HUMAN Dual specificity mitogen-activated protein kinase kinase 2 OS=Homo sapiens OX=9606 GN=MAP2K2 PE=1 SV=1			10382000	1.1715e+07	8.3736e+06	11959000	11738000	8.9485e+06	1.1994e+07	1.3171e+07	1.5404e+07	1.1769e+07	1.5331e+07	1.72e+07	1.6454e+07	1.1792e+07	1.4088e+07	1.1734e+07	1.859e+07	1.7651e+07	2.3741e+07	Incresed in MUT_ProE_Baso	0.00748431	0.232413	0.426912	6_6	Incresed in MUT_Poly	0.0238335	0.673935	0.566867	3_4
Q01469;A8MUU1	Fatty acid-binding protein, epidermal	FABP5	sp|Q01469|FABP5_HUMAN Fatty acid-binding protein 5 OS=Homo sapiens OX=9606 GN=FABP5 PE=1 SV=3			5.9208e+07	3.9513e+07	3.234e+07	4.8634e+07	3.4787e+07	3.7214e+07	6.9777e+07	105230000	1.3189e+08	4.8543e+07	1.5143e+08	5.184e+07	5.0718e+07	2.9783e+07	4.5757e+07	6.4168e+07	6.2263e+07	8.2562e+07	2.8432e+08	Incresed in MUT_ProE_Baso	0.00770148	0.237346	1.04593	6_6		0.0913337	0.705337	1.30622	3_4
Q9UH65	Switch-associated protein 70	SWAP70	sp|Q9UH65|SWP70_HUMAN Switch-associated protein 70 OS=Homo sapiens OX=9606 GN=SWAP70 PE=1 SV=1			2.7862e+06	2625200	2.1637e+06	2.5665e+06	1990900		5.4627e+06	4.8164e+06	5.3228e+06	2.4858e+06	3.0446e+06	5.7083e+06	3.1831e+06	1171600	1.8581e+06	2259900	3174500	4.4211e+06	8.8421e+06	Incresed in MUT_ProE_Baso	0.00784359	0.239908	0.826307	6_5	Incresed in MUT_Poly	0.0480528	0.691676	1.32619	3_4
Q7KZN9	Cytochrome c oxidase assembly protein COX15 homolog	COX15	sp|Q7KZN9|COX15_HUMAN Cytochrome c oxidase assembly protein COX15 homolog OS=Homo sapiens OX=9606 GN=COX15 PE=1 SV=1			2.2606e+06		2.333e+06	2.2999e+06	2.7352e+06		4.717e+06	3.3014e+06	4.4241e+06	2998200	2.7439e+06	3.9536e+06		1763400	2.0659e+06	3.2787e+06	2.8967e+06	2.9925e+06	2.4194e+06	Incresed in MUT_ProE_Baso	0.00794493	0.241194	0.591943	6_4		0.395736	0.85849	0.270719	3_3
Q9Y376	Calcium-binding protein 39	CAB39	sp|Q9Y376|CAB39_HUMAN Calcium-binding protein 39 OS=Homo sapiens OX=9606 GN=CAB39 PE=1 SV=1			1.2822e+07	1.5821e+07	9.942e+06	15399000	1.5627e+07	1.5649e+07	2.681e+07	1.6743e+07	17893000	23299000	1.6583e+07	22076000	13808000	21962000	18487000	1.8098e+07	1.5676e+07	1.5268e+07	14569000	Incresed in MUT_ProE_Baso	0.00804073	0.242294	0.52886	6_6		0.215238	0.789416	-0.235057	3_4
Q13263	Transcription intermediary factor 1-beta	TRIM28	sp|Q13263|TIF1B_HUMAN Transcription intermediary factor 1-beta OS=Homo sapiens OX=9606 GN=TRIM28 PE=1 SV=5			1.7841e+08	161290000	1.862e+08	1.6148e+08	2.1175e+08	1.6295e+08	1.7968e+08	2.0386e+08	2.378e+08	216380000	232100000	224720000	8.4686e+07	1.8785e+08	1.3179e+08	8.8373e+07	1.5433e+08	1.5449e+08	1.7738e+08	Incresed in MUT_ProE_Baso	0.0086157	0.250348	0.286558	6_6		0.206644	0.785412	0.471035	3_4
P42704	Leucine-rich PPR motif-containing protein, mitochondrial	LRPPRC	sp|P42704|LPPRC_HUMAN Leucine-rich PPR motif-containing protein, mitochondrial OS=Homo sapiens OX=9606 GN=LRPPRC PE=1 SV=3			5.9431e+07	6.1039e+07	5.7707e+07	5.3309e+07	4.9587e+07	4.3649e+07	6.877e+07	74844000	7.2165e+07	6.0518e+07	5.7522e+07	6.8735e+07	5.1519e+07	48935000	54196000	5.3285e+07	5.6663e+07	7.3476e+07	5.6747e+07	Incresed in MUT_ProE_Baso	0.00871675	0.251488	0.313251	6_6		0.0733439	0.6991	0.251103	3_4
Q13162	Peroxiredoxin-4	PRDX4	sp|Q13162|PRDX4_HUMAN Peroxiredoxin-4 OS=Homo sapiens OX=9606 GN=PRDX4 PE=1 SV=1			8.0283e+06	8.8226e+06	5.4432e+06	1.3414e+07	5.8783e+06	6.3325e+06	1.4995e+07	1.3271e+07	9.2464e+06	1.2811e+07	1.2255e+07	11965000	1.8193e+07	1.4406e+07	1.2831e+07	1.5018e+07	9.9222e+06	1.2526e+07	1.9903e+07	Incresed in MUT_ProE_Baso	0.00983431	0.27215	0.694378	6_6		0.613876	0.921458	-0.148547	3_4
Q8NFD5	AT-rich interactive domain-containing protein 1B	ARID1B	sp|Q8NFD5|ARI1B_HUMAN AT-rich interactive domain-containing protein 1B OS=Homo sapiens OX=9606 GN=ARID1B PE=1 SV=2					612950	578050	485800	854730	804150		1.0254e+06	914440	1.172e+06	1.3628e+06				1.1005e+06		1.4885e+06		Incresed in MUT_ProE_Baso	0.0099472	0.273414	0.744875	5_4					1_1
P05937	Calbindin	CALB1	sp|P05937|CALB1_HUMAN Calbindin OS=Homo sapiens OX=9606 GN=CALB1 PE=1 SV=2			2.3405e+06	7.7573e+06	1.0561e+07	210110	1.0552e+07	8.6319e+06	4.1539e+07	8574800	7.0734e+07	2.7765e+07	7.1941e+07	4.8212e+07	7.7238e+06	8.059e+06	2.9521e+06	1.7926e+07	4.8374e+07	2.2932e+07	1.0709e+08	Incresed in MUT_ProE_Baso	0.0102621	0.274586	3.22245	6_6	Incresed in MUT_Poly	0.022468	0.673935	2.69797	3_4
Q92572	AP-3 complex subunit sigma-1	AP3S1	sp|Q92572|AP3S1_HUMAN AP-3 complex subunit sigma-1 OS=Homo sapiens OX=9606 GN=AP3S1 PE=1 SV=1			2.6605e+06	1.686e+06	5.544e+06	4267600	3.6835e+06	1.9359e+06	6.2721e+06	5.4738e+06	6.1565e+06	4.4388e+06	5.9681e+06	5.5305e+06	3094700	4.3139e+06	3.8284e+06	3.2938e+06	3.6131e+06	2.8849e+06	3.5038e+06	Incresed in MUT_ProE_Baso	0.0104573	0.274586	0.892453	6_6		0.474771	0.875346	-0.118595	3_4
P18074	TFIIH basal transcription factor complex helicase XPD subunit	ERCC2	sp|P18074|ERCC2_HUMAN General transcription and DNA repair factor IIH helicase subunit XPD OS=Homo sapiens OX=9606 GN=ERCC2 PE=1 SV=1			1.9154e+06		1.7193e+06	1.7731e+06	2.381e+06		2.5708e+06	3.3349e+06	3.6386e+06		2.2874e+06	2.7893e+06	3.1446e+06			1.9171e+06		1179200	1.3146e+06	Incresed in MUT_ProE_Baso	0.0104624	0.274586	0.578044	5_4					2_2
Q9UHD8	Septin-9	SEPT9	sp|Q9UHD8|SEPT9_HUMAN Septin-9 OS=Homo sapiens OX=9606 GN=SEPTIN9 PE=1 SV=2			2.5862e+06	2.3254e+06	1.8174e+06	1.3907e+06	2.0316e+06	3.1116e+06	7.13e+06	5.9209e+06	3.8785e+06	2518000	2.5974e+06	4.3688e+06	1.2533e+06	1794600	1.559e+06	2.7209e+06	1422800	6.6691e+06	4777000	Incresed in MUT_ProE_Baso	0.0108743	0.280009	0.934255	6_6		0.166935	0.761996	1.02059	3_4
O43242	26S proteasome non-ATPase regulatory subunit 3	PSMD3	sp|O43242|PSMD3_HUMAN 26S proteasome non-ATPase regulatory subunit 3 OS=Homo sapiens OX=9606 GN=PSMD3 PE=1 SV=2			3.5484e+07	2.9874e+07	3.4531e+07	3.6192e+07	3.1718e+07	3.1056e+07	4.0135e+07	3.4237e+07	3.4582e+07	4.4664e+07	4.0529e+07	4.1366e+07	3.6073e+07	30497000	3.7909e+07	31357000	4.6065e+07	3.6041e+07	3.1873e+07	Incresed in MUT_ProE_Baso	0.0110131	0.280009	0.241193	6_6		0.386007	0.857807	0.15082	3_4
Q92508	Piezo-type mechanosensitive ion channel component 1	PIEZO1	sp|Q92508|PIEZ1_HUMAN Piezo-type mechanosensitive ion channel component 1 OS=Homo sapiens OX=9606 GN=PIEZO1 PE=1 SV=4			814240	1.2227e+06		792700	1.4444e+06	1053100	1.7903e+06	2.4321e+06	2225200	1.3931e+06	1137100	1.9905e+06						519940	731140	Incresed in MUT_ProE_Baso	0.0110915	0.28025	0.769477	6_5					2_0
P52789	Hexokinase-2	HK2	sp|P52789|HXK2_HUMAN Hexokinase-2 OS=Homo sapiens OX=9606 GN=HK2 PE=1 SV=2			1923700	1.2441e+06	1052900	827590	1.0404e+06	515220	3.6682e+06	5.9379e+06	5.9242e+06	805210	4.2783e+06	2.0301e+06	410890	518750			760870	1.8861e+06	1.7545e+06	Incresed in MUT_ProE_Baso	0.0115474	0.289969	1.60949	6_6		0.0678556	0.691676	1.55909	3_2
P04179	Superoxide dismutase [Mn], mitochondrial	SOD2	sp|P04179|SODM_HUMAN Superoxide dismutase [Mn], mitochondrial OS=Homo sapiens OX=9606 GN=SOD2 PE=1 SV=3			1.9428e+07	1.4163e+07	1.0294e+07	14769000	1.2863e+07	12066000	2.091e+07	2.7351e+07	1.1923e+07	27899000	2.3243e+07	2.9636e+07	4.3119e+07	4.4617e+07	2.0321e+07	15327000	3.3014e+07	5.6135e+07	40586000	Incresed in MUT_ProE_Baso	0.0119241	0.296583	0.722513	6_6		0.279316	0.812376	0.601413	3_4
Q9NXC5	WD repeat-containing protein mio	MIOS	sp|Q9NXC5|MIO_HUMAN GATOR complex protein MIOS OS=Homo sapiens OX=9606 GN=MIOS PE=1 SV=2			888530			911700	1250100	1.109e+06	1.1589e+06	1.2852e+06	1.6285e+06	1.3363e+06	1.73e+06	1.7389e+06				817110		1.0809e+06	456640	Incresed in MUT_ProE_Baso	0.0123505	0.296583	0.505724	6_4					2_1
P52434	DNA-directed RNA polymerases I, II, and III subunit RPABC3	POLR2H	sp|P52434|RPAB3_HUMAN DNA-directed RNA polymerases I, II, and III subunit RPABC3 OS=Homo sapiens OX=9606 GN=POLR2H PE=1 SV=4			2.852e+07	2.0921e+07	2.697e+07	2.5643e+07	3.0782e+07	1.824e+07	3.5132e+07	2.7167e+07	3.5671e+07	3.414e+07	3.4475e+07	3.0885e+07	22296000	28820000	2.5553e+07	2.3279e+07	28629000	3.9552e+07	3.1338e+07	Incresed in MUT_ProE_Baso	0.0123998	0.296583	0.402879	6_6	Incresed in MUT_Poly	0.0450247	0.683487	0.402286	3_4
Q06210	Glutamine--fructose-6-phosphate aminotransferase [isomerizing] 1	GFPT1	sp|Q06210|GFPT1_HUMAN Glutamine--fructose-6-phosphate aminotransferase [isomerizing] 1 OS=Homo sapiens OX=9606 GN=GFPT1 PE=1 SV=3			1.0737e+07	6.9226e+06	1.1352e+07	1.1747e+07	9.4543e+06	1.2098e+07	1.2988e+07	1.3298e+07	16844000	2.581e+07	1.5617e+07	1.2412e+07	7.2072e+06	6.7144e+06	1.0328e+07	10978000	1.7883e+07	16785000	1.6384e+07	Incresed in MUT_ProE_Baso	0.0125936	0.296583	0.61373	6_6	Incresed in MUT_Poly	0.00595854	0.528191	0.982512	3_4
P06702	Protein S100-A9	S100A9	sp|P06702|S10A9_HUMAN Protein S100-A9 OS=Homo sapiens OX=9606 GN=S100A9 PE=1 SV=1			9.7996e+06	5.6439e+06	1834600	2.124e+06	2.0662e+06	804250	5.7618e+06	6.4039e+06	1.2195e+07	10441000	6.8039e+06	1.7385e+07	18474000	798170	1.8963e+06		8.9966e+06	1.9109e+07	1.9094e+07	Incresed in MUT_ProE_Baso	0.0126128	0.296583	1.76661	6_6		0.176833	0.767744	2.29174	3_3
O60293	Zinc finger C3H1 domain-containing protein	ZFC3H1	sp|O60293|ZC3H1_HUMAN Zinc finger C3H1 domain-containing protein OS=Homo sapiens OX=9606 GN=ZFC3H1 PE=1 SV=3			799540	765690		966200	788650	698020	952250	2.1378e+06	1.3887e+06	957100	1052200	1.6315e+06				1.1195e+06		1.0874e+06	1.0893e+06	Incresed in MUT_ProE_Baso	0.0130202	0.299814	0.693017	6_5					2_1
P02786	Transferrin receptor protein 1;Transferrin receptor protein 1, serum form	TFRC	sp|P02786|TFR1_HUMAN Transferrin receptor protein 1 OS=Homo sapiens OX=9606 GN=TFRC PE=1 SV=2			3.5802e+08	2.6862e+08	2.4446e+08	297580000	3.7903e+08	2.8419e+08	4.2613e+08	4.9628e+08	288910000	4.0702e+08	4.2441e+08	4.5585e+08	6.7468e+08	1.856e+09	1384600000	1239300000	1.4146e+09	1.329e+09	969670000	Incresed in MUT_ProE_Baso	0.0130873	0.299814	0.445756	6_6		0.974863	0.995091	0.0129003	3_4
Q04828;P52895	Aldo-keto reductase family 1 member C1;Aldo-keto reductase family 1 member C2	AKR1C1;AKR1C2	sp|Q04828|AK1C1_HUMAN Aldo-keto reductase family 1 member C1 OS=Homo sapiens OX=9606 GN=AKR1C1 PE=1 SV=1;sp|P52895|AK1C2_HUMAN Aldo-keto reductase family 1 member C2 OS=Homo sapiens OX=9606 GN=AKR1C2 PE=1 SV=3			27646000	3.8501e+06	1.3329e+07	1.0584e+07		24557000	3.6498e+07	6.5217e+07	3.2744e+07	7.5849e+07	2.5514e+07	3.2202e+07	2.4624e+07	5.3746e+07	2.3161e+07	4.2314e+07	1.681e+07	2.8303e+07	2.9319e+07	Incresed in MUT_ProE_Baso	0.0130898	0.299814	1.66445	6_5		0.291147	0.814782	-0.487394	3_4
Q9Y617	Phosphoserine aminotransferase	PSAT1	sp|Q9Y617|SERC_HUMAN Phosphoserine aminotransferase OS=Homo sapiens OX=9606 GN=PSAT1 PE=1 SV=2			9.4865e+06	7.6442e+06	6.3127e+06	8.9075e+06	9.5192e+06	10188000	11126000	20007000	8.1438e+06	2.6516e+07	14946000	1.5521e+07	15982000	2.2946e+07	1.935e+07	2.1825e+07	20164000	12542000	1.2689e+07	Incresed in MUT_ProE_Baso	0.0132706	0.299814	0.802911	6_6		0.12647	0.746239	-0.427542	3_4
Q9Y547	Intraflagellar transport protein 25 homolog	HSPB11	sp|Q9Y547|IFT25_HUMAN Intraflagellar transport protein 25 homolog OS=Homo sapiens OX=9606 GN=HSPB11 PE=1 SV=1					2.5029e+06	3.1713e+06	1.5075e+06		7.2643e+06	4.7476e+06	5.1811e+06	4.3573e+06	8.4529e+06	3.2396e+06	6.2773e+06	3.8875e+06	7.2674e+06	2.4323e+06	5.213e+06	6.1748e+06	4.9332e+06	Incresed in MUT_ProE_Baso	0.0132911	0.299814	1.20305	6_3		0.589266	0.913318	0.248823	3_4
P05109	Protein S100-A8;Protein S100-A8, N-terminally processed	S100A8	sp|P05109|S10A8_HUMAN Protein S100-A8 OS=Homo sapiens OX=9606 GN=S100A8 PE=1 SV=1			6.0458e+06	7.981e+06	6.4123e+06	10727000	3.6662e+06		2.7215e+07	11003000	3.0992e+07	17945000	6.5262e+06	2.2103e+07	5.3902e+07	1.8579e+06	6.1619e+06		14681000	5.9365e+07	32950000	Incresed in MUT_ProE_Baso	0.0137766	0.302935	1.37216	6_5		0.295863	0.817664	1.84677	3_3
O75521	Enoyl-CoA delta isomerase 2, mitochondrial	ECI2	sp|O75521|ECI2_HUMAN Enoyl-CoA delta isomerase 2 OS=Homo sapiens OX=9606 GN=ECI2 PE=1 SV=4			7.9688e+06	3.1193e+06	6.8632e+06	7.5879e+06	4.9336e+06	4.9009e+06	6.8838e+06	1.1121e+07	8.4347e+06	11006000	7.9105e+06	1.1949e+07	6.3831e+06	5.2552e+06	6.358e+06	5.3858e+06	6.1105e+06	6.9122e+06	7.4194e+06	Incresed in MUT_ProE_Baso	0.0138549	0.303021	0.737285	6_6		0.104779	0.726338	0.222478	3_4
P16435	NADPH--cytochrome P450 reductase	POR	sp|P16435|NCPR_HUMAN NADPH--cytochrome P450 reductase OS=Homo sapiens OX=9606 GN=POR PE=1 SV=2			2.694e+06		1626100	2.8478e+06	2758500	2.5315e+06	5.7013e+06	2.9265e+06	3.368e+06	3.1646e+06	4.4305e+06	3.7019e+06	2.1886e+06	1.5616e+06	3.3032e+06	1.4787e+06	2.7066e+06	3.9662e+06	4.8584e+06	Incresed in MUT_ProE_Baso	0.0150034	0.321231	0.629375	6_5		0.0659821	0.691676	0.886267	3_4
P10809	60 kDa heat shock protein, mitochondrial	HSPD1	sp|P10809|CH60_HUMAN 60 kDa heat shock protein, mitochondrial OS=Homo sapiens OX=9606 GN=HSPD1 PE=1 SV=2			2.9653e+08	2.7517e+08	2.4967e+08	2.6479e+08	2.5435e+08	2.3801e+08	2.7552e+08	2.9022e+08	3.6859e+08	2.9969e+08	2.9144e+08	3.1786e+08	4.2299e+08	3.5833e+08	3.5825e+08	3.3769e+08	5.2878e+08	4.7642e+08	5.4585e+08	Incresed in MUT_ProE_Baso	0.0155299	0.330763	0.220862	6_6	Incresed in MUT_Poly	0.00390323	0.478812	0.488157	3_4
Q9NSE4	Isoleucine--tRNA ligase, mitochondrial	IARS2	sp|Q9NSE4|SYIM_HUMAN Isoleucine--tRNA ligase, mitochondrial OS=Homo sapiens OX=9606 GN=IARS2 PE=1 SV=2			2.896e+06	3.6283e+06	4118400	4.2196e+06	4.7482e+06	3.3526e+06	5673000	4.9987e+06	5.4072e+06	5.0175e+06	4.7972e+06	3.8471e+06	7.0224e+06	8.562e+06	7.3489e+06	4.7593e+06	8.6581e+06	7.84e+06	1.054e+07	Incresed in MUT_ProE_Baso	0.0158648	0.333667	0.381379	6_6		0.152184	0.751798	0.401355	3_4
Q9Y244	Proteasome maturation protein	POMP	sp|Q9Y244|POMP_HUMAN Proteasome maturation protein OS=Homo sapiens OX=9606 GN=POMP PE=1 SV=1			5.1966e+06	3110400	2.8164e+06	4.7866e+06	3.2127e+06	4.9673e+06	6.4278e+06	5.9366e+06	3.5107e+06	9.1951e+06	8.028e+06	8.0679e+06	3.9555e+06	7.7462e+06	4.9997e+06	5.6042e+06	5.8232e+06	1726900	2.8974e+06	Incresed in MUT_ProE_Baso	0.0159855	0.333667	0.753342	6_6		0.155465	0.751798	-0.81484	3_4
P42126	Enoyl-CoA delta isomerase 1, mitochondrial	ECI1	sp|P42126|ECI1_HUMAN Enoyl-CoA delta isomerase 1, mitochondrial OS=Homo sapiens OX=9606 GN=ECI1 PE=1 SV=1			1.3123e+07	6.2967e+06	1.3639e+07	12113000	8.2475e+06	13829000	2.0142e+07	1.3374e+07	1.3757e+07	19818000	1.5325e+07	2.3409e+07	2.9909e+07	2.8869e+07	2.7685e+07	3.5484e+07	3.0752e+07	4.959e+07	3.3111e+07	Incresed in MUT_ProE_Baso	0.0160376	0.333667	0.68013	6_6		0.218	0.789416	0.28442	3_4
O15270	Serine palmitoyltransferase 2	SPTLC2	sp|O15270|SPTC2_HUMAN Serine palmitoyltransferase 2 OS=Homo sapiens OX=9606 GN=SPTLC2 PE=1 SV=1			3.1962e+06	2.976e+06	4.6829e+06	5.2121e+06	3.1844e+06	3.6175e+06	6.4854e+06	6148400	5.2031e+06	4.4856e+06	4.6974e+06	4.4357e+06	7.828e+06	3478400	5.0481e+06	4.0791e+06	7.0922e+06	8.9785e+06	5.5518e+06	Incresed in MUT_ProE_Baso	0.0168422	0.341677	0.476348	6_6		0.177635	0.767744	0.539123	3_4
Q16401	26S proteasome non-ATPase regulatory subunit 5	PSMD5	sp|Q16401|PSMD5_HUMAN 26S proteasome non-ATPase regulatory subunit 5 OS=Homo sapiens OX=9606 GN=PSMD5 PE=1 SV=3			1.138e+07	8.8343e+06	1.0788e+07	9.7261e+06	9.9213e+06	1.0638e+07	10186000	12132000	1.3651e+07	11362000	1.219e+07	1.1955e+07	1.7274e+07	1.1268e+07	1.1165e+07	1.3509e+07	16369000	1.8705e+07	1.5495e+07	Incresed in MUT_ProE_Baso	0.0171804	0.34185	0.221177	6_6		0.11237	0.730759	0.360297	3_4
Q12986	Transcriptional repressor NF-X1	NFX1	sp|Q12986|NFX1_HUMAN Transcriptional repressor NF-X1 OS=Homo sapiens OX=9606 GN=NFX1 PE=1 SV=2				951640	529210	1.3199e+06		1.3147e+06		1225400	2.1442e+06	2366500	2.3733e+06	2.2022e+06	1.9437e+06		1.1943e+06	1.3969e+06	1.2139e+06	1.712e+06	1.5495e+06	Incresed in MUT_ProE_Baso	0.0174975	0.343864	1.05307	5_4		0.9901	0.997364	-0.00335485	3_3
O43818	U3 small nucleolar RNA-interacting protein 2	RRP9	sp|O43818|U3IP2_HUMAN U3 small nucleolar RNA-interacting protein 2 OS=Homo sapiens OX=9606 GN=RRP9 PE=1 SV=1			1.0885e+07	9.9766e+06	8.0993e+06	8.3908e+06	6.3162e+06	7.577e+06	1.1292e+07	1.3094e+07	10516000	1.0317e+07	9.0893e+06	1.2664e+07	8.8213e+06	8870300	4.0073e+06	4.8067e+06	6.4997e+06	4.4529e+06	5.2991e+06	Incresed in MUT_ProE_Baso	0.0176215	0.344636	0.397709	6_6		0.584473	0.913318	-0.219124	3_4
O43592	Exportin-T	XPOT	sp|O43592|XPOT_HUMAN Exportin-T OS=Homo sapiens OX=9606 GN=XPOT PE=1 SV=2			11693000	1.1467e+07	1.3114e+07	1.0106e+07	1.5883e+07	9.0905e+06	12716000	1.5802e+07	1.7628e+07	1.6488e+07	1.4038e+07	1.5158e+07	1.5937e+07	24249000	1.4107e+07	1.6077e+07	1.55e+07	1.5598e+07	1.3585e+07	Incresed in MUT_ProE_Baso	0.0180611	0.345645	0.379348	6_6		0.35885	0.850668	-0.211047	3_4
Q8TEM1	Nuclear pore membrane glycoprotein 210	NUP210	sp|Q8TEM1|PO210_HUMAN Nuclear pore membrane glycoprotein 210 OS=Homo sapiens OX=9606 GN=NUP210 PE=1 SV=3			9.122e+06	4.4411e+06	5.5384e+06	7.4604e+06	5455900	2991700	7.0902e+06	12476000	9230300	8.9141e+06	7.6908e+06	1.0262e+07	20802000	2.3302e+07	3.7726e+06	1.0894e+07	1.3637e+07	1.7361e+07	1.8963e+07	Incresed in MUT_ProE_Baso	0.0180997	0.345645	0.73233	6_6		0.541058	0.894355	0.473603	3_4
P31943	Heterogeneous nuclear ribonucleoprotein H;Heterogeneous nuclear ribonucleoprotein H, N-terminally processed	HNRNPH1	sp|P31943|HNRH1_HUMAN Heterogeneous nuclear ribonucleoprotein H OS=Homo sapiens OX=9606 GN=HNRNPH1 PE=1 SV=4			8.0609e+07	6.5047e+07	6.0399e+07	9.0473e+07	6.611e+07	5.8231e+07	8.8756e+07	9.6182e+07	7.7191e+07	75565000	122480000	1.0199e+08	9.6393e+07	1.0739e+08	1.0667e+08	9.9427e+07	113610000	9.5433e+07	121240000	Incresed in MUT_ProE_Baso	0.0183022	0.345645	0.415917	6_6		0.361439	0.852382	0.0978242	3_4
Q9BRX2	Protein pelota homolog	PELO	sp|Q9BRX2|PELO_HUMAN Protein pelota homolog OS=Homo sapiens OX=9606 GN=PELO PE=1 SV=2			4.9434e+06	5.4685e+06	4.7022e+06	4062800	3.6605e+06	4.2059e+06	7.8221e+06	7.6916e+06	5.1903e+06	5.2092e+06	5.3281e+06	5.155e+06	6516100	7.0654e+06	5.8566e+06	4077600	4.2092e+06	1.4368e+07	2.7269e+06	Incresed in MUT_ProE_Baso	0.0186808	0.345645	0.415066	6_6		0.91603	0.987871	-0.0704425	3_4
Q9HCE5	N6-adenosine-methyltransferase subunit METTL14	METTL14	sp|Q9HCE5|MET14_HUMAN N6-adenosine-methyltransferase non-catalytic subunit OS=Homo sapiens OX=9606 GN=METTL14 PE=1 SV=2			1.8425e+06	1.8602e+06		1.1316e+06	1.3902e+06	1740900			2.4685e+06	1.907e+06	2266800	2.4601e+06								Incresed in MUT_ProE_Baso	0.0191245	0.345645	0.532456	4_5					0_0
Q6DKK2	Tetratricopeptide repeat protein 19, mitochondrial	TTC19	sp|Q6DKK2|TTC19_HUMAN Tetratricopeptide repeat protein 19, mitochondrial OS=Homo sapiens OX=9606 GN=TTC19 PE=1 SV=4			1.2858e+06	1.4725e+06	1.7565e+06	1.757e+06	1.9024e+06	569510	3.5753e+06	2.4309e+06	4.0687e+06	2636400	2.7557e+06	1367900		2246900			1.1399e+06	2.309e+06	2036500	Incresed in MUT_ProE_Baso	0.0192136	0.345645	0.965785	6_6					3_1
Q12929	Epidermal growth factor receptor kinase substrate 8	EPS8	sp|Q12929|EPS8_HUMAN Epidermal growth factor receptor kinase substrate 8 OS=Homo sapiens OX=9606 GN=EPS8 PE=1 SV=1				615430	932180	728950		1.0612e+06	1111500	1.8456e+06	881840	2.8591e+06	2096300	1.8314e+06		1.1409e+06	2.0713e+06	1083400	842510	2.2954e+06	648270	Incresed in MUT_ProE_Baso	0.019424	0.345645	1.01161	6_4		0.615579	0.922076	-0.343366	3_3
O14497	AT-rich interactive domain-containing protein 1A	ARID1A	sp|O14497|ARI1A_HUMAN AT-rich interactive domain-containing protein 1A OS=Homo sapiens OX=9606 GN=ARID1A PE=1 SV=3			3.6739e+06	4.289e+06	3.4895e+06	2.6893e+06	3.1749e+06	2.6073e+06	4.5489e+06	3.6612e+06	4498100	3.8836e+06	3.9004e+06	4.8988e+06	2.8288e+06	2.5609e+06	1.646e+06	2324300	1.3902e+06	2.601e+06	2.5307e+06	Incresed in MUT_ProE_Baso	0.0194575	0.345645	0.363854	6_6		0.692228	0.938107	-0.133519	3_4
Q9UNM6	26S proteasome non-ATPase regulatory subunit 13	PSMD13	sp|Q9UNM6|PSD13_HUMAN 26S proteasome non-ATPase regulatory subunit 13 OS=Homo sapiens OX=9606 GN=PSMD13 PE=1 SV=2			3.1286e+07	30535000	3.5117e+07	27989000	3.5041e+07	3.9284e+07	4.0293e+07	3.739e+07	3.6464e+07	3.7292e+07	3.7676e+07	3.9996e+07	4.9759e+07	40548000	3.3872e+07	5.5336e+07	5.3512e+07	4.1427e+07	4.1944e+07	Incresed in MUT_ProE_Baso	0.0197123	0.345645	0.209338	6_6		0.861354	0.97703	0.0389078	3_4
Q14008	Cytoskeleton-associated protein 5	CKAP5	sp|Q14008|CKAP5_HUMAN Cytoskeleton-associated protein 5 OS=Homo sapiens OX=9606 GN=CKAP5 PE=1 SV=3			14431000	1.3163e+07	14785000	14621000	1.404e+07	1.2865e+07	1.3994e+07	1.5114e+07	1.4708e+07	17022000	15905000	1.6538e+07	13145000	10941000	1.4085e+07	1.1433e+07	14160000	13289000	1.2255e+07	Incresed in MUT_ProE_Baso	0.0209347	0.354843	0.151522	6_6		0.420244	0.868179	0.0989025	3_4
Q99598	Translin-associated protein X	TSNAX	sp|Q99598|TSNAX_HUMAN Translin-associated protein X OS=Homo sapiens OX=9606 GN=TSNAX PE=1 SV=1			2.3859e+07	2.7847e+07	1.6016e+07	1.1001e+07	2.9833e+07	23349000	3.216e+07	3.7503e+07	3.2254e+07	3.0582e+07	2.7914e+07	33686000	1.5943e+07	16117000	8.8408e+06	1.3309e+07	1.0013e+07	1.6951e+07	1.1919e+07	Incresed in MUT_ProE_Baso	0.021385	0.35948	0.629683	6_6		0.850721	0.972987	-0.0602034	3_4
Q8WXF1	Paraspeckle component 1	PSPC1	sp|Q8WXF1|PSPC1_HUMAN Paraspeckle component 1 OS=Homo sapiens OX=9606 GN=PSPC1 PE=1 SV=1			2.9005e+07	3.1063e+07	2.301e+07	1.9997e+07	2.2478e+07	2.7541e+07	34354000	3.1405e+07	2.8829e+07	2.9909e+07	31618000	2.9433e+07	1.8593e+07	1.6247e+07	1.3572e+07	2.1018e+07	1.9027e+07	2.3995e+07	1.9605e+07	Incresed in MUT_ProE_Baso	0.0215525	0.359861	0.292353	6_6		0.189583	0.776134	0.277203	3_4
Q9NX62	Inositol monophosphatase 3	IMPAD1	sp|Q9NX62|IMPA3_HUMAN Golgi-resident adenosine 3,5-bisphosphate 3-phosphatase OS=Homo sapiens OX=9606 GN=BPNT2 PE=1 SV=1			1.7843e+06	1.6138e+06	1004500	455210	1117400		1.8253e+06	1.9418e+06	2.0053e+06		3.2712e+06	2863000	789500				823610		941070	Incresed in MUT_ProE_Baso	0.0217307	0.359861	1.09993	5_5					2_1
P25705	ATP synthase subunit alpha, mitochondrial	ATP5A1	sp|P25705|ATPA_HUMAN ATP synthase subunit alpha, mitochondrial OS=Homo sapiens OX=9606 GN=ATP5F1A PE=1 SV=1			2.6669e+08	235050000	1.9289e+08	2.158e+08	1.8113e+08	199420000	2.6152e+08	2.5719e+08	2.442e+08	2.3692e+08	2.4529e+08	2.6472e+08	387840000	3.1297e+08	3.4098e+08	3.4243e+08	3.7305e+08	3.7731e+08	4.2297e+08	Incresed in MUT_ProE_Baso	0.0220239	0.359861	0.237122	6_6		0.102899	0.726338	0.178479	3_4
Q96PZ0	Pseudouridylate synthase 7 homolog	PUS7	sp|Q96PZ0|PUS7_HUMAN Pseudouridylate synthase 7 homolog OS=Homo sapiens OX=9606 GN=PUS7 PE=1 SV=2			3.427e+06	1.588e+06	1.9213e+06	3.149e+06	2.0449e+06	2.6608e+06	3.3912e+06	3.9004e+06	4168300	2.6163e+06	3.8482e+06	3.2131e+06	1.9854e+06	1.4106e+06	1.54e+06	1008900	776220	1624700	1742100	Incresed in MUT_ProE_Baso	0.0220291	0.359861	0.552588	6_6		0.715088	0.944347	-0.15185	3_4
Q92851	Caspase-10;Caspase-10 subunit p23/17;Caspase-10 subunit p12	CASP10	sp|Q92851|CASPA_HUMAN Caspase-10 OS=Homo sapiens OX=9606 GN=CASP10 PE=1 SV=3			1.2255e+06	1735200	1043000	610920	1.3827e+06	577670	1.7241e+06	2.4164e+06	1.7056e+06		1.7008e+06	1.6367e+06	702890	822520	997820	818000	872820	1.3936e+06	1.201e+06	Incresed in MUT_ProE_Baso	0.0221154	0.359861	0.842185	5_6		0.0799901	0.699114	0.45314	3_4
Q96AG4	Leucine-rich repeat-containing protein 59	LRRC59	sp|Q96AG4|LRC59_HUMAN Leucine-rich repeat-containing protein 59 OS=Homo sapiens OX=9606 GN=LRRC59 PE=1 SV=1			3.5777e+07	3.989e+07	3.024e+07	3.5031e+07	4.1065e+07	2.7968e+07	4.8896e+07	49103000	3.7942e+07	4.8117e+07	3.6508e+07	4.1044e+07	6.5667e+07	6.3011e+07	94443000	6.6748e+07	6.7878e+07	7.9186e+07	6.4284e+07	Incresed in MUT_ProE_Baso	0.0230988	0.369374	0.319903	6_6		0.887364	0.983332	-0.0263521	3_4
Q12797	Aspartyl/asparaginyl beta-hydroxylase	ASPH	sp|Q12797|ASPH_HUMAN Aspartyl/asparaginyl beta-hydroxylase OS=Homo sapiens OX=9606 GN=ASPH PE=1 SV=3			2868200	4468900	2.8793e+06	2540900		3.3084e+06	6.198e+06	6.914e+06	6.7446e+06	3.4433e+06	3.6343e+06	4.2571e+06	3.2853e+06		2059900			3.5946e+06	4.4684e+06	Incresed in MUT_ProE_Baso	0.0232122	0.369374	0.662948	6_5					2_2
P32121	Beta-arrestin-2	ARRB2	sp|P32121|ARRB2_HUMAN Beta-arrestin-2 OS=Homo sapiens OX=9606 GN=ARRB2 PE=1 SV=2			1.031e+06	1.0956e+06		932800	1.6299e+06	1.5538e+06	2.461e+06	1933800	2.4152e+06	2.0982e+06	1.0664e+06	2.13e+06	1.0519e+06	1.6894e+06	1.3464e+06	1.2482e+06	2.0099e+06	1.6262e+06	1.4431e+06	Incresed in MUT_ProE_Baso	0.023322	0.369374	0.679399	6_5		0.14641	0.751798	0.351317	3_4
P51812;Q9UK32	Ribosomal protein S6 kinase alpha-3	RPS6KA3	sp|P51812|KS6A3_HUMAN Ribosomal protein S6 kinase alpha-3 OS=Homo sapiens OX=9606 GN=RPS6KA3 PE=1 SV=1			9.3271e+06	8.341e+06	7.0185e+06	8.0268e+06	8.98e+06	8308800	9.444e+06	8.9794e+06	9.8501e+06	1.0085e+07	8.5743e+06	9.7051e+06	1.617e+07	1.4398e+07	1.3668e+07	15208000	1.4364e+07	1.7281e+07	1.7898e+07	Incresed in MUT_ProE_Baso	0.0233356	0.369374	0.183344	6_6		0.208612	0.787192	0.148442	3_4
Q92896	Golgi apparatus protein 1	GLG1	sp|Q92896|GSLG1_HUMAN Golgi apparatus protein 1 OS=Homo sapiens OX=9606 GN=GLG1 PE=1 SV=2			6.4027e+06	4.5275e+06	6.0713e+06	6.3737e+06	6.8524e+06	5726600	10783000	8.2014e+06	8.009e+06	6.5365e+06	5.8781e+06	10983000	1.0618e+07	8.3418e+06	6.4141e+06	5.3773e+06	5.7019e+06	1.5654e+07	9506600	Incresed in MUT_ProE_Baso	0.0235913	0.371974	0.460571	6_6		0.458542	0.868179	0.348712	3_4
P38159;O75526	RNA-binding motif protein, X chromosome;RNA-binding motif protein, X chromosome, N-terminally processed	RBMX	sp|P38159|RBMX_HUMAN RNA-binding motif protein, X chromosome OS=Homo sapiens OX=9606 GN=RBMX PE=1 SV=3			3.4736e+07	2.4844e+07	3.5494e+07	4.2805e+07	2.1779e+07	35565000	4.395e+07	5.8407e+07	3.3781e+07	4.5208e+07	4.6258e+07	4.2021e+07	64256000	9.4518e+07	7.9642e+07	7.5219e+07	6.6353e+07	5.3883e+07	8.5972e+07	Incresed in MUT_ProE_Baso	0.0240766	0.373447	0.484588	6_6		0.383786	0.857807	-0.202642	3_4
P60174	Triosephosphate isomerase	TPI1	sp|P60174|TPIS_HUMAN Triosephosphate isomerase OS=Homo sapiens OX=9606 GN=TPI1 PE=1 SV=4			196380000	1.3316e+08	1.719e+08	2.1947e+08	1.974e+08	1.8592e+08	229020000	2.3451e+08	2.8235e+08	2.1525e+08	2.0941e+08	205270000	2.589e+08	1.8656e+08	2.4716e+08	3.0869e+08	2.1473e+08	2.1257e+08	3.6094e+08	Incresed in MUT_ProE_Baso	0.0240902	0.373447	0.325711	6_6		0.872881	0.979983	0.0464973	3_4
Q92614	Unconventional myosin-XVIIIa	MYO18A	sp|Q92614|MY18A_HUMAN Unconventional myosin-XVIIIa OS=Homo sapiens OX=9606 GN=MYO18A PE=1 SV=3			2.3732e+06	4266600	2.8747e+06	2.337e+06	3.2227e+06	2.9511e+06	3.1001e+06	3.0759e+06	4.2295e+06	5.7785e+06	6.3416e+06	5.412e+06	5.0042e+06	1650200	3.075e+06	3.3776e+06	4.482e+06	3.5103e+06	5.8966e+06	Incresed in MUT_ProE_Baso	0.0241122	0.373447	0.604667	6_6		0.241842	0.803109	0.572949	3_4
Q96BW9	Phosphatidate cytidylyltransferase, mitochondrial	TAMM41	sp|Q96BW9|TAM41_HUMAN Phosphatidate cytidylyltransferase, mitochondrial OS=Homo sapiens OX=9606 GN=TAMM41 PE=1 SV=2			745900	630500	1.6963e+06	1.3134e+06	2109500	883560	3033000	1640100	1932800	1.7424e+06	1707000	2.1508e+06	963940			448110	630060	599260	1.0351e+06	Incresed in MUT_ProE_Baso	0.0243484	0.373447	0.829502	6_6		0.788582	0.962295	0.153725	3_2
Q9NRW3	DNA dC->dU-editing enzyme APOBEC-3C	APOBEC3C	sp|Q9NRW3|ABC3C_HUMAN DNA dC->dU-editing enzyme APOBEC-3C OS=Homo sapiens OX=9606 GN=APOBEC3C PE=1 SV=2			4.6298e+06	3.2981e+06	2.0403e+06	2.759e+06	2.4955e+06	7.1144e+06	8.3045e+06	3.6629e+06	7.3014e+06	6.5039e+06	4.9445e+06	1.344e+07	5.888e+06	2.0403e+06	2.9922e+06	4.7103e+06	4.5414e+06	1.4931e+07	3.02e+06	Incresed in MUT_ProE_Baso	0.0243491	0.373447	0.995843	6_6		0.361436	0.852382	0.708412	3_4
P08621	U1 small nuclear ribonucleoprotein 70 kDa	SNRNP70	sp|P08621|RU17_HUMAN U1 small nuclear ribonucleoprotein 70 kDa OS=Homo sapiens OX=9606 GN=SNRNP70 PE=1 SV=2			3.1767e+07	3.0963e+07	3.4067e+07	2.6292e+07	2.4541e+07	3.0734e+07	31182000	3.945e+07	3.2513e+07	3.4613e+07	3.6181e+07	3.4903e+07	1.8775e+07	2.7461e+07	19616000	18720000	2.6794e+07	1.7803e+07	2.2352e+07	Incresed in MUT_ProE_Baso	0.0244185	0.373447	0.232592	6_6		0.73053	0.94876	0.0774427	3_4
Q9Y4C8	Probable RNA-binding protein 19	RBM19	sp|Q9Y4C8|RBM19_HUMAN Probable RNA-binding protein 19 OS=Homo sapiens OX=9606 GN=RBM19 PE=1 SV=3			3130200	2.6117e+06	2.6277e+06	2.9168e+06	2.2194e+06	2.598e+06	3.1869e+06	3.789e+06	3.1376e+06	3.3496e+06	3.7315e+06	2.5482e+06	1.8039e+06	2733200	3.1319e+06	1.1489e+06		1814300	1.915e+06	Incresed in MUT_ProE_Baso	0.0244495	0.373447	0.289976	6_6		0.790957	0.963946	-0.138872	2_4
Q5TEJ8	Protein THEMIS2	THEMIS2	sp|Q5TEJ8|THMS2_HUMAN Protein THEMIS2 OS=Homo sapiens OX=9606 GN=THEMIS2 PE=1 SV=1			7.9071e+06	6.0474e+06	4.9223e+06	6.1201e+06	5.2985e+06	4.701e+06	8.6524e+06	7.7812e+06	8648100	5918000	6.3126e+06	10357000	10960000	8.7591e+06	6.5042e+06	1.0225e+07	8.5073e+06	1.6116e+07	1.6238e+07	Incresed in MUT_ProE_Baso	0.0245382	0.373447	0.441742	6_6		0.153935	0.751798	0.546719	3_4
P32780	General transcription factor IIH subunit 1	GTF2H1	sp|P32780|TF2H1_HUMAN General transcription factor IIH subunit 1 OS=Homo sapiens OX=9606 GN=GTF2H1 PE=1 SV=1			1.9629e+06	2.2313e+06	1.8764e+06	1.6466e+06	1.5496e+06	1.6243e+06	2.2376e+06	2110200	2.4557e+06	1938100	1951800	2.2954e+06	1.2633e+06		1.1527e+06	1.7549e+06	1.5666e+06	798610	1.0942e+06	Incresed in MUT_ProE_Baso	0.0246546	0.373447	0.260603	6_6		0.421863	0.868179	-0.300176	3_3
Q9Y6E2	Basic leucine zipper and W2 domain-containing protein 2	BZW2	sp|Q9Y6E2|5MP1_HUMAN eIF5-mimic protein 1 OS=Homo sapiens OX=9606 GN=BZW2 PE=1 SV=1			2.4289e+07	2.9511e+07	1.8342e+07	2.0946e+07	20940000	1.5336e+07	3.0457e+07	2.7589e+07	2.2607e+07	2.8846e+07	2.8589e+07	2.7943e+07	2.8242e+07	3.8385e+07	2.7918e+07	2.5146e+07	23241000	3.854e+07	2.7449e+07	Incresed in MUT_ProE_Baso	0.0249004	0.373447	0.384565	6_6		0.928098	0.989081	-0.0225499	3_4
Q9H0X4	Protein ITFG3	ITFG3	sp|Q9H0X4|F234A_HUMAN Protein FAM234A OS=Homo sapiens OX=9606 GN=FAM234A PE=1 SV=1			1.4456e+06		1685000	1.1507e+06		1059600	1.883e+06	2.0251e+06	1884800	1.3934e+06	1.9101e+06	2.8397e+06	1.4595e+06				1.2827e+06	1671100	920040	Incresed in MUT_ProE_Baso	0.0250356	0.373447	0.56796	6_4					3_1
O14802	DNA-directed RNA polymerase III subunit RPC1	POLR3A	sp|O14802|RPC1_HUMAN DNA-directed RNA polymerase III subunit RPC1 OS=Homo sapiens OX=9606 GN=POLR3A PE=1 SV=2				742110	631840	717290	838290		983980	927130	701020	935120	978940	1.0647e+06	887370		646250	766240	969170	946480	1.3258e+06	Incresed in MUT_ProE_Baso	0.025386	0.376899	0.342968	6_4		0.0753128	0.699114	0.489563	3_3
Q13112	Chromatin assembly factor 1 subunit B	CHAF1B	sp|Q13112|CAF1B_HUMAN Chromatin assembly factor 1 subunit B OS=Homo sapiens OX=9606 GN=CHAF1B PE=1 SV=1			4.3251e+06	3.3386e+06	2917100	4.6256e+06	3693600	4.1313e+06	3.9785e+06	6.3452e+06	4.1868e+06	5.8176e+06	5.113e+06	4.7496e+06	3.5187e+06		3.5272e+06	5.8387e+06	4.2421e+06	5.3435e+06	4.1463e+06	Incresed in MUT_ProE_Baso	0.025575	0.376954	0.38806	6_6		0.666874	0.930106	0.125058	3_3
Q92797	Symplekin	SYMPK	sp|Q92797|SYMPK_HUMAN Symplekin OS=Homo sapiens OX=9606 GN=SYMPK PE=1 SV=2			6.4699e+06	6.0743e+06	6.0916e+06	5.2191e+06	7.4081e+06	6.237e+06	7.189e+06	7.2254e+06	7.5836e+06	6.8338e+06	7.2534e+06	6.5402e+06	8.3834e+06	7.5444e+06	8.3628e+06	7.2303e+06	8.4707e+06	8.3959e+06	8.4515e+06	Incresed in MUT_ProE_Baso	0.0262288	0.379556	0.190899	6_6		0.170477	0.76583	0.101879	3_4
P46087	Probable 28S rRNA (cytosine(4447)-C(5))-methyltransferase	NOP2	sp|P46087|NOP2_HUMAN Probable 28S rRNA (cytosine(4447)-C(5))-methyltransferase OS=Homo sapiens OX=9606 GN=NOP2 PE=1 SV=2			1.3121e+07	7.3487e+06	1.032e+07	9.8694e+06	4864900	7.4424e+06	1.0834e+07	1.5191e+07	1.4302e+07	1.2234e+07	12248000	1.0858e+07	8.9823e+06	1.143e+07	8.2643e+06	8.9173e+06	8.7982e+06	8.0321e+06	6.0842e+06	Incresed in MUT_ProE_Baso	0.0264084	0.379556	0.571494	6_6		0.150384	0.751798	-0.305317	3_4
P08238;Q58FF7	Heat shock protein HSP 90-beta	HSP90AB1	sp|P08238|HS90B_HUMAN Heat shock protein HSP 90-beta OS=Homo sapiens OX=9606 GN=HSP90AB1 PE=1 SV=4			4.5599e+08	5.4543e+08	4.5168e+08	4.3109e+08	4.4892e+08	4.5832e+08	4.8244e+08	6.3848e+08	569900000	4.5922e+08	6.6904e+08	5.4604e+08	3.9295e+08	4.2338e+08	4.4698e+08	4.4038e+08	4.4689e+08	4.2993e+08	4.8471e+08	Incresed in MUT_ProE_Baso	0.0265232	0.379556	0.260581	6_6		0.218627	0.789416	0.0915666	3_4
Q86W42	THO complex subunit 6 homolog	THOC6	sp|Q86W42|THOC6_HUMAN THO complex subunit 6 homolog OS=Homo sapiens OX=9606 GN=THOC6 PE=1 SV=1			6.8471e+06	4.9503e+06	3.4562e+06	6.3759e+06	4455600	3.6039e+06	8.4927e+06	6.9096e+06	6.1721e+06		6.0381e+06	7.2616e+06	6.4338e+06	7.6037e+06	5.0594e+06	4.9835e+06	4.2684e+06	8.4066e+06	6.0624e+06	Incresed in MUT_ProE_Baso	0.0268015	0.381219	0.53266	5_6		0.945022	0.989081	0.0212444	3_4
Q9NX76	CKLF-like MARVEL transmembrane domain-containing protein 6	CMTM6	sp|Q9NX76|CKLF6_HUMAN CKLF-like MARVEL transmembrane domain-containing protein 6 OS=Homo sapiens OX=9606 GN=CMTM6 PE=1 SV=1			2.9127e+06				749300		9.2126e+06	5.8195e+06	5.3777e+06	3.7803e+06		5.1747e+06							5.0265e+06	Incresed in MUT_ProE_Baso	0.0269919	0.381985	1.92931	5_2					1_0
P08648	Integrin alpha-5;Integrin alpha-5 heavy chain;Integrin alpha-5 light chain	ITGA5	sp|P08648|ITA5_HUMAN Integrin alpha-5 OS=Homo sapiens OX=9606 GN=ITGA5 PE=1 SV=2				2.3425e+06	2.4936e+06		1360400	1521100	6.0718e+06	3.745e+06	4.3226e+06	5.0148e+06		1856900			1238800		441730	727210	3.4474e+06	Incresed in MUT_ProE_Baso	0.0270432	0.381985	1.06876	5_4					3_1
Q92619	Minor histocompatibility protein HA-1;Minor histocompatibility antigen HA-1	HMHA1	sp|Q92619|HMHA1_HUMAN Rho GTPase-activating protein 45 OS=Homo sapiens OX=9606 GN=ARHGAP45 PE=1 SV=2			7.9881e+06	2.6308e+06	5.1325e+06	4.4935e+06	3.3021e+06		6.3441e+06	8.1763e+06	1.1695e+07	8.802e+06		6.1046e+06		3652700				5.0608e+06	8.0498e+06	Incresed in MUT_ProE_Baso	0.0276645	0.386944	0.869635	5_5					2_1
O43299	AP-5 complex subunit zeta-1	AP5Z1	sp|O43299|AP5Z1_HUMAN AP-5 complex subunit zeta-1 OS=Homo sapiens OX=9606 GN=AP5Z1 PE=1 SV=2			549250		421750		750690		1.2432e+06	777220	752700		1.1071e+06	1.474e+06	826060		756890	521030	637320		677730	Incresed in MUT_ProE_Baso	0.0276796	0.386944	0.890663	5_3		0.819041	0.967447	-0.0662013	2_3
P56192	Methionine--tRNA ligase, cytoplasmic	MARS	sp|P56192|SYMC_HUMAN Methionine--tRNA ligase, cytoplasmic OS=Homo sapiens OX=9606 GN=MARS1 PE=1 SV=2			2.1078e+07	19631000	1.8672e+07	2.1744e+07	19517000	1.6068e+07	1.9668e+07	2.6103e+07	2.2178e+07	23098000	20809000	2.4728e+07	17987000	2.1674e+07	1.8815e+07	2.0294e+07	2.5125e+07	1.5469e+07	2.0579e+07	Incresed in MUT_ProE_Baso	0.0281696	0.388645	0.226838	6_6		0.893358	0.985145	0.025928	3_4
P49590	Probable histidine--tRNA ligase, mitochondrial	HARS2	sp|P49590|SYHM_HUMAN Histidine--tRNA ligase, mitochondrial OS=Homo sapiens OX=9606 GN=HARS2 PE=1 SV=1			1464700	2.2539e+06	1.5456e+06	1.3832e+06	2.8245e+06	1834300	2.1893e+06	2168500	2.9768e+06	2.3616e+06	2.5895e+06	3.6708e+06	1.0519e+06		1.6055e+06		2.6864e+06	970540	2824700	Incresed in MUT_ProE_Baso	0.0287376	0.389682	0.519505	6_6		0.458958	0.868179	0.5822	3_2
Q9UQ35	Serine/arginine repetitive matrix protein 2	SRRM2	sp|Q9UQ35|SRRM2_HUMAN Serine/arginine repetitive matrix protein 2 OS=Homo sapiens OX=9606 GN=SRRM2 PE=1 SV=2			6.039e+06	6.0724e+06	6.0074e+06	6.771e+06	6.4037e+06	5.843e+06	6.4612e+06	6.8771e+06	6.161e+06	6824700	7.9433e+06	7.1273e+06	9.2662e+06	8.4788e+06	1.3764e+07	11647000	8.6072e+06	7906900	7.088e+06	Incresed in MUT_ProE_Baso	0.0289912	0.390791	0.153721	6_6		0.0817501	0.699114	-0.433793	3_4
O00567	Nucleolar protein 56	NOP56	sp|O00567|NOP56_HUMAN Nucleolar protein 56 OS=Homo sapiens OX=9606 GN=NOP56 PE=1 SV=4			3.5228e+07	33202000	4.0216e+07	4.0525e+07	32649000	4.2213e+07	4.1505e+07	4.5614e+07	5.1059e+07	3.9257e+07	4.197e+07	4.1125e+07	5.7632e+07	5.1803e+07	3.056e+07	5.5854e+07	3.5399e+07	3.5623e+07	4.6593e+07	Incresed in MUT_ProE_Baso	0.0290115	0.390791	0.219658	6_6		0.343173	0.843531	-0.289426	3_4
P09874	Poly [ADP-ribose] polymerase 1	PARP1	sp|P09874|PARP1_HUMAN Poly [ADP-ribose] polymerase 1 OS=Homo sapiens OX=9606 GN=PARP1 PE=1 SV=4			4.0878e+07	3.0324e+07	4.2177e+07	4.2691e+07	4.3975e+07	45357000	5.0481e+07	4.6197e+07	44437000	4.5082e+07	5.3143e+07	4.9357e+07	4.1155e+07	5.3665e+07	34138000	3.7501e+07	3.5467e+07	3.6499e+07	3.5753e+07	Incresed in MUT_ProE_Baso	0.0295689	0.395666	0.243468	6_6		0.302119	0.822779	-0.191706	3_4
Q14997	Proteasome activator complex subunit 4	PSME4	sp|Q14997|PSME4_HUMAN Proteasome activator complex subunit 4 OS=Homo sapiens OX=9606 GN=PSME4 PE=1 SV=2			3.9586e+06	2072800	3.9614e+06	4.2895e+06	4.9335e+06	2.816e+06	4.1325e+06	4.5392e+06	5.971e+06	5.8004e+06	5.3539e+06	4.8992e+06	2.8279e+06	3.5648e+06	3.1026e+06	3.0675e+06	4.0578e+06	1651600	3.8552e+06	Incresed in MUT_ProE_Baso	0.0297079	0.395666	0.522844	6_6		0.828945	0.968635	-0.0822341	3_4
Q7L2J0	7SK snRNA methylphosphate capping enzyme	MEPCE	sp|Q7L2J0|MEPCE_HUMAN 7SK snRNA methylphosphate capping enzyme OS=Homo sapiens OX=9606 GN=MEPCE PE=1 SV=1			2.57e+06	2.2037e+06	2.1821e+06	2.2967e+06	2.1391e+06	2.4689e+06	3.1102e+06	2.545e+06	2.3255e+06	2.6569e+06	2.4589e+06	3325600	2826500	3673400	2.3113e+06	2.0393e+06	3.188e+06	2.6694e+06	2365800	Incresed in MUT_ProE_Baso	0.029804	0.395666	0.235956	6_6		0.873831	0.979983	0.0406039	3_4
Q6NVY1	3-hydroxyisobutyryl-CoA hydrolase, mitochondrial	HIBCH	sp|Q6NVY1|HIBCH_HUMAN 3-hydroxyisobutyryl-CoA hydrolase, mitochondrial OS=Homo sapiens OX=9606 GN=HIBCH PE=1 SV=2			6.7516e+06	4915800	8.7262e+06	6.2009e+06	5.6589e+06	5.9531e+06	6.3515e+06	7.543e+06	9.5797e+06	8.2719e+06	7.8081e+06	9.3273e+06	5.3204e+06	7.1196e+06	5.6444e+06	5.5219e+06	5.5399e+06	7.6487e+06	6.0041e+06	Incresed in MUT_ProE_Baso	0.03001	0.395666	0.365369	6_6		0.51977	0.888814	0.112345	3_4
Q96RS6	NudC domain-containing protein 1	NUDCD1	sp|Q96RS6|NUDC1_HUMAN NudC domain-containing protein 1 OS=Homo sapiens OX=9606 GN=NUDCD1 PE=1 SV=2			3.7334e+06	3.2021e+06	4.3923e+06	3.8955e+06	3.569e+06	3.6816e+06	3.7502e+06	5.1593e+06	6.0112e+06	4.6274e+06	5.586e+06	3689400	4.3371e+06	2770700	5.2868e+06	5.2434e+06	5.4315e+06	7.9802e+06	7.6451e+06	Incresed in MUT_ProE_Baso	0.0301565	0.395666	0.340842	6_6		0.0663534	0.691676	0.695801	3_4
P21127;Q13882	Cyclin-dependent kinase 11B	CDK11B	sp|P21127|CD11B_HUMAN Cyclin-dependent kinase 11B OS=Homo sapiens OX=9606 GN=CDK11B PE=1 SV=4			7.8407e+06	7.3707e+06	7.4414e+06	6.9154e+06	5.5562e+06	6.5231e+06	9.167e+06	8.274e+06	8.1935e+06	7.9201e+06	6.891e+06	8.256e+06	1.0315e+07	1.3404e+07	1.0802e+07	8.9538e+06	1.3817e+07	8.3687e+06	8.0324e+06	Incresed in MUT_ProE_Baso	0.0302488	0.395666	0.22956	6_6		0.604756	0.916473	-0.140345	3_4
Q9BWF3	RNA-binding protein 4	RBM4	sp|Q9BWF3|RBM4_HUMAN RNA-binding protein 4 OS=Homo sapiens OX=9606 GN=RBM4 PE=1 SV=1			7.6089e+06	4519400	4.8625e+06	8.037e+06	6.4655e+06	6.7998e+06	1.357e+07	6687700	7.621e+06	7.0091e+06	1.1083e+07	1.1474e+07	1.0229e+07	1.1563e+07	1.2696e+07	1.2237e+07	1.1028e+07	1.5364e+07	6.4423e+06	Incresed in MUT_ProE_Baso	0.0305955	0.396448	0.563869	6_6		0.599049	0.915131	-0.177327	3_4
Q9UPN7	Serine/threonine-protein phosphatase 6 regulatory subunit 1	PPP6R1	sp|Q9UPN7|PP6R1_HUMAN Serine/threonine-protein phosphatase 6 regulatory subunit 1 OS=Homo sapiens OX=9606 GN=PPP6R1 PE=1 SV=5			7.3274e+06	7.8526e+06	6.9605e+06	9.9323e+06	8566800	6.4229e+06	9.3536e+06	9.0746e+06	1.3794e+07	8.5087e+06	1.1387e+07	8.7302e+06	4.6945e+06	7.2498e+06	3.1889e+06	3228600	4.935e+06	7630500	5.2493e+06	Incresed in MUT_ProE_Baso	0.0306984	0.396448	0.36297	6_6		0.298274	0.817664	0.429098	3_4
Q8IXB1	DnaJ homolog subfamily C member 10	DNAJC10	sp|Q8IXB1|DJC10_HUMAN DnaJ homolog subfamily C member 10 OS=Homo sapiens OX=9606 GN=DNAJC10 PE=1 SV=2			1327600	1.3212e+06	1.8884e+06	2.5924e+06	1116600	1.8835e+06	1.9845e+06	3.5605e+06	2.5314e+06	2.0342e+06	2.0542e+06	2.5357e+06	2.5848e+06	3.4903e+06	996610	924160	1.5206e+06	2.1345e+06	3.5527e+06	Incresed in MUT_ProE_Baso	0.0313733	0.401067	0.56526	6_6		0.55111	0.895976	0.412138	3_4
P52888	Thimet oligopeptidase	THOP1	sp|P52888|THOP1_HUMAN Thimet oligopeptidase OS=Homo sapiens OX=9606 GN=THOP1 PE=1 SV=2			1.2099e+07	1.3318e+07	1.1446e+07	1.6222e+07	11053000	1.1317e+07	1.6746e+07	14924000	1.826e+07	16588000	1.3753e+07	1.2441e+07	9.8326e+06	1.6045e+07	11307000	2.0671e+07	1.5289e+07	1.1565e+07	11575000	Incresed in MUT_ProE_Baso	0.0317552	0.403689	0.298523	6_6		0.699495	0.938977	-0.126224	3_4
Q3MHD2	Protein LSM12 homolog	LSM12	sp|Q3MHD2|LSM12_HUMAN Protein LSM12 homolog OS=Homo sapiens OX=9606 GN=LSM12 PE=1 SV=2				4.8325e+06		4654700	4.3031e+06	3.3065e+06	5.2388e+06	6.8827e+06	4.8655e+06	5.8372e+06	5.4124e+06	4.7098e+06	5.7936e+06	1.0152e+07		5.4938e+06	7.6162e+06	1.2877e+07	7.9122e+06	Incresed in MUT_ProE_Baso	0.0320471	0.404617	0.3648	6_4		0.322843	0.837635	0.421306	3_3
O43765	Small glutamine-rich tetratricopeptide repeat-containing protein alpha	SGTA	sp|O43765|SGTA_HUMAN Small glutamine-rich tetratricopeptide repeat-containing protein alpha OS=Homo sapiens OX=9606 GN=SGTA PE=1 SV=1			1.6228e+07	1.2106e+07	8.8262e+06	11706000	1.1259e+07	1.3966e+07	15868000	1.6562e+07	1.6947e+07	1.5355e+07	1.533e+07	1.2532e+07	17370000	1.4149e+07	13236000	1.7701e+07	1.4837e+07	1.4228e+07	16916000	Incresed in MUT_ProE_Baso	0.0322955	0.404617	0.340232	6_6		0.895412	0.985684	-0.0192921	3_4
P06576	ATP synthase subunit beta, mitochondrial	ATP5B	sp|P06576|ATPB_HUMAN ATP synthase subunit beta, mitochondrial OS=Homo sapiens OX=9606 GN=ATP5F1B PE=1 SV=3			1.6434e+08	1.342e+08	1.4308e+08	1.573e+08	1.7668e+08	1.2438e+08	1.8663e+08	2.1965e+08	1.6059e+08	1.4902e+08	1.8368e+08	1.9225e+08	2.7311e+08	3.456e+08	2.6955e+08	2.8613e+08	3.3861e+08	3.0587e+08	3.0981e+08	Incresed in MUT_ProE_Baso	0.0326076	0.404617	0.277859	6_6		0.301385	0.822118	0.121523	3_4
Q9UI09	NADH dehydrogenase [ubiquinone] 1 alpha subcomplex subunit 12	NDUFA12	sp|Q9UI09|NDUAC_HUMAN NADH dehydrogenase [ubiquinone] 1 alpha subcomplex subunit 12 OS=Homo sapiens OX=9606 GN=NDUFA12 PE=1 SV=1			9.2221e+06	5.6416e+06	8.4753e+06	8.6196e+06	7.7631e+06	5.3749e+06	1.4185e+07	8.8585e+06	8.4846e+06	1.025e+07	8.171e+06	1.3288e+07	1.8979e+07	4.5585e+06	1.1762e+07	8.7295e+06	2.156e+07	12318000	1.6158e+07	Incresed in MUT_ProE_Baso	0.0326178	0.404617	0.483894	6_6		0.231286	0.80168	0.743173	3_4
P61086	Ubiquitin-conjugating enzyme E2 K	UBE2K	sp|P61086|UBE2K_HUMAN Ubiquitin-conjugating enzyme E2 K OS=Homo sapiens OX=9606 GN=UBE2K PE=1 SV=3			3.0705e+07	3.0631e+07	3.191e+07	3.0008e+07	2.1695e+07	2.5598e+07	2.9217e+07	3.5625e+07	3.2445e+07	4.1615e+07	3.2011e+07	3.5681e+07	3.0308e+07	4.3212e+07	29713000	3.1764e+07	1.9576e+07	2.429e+07	2.6672e+07	Incresed in MUT_ProE_Baso	0.0329324	0.404617	0.280384	6_6	Decreased in MUT_Poly	0.0391365	0.680882	-0.515813	3_4
Q16658	Fascin	FSCN1	sp|Q16658|FSCN1_HUMAN Fascin OS=Homo sapiens OX=9606 GN=FSCN1 PE=1 SV=3			14989000	5.6195e+06	5.4514e+06	1.6524e+07	11129000	4.2455e+06	2.291e+07	9.402e+06	1.5837e+07	17057000	14549000	3.1411e+07	1.4998e+07	2.3695e+06	1.9579e+06	7.5482e+06	10635000	3.1828e+07	7.9374e+06	Incresed in MUT_ProE_Baso	0.0330404	0.404617	1.03548	6_6		0.173805	0.766459	1.53803	3_4
P00352	Retinal dehydrogenase 1	ALDH1A1	sp|P00352|AL1A1_HUMAN Aldehyde dehydrogenase 1A1 OS=Homo sapiens OX=9606 GN=ALDH1A1 PE=1 SV=2			1.1049e+07	8.0293e+06	5.7653e+06	3.9315e+06	3680800	3072100	7.0752e+06	1.8443e+07	14673000	8.1834e+06	5.0713e+07	7.1437e+06	48740000	1.8933e+06	536930	1.1189e+06	3.5301e+07	10931000	2.9783e+07	Incresed in MUT_ProE_Baso	0.0331898	0.404617	1.32728	6_6		0.142945	0.751798	3.04793	3_4
P38117	Electron transfer flavoprotein subunit beta	ETFB	sp|P38117|ETFB_HUMAN Electron transfer flavoprotein subunit beta OS=Homo sapiens OX=9606 GN=ETFB PE=1 SV=3			3.2141e+07	3.4356e+07	28311000	3.4041e+07	3.2224e+07	3.6304e+07	4.9131e+07	3.2313e+07	4.3458e+07	3.9268e+07	3.5389e+07	3.6877e+07	113290000	1.2443e+08	1.1045e+08	9.69e+07	1.1899e+08	7.0253e+07	7.7634e+07	Incresed in MUT_ProE_Baso	0.033311	0.404617	0.250978	6_6		0.156852	0.751798	-0.356252	3_4
P36405	ADP-ribosylation factor-like protein 3	ARL3	sp|P36405|ARL3_HUMAN ADP-ribosylation factor-like protein 3 OS=Homo sapiens OX=9606 GN=ARL3 PE=1 SV=2			3.373e+06	3.3247e+06	4.747e+06	3.4841e+06	4.0035e+06	3.2562e+06	3.4737e+06	5.5341e+06	4.9984e+06	6.627e+06	4.4809e+06	4.2558e+06	3.1333e+06	3.1408e+06	1960200	2.5772e+06	1.8748e+06	1.3141e+06	1909000	Incresed in MUT_ProE_Baso	0.0334197	0.404617	0.388059	6_6	Decreased in MUT_Poly	0.0394733	0.680882	-0.664362	3_4
Q8IXK0	Polyhomeotic-like protein 2	PHC2	sp|Q8IXK0|PHC2_HUMAN Polyhomeotic-like protein 2 OS=Homo sapiens OX=9606 GN=PHC2 PE=1 SV=1			936950	1080300		796350	916890	799430		1.4491e+06		1.6492e+06	1641900	844580								Incresed in MUT_ProE_Baso	0.0337746	0.4077	0.583986	4_5					0_0
Q15418	Ribosomal protein S6 kinase alpha-1	RPS6KA1	sp|Q15418|KS6A1_HUMAN Ribosomal protein S6 kinase alpha-1 OS=Homo sapiens OX=9606 GN=RPS6KA1 PE=1 SV=2			6.5384e+06	4.754e+06	5421100	4.6839e+06	3.8982e+06	3.4514e+06	6.5143e+06	5.848e+06	6.5009e+06	5.6336e+06	5.0387e+06	7.3891e+06	4.9173e+06	5.5443e+06	3.6667e+06	3.8705e+06	4.3414e+06	2.9726e+06	4.3055e+06	Incresed in MUT_ProE_Baso	0.0341879	0.411469	0.381723	6_6		0.379569	0.857242	-0.216946	3_4
Q9H9A6	Leucine-rich repeat-containing protein 40	LRRC40	sp|Q9H9A6|LRC40_HUMAN Leucine-rich repeat-containing protein 40 OS=Homo sapiens OX=9606 GN=LRRC40 PE=1 SV=1			3.6255e+06	2.1462e+06	5.4492e+06	3.4433e+06	3.9656e+06	4.4919e+06	4.5989e+06	5.4524e+06	4.9757e+06	5.349e+06	4.9499e+06	5.4133e+06	5.2028e+06	6.0685e+06	3.9048e+06	6619300	6.185e+06	7.6073e+06	4212400	Incresed in MUT_ProE_Baso	0.0343734	0.41248	0.463598	6_6		0.68104	0.935626	0.125461	3_4
Q9NP61	ADP-ribosylation factor GTPase-activating protein 3	ARFGAP3	sp|Q9NP61|ARFG3_HUMAN ADP-ribosylation factor GTPase-activating protein 3 OS=Homo sapiens OX=9606 GN=ARFGAP3 PE=1 SV=1			1.4914e+06	1.5793e+06	1224200	1.8458e+06	1424700	2.1359e+06	2.0261e+06	1.6554e+06		2.563e+06	2.0871e+06	2.2041e+06	2.4625e+06	2.6214e+06	1.5163e+06	2308700	2.0103e+06	1577300	933500	Incresed in MUT_ProE_Baso	0.0349399	0.413854	0.391492	5_6		0.141499	0.751798	-0.602661	3_4
O95822	Malonyl-CoA decarboxylase, mitochondrial	MLYCD	sp|O95822|DCMC_HUMAN Malonyl-CoA decarboxylase, mitochondrial OS=Homo sapiens OX=9606 GN=MLYCD PE=1 SV=3			1429000	1004800	1.4632e+06	1.1597e+06	1.1648e+06	1.1195e+06	2.2951e+06	2124700	1.6621e+06		2166700	1.0003e+06	978390			550240	866850	986810	900790	Incresed in MUT_ProE_Baso	0.0351186	0.413854	0.548996	5_6		0.386186	0.857807	0.321346	3_2
P34932	Heat shock 70 kDa protein 4	HSPA4	sp|P34932|HSP74_HUMAN Heat shock 70 kDa protein 4 OS=Homo sapiens OX=9606 GN=HSPA4 PE=1 SV=4			6.2847e+07	5.9751e+07	6.1167e+07	5.6115e+07	59497000	5.3725e+07	5.7042e+07	7.5075e+07	6.5228e+07	6.9102e+07	6.3838e+07	6.3787e+07	3.5621e+07	3.0578e+07	3.3692e+07	3.2897e+07	3.6359e+07	2.8967e+07	3.9937e+07	Incresed in MUT_ProE_Baso	0.0352068	0.413854	0.155316	6_6		0.609306	0.919312	0.0692535	3_4
P50991	T-complex protein 1 subunit delta	CCT4	sp|P50991|TCPD_HUMAN T-complex protein 1 subunit delta OS=Homo sapiens OX=9606 GN=CCT4 PE=1 SV=4			6.0692e+07	5.9669e+07	7.2124e+07	7.0111e+07	6.9615e+07	6.6437e+07	6.7388e+07	8.34e+07	8.4206e+07	7.1075e+07	1.0147e+08	7.01e+07	7.9668e+07	9.8213e+07	8.4746e+07	1.0778e+08	113250000	9.6141e+07	9.9983e+07	Incresed in MUT_ProE_Baso	0.0352947	0.413854	0.249701	6_6		0.273376	0.812376	0.161989	3_4
Q9Y3F4	Serine-threonine kinase receptor-associated protein	STRAP	sp|Q9Y3F4|STRAP_HUMAN Serine-threonine kinase receptor-associated protein OS=Homo sapiens OX=9606 GN=STRAP PE=1 SV=1			46626000	5.0064e+07	4.586e+07	3.8119e+07	4.1071e+07	3.3618e+07	5.0903e+07	4.6963e+07	4.4977e+07	5.2597e+07	5.2469e+07	4.938e+07	25310000	3.0018e+07	2.5497e+07	2.3589e+07	25560000	24463000	22158000	Incresed in MUT_ProE_Baso	0.0353017	0.413854	0.229804	6_6		0.308367	0.831557	-0.114389	3_4
Q8IY95	Transmembrane protein 192	TMEM192	sp|Q8IY95|TM192_HUMAN Transmembrane protein 192 OS=Homo sapiens OX=9606 GN=TMEM192 PE=1 SV=1				1.7261e+06	1.5882e+06	2.1712e+06	1.2416e+06	2059700	2.4682e+06	1.788e+06	2381100		2473100	2.8891e+06	2.0748e+06			1875300	3.0645e+06	2.1074e+06	2.0525e+06	Incresed in MUT_ProE_Baso	0.035941	0.420138	0.460468	5_5		0.365617	0.855981	0.262786	3_2
Q8TF05	Serine/threonine-protein phosphatase 4 regulatory subunit 1	PPP4R1	sp|Q8TF05|PP4R1_HUMAN Serine/threonine-protein phosphatase 4 regulatory subunit 1 OS=Homo sapiens OX=9606 GN=PPP4R1 PE=1 SV=1			2253000	2.641e+06	3.0474e+06	2.8014e+06	2.1646e+06	2.0916e+06	3.2263e+06	3.3518e+06	3.0898e+06	2.4418e+06	2.759e+06	4121900	5671100	4.8051e+06	3.2712e+06	3.1309e+06	3.9068e+06	4.4251e+06	3.6316e+06	Incresed in MUT_ProE_Baso	0.0361153	0.42057	0.335394	6_6		0.88174	0.982999	-0.0403805	3_4
P17813	Endoglin	ENG	sp|P17813|EGLN_HUMAN Endoglin OS=Homo sapiens OX=9606 GN=ENG PE=1 SV=2			5.1631e+06	2.7267e+06	2653600	3.7314e+06	3.6854e+06	3.2793e+06	6.1072e+06	5.425e+06	4.6602e+06		3.4814e+06	5.0517e+06	7.9948e+06	4.6639e+06	2.24e+06	3.4914e+06		5.7436e+06	5.7849e+06	Incresed in MUT_ProE_Baso	0.0363379	0.42057	0.495014	5_6		0.452244	0.868179	0.480148	2_4
Q9Y295	Developmentally-regulated GTP-binding protein 1	DRG1	sp|Q9Y295|DRG1_HUMAN Developmentally-regulated GTP-binding protein 1 OS=Homo sapiens OX=9606 GN=DRG1 PE=1 SV=1			1.4017e+07	1.75e+07	1.8949e+07	1.663e+07	1.6931e+07	2.1247e+07	17482000	2.1383e+07	2.2199e+07	19938000	2.0132e+07	2.2309e+07	8.6813e+06	1.1595e+07	1.0919e+07	9.2105e+06	10154000	7.5987e+06	1.0501e+07	Incresed in MUT_ProE_Baso	0.0365991	0.42057	0.23635	6_6		0.562597	0.899489	-0.10562	3_4
Q13685	Angio-associated migratory cell protein	AAMP	sp|Q13685|AAMP_HUMAN Angio-associated migratory cell protein OS=Homo sapiens OX=9606 GN=AAMP PE=1 SV=2			7.7879e+06	6.7756e+06	4.7036e+06	5.177e+06	2.8636e+06	3.942e+06	7.8648e+06	8.9807e+06	7.6073e+06	6.6134e+06	9.7017e+06	5.1884e+06	3.4647e+06	1369200	1.5565e+06	3.8707e+06	5.9783e+06	3.8955e+06	4.0452e+06	Incresed in MUT_ProE_Baso	0.037284	0.42057	0.604053	6_6		0.100693	0.721187	0.976677	3_4
P35221;Q9UI47	Catenin alpha-1	CTNNA1	sp|P35221|CTNA1_HUMAN Catenin alpha-1 OS=Homo sapiens OX=9606 GN=CTNNA1 PE=1 SV=1			1.1296e+07	9.1662e+06	9.6804e+06	1.193e+07	8.4884e+06	8.8646e+06	9.8832e+06	1.254e+07	1.2051e+07	1.3198e+07	10844000	17916000	1.3576e+07	1.0548e+07	11119000	9.9872e+06	7.0722e+06	10768000	11458000	Incresed in MUT_ProE_Baso	0.037289	0.42057	0.348262	6_6		0.329619	0.837806	-0.232856	3_4
Q9UKL0;Q8IZ40	REST corepressor 1	RCOR1	sp|Q9UKL0|RCOR1_HUMAN REST corepressor 1 OS=Homo sapiens OX=9606 GN=RCOR1 PE=1 SV=2			5.1279e+06	3.7688e+06	4.9361e+06	7.8838e+06	8.4334e+06	4.2033e+06	8.4468e+06	6.5087e+06	7.9871e+06	6.3565e+06	8.737e+06	9.4933e+06	5.1895e+06	4.5475e+06	4.0064e+06	5.1569e+06	4.6278e+06	3.524e+06	4.5933e+06	Incresed in MUT_ProE_Baso	0.0374136	0.42057	0.519726	6_6		0.34532	0.84431	-0.156679	3_4
P49748	Very long-chain specific acyl-CoA dehydrogenase, mitochondrial	ACADVL	sp|P49748|ACADV_HUMAN Very long-chain specific acyl-CoA dehydrogenase, mitochondrial OS=Homo sapiens OX=9606 GN=ACADVL PE=1 SV=1			3.3967e+07	27555000	2.7606e+07	3.4478e+07	3.4434e+07	3.4689e+07	4.0753e+07	2.8957e+07	4.7455e+07	4.3522e+07	4.5308e+07	3.4885e+07	6.1997e+07	4.4003e+07	4.9086e+07	5.8376e+07	7.4124e+07	5.9163e+07	8.5318e+07	Incresed in MUT_ProE_Baso	0.0374369	0.42057	0.309346	6_6		0.0616454	0.691676	0.44654	3_4
Q92990	Glomulin	GLMN	sp|Q92990|GLMN_HUMAN Glomulin OS=Homo sapiens OX=9606 GN=GLMN PE=1 SV=2			3.391e+06	4.7462e+06	4.1816e+06	3.246e+06	4.832e+06	3.3878e+06	4.122e+06	8.8514e+06	5.0142e+06	6.0042e+06	6.9686e+06	3.9259e+06	4.1452e+06	4.5102e+06	3.0363e+06	4.2963e+06	1.9805e+06	4.3979e+06	5.3866e+06	Incresed in MUT_ProE_Baso	0.0374589	0.42057	0.511827	6_6		0.754524	0.955128	-0.131826	3_4
Q8N1G4	Leucine-rich repeat-containing protein 47	LRRC47	sp|Q8N1G4|LRC47_HUMAN Leucine-rich repeat-containing protein 47 OS=Homo sapiens OX=9606 GN=LRRC47 PE=1 SV=1			8.9401e+06	6.8892e+06	8.7926e+06	9.4479e+06	7.2401e+06	5.5799e+06	9.2258e+06	8.5853e+06	10470000	10909000	1.0268e+07	8.4748e+06	8.665e+06	5.721e+06	7.4751e+06	7.3221e+06	9.4996e+06	5.8333e+06	11068000	Incresed in MUT_ProE_Baso	0.0375801	0.42057	0.321547	6_6		0.431962	0.868179	0.23538	3_4
P10515	Dihydrolipoyllysine-residue acetyltransferase component of pyruvate dehydrogenase complex, mitochondrial	DLAT	sp|P10515|ODP2_HUMAN Dihydrolipoyllysine-residue acetyltransferase component of pyruvate dehydrogenase complex, mitochondrial OS=Homo sapiens OX=9606 GN=DLAT PE=1 SV=3			7.0738e+06	4.0084e+06	5135500	10026000	6.2256e+06	5.8213e+06	10369000	7.846e+06	1.0914e+07	8.0735e+06	7.079e+06	8.2038e+06	15084000	1.832e+07	16887000	1.4607e+07	1.7909e+07	1.3498e+07	2.0978e+07	Incresed in MUT_ProE_Baso	0.0380337	0.421583	0.49601	6_6		0.642498	0.927865	0.0885163	3_4
Q13643	Four and a half LIM domains protein 3	FHL3	sp|Q13643|FHL3_HUMAN Four and a half LIM domains protein 3 OS=Homo sapiens OX=9606 GN=FHL3 PE=1 SV=4			1.8394e+06	1.6026e+06	3.0091e+06	3220500	2.2292e+06	3.5986e+06	3.51e+06	2.9291e+06	4.0412e+06	4.5479e+06	3.634e+06	2.923e+06	1.6223e+06	3.6139e+06	3.3983e+06	4.1293e+06	2.3911e+06		3.1166e+06	Incresed in MUT_ProE_Baso	0.0381948	0.422218	0.521782	6_6		0.777839	0.960352	-0.141753	2_4
P51580	Thiopurine S-methyltransferase	TPMT	sp|P51580|TPMT_HUMAN Thiopurine S-methyltransferase OS=Homo sapiens OX=9606 GN=TPMT PE=1 SV=1			2.4254e+06	3378600	1.9071e+06	2.1624e+06	1.8984e+06	2.8568e+06	3007200	4165200	3.7063e+06	2.582e+06	2479400	4.3014e+06	2.1797e+06	1446100		1.3933e+06	2350700	2.942e+06	2680600	Incresed in MUT_ProE_Baso	0.0385098	0.424547	0.467038	6_6	Incresed in MUT_Poly	0.0380761	0.680882	0.692547	3_3
Q9UN37	Vacuolar protein sorting-associated protein 4A	VPS4A	sp|Q9UN37|VPS4A_HUMAN Vacuolar protein sorting-associated protein 4A OS=Homo sapiens OX=9606 GN=VPS4A PE=1 SV=1			5.7343e+07	4.4381e+07	3.0441e+07	5.1048e+07	5.6245e+07	2.9104e+07	78039000	5.1025e+07	5.0438e+07	5.7554e+07	6.2974e+07	6.6489e+07	83162000	6.5488e+07	26345000	9.7272e+07	4.7884e+07	3.8285e+07	5.0538e+07	Incresed in MUT_ProE_Baso	0.0388026	0.426619	0.483721	6_6		0.433037	0.868179	-0.43378	3_4
Q99873;Q9NR22	Protein arginine N-methyltransferase 1	PRMT1	sp|Q99873|ANM1_HUMAN Protein arginine N-methyltransferase 1 OS=Homo sapiens OX=9606 GN=PRMT1 PE=1 SV=3			2.9039e+07	22422000	21988000	3.1901e+07	2.3592e+07	3.6553e+07	3.6326e+07	3.511e+07	3.8797e+07	3.2121e+07	2.7922e+07	3.5597e+07	2.4902e+07	3.2359e+07	2.8633e+07	4.396e+07	4.0827e+07	2.403e+07	3.0532e+07	Incresed in MUT_ProE_Baso	0.0393722	0.430554	0.333999	6_6		0.91487	0.987871	-0.0311806	3_4
P45880	Voltage-dependent anion-selective channel protein 2	VDAC2	sp|P45880|VDAC2_HUMAN Voltage-dependent anion-selective channel protein 2 OS=Homo sapiens OX=9606 GN=VDAC2 PE=1 SV=2			3.3152e+07	3.9973e+07	30784000	3.962e+07	4.1153e+07	36977000	76146000	55989000	4.0661e+07	3.8288e+07	4.4682e+07	4.2729e+07	5.0196e+07	5.6821e+07	5.6513e+07	5.4778e+07	6.7127e+07	6.0568e+07	6.9901e+07	Incresed in MUT_ProE_Baso	0.0397825	0.431402	0.3942	6_6	Incresed in MUT_Poly	0.0125302	0.584434	0.270377	3_4
P51692	Signal transducer and activator of transcription 5B	STAT5B	sp|P51692|STA5B_HUMAN Signal transducer and activator of transcription 5B OS=Homo sapiens OX=9606 GN=STAT5B PE=1 SV=2			3.567e+06	2.43e+06	2.2334e+06	3.5929e+06	3.8119e+06		4.1965e+06	4.0048e+06		3.3187e+06	6.9463e+06	5.6151e+06	4858200	5.4628e+06	5.5489e+06	6.5668e+06	5.2672e+06	4.7842e+06	7.1839e+06	Incresed in MUT_ProE_Baso	0.0402798	0.431402	0.607305	5_5		0.91404	0.987871	0.0206634	3_4
Q96P11;Q63ZY6	Probable 28S rRNA (cytosine-C(5))-methyltransferase	NSUN5	sp|Q96P11|NSUN5_HUMAN 28S rRNA (cytosine-C(5))-methyltransferase OS=Homo sapiens OX=9606 GN=NSUN5 PE=1 SV=2			2.3926e+06	2362500	2221200	1780800	2.4618e+06	2.2076e+06	2.9154e+06	3.4175e+06	2225200	2.1533e+06	2.8761e+06	3.2103e+06	2.51e+06	2.6352e+06	2193100	2.1554e+06	2.2313e+06	2.7554e+06	2.243e+06	Incresed in MUT_ProE_Baso	0.0404501	0.431892	0.309832	6_6		0.871901	0.979983	0.0202269	3_4
P59998	Actin-related protein 2/3 complex subunit 4	ARPC4	sp|P59998|ARPC4_HUMAN Actin-related protein 2/3 complex subunit 4 OS=Homo sapiens OX=9606 GN=ARPC4 PE=1 SV=3			1.9956e+07	20856000	7.6128e+06		1.4641e+07	1.02e+07	3.3076e+07	19551000	3.2222e+07	3.6136e+07	1.4414e+07	1.9395e+07	2.9509e+07	2.8052e+07	1.5265e+07	2.4386e+07	1.8754e+07	1.541e+07	3.3506e+07	Incresed in MUT_ProE_Baso	0.0410238	0.432094	0.837804	6_5		0.719757	0.944347	-0.144557	3_4
Q7Z333	Probable helicase senataxin	SETX	sp|Q7Z333|SETX_HUMAN Probable helicase senataxin OS=Homo sapiens OX=9606 GN=SETX PE=1 SV=4			986520	1.4051e+06	1.2712e+06	1.661e+06	1.4788e+06	1.8805e+06	1.7806e+06	1.9159e+06	1.9341e+06	2.1086e+06	2015500	1.3726e+06						1.9829e+06		Incresed in MUT_ProE_Baso	0.0414943	0.432278	0.373584	6_6					1_0
Q9Y2R5	28S ribosomal protein S17, mitochondrial	MRPS17	sp|Q9Y2R5|RT17_HUMAN 28S ribosomal protein S17, mitochondrial OS=Homo sapiens OX=9606 GN=MRPS17 PE=1 SV=1			3.3159e+06		5602300	4.9835e+06	4.0358e+06	2.1158e+06	5.1261e+06	7.5326e+06	6.6455e+06	4.4262e+06	5.9492e+06	5.519e+06		699170	1585200	3.5429e+06	1702400	617300	4.0065e+06	Incresed in MUT_ProE_Baso	0.0415975	0.432278	0.605766	6_5		0.975624	0.995091	0.0335485	3_3
Q66K14;Q6ZT07	TBC1 domain family member 9B	TBC1D9B	sp|Q66K14|TBC9B_HUMAN TBC1 domain family member 9B OS=Homo sapiens OX=9606 GN=TBC1D9B PE=1 SV=3			937620	855970		1.0215e+06	758750		1.5615e+06	1200800	1125300	951070	940840	1.4321e+06	884300	826260		1099900	1030700	1.9992e+06	834800	Incresed in MUT_ProE_Baso	0.0417648	0.432278	0.410396	6_4		0.411437	0.86566	0.365967	3_3
P84103	Serine/arginine-rich splicing factor 3	SRSF3	sp|P84103|SRSF3_HUMAN Serine/arginine-rich splicing factor 3 OS=Homo sapiens OX=9606 GN=SRSF3 PE=1 SV=1			74804000	4.9383e+07	7.701e+07	8.3489e+07	3.3304e+07	4.5335e+07	1.0759e+08	103970000	5.6515e+07	6.6888e+07	1.1036e+08	118460000	6.6056e+07	8.7566e+07	5.3589e+07	9.7367e+07	6.7186e+07	6.6555e+07	5.7152e+07	Incresed in MUT_ProE_Baso	0.0418392	0.432278	0.657723	6_6		0.393409	0.85849	-0.22402	3_4
Q8N0X4	Citrate lyase subunit beta-like protein, mitochondrial	CLYBL	sp|Q8N0X4|CLYBL_HUMAN Citramalyl-CoA lyase, mitochondrial OS=Homo sapiens OX=9606 GN=CLYBL PE=1 SV=2				1.6293e+06	558230	1.671e+06	2.5815e+06	1.5903e+06	2.321e+06	1.8267e+06	2.9229e+06	2.3655e+06	4.0994e+06	3.0562e+06	7.3634e+06		1.4081e+06	2.9464e+06	6.6632e+06	5.8455e+06	7.1108e+06	Incresed in MUT_ProE_Baso	0.0421364	0.432856	0.891833	6_5		0.20199	0.779325	1.06016	3_3
Q9C0C2	182 kDa tankyrase-1-binding protein	TNKS1BP1	sp|Q9C0C2|TB182_HUMAN 182 kDa tankyrase-1-binding protein OS=Homo sapiens OX=9606 GN=TNKS1BP1 PE=1 SV=4			5.3115e+06	6.3261e+06	4.5669e+06	8.5607e+06	4.056e+06	5.2512e+06	7.7842e+06	8.4083e+06	8.0345e+06	6.0089e+06	5.9489e+06	9.0079e+06	1.7009e+06	1.7903e+06	1.5449e+06	3.1654e+06	1674200	2.5067e+06	2855700	Incresed in MUT_ProE_Baso	0.0426538	0.437067	0.4329	6_6		0.543049	0.894355	0.220268	3_4
Q15208	Serine/threonine-protein kinase 38	STK38	sp|Q15208|STK38_HUMAN Serine/threonine-protein kinase 38 OS=Homo sapiens OX=9606 GN=STK38 PE=1 SV=1			1.8908e+06	1.0115e+06	921530	1.4363e+06	1004800	1.7697e+06	6.3654e+06	1.6769e+06	2836500	2570200	1.3989e+06	1563900	2.8894e+06	663990	2.8328e+06	2.4691e+06	2.0595e+06		2171700	Incresed in MUT_ProE_Baso	0.0441892	0.446059	0.873519	6_6		0.860347	0.976386	0.144005	2_4
P09211	Glutathione S-transferase P	GSTP1	sp|P09211|GSTP1_HUMAN Glutathione S-transferase P OS=Homo sapiens OX=9606 GN=GSTP1 PE=1 SV=2			2.9613e+07	2.3015e+07	1.0666e+07	2.3557e+07	1.7803e+07	10101000	1.9574e+07	3.9741e+07	4.5246e+07	3.2911e+07	1.849e+07	3.9072e+07	10483000	1.2831e+07	2.2361e+06	2.575e+06	3.6814e+06	3.354e+07	2.175e+07	Incresed in MUT_ProE_Baso	0.0446851	0.446608	0.794035	6_6		0.270865	0.810236	1.39773	3_4
P42898	Methylenetetrahydrofolate reductase	MTHFR	sp|P42898|MTHR_HUMAN Methylenetetrahydrofolate reductase OS=Homo sapiens OX=9606 GN=MTHFR PE=1 SV=3			4.5843e+06	5.0034e+06	4.2965e+06	4.0554e+06	3.8725e+06	4.2027e+06	6.7134e+06	4.6724e+06	5.2041e+06	4.5702e+06	4.5044e+06	7.836e+06	4106200	3.1667e+06	2007400	2.4582e+06	4.2442e+06	8173000	3.1194e+06	Incresed in MUT_ProE_Baso	0.0448927	0.446608	0.336228	6_6		0.143287	0.751798	0.751614	3_4
P61313	60S ribosomal protein L15	RPL15	sp|P61313|RL15_HUMAN 60S ribosomal protein L15 OS=Homo sapiens OX=9606 GN=RPL15 PE=1 SV=2			130230000	1.8181e+07	1.1697e+08	4.0071e+07	5.7866e+07	8.6951e+07	127830000	1.4652e+08	1.2961e+08	1.3759e+08	105370000	1.0946e+08	4.3663e+07	4.7414e+07	5.6744e+07	3.9027e+07	3.7182e+07	9.0703e+07	4.2754e+07	Incresed in MUT_ProE_Baso	0.0450956	0.446608	1.01806	6_6		0.637812	0.925507	0.180438	3_4
P23193	Transcription elongation factor A protein 1	TCEA1	sp|P23193|TCEA1_HUMAN Transcription elongation factor A protein 1 OS=Homo sapiens OX=9606 GN=TCEA1 PE=1 SV=2			2.7325e+07	2.2593e+07	27513000	2.8861e+07	27270000	28612000	2.3798e+07	3.3011e+07	3.4985e+07	3.6872e+07	4.0168e+07	29754000	2.1982e+07	22782000	2.0386e+07	2.8111e+07	3.4127e+07	2.9482e+07	29713000	Incresed in MUT_ProE_Baso	0.0451236	0.446608	0.277152	6_6	Incresed in MUT_Poly	0.0230018	0.673935	0.423215	3_4
P32189;Q14409	Glycerol kinase;Putative glycerol kinase 3	GK;GK3P	sp|P32189|GLPK_HUMAN Glycerol kinase OS=Homo sapiens OX=9606 GN=GK PE=1 SV=3;sp|Q14409|GLPK3_HUMAN Glycerol kinase 3 OS=Homo sapiens OX=9606 GN=GK3P PE=2 SV=2			1982700	1.35e+06		1.8689e+06		1.3517e+06	5.206e+06	2.6745e+06	3.9689e+06	1.3433e+06	2.7765e+06	2849400	2.0206e+06		353900	2.9659e+06	1.2252e+06	6.9629e+06	6.9494e+06	Incresed in MUT_ProE_Baso	0.045254	0.446608	0.843634	6_4		0.272614	0.812376	1.60164	3_3
Q00610;P53675	Clathrin heavy chain 1	CLTC	sp|Q00610|CLH1_HUMAN Clathrin heavy chain 1 OS=Homo sapiens OX=9606 GN=CLTC PE=1 SV=5			7.2482e+07	4.9863e+07	71095000	6.5101e+07	7.4297e+07	5.8352e+07	7.0196e+07	7.7284e+07	7.2693e+07	7.4343e+07	7.4782e+07	8.3898e+07	7.566e+07	8.1952e+07	7.7906e+07	8.9678e+07	8.395e+07	7.9744e+07	7.4856e+07	Incresed in MUT_ProE_Baso	0.0453414	0.446608	0.223799	6_6		0.701357	0.939287	-0.0305249	3_4
Q9NZB2;Q5T035	Constitutive coactivator of PPAR-gamma-like protein 1	FAM120A	sp|Q9NZB2|F120A_HUMAN Constitutive coactivator of PPAR-gamma-like protein 1 OS=Homo sapiens OX=9606 GN=FAM120A PE=1 SV=2			2.0967e+07	2.2245e+07	1.8897e+07	2.0407e+07	2.4071e+07	2.1644e+07	1.9924e+07	2.3927e+07	2.3065e+07	2.7084e+07	2.588e+07	2.8675e+07	2.3598e+07	2.4401e+07	1.9991e+07	2.2429e+07	2.4333e+07	1.9546e+07	1.5821e+07	Incresed in MUT_ProE_Baso	0.0459228	0.449483	0.206306	6_6		0.281618	0.812376	-0.202037	3_4
Q9GZR7	ATP-dependent RNA helicase DDX24	DDX24	sp|Q9GZR7|DDX24_HUMAN ATP-dependent RNA helicase DDX24 OS=Homo sapiens OX=9606 GN=DDX24 PE=1 SV=1			1.4322e+07	1.3328e+07	10853000	1.6107e+07	1.6118e+07	14008000	1.6436e+07	1.7365e+07	1.723e+07	1.6585e+07	1.6673e+07	13999000	7.5331e+06	6.5093e+06	6.7791e+06	6.5344e+06	10037000	8.6167e+06	11299000	Incresed in MUT_ProE_Baso	0.0461858	0.449483	0.22288	6_6	Incresed in MUT_Poly	0.00464769	0.478812	0.539615	3_4
O75494;Q8WXF0	Serine/arginine-rich splicing factor 10	SRSF10	sp|O75494|SRS10_HUMAN Serine/arginine-rich splicing factor 10 OS=Homo sapiens OX=9606 GN=SRSF10 PE=1 SV=1			8.3251e+06	1.1893e+07	1.5886e+07	9.4804e+06	1.0464e+07	9.1659e+06	1.0254e+07	15122000	1.4111e+07	1.3959e+07	16317000	1.3648e+07	1.3447e+07	9.6627e+06	7.2936e+06	1.133e+07	9.863e+06	1.2396e+07	8.3495e+06	Incresed in MUT_ProE_Baso	0.0468337	0.452509	0.374951	6_6		0.95431	0.989081	-0.0157468	3_4
P49354	Protein farnesyltransferase/geranylgeranyltransferase type-1 subunit alpha	FNTA	sp|P49354|FNTA_HUMAN Protein farnesyltransferase/geranylgeranyltransferase type-1 subunit alpha OS=Homo sapiens OX=9606 GN=FNTA PE=1 SV=1			4.5011e+06	3.2376e+06	2.649e+06	3.3353e+06	3.6623e+06	3.4813e+06	3.5961e+06	3.6468e+06	4.793e+06	4.766e+06	5001800	3.8929e+06	1.7922e+06	2.2204e+06	1226600	2.9232e+06	2503100	4.0548e+06	5.0622e+06	Incresed in MUT_ProE_Baso	0.0473983	0.452509	0.30487	6_6		0.0669089	0.691676	0.935679	3_4
Q7Z5R6;Q70E73	Amyloid beta A4 precursor protein-binding family B member 1-interacting protein	APBB1IP	sp|Q7Z5R6|AB1IP_HUMAN Amyloid beta A4 precursor protein-binding family B member 1-interacting protein OS=Homo sapiens OX=9606 GN=APBB1IP PE=1 SV=1				822930		1122700	813360		1222400	1.5692e+06	2.1818e+06		1.0481e+06	1375300						1072400	2.8348e+06	Incresed in MUT_ProE_Baso	0.0474756	0.452509	0.655964	5_3					2_0
P39060	Collagen alpha-1(XVIII) chain;Endostatin	COL18A1	sp|P39060|COIA1_HUMAN Collagen alpha-1(XVIII) chain OS=Homo sapiens OX=9606 GN=COL18A1 PE=1 SV=5			1892500	1.8162e+06	1647300	3.7519e+06	3.6847e+06	2328800	3.8678e+06	2.4481e+06		6.7061e+06	3.259e+06	4.9445e+06	7.3167e+06	3.8178e+06	5.7919e+06	6.9682e+06	2.8346e+06	5.3842e+06	1.1631e+06	Incresed in MUT_ProE_Baso	0.0475801	0.452509	0.748102	5_6		0.109725	0.730759	-1.15141	3_4
P27540	Aryl hydrocarbon receptor nuclear translocator	ARNT	sp|P27540|ARNT_HUMAN Aryl hydrocarbon receptor nuclear translocator OS=Homo sapiens OX=9606 GN=ARNT PE=1 SV=1					881960		663040		890140	1314900	1294900	974660	1.0314e+06	1.4691e+06	835940							Incresed in MUT_ProE_Baso	0.0478813	0.452509	0.580758	6_2					0_1
P31689	DnaJ homolog subfamily A member 1	DNAJA1	sp|P31689|DNJA1_HUMAN DnaJ homolog subfamily A member 1 OS=Homo sapiens OX=9606 GN=DNAJA1 PE=1 SV=2			2.4165e+06	5.2404e+06	5.3624e+06	5.8629e+06	6.9453e+06	4.9757e+06	1.1583e+07	6.813e+06	5.1509e+06	5.5665e+06	1.0829e+07	8.8822e+06	11638000	9.599e+06	8.8677e+06	8.4965e+06	9.3407e+06	10891000	7.3559e+06	Incresed in MUT_ProE_Baso	0.0479204	0.452509	0.663924	6_6		0.688855	0.937264	-0.077272	3_4
Q96K17	Transcription factor BTF3 homolog 4	BTF3L4	sp|Q96K17|BT3L4_HUMAN Transcription factor BTF3 homolog 4 OS=Homo sapiens OX=9606 GN=BTF3L4 PE=1 SV=1			1.3322e+07	1.9511e+07	8.4923e+06	1.3162e+07	1.4455e+07	1.33e+07	24616000	1.1807e+07	2.1932e+07	4.104e+07	1.6628e+07	19639000	5.9959e+06	5.6558e+06	16734000	1.0277e+07	3470400		5.5489e+06	Incresed in MUT_ProE_Baso	0.0479683	0.452509	0.655824	6_6		0.166968	0.761996	-0.993789	2_4
P55084	Trifunctional enzyme subunit beta, mitochondrial;3-ketoacyl-CoA thiolase	HADHB	sp|P55084|ECHB_HUMAN Trifunctional enzyme subunit beta, mitochondrial OS=Homo sapiens OX=9606 GN=HADHB PE=1 SV=3			19661000	2.1824e+07	2.7546e+07	22087000	2.7801e+07	27034000	3.4056e+07	2.4082e+07	4.2398e+07	2.6301e+07	2.9919e+07	2.8529e+07	5.311e+07	3.9262e+07	3.6318e+07	4.1965e+07	4.8914e+07	4.6429e+07	5.8066e+07	Incresed in MUT_ProE_Baso	0.0480441	0.452509	0.332044	6_6		0.156811	0.751798	0.269659	3_4
O00231	26S proteasome non-ATPase regulatory subunit 11	PSMD11	sp|O00231|PSD11_HUMAN 26S proteasome non-ATPase regulatory subunit 11 OS=Homo sapiens OX=9606 GN=PSMD11 PE=1 SV=3			6.7155e+07	4.0732e+07	5.7338e+07	5.0428e+07	5.3538e+07	4.9471e+07	6.8666e+07	5.5059e+07	5.8717e+07	7.508e+07	5.794e+07	6.7228e+07	6.9713e+07	6.875e+07	6.4421e+07	6.2956e+07	7.2378e+07	5.5466e+07	57063000	Incresed in MUT_ProE_Baso	0.0481837	0.452509	0.27198	6_6		0.333649	0.837806	-0.117929	3_4
Q5TZA2;Q8IVE0	Rootletin	CROCC	sp|Q5TZA2|CROCC_HUMAN Rootletin OS=Homo sapiens OX=9606 GN=CROCC PE=1 SV=2					3.0776e+06			6.7738e+06	9.36e+06	1.4553e+07		1.4124e+07	11818000	6.3673e+06			2.7654e+07	11587000		1.7208e+07		Incresed in MUT_ProE_Baso	0.0484497	0.452509	1.2378	5_2					1_2
P30405	Peptidyl-prolyl cis-trans isomerase F, mitochondrial	PPIF	sp|P30405|PPIF_HUMAN Peptidyl-prolyl cis-trans isomerase F, mitochondrial OS=Homo sapiens OX=9606 GN=PPIF PE=1 SV=1			2047400	1635600	6.4217e+06	7.0925e+06	2.9141e+06	2.4496e+06	5.5576e+06	5.053e+06	4489100	9.8521e+06	6.1715e+06	5526500	2735500		2192100	3.9398e+06	2675000	9.7105e+06	4.5588e+06	Incresed in MUT_ProE_Baso	0.048747	0.452509	0.880331	6_6		0.261416	0.808652	0.775166	3_3
Q9Y2H1	Serine/threonine-protein kinase 38-like	STK38L	sp|Q9Y2H1|ST38L_HUMAN Serine/threonine-protein kinase 38-like OS=Homo sapiens OX=9606 GN=STK38L PE=1 SV=3				1.5786e+06	1.4366e+06		1.9356e+06	1211300	1.9747e+06	1652900		1982700	2.1215e+06	1.8846e+06					2.5134e+06			Incresed in MUT_ProE_Baso	0.0489625	0.452509	0.336028	5_4					1_0
P50990	T-complex protein 1 subunit theta	CCT8	sp|P50990|TCPQ_HUMAN T-complex protein 1 subunit theta OS=Homo sapiens OX=9606 GN=CCT8 PE=1 SV=4			2.4023e+08	214280000	2.0175e+08	1.8831e+08	1.6797e+08	218320000	2.0873e+08	2.472e+08	2.2742e+08	233380000	2.5268e+08	226230000	2.3965e+08	2.1943e+08	2.5806e+08	3.0736e+08	258850000	2.0458e+08	2.6439e+08	Incresed in MUT_ProE_Baso	0.0493532	0.452509	0.187703	6_6		0.647629	0.927865	-0.0764317	3_4
Q03701	CCAAT/enhancer-binding protein zeta	CEBPZ	sp|Q03701|CEBPZ_HUMAN CCAAT/enhancer-binding protein zeta OS=Homo sapiens OX=9606 GN=CEBPZ PE=1 SV=3			3.8296e+06	4.3129e+06	4.4053e+06	5.1322e+06	2.7032e+06	3.9184e+06	6.1933e+06	5.2671e+06	4.5982e+06	4.6462e+06	5.1599e+06	4.343e+06	4.0406e+06	3.4755e+06	1.9115e+06	2.2871e+06	3.5179e+06	3.239e+06	3.8279e+06	Incresed in MUT_ProE_Baso	0.0493928	0.452509	0.330212	6_6		0.327155	0.837635	0.330602	3_4
Q99700	Ataxin-2	ATXN2	sp|Q99700|ATX2_HUMAN Ataxin-2 OS=Homo sapiens OX=9606 GN=ATXN2 PE=1 SV=2			3.3132e+06	3.6395e+06	2.9985e+06	3.5557e+06	2.011e+06	3.0649e+06	3168300	3.9763e+06	3.8796e+06	3.7935e+06	3.7694e+06	4.1075e+06	3.8894e+06	1.6499e+06	2659900			3.8906e+06		Incresed in MUT_ProE_Baso	0.0494976	0.452509	0.309513	6_6					1_3
Q9Y6R0	Numb-like protein	NUMBL	sp|Q9Y6R0|NUMBL_HUMAN Numb-like protein OS=Homo sapiens OX=9606 GN=NUMBL PE=1 SV=1			2.3155e+06	1.1936e+06		2.2758e+06	1.3764e+06		2.4658e+06		2.6106e+06	2469900	2593500	2.2149e+06	3.0138e+06			2.4741e+06	3.0387e+06		3.1108e+06		0.0500105	0.452509	0.524127	5_4					2_2
A5YKK6	CCR4-NOT transcription complex subunit 1	CNOT1	sp|A5YKK6|CNOT1_HUMAN CCR4-NOT transcription complex subunit 1 OS=Homo sapiens OX=9606 GN=CNOT1 PE=1 SV=2			6.5605e+06	5.4595e+06	6.1678e+06	6.6158e+06	6.5382e+06	6872800	6.6418e+06	6.7578e+06	7.7011e+06	6.9608e+06	6487000	7.7636e+06	1.0455e+07	10748000	8.0604e+06	8.3433e+06	8.9621e+06	9.6227e+06	9.219e+06		0.050101	0.452509	0.147281	6_6		0.945869	0.989081	-0.00926714	3_4
Q07866	Kinesin light chain 1	KLC1	sp|Q07866|KLC1_HUMAN Kinesin light chain 1 OS=Homo sapiens OX=9606 GN=KLC1 PE=1 SV=2			6.1557e+06	4.6729e+06	5.952e+06	4.9458e+06	4.0344e+06	5.2315e+06	6.3179e+06	5.9843e+06	6.7621e+06	7.7861e+06	4.665e+06	6.8992e+06	9.7818e+06	5.2859e+06	7.6804e+06	7.5426e+06	3.584e+06	1.0356e+07	8.4628e+06		0.0502568	0.452509	0.306985	6_6		0.796265	0.965269	-0.12209	3_4
Q92576	PHD finger protein 3	PHF3	sp|Q92576|PHF3_HUMAN PHD finger protein 3 OS=Homo sapiens OX=9606 GN=PHF3 PE=1 SV=3			4.4557e+06	3.1985e+06	3.71e+06	4.5094e+06	4.634e+06	2.91e+06	2.8791e+06	1.8931e+06	2.9177e+06	3.643e+06	3.4621e+06	3.0568e+06	2.8203e+06	605100		938300			745240		0.0503821	0.452509	-0.398447	6_6					1_3
Q96GC5	39S ribosomal protein L48, mitochondrial	MRPL48	sp|Q96GC5|RM48_HUMAN 39S ribosomal protein L48, mitochondrial OS=Homo sapiens OX=9606 GN=MRPL48 PE=1 SV=2			4.5504e+06	2.9415e+06	2.6026e+06	4.3279e+06	4.8806e+06	3.3179e+06	4.8728e+06	5.5496e+06		4.3888e+06	4.5808e+06	4.828e+06	2.0729e+06			4.5226e+06		4.0481e+06	2.8395e+06		0.0504814	0.452509	0.396015	5_6					2_2
Q96D53	AarF domain-containing protein kinase 4	ADCK4	sp|Q96D53|COQ8B_HUMAN Atypical kinase COQ8B, mitochondrial OS=Homo sapiens OX=9606 GN=COQ8B PE=1 SV=2			1.0271e+06	1.7526e+06	941910		1592600		1.2041e+06	828490	936170	950960	610540	525980				938960		681410	906310		0.0505011	0.452509	-0.659938	6_4					2_1
Q08257	Quinone oxidoreductase	CRYZ	sp|Q08257|QOR_HUMAN Quinone oxidoreductase OS=Homo sapiens OX=9606 GN=CRYZ PE=1 SV=1			6.9083e+06	1.1158e+07	5.9108e+06	9848900	11890000	7.0632e+06	4.723e+06	5.7042e+06	9.5991e+06	6.2847e+06	2838500	1.3068e+06	8.948e+06	9.4494e+06	4.8451e+06	1.6201e+07	3.3113e+06	5.8395e+06	1.5315e+07		0.050508	0.452509	-0.994336	6_6		0.551047	0.895976	-0.437376	3_4
O94763	Unconventional prefoldin RPB5 interactor 1	URI1	sp|O94763|RMP_HUMAN Unconventional prefoldin RPB5 interactor 1 OS=Homo sapiens OX=9606 GN=URI1 PE=1 SV=3			2.4926e+06		1743700	770900		1265100	1823100	2.4033e+06	3.2642e+06	2.096e+06	2.2614e+06	2.831e+06									0.0505779	0.452509	0.743134	6_4					0_0
Q5XPI4	E3 ubiquitin-protein ligase RNF123	RNF123	sp|Q5XPI4|RN123_HUMAN E3 ubiquitin-protein ligase RNF123 OS=Homo sapiens OX=9606 GN=RNF123 PE=1 SV=1			1974000	2550300	2.8917e+06	3.0268e+06	3381600	3.3148e+06	1.2539e+06	1.5313e+06	1.3011e+06	3.5057e+06	2.3026e+06	2.1683e+06	5.8079e+06	4.4832e+06	7.3266e+06	5249100	3.1867e+06	1020400	2.3482e+06		0.0506454	0.452509	-0.582948	6_6	Decreased in MUT_Poly	0.0194723	0.673935	-1.51436	3_4
Q9H773	dCTP pyrophosphatase 1	DCTPP1	sp|Q9H773|DCTP1_HUMAN dCTP pyrophosphatase 1 OS=Homo sapiens OX=9606 GN=DCTPP1 PE=1 SV=1			4.531e+07	4.0448e+07	5.043e+07	3.1928e+07	3.704e+07	3.2958e+07	4.4115e+07	2.5198e+07	3.44e+07	2.5071e+07	1.7677e+07	2.9961e+07	1.3787e+07	1.0667e+07	25718000	2.2808e+07	14883000	9.3601e+06	1.2636e+07		0.0506509	0.452509	-0.471125	6_6		0.252656	0.806373	-0.505262	3_4
P17980	26S protease regulatory subunit 6A	PSMC3	sp|P17980|PRS6A_HUMAN 26S proteasome regulatory subunit 6A OS=Homo sapiens OX=9606 GN=PSMC3 PE=1 SV=3			2.9951e+07	33231000	4.4111e+07	4.1981e+07	4.1284e+07	3.7201e+07	2.5925e+07	3.575e+07	3.3274e+07	2.9376e+07	3.318e+07	3.3428e+07	2.1597e+07	3.2426e+07	2.7318e+07	29216000	2.5488e+07	1.2927e+07	2.8649e+07		0.0507117	0.452509	-0.24904	6_6		0.316041	0.834731	-0.371585	3_4
Q9Y6D6	Brefeldin A-inhibited guanine nucleotide-exchange protein 1	ARFGEF1	sp|Q9Y6D6|BIG1_HUMAN Brefeldin A-inhibited guanine nucleotide-exchange protein 1 OS=Homo sapiens OX=9606 GN=ARFGEF1 PE=1 SV=2			5.1245e+06	5.1079e+06	4.9484e+06	4.8888e+06	4.982e+06	4.6493e+06	4.2483e+06	4.1848e+06	5.4251e+06	3.9918e+06	4.4837e+06	4.5886e+06	3.3729e+06	2.5322e+06	3.0962e+06	3.6033e+06	3.2748e+06	3.0862e+06	4.6666e+06		0.0507678	0.452509	-0.148141	6_6		0.349971	0.844911	0.209654	3_4
Q13464	Rho-associated protein kinase 1	ROCK1	sp|Q13464|ROCK1_HUMAN Rho-associated protein kinase 1 OS=Homo sapiens OX=9606 GN=ROCK1 PE=1 SV=1			3410900	2.8976e+06	4.3027e+06	2.9867e+06	4.5622e+06	3.5444e+06	4.9446e+06	4.7498e+06	3.1267e+06	5.0414e+06	4.6991e+06	4836600	1.9099e+06	3.049e+06	2.6473e+06	2.3661e+06	2.4717e+06	3.1284e+06	3.2898e+06		0.0508491	0.452509	0.339081	6_6		0.25037	0.806046	0.259093	3_4
Q8IV08	Phospholipase D3	PLD3	sp|Q8IV08|PLD3_HUMAN 5-3 exonuclease PLD3 OS=Homo sapiens OX=9606 GN=PLD3 PE=1 SV=1			4.4513e+06	5.2284e+06	2.1357e+06	1641600	6352700	4.0902e+06	2.5477e+07	4.3887e+06	8.0589e+06	4.2324e+06	5.6258e+06	1.0795e+07	1.9349e+06			1.913e+06	1582500	3.4267e+06	8.2265e+06		0.0508538	0.452509	1.12856	6_6		0.393091	0.85849	0.882387	3_2
Q14644	Ras GTPase-activating protein 3	RASA3	sp|Q14644|RASA3_HUMAN Ras GTPase-activating protein 3 OS=Homo sapiens OX=9606 GN=RASA3 PE=1 SV=3			2.2385e+06		1.9709e+06	2.0175e+06	2.6887e+06	2090000	2.4509e+06	1.4124e+06	1.3121e+06	1.1045e+06	1.5414e+06	2055900	2223000		939060	1.8738e+06	1.3803e+06	4.7088e+06	1766400		0.0509069	0.452509	-0.46375	6_5		0.477124	0.876063	0.517796	3_3
Q99436	Proteasome subunit beta type-7	PSMB7	sp|Q99436|PSB7_HUMAN Proteasome subunit beta type-7 OS=Homo sapiens OX=9606 GN=PSMB7 PE=1 SV=1			4.032e+07	4.5507e+07	3.5577e+07	3.5779e+07	4.1367e+07	35566000	5.0559e+07	5.5383e+07	3.6071e+07	6.1367e+07	4.6147e+07	4.0355e+07	4.4898e+07	7.5004e+07	5.4178e+07	3.3458e+07	6.4753e+07	1.7834e+07	5.0651e+07		0.0509462	0.452509	0.291346	6_6		0.550654	0.895976	-0.356697	3_4
Q9Y2W1	Thyroid hormone receptor-associated protein 3	THRAP3	sp|Q9Y2W1|TR150_HUMAN Thyroid hormone receptor-associated protein 3 OS=Homo sapiens OX=9606 GN=THRAP3 PE=1 SV=2			2.2908e+07	1.9306e+07	20475000	22310000	1.9691e+07	2.3631e+07	2.5309e+07	2.052e+07	2.5301e+07	26425000	2.2842e+07	23347000	18003000	23835000	2.1218e+07	22527000	20211000	1.9421e+07	1.8358e+07		0.0511325	0.453175	0.163006	6_6		0.254965	0.808652	-0.139843	3_4
P26447	Protein S100-A4	S100A4	sp|P26447|S10A4_HUMAN Protein S100-A4 OS=Homo sapiens OX=9606 GN=S100A4 PE=1 SV=1			2.4813e+08	1.1146e+08	1.9448e+08	179400000	1.785e+08	2.1721e+08	2.2412e+08	1.4509e+08	1.1583e+08	104460000	7.4905e+07	1.0531e+08	6.4435e+08	6.5833e+08	3.2477e+08	5.394e+08	3.4579e+08	4.7374e+08	2.3374e+08		0.0516436	0.455414	-0.598581	6_6		0.151867	0.751798	-0.631392	3_4
P23396	40S ribosomal protein S3	RPS3	sp|P23396|RS3_HUMAN 40S ribosomal protein S3 OS=Homo sapiens OX=9606 GN=RPS3 PE=1 SV=2			2.0852e+08	2.1997e+08	198390000	1.824e+08	162640000	1.6531e+08	1.7241e+08	230560000	2.2148e+08	2.8176e+08	2.283e+08	2.326e+08	3.094e+08	4.7345e+08	3.1058e+08	3.2464e+08	3.5308e+08	2.9817e+08	3.7809e+08		0.0517622	0.455414	0.26027	6_6		0.883603	0.983332	-0.0300028	3_4
O60684;O15131	Importin subunit alpha-7	KPNA6	sp|O60684|IMA7_HUMAN Importin subunit alpha-7 OS=Homo sapiens OX=9606 GN=KPNA6 PE=1 SV=1			4.5785e+06	2.6905e+06	6.0488e+06	4.7807e+06	7.9341e+06	4.5718e+06	8.1527e+06	6.3e+06	6.0962e+06	9.8223e+06	6.1848e+06	6.2461e+06	4.4292e+06	3.6291e+06	4.9315e+06	6.5757e+06	5017200	7.2623e+06	5.3838e+06		0.0517783	0.455414	0.533472	6_6		0.313665	0.833007	0.282187	3_4
O95757	Heat shock 70 kDa protein 4L	HSPA4L	sp|O95757|HS74L_HUMAN Heat shock 70 kDa protein 4L OS=Homo sapiens OX=9606 GN=HSPA4L PE=1 SV=3			6.1601e+06	7.1143e+06	7.3948e+06	7.3014e+06	7.8038e+06	7.0468e+06	6.4395e+06	9.9812e+06	1.3827e+07	7.5633e+06	10330000	8.4777e+06	5.6391e+06	4.5217e+06	5.9022e+06	6.655e+06	7.8796e+06	5.4266e+06	7.9058e+06		0.051833	0.455414	0.362922	6_6		0.191535	0.778121	0.308355	3_4
Q96AQ6	Pre-B-cell leukemia transcription factor-interacting protein 1	PBXIP1	sp|Q96AQ6|PBIP1_HUMAN Pre-B-cell leukemia transcription factor-interacting protein 1 OS=Homo sapiens OX=9606 GN=PBXIP1 PE=1 SV=1			771080	1.1937e+06	509320	1.5547e+06	1035500	624800	1827400	1.6868e+06	2.1671e+06	1.2263e+06	959380	1055700	1.8833e+06	1933100	2.0584e+06	2100000	934520	1432500	1.9626e+06		0.0521905	0.456621	0.689511	6_6		0.100426	0.721187	-0.52949	3_4
Q86VN1	Vacuolar protein-sorting-associated protein 36	VPS36	sp|Q86VN1|VPS36_HUMAN Vacuolar protein-sorting-associated protein 36 OS=Homo sapiens OX=9606 GN=VPS36 PE=1 SV=1			1.8724e+06	2.2756e+06	2.3441e+06	1.8455e+06	2.2697e+06	1.6782e+06		1.8449e+06	1643400	1.5258e+06	1.9573e+06	1.6532e+06	1664300	1.5014e+06	2.0815e+06	2.9177e+06	2.1692e+06	2.0061e+06	2038300		0.0522442	0.456621	-0.241483	5_6		0.796511	0.965269	0.0687212	3_4
Q9HB07	UPF0160 protein MYG1, mitochondrial	C12orf10	sp|Q9HB07|MYG1_HUMAN MYG1 exonuclease OS=Homo sapiens OX=9606 GN=MYG1 PE=1 SV=3			4.5009e+06	4.5745e+06	4.824e+06	4.3449e+06	3.3819e+06	4.6196e+06	6.0884e+06	5.5151e+06	4.6131e+06		4.7003e+06	4.9069e+06	3.403e+06	5.9195e+06	5446600	5.0176e+06	4.2395e+06	4.5661e+06	2.2309e+06		0.0523071	0.456621	0.24072	5_6		0.235248	0.802519	-0.465331	3_4
P09622	Dihydrolipoyl dehydrogenase, mitochondrial	DLD	sp|P09622|DLDH_HUMAN Dihydrolipoyl dehydrogenase, mitochondrial OS=Homo sapiens OX=9606 GN=DLD PE=1 SV=2			6.0292e+07	5.5636e+07	5.8092e+07	72044000	7.8873e+07	7.0297e+07	7.227e+07	6.073e+07	5.4797e+07	4.5228e+07	4.052e+07	3.949e+07	1.1457e+08	1.0995e+08	9.7184e+07	7.618e+07	5.4019e+07	73214000	8.3806e+07		0.0524571	0.456949	-0.360159	6_6		0.0713221	0.691676	-0.505886	3_4
Q13523	Serine/threonine-protein kinase PRP4 homolog	PRPF4B	sp|Q13523|PRP4B_HUMAN Serine/threonine-protein kinase PRP4 homolog OS=Homo sapiens OX=9606 GN=PRPF4B PE=1 SV=3			1.8156e+07	14684000	1.723e+07	17508000	1.372e+07	1.5837e+07	1.4986e+07	1.1285e+07	1.7423e+07	9.9111e+06	1.2516e+07	1.3848e+07	1.5e+07	1.6263e+07	1.0187e+07	11104000	7.5308e+06	1.323e+07	9.2564e+06		0.0526992	0.458078	-0.297937	6_6		0.204278	0.782221	-0.405021	3_4
O00255	Menin	MEN1	sp|O00255|MEN1_HUMAN Menin OS=Homo sapiens OX=9606 GN=MEN1 PE=1 SV=4			3.3273e+06		6.1587e+06	4.5455e+06	3.3707e+06	5.3038e+06	5602300	6.8364e+06	5.9989e+06	6.1816e+06	4.5491e+06	6.169e+06	3.5938e+06		5.5916e+06	5.5529e+06	2.1155e+06	4.7868e+06	5.4678e+06		0.0530837	0.460436	0.406794	6_5		0.519189	0.888814	-0.336997	3_3
Q9BRG1	Vacuolar protein-sorting-associated protein 25	VPS25	sp|Q9BRG1|VPS25_HUMAN Vacuolar protein-sorting-associated protein 25 OS=Homo sapiens OX=9606 GN=VPS25 PE=1 SV=1			4202100		5.5338e+06	4.4308e+06	7.1077e+06	3.5602e+06		1748500	3.7409e+06	2.1653e+06	3.6803e+06	4.3989e+06	2.0808e+06		2.7879e+06	3.6706e+06	4.9196e+06	4.7616e+06	4.3384e+06		0.0533137	0.460513	-0.701451	5_5	Incresed in MUT_Poly	0.0362828	0.680882	0.751606	3_3
Q9C0D5	Protein TANC1	TANC1	sp|Q9C0D5|TANC1_HUMAN Protein TANC1 OS=Homo sapiens OX=9606 GN=TANC1 PE=1 SV=3			1.5e+06	1.839e+06	1994800	2.0685e+06	2.6631e+06	2.3797e+06	2.6607e+06	631090	1.1745e+06	588100	2.1853e+06	740110	1168600	581570	501040	1.3261e+06	482120	1.0494e+06			0.053319	0.460513	-0.877509	6_6		0.761793	0.956613	-0.204734	2_4
Q99536	Synaptic vesicle membrane protein VAT-1 homolog	VAT1	sp|Q99536|VAT1_HUMAN Synaptic vesicle membrane protein VAT-1 homolog OS=Homo sapiens OX=9606 GN=VAT1 PE=1 SV=2			4.3414e+07	7.7195e+07	3.7593e+07	5.3717e+07	6.404e+07	4.589e+07	5.7391e+07	2.4887e+07	3.239e+07	2.6429e+07	3.4402e+07	4.852e+07	1.6104e+07	1.497e+07	3.0246e+07	2.1914e+07	1.3598e+07	2.3245e+07	2.3153e+07		0.053796	0.463648	-0.547451	6_6		0.908044	0.987871	-0.0423513	3_4
P61158;Q9C0K3	Actin-related protein 3	ACTR3	sp|P61158|ARP3_HUMAN Actin-related protein 3 OS=Homo sapiens OX=9606 GN=ACTR3 PE=1 SV=3			1.4589e+07	12604000	1.4222e+07	1.7194e+07	1.6243e+07	15982000	2.3638e+07	1.6687e+07	2.7198e+07	1.7262e+07	13624000	2.012e+07	17782000	16291000	18529000	2.3545e+07	1.5774e+07	30427000	2.8655e+07		0.0540575	0.464917	0.353443	6_6		0.281793	0.812376	0.345638	3_4
P46060	Ran GTPase-activating protein 1	RANGAP1	sp|P46060|RAGP1_HUMAN Ran GTPase-activating protein 1 OS=Homo sapiens OX=9606 GN=RANGAP1 PE=1 SV=1			3.1666e+07	2.736e+07	31374000	2.7822e+07	3.0099e+07	2.9326e+07	3.1316e+07	2.2133e+07	2.0398e+07	2.621e+07	2.7473e+07	2.6891e+07	1.6882e+07	2.1774e+07	2.3469e+07	2.0917e+07	1.7352e+07	1.4387e+07	15616000		0.05442	0.465665	-0.214319	6_6	Decreased in MUT_Poly	0.0364624	0.680882	-0.389084	3_4
Q969Z0	Protein TBRG4	TBRG4	sp|Q969Z0|FAKD4_HUMAN FAST kinase domain-containing protein 4 OS=Homo sapiens OX=9606 GN=TBRG4 PE=1 SV=1			5.4874e+06		1.8347e+06	4.0259e+06	4.1928e+06	8.3218e+06	5e+06	1.1293e+07	7.341e+06	6.4015e+06	6.9473e+06	1.1318e+07	8087700	7.84e+06	5.0622e+06	1.1664e+07	8139300	1.398e+07	11716000		0.0545242	0.465665	0.851954	6_5		0.217455	0.789416	0.492617	3_4
P42858	Huntingtin	HTT	sp|P42858|HD_HUMAN Huntingtin OS=Homo sapiens OX=9606 GN=HTT PE=1 SV=2			5.0297e+06	4.0491e+06	5.8922e+06	5376500	6.6608e+06	4.5938e+06	3.6743e+06	4.087e+06	5.7459e+06	4.7129e+06	3.1528e+06	3319600	3.2989e+06	5527000	7.3666e+06	4.5029e+06	3.2368e+06	1.6706e+06	3.1742e+06		0.0545314	0.465665	-0.368938	6_6		0.0603813	0.691676	-0.942975	3_4
Q8IV48	3-5 exoribonuclease 1	ERI1	sp|Q8IV48|ERI1_HUMAN 3-5 exoribonuclease 1 OS=Homo sapiens OX=9606 GN=ERI1 PE=1 SV=3			6.1359e+06	2.2347e+06	5.8558e+06	6.3684e+06	4.0911e+06	6.5151e+06	5.3919e+06	5.8015e+06	9.8661e+06	8.3692e+06	9.7683e+06	7.4567e+06	8.2745e+06		5.8286e+06	5.6072e+06	4.5463e+06	4.4919e+06	7.9884e+06		0.0546027	0.465665	0.631167	6_6		0.498648	0.881258	-0.243059	3_3
Q9NX14	NADH dehydrogenase [ubiquinone] 1 beta subcomplex subunit 11, mitochondrial	NDUFB11	sp|Q9NX14|NDUBB_HUMAN NADH dehydrogenase [ubiquinone] 1 beta subcomplex subunit 11, mitochondrial OS=Homo sapiens OX=9606 GN=NDUFB11 PE=1 SV=1			1.2071e+07	9.6909e+06	1.4887e+07	1.588e+07	11834000	1.5633e+07	1.5678e+07	1.5238e+07	16192000	1.4998e+07	15164000	1.7098e+07	5.6314e+06			10538000	1.4589e+07		5.6363e+06		0.0547168	0.465665	0.259317	6_6					2_2
P04792	Heat shock protein beta-1	HSPB1	sp|P04792|HSPB1_HUMAN Heat shock protein beta-1 OS=Homo sapiens OX=9606 GN=HSPB1 PE=1 SV=2			3.3585e+07	4.8066e+07	7.9046e+07	4.7833e+07	65918000	112280000	3.479e+07	1.1415e+07	7744000	3.9055e+07	4.7897e+07	5.7086e+07	164840000	64361000	1.8483e+08	1.3396e+08	1.5197e+08	8.8025e+07	5.1158e+07		0.0554022	0.470514	-1.18398	6_6		0.382474	0.857242	-0.53073	3_4
Q96Q15;Q6P435	Serine/threonine-protein kinase SMG1	SMG1	sp|Q96Q15|SMG1_HUMAN Serine/threonine-protein kinase SMG1 OS=Homo sapiens OX=9606 GN=SMG1 PE=1 SV=3				1.6952e+06	1.3579e+06	1.9814e+06	742290	1.8077e+06	1.697e+06	1575900	2864000	3.3445e+06	2.668e+06	2.0451e+06	2.3296e+06		1.9759e+06	1684900		4.0669e+06	1.4398e+06		0.0556934	0.472001	0.665107	6_5		0.654244	0.929402	0.289814	2_3
P30038	Delta-1-pyrroline-5-carboxylate dehydrogenase, mitochondrial	ALDH4A1	sp|P30038|AL4A1_HUMAN Delta-1-pyrroline-5-carboxylate dehydrogenase, mitochondrial OS=Homo sapiens OX=9606 GN=ALDH4A1 PE=1 SV=3			6136100	8.9967e+06	7.5411e+06	6.673e+06	8.5531e+06	9.2749e+06	8.6877e+06	6.4082e+06	4471500	6.7992e+06	5.0479e+06	5.5514e+06	6542700	5.6204e+06	6.6598e+06	10137000	4.145e+06	4.5496e+06	5.0798e+06		0.0560371	0.473903	-0.369343	6_6	Decreased in MUT_Poly	0.0402406	0.680882	-0.625438	3_4
O75131;Q96FN4;Q96A23;O95741;Q9UBL6	Copine-3	CPNE3	sp|O75131|CPNE3_HUMAN Copine-3 OS=Homo sapiens OX=9606 GN=CPNE3 PE=1 SV=1			7.798e+06	6.112e+06	4.3618e+06	8.0195e+06	5.3162e+06	6.9864e+06	11383000	7.6711e+06	1.5256e+07	5.8254e+06	7.809e+06	9.0206e+06	9.1291e+06	8.8297e+06	6.5497e+06	6.1383e+06	9.2062e+06	9.6849e+06	9.7158e+06		0.0561769	0.473903	0.523689	6_6		0.111082	0.730759	0.337366	3_4
O75152;A0A1B0GTU1	Zinc finger CCCH domain-containing protein 11A	ZC3H11A	sp|O75152|ZC11A_HUMAN Zinc finger CCCH domain-containing protein 11A OS=Homo sapiens OX=9606 GN=ZC3H11A PE=1 SV=3			7.9633e+06	6.1691e+06	6.0823e+06	6.8839e+06	6.003e+06	7.0476e+06	8.8637e+06	9.0734e+06	7.0791e+06	5.9994e+06	9.2178e+06	8.0669e+06	3673100	7.7287e+06	3.2997e+06	5.3017e+06	1773800	4.1908e+06	4.811e+06		0.0562673	0.473903	0.257548	6_6		0.347541	0.84431	-0.518868	3_4
P21796	Voltage-dependent anion-selective channel protein 1	VDAC1	sp|P21796|VDAC1_HUMAN Voltage-dependent anion-selective channel protein 1 OS=Homo sapiens OX=9606 GN=VDAC1 PE=1 SV=2			1.0287e+08	8.534e+07	7.3088e+07	1.3249e+08	1.0555e+08	6.4518e+07	1.4139e+08	128180000	100960000	120810000	1.0646e+08	1.1456e+08	9.6655e+07	1.0451e+08	1.1519e+08	1.3191e+08	1.5614e+08	145190000	1.4335e+08		0.0565283	0.474918	0.369897	6_6	Incresed in MUT_Poly	0.0178704	0.673935	0.412243	3_4
P16989	Y-box-binding protein 3	YBX3	sp|P16989|YBOX3_HUMAN Y-box-binding protein 3 OS=Homo sapiens OX=9606 GN=YBX3 PE=1 SV=4			11230000	23835000	2.9784e+07	4.487e+07	1.7203e+07	3.175e+07	2.9882e+07	4.4881e+07	3.2319e+07	3.6548e+07	5.0162e+07	3.9948e+07	1.9961e+07	2.5851e+07	1.5469e+07	2.88e+07	2.4647e+07	1.3706e+07	1.8543e+07		0.0567092	0.474918	0.670355	6_6		0.463887	0.868788	-0.248348	3_4
O95251	Histone acetyltransferase KAT7	KAT7	sp|O95251|KAT7_HUMAN Histone acetyltransferase KAT7 OS=Homo sapiens OX=9606 GN=KAT7 PE=1 SV=1			3.4565e+06	2.4749e+06	3.2386e+06	3.4751e+06	2968100	3.4227e+06	2.3654e+06	2.3528e+06	1.7914e+06	2.7567e+06	2.6785e+06	3.4627e+06	1.186e+06	2213300	1.2644e+06	1.5543e+06	1513800	1.4845e+06	1.3561e+06		0.0569451	0.474918	-0.323328	6_6		0.82743	0.967512	-0.0558835	3_4
Q9NUT2	ATP-binding cassette sub-family B member 8, mitochondrial	ABCB8	sp|Q9NUT2|MITOS_HUMAN Mitochondrial potassium channel ATP-binding subunit OS=Homo sapiens OX=9606 GN=ABCB8 PE=1 SV=3			2.6699e+06	3.1452e+06	2.1435e+06	3.0262e+06	3.6992e+06	2.7558e+06	4.2095e+06	3.5394e+06	3572800	3116000	3.1213e+06	3.3257e+06	6.8186e+06	2.2464e+06	5.394e+06	2.827e+06	2.6239e+06	3.1179e+06	8.0185e+06		0.0570341	0.474918	0.272102	6_6		0.944413	0.989081	0.0449438	3_4
P51665	26S proteasome non-ATPase regulatory subunit 7	PSMD7	sp|P51665|PSMD7_HUMAN 26S proteasome non-ATPase regulatory subunit 7 OS=Homo sapiens OX=9606 GN=PSMD7 PE=1 SV=2			22692000	2.0014e+07	2.5761e+07	2.3793e+07	2.3826e+07	1.4917e+07	2.3928e+07	3.308e+07	2.4299e+07	2.2913e+07	3.3613e+07	2.6259e+07	3.4958e+07	3.2419e+07	3.9868e+07	5.0007e+07	36607000	6.1136e+07	5.3157e+07		0.0570439	0.474918	0.32919	6_6		0.221517	0.789416	0.343178	3_4
Q9Y6E0	Serine/threonine-protein kinase 24;Serine/threonine-protein kinase 24 36 kDa subunit;Serine/threonine-protein kinase 24 12 kDa subunit	STK24	sp|Q9Y6E0|STK24_HUMAN Serine/threonine-protein kinase 24 OS=Homo sapiens OX=9606 GN=STK24 PE=1 SV=1			7.4402e+06	7.1894e+06	7.3206e+06	4.4058e+06	5.8921e+06	7.0431e+06	7.2137e+06	3470300	4.2514e+06	6.3528e+06	4.3622e+06	3.4496e+06	8.2737e+06	8.0207e+06	11514000		6.8888e+06	7.4446e+06	8.8285e+06		0.0570883	0.474918	-0.469159	6_6		0.271708	0.812115	-0.251654	3_3
Q96L92	Sorting nexin-27	SNX27	sp|Q96L92|SNX27_HUMAN Sorting nexin-27 OS=Homo sapiens OX=9606 GN=SNX27 PE=1 SV=2			2.5066e+06	2.5526e+06	2238200	2.1225e+06	1.8433e+06	1.7521e+06	1.5112e+06	1.8868e+06	1054200	1.8051e+06	1.3709e+06	2395900	4.1263e+06	3436900	2.287e+06	2440900	358360	1742300			0.0572352	0.474979	-0.410271	6_6		0.0656281	0.691676	-1.91647	2_4
Q92769	Histone deacetylase 2	HDAC2	sp|Q92769|HDAC2_HUMAN Histone deacetylase 2 OS=Homo sapiens OX=9606 GN=HDAC2 PE=1 SV=2			7.391e+06	6.4676e+06	9.7763e+06	1.578e+07	7.7132e+06	5.1087e+06	11831000	9.9252e+06	1.3029e+07	1.2611e+07	11623000	10700000	6.0371e+06	4.3648e+06	7.0401e+06	4925200	5.9267e+06	4.4899e+06	6.9013e+06		0.0573291	0.474979	0.507619	6_6		0.847022	0.972987	0.0480395	3_4
Q12830	Nucleosome-remodeling factor subunit BPTF	BPTF	sp|Q12830|BPTF_HUMAN Nucleosome-remodeling factor subunit BPTF OS=Homo sapiens OX=9606 GN=BPTF PE=1 SV=3			1.8536e+07	3.1028e+07	1.6436e+07	1.927e+07	1.6561e+07	7.4632e+07	1.488e+07	1.3298e+07	7.5531e+06	18162000	17215000	14465000	9.4447e+06	3.1619e+07	1.7418e+07	1.261e+07	2.902e+07	1.2546e+08	9.0395e+06		0.0582586	0.481699	-0.84297	6_6		0.370896	0.857242	1.00179	3_4
Q92833	Protein Jumonji	JARID2	sp|Q92833|JARD2_HUMAN Protein Jumonji OS=Homo sapiens OX=9606 GN=JARID2 PE=1 SV=2			752590		927750	656290	903490	731350	1000100	960780	930000	760970	932100	994840				366550		732700			0.0585264	0.482932	0.233849	6_5					1_1
Q8WXX5	DnaJ homolog subfamily C member 9	DNAJC9	sp|Q8WXX5|DNJC9_HUMAN DnaJ homolog subfamily C member 9 OS=Homo sapiens OX=9606 GN=DNAJC9 PE=1 SV=1			5.4157e+07	4.9827e+07	59911000	3.8965e+07	5.0755e+07	5.4203e+07	3.7377e+07	4.0136e+07	4.3424e+07	5.0072e+07	4.9901e+07	29952000	4.5788e+07	7.6665e+07	6.3655e+07	3.561e+07	5.8504e+07	2.3088e+07	4.1756e+07		0.0590603	0.485777	-0.304955	6_6		0.33313	0.837806	-0.469803	3_4
P53618	Coatomer subunit beta	COPB1	sp|P53618|COPB_HUMAN Coatomer subunit beta OS=Homo sapiens OX=9606 GN=COPB1 PE=1 SV=3			2.3596e+07	1.9481e+07	2.9097e+07	26138000	2.3708e+07	2.4315e+07	3.0242e+07	2.5626e+07	2.9738e+07	2.5611e+07	2.7983e+07	2.6818e+07	2.3289e+07	1.4315e+07	2.1302e+07	2.8671e+07	22513000	2.5649e+07	2.4851e+07		0.0591653	0.485777	0.189356	6_6		0.477592	0.876063	0.194049	3_4
Q9BZE4	Nucleolar GTP-binding protein 1	GTPBP4	sp|Q9BZE4|GTPB4_HUMAN GTP-binding protein 4 OS=Homo sapiens OX=9606 GN=GTPBP4 PE=1 SV=3			1.1921e+07	8.5956e+06	1.3812e+07	8620700	10647000	9.1568e+06	11397000	1.4038e+07	1.2387e+07	12204000	1.1608e+07	1.2439e+07	1.4326e+07	15960000	1.2728e+07	12038000	1.4752e+07	20085000	1.5046e+07		0.0593053	0.485777	0.258971	6_6		0.159217	0.756877	0.266629	3_4
Q5GLZ8	Probable E3 ubiquitin-protein ligase HERC4	HERC4	sp|Q5GLZ8|HERC4_HUMAN Probable E3 ubiquitin-protein ligase HERC4 OS=Homo sapiens OX=9606 GN=HERC4 PE=1 SV=1			1.7235e+06	874050	3.3827e+06	2.0721e+06	1.2237e+06	1372200	2.9279e+06	3.2266e+06	3.5419e+06	2.3548e+06	1.424e+06	3.1747e+06	1.1076e+06	1447000	1.3802e+06	1.2544e+06	1145900	1.6971e+06	1907600		0.0593488	0.485777	0.721407	6_6		0.269995	0.80872	0.262343	3_4
Q9Y2U8	Inner nuclear membrane protein Man1	LEMD3	sp|Q9Y2U8|MAN1_HUMAN Inner nuclear membrane protein Man1 OS=Homo sapiens OX=9606 GN=LEMD3 PE=1 SV=2			4.5462e+06	5.2167e+06	4.9245e+06	4.9441e+06	4.1317e+06	4.2983e+06	3.5381e+06	3.6038e+06	3.2702e+06	4.9685e+06	4.923e+06	2.8273e+06	3.3505e+06	5.7858e+06	5.0877e+06	3.3078e+06	4343200	2.5823e+06	3.8406e+06		0.0596482	0.487135	-0.305057	6_6		0.4105	0.865441	-0.277862	3_4
Q9UHL4	Dipeptidyl peptidase 2	DPP7	sp|Q9UHL4|DPP2_HUMAN Dipeptidyl peptidase 2 OS=Homo sapiens OX=9606 GN=DPP7 PE=1 SV=3				4.5046e+06	2.9202e+06	2.8237e+06	5.628e+06	2.3342e+06	7.4305e+06	3.6697e+06	7.0665e+06	6.3338e+06	3.4284e+06	6.2403e+06	5.8301e+06	9.7754e+06	7.3792e+06	4.9265e+06		1.5412e+07	8.8886e+06		0.0598587	0.487135	0.659269	6_5		0.120199	0.732438	0.794793	2_4
Q68CQ4	Digestive organ expansion factor homolog	DIEXF	sp|Q68CQ4|UTP25_HUMAN U3 small nucleolar RNA-associated protein 25 homolog OS=Homo sapiens OX=9606 GN=UTP25 PE=1 SV=2			2.3508e+06	2.0413e+06	1860700	1.4134e+06	2477600	1.3326e+06	1.9931e+06	1.4671e+06	828240	989250	1.8225e+06	766080		1.9323e+06		2.7686e+06	496520	2.3509e+06	558360		0.0599483	0.487135	-0.606475	6_6		0.233325	0.802411	-1.4156	3_2
Q15276	Rab GTPase-binding effector protein 1	RABEP1	sp|Q15276|RABE1_HUMAN Rab GTPase-binding effector protein 1 OS=Homo sapiens OX=9606 GN=RABEP1 PE=1 SV=2			9.9626e+06	7.4677e+06	1.0108e+07	7.0197e+06	10784000	5714100	6.5023e+06	5.9293e+06	6.0673e+06	6.16e+06	7860900	6.9222e+06	7.9462e+06	9035900	5.2603e+06	8.9761e+06	1.2052e+07	7.2516e+06	5.9018e+06		0.0599938	0.487135	-0.342108	6_6		0.839337	0.972987	0.0717599	3_4
P14859;Q9UKI9;P09086	POU domain, class 2, transcription factor 1	POU2F1	sp|P14859|PO2F1_HUMAN POU domain, class 2, transcription factor 1 OS=Homo sapiens OX=9606 GN=POU2F1 PE=1 SV=2					949620		983430		1225400	1.2665e+06	1.8939e+06	1603900		1.165e+06	1.4813e+06	1.6085e+06	1.1154e+06	1.8426e+06	1.7314e+06	449410	1.702e+06		0.0603654	0.488339	0.540817	5_2		0.476181	0.876063	-0.43788	3_4
Q9HAU5	Regulator of nonsense transcripts 2	UPF2	sp|Q9HAU5|RENT2_HUMAN Regulator of nonsense transcripts 2 OS=Homo sapiens OX=9606 GN=UPF2 PE=1 SV=1			6.7641e+06	4.8387e+06	7.1016e+06	4.7114e+06	6410100	4.7561e+06	5.391e+06	7.2591e+06	7.7815e+06	6.4531e+06	8.6961e+06	7.2925e+06	5.7579e+06	7.3043e+06	7.2032e+06	5.0915e+06	7.1102e+06	6.1461e+06	4.8122e+06		0.0603822	0.488339	0.316704	6_6		0.725602	0.945937	-0.0756684	3_4
Q9BVK6	Transmembrane emp24 domain-containing protein 9	TMED9	sp|Q9BVK6|TMED9_HUMAN Transmembrane emp24 domain-containing protein 9 OS=Homo sapiens OX=9606 GN=TMED9 PE=1 SV=2			9.0327e+06	11854000	1.1264e+07	1.0119e+07	1.5663e+07		1.6066e+07	1.4848e+07	1.6075e+07	11509000	1.3149e+07	1.3869e+07	6.663e+06	5.4885e+06	8.6939e+06	6.2984e+06	5.131e+06	11758000	1.0495e+07		0.0607914	0.48948	0.314496	6_5		0.355365	0.848116	0.360254	3_4
P42285	Superkiller viralicidic activity 2-like 2	SKIV2L2	sp|P42285|MTREX_HUMAN Exosome RNA helicase MTR4 OS=Homo sapiens OX=9606 GN=MTREX PE=1 SV=3			1.2702e+07	1.438e+07	10741000	15292000	1.0064e+07	1.5856e+07	1.2098e+07	9.7196e+06	1.1535e+07	10369000	11361000	1.0307e+07	8.21e+06	1.2938e+07	8.4701e+06	9.1436e+06	1.2257e+07	10442000	6.685e+06		0.0609592	0.48948	-0.256585	6_6		0.987673	0.997073	-0.00458732	3_4
Q7Z6E9	E3 ubiquitin-protein ligase RBBP6	RBBP6	sp|Q7Z6E9|RBBP6_HUMAN E3 ubiquitin-protein ligase RBBP6 OS=Homo sapiens OX=9606 GN=RBBP6 PE=1 SV=1			5.1132e+06	5199900	6.3232e+06	5.8093e+06	3.2413e+06	3.7331e+06	7.9005e+06	6.2256e+06	6.8158e+06	4.3796e+06	6.5332e+06	6.6751e+06	2.5333e+06	2792900	4.0236e+06	6.3742e+06	4.0289e+06	7.5579e+06	2.8836e+06		0.0610172	0.48948	0.40629	6_6		0.600011	0.915139	0.276203	3_4
Q07955	Serine/arginine-rich splicing factor 1	SRSF1	sp|Q07955|SRSF1_HUMAN Serine/arginine-rich splicing factor 1 OS=Homo sapiens OX=9606 GN=SRSF1 PE=1 SV=2			9.3237e+07	8.3413e+07	6.6035e+07	8.5102e+07	8.2722e+07	8.1228e+07	8.8271e+07	7.203e+07	61712000	5.5856e+07	7.1075e+07	6.9672e+07	6.6147e+07	9.2319e+07	7.159e+07	9.1883e+07	7.6335e+07	7.5705e+07	69232000		0.061125	0.48948	-0.239354	6_6		0.493296	0.879895	-0.111574	3_4
P46926	Glucosamine-6-phosphate isomerase 1	GNPDA1	sp|P46926|GNPI1_HUMAN Glucosamine-6-phosphate isomerase 1 OS=Homo sapiens OX=9606 GN=GNPDA1 PE=1 SV=1			5.99e+06	4.4779e+06	9.6032e+06	9.126e+06	7.9949e+06	15897000	17729000	1.2112e+07	11873000	9949200	9.4679e+06	1.7297e+07	10084000	1.0846e+07	1.5129e+07	8.9693e+06	10891000	7.6811e+06	9.1924e+06		0.0612378	0.48948	0.632909	6_6		0.28941	0.814782	-0.268726	3_4
Q9BTE3	Mini-chromosome maintenance complex-binding protein	MCMBP	sp|Q9BTE3|MCMBP_HUMAN Mini-chromosome maintenance complex-binding protein OS=Homo sapiens OX=9606 GN=MCMBP PE=1 SV=2			6.6077e+06	4.387e+06	5.1925e+06	5.5309e+06	5.8543e+06	4.7276e+06	5.2811e+06	7.4207e+06	8.6673e+06	8.2193e+06	4.9872e+06	6.7524e+06	3.3848e+06	3.0375e+06	3.3898e+06	3.7725e+06	3181600	3.8609e+06	2.7044e+06		0.061423	0.48948	0.338115	6_6		0.62787	0.922343	-0.0750029	3_4
O94826	Mitochondrial import receptor subunit TOM70	TOMM70A	sp|O94826|TOM70_HUMAN Mitochondrial import receptor subunit TOM70 OS=Homo sapiens OX=9606 GN=TOMM70 PE=1 SV=1			2.0504e+07	1.3504e+07	1.9706e+07	1.9416e+07	17600000	13233000	2.1163e+07	2.0812e+07	2.3145e+07	1.9374e+07	1.7588e+07	2.1914e+07	2.0887e+07	15534000	1.6942e+07	1.7665e+07	2.3952e+07	2.2657e+07	1.4636e+07		0.0614433	0.48948	0.27089	6_6		0.45037	0.868179	0.176658	3_4
Q9UJZ1	Stomatin-like protein 2, mitochondrial	STOML2	sp|Q9UJZ1|STML2_HUMAN Stomatin-like protein 2, mitochondrial OS=Homo sapiens OX=9606 GN=STOML2 PE=1 SV=1			3.2934e+07	4.1442e+07	37768000	3.5564e+07	4.7672e+07	3.2667e+07	3.7746e+07	5.0371e+07	5.822e+07	4.1247e+07	4.7026e+07	4.0709e+07	44162000	5.2776e+07	4.2978e+07	50302000	5.329e+07	56232000	6.0624e+07		0.0614858	0.48948	0.26905	6_6	Incresed in MUT_Poly	0.0439033	0.683487	0.25749	3_4
P36969	Phospholipid hydroperoxide glutathione peroxidase, mitochondrial	GPX4	sp|P36969|GPX4_HUMAN Phospholipid hydroperoxide glutathione peroxidase OS=Homo sapiens OX=9606 GN=GPX4 PE=1 SV=3			9060900	6.0733e+06	6.7173e+06	6613600	9.6623e+06	8.5059e+06	9.0693e+06	5.5405e+06	5.536e+06	5.5057e+06	4.8119e+06	6.0699e+06	5.3922e+06	7.1565e+06	6864500	4.7272e+06	4212400	4.1606e+06	5.8001e+06		0.0617714	0.490016	-0.361204	6_6		0.162342	0.760011	-0.350063	3_4
Q9NTJ3	Structural maintenance of chromosomes protein 4	SMC4	sp|Q9NTJ3|SMC4_HUMAN Structural maintenance of chromosomes protein 4 OS=Homo sapiens OX=9606 GN=SMC4 PE=1 SV=2			3.9081e+07	4.119e+07	4.3625e+07	3.9771e+07	4.3904e+07	4.093e+07	2.8704e+07	4.0222e+07	2.6257e+07	4.4461e+07	3.5657e+07	3.6273e+07	51771000	7.051e+07	5.8269e+07	4.1858e+07	6.5241e+07	5.1996e+07	3.3165e+07		0.0618961	0.490016	-0.254264	6_6		0.582902	0.912826	-0.178271	3_4
O94906	Pre-mRNA-processing factor 6	PRPF6	sp|O94906|PRP6_HUMAN Pre-mRNA-processing factor 6 OS=Homo sapiens OX=9606 GN=PRPF6 PE=1 SV=1			11481000	1.2908e+07	13385000	1.1729e+07	1.311e+07	1.2079e+07	1.5337e+07	1.4287e+07	1.285e+07	1.2257e+07	12837000	1.4532e+07	1.8226e+07	1.964e+07	17191000	1.198e+07	1.2257e+07	27156000	1.6693e+07		0.061981	0.490016	0.134209	6_6		0.76928	0.95762	0.104188	3_4
A6NDG6	Phosphoglycolate phosphatase	PGP	sp|A6NDG6|PGP_HUMAN Glycerol-3-phosphate phosphatase OS=Homo sapiens OX=9606 GN=PGP PE=1 SV=1			3.0309e+07	3.211e+07	3.5097e+07	3.2609e+07	3.3986e+07	4.1037e+07	19211000	2.8348e+07	2.9643e+07	3.0389e+07	2.1317e+07	3.7457e+07	1.7553e+07	2.4247e+07	3.6297e+07	2.7687e+07	2.1389e+07	2.1711e+07	1.5069e+07		0.062035	0.490016	-0.331265	6_6		0.214961	0.789416	-0.419019	3_4
P55884	Eukaryotic translation initiation factor 3 subunit B	EIF3B	sp|P55884|EIF3B_HUMAN Eukaryotic translation initiation factor 3 subunit B OS=Homo sapiens OX=9606 GN=EIF3B PE=1 SV=3			6.3885e+07	5.3117e+07	4.7628e+07	5.2553e+07	6.2162e+07	6.6476e+07	5.5774e+07	6.6521e+07	7.4054e+07	6.6297e+07	7.7121e+07	6.2135e+07	3.7527e+07	4.6676e+07	39465000	3.0376e+07	3.7879e+07	3.6725e+07	3.7634e+07		0.0621892	0.490282	0.219059	6_6		0.87477	0.980065	-0.0251298	3_4
Q13131;P54646	5-AMP-activated protein kinase catalytic subunit alpha-1	PRKAA1	sp|Q13131|AAPK1_HUMAN 5-AMP-activated protein kinase catalytic subunit alpha-1 OS=Homo sapiens OX=9606 GN=PRKAA1 PE=1 SV=4			7.7643e+06	7.8186e+06	8.6406e+06	9472700	10910000	6.0722e+06	10357000	11670000	1.1227e+07	1.1951e+07	7.7945e+06	9.6668e+06	11053000	1.7996e+07	1.3342e+07	1.386e+07	8.375e+06	1.251e+07	14840000		0.0624941	0.490988	0.315375	6_6		0.378938	0.857242	-0.257509	3_4
Q9NS87	Kinesin-like protein KIF15	KIF15	sp|Q9NS87|KIF15_HUMAN Kinesin-like protein KIF15 OS=Homo sapiens OX=9606 GN=KIF15 PE=1 SV=1			4.2404e+06	4.4314e+06	4.7946e+06	4.8793e+06	5165800	5.6041e+06	2589800	3.4114e+06	2.0746e+06	5.4681e+06	5.0933e+06	3.389e+06	2.7228e+06	4.4532e+06	3.4593e+06	3.4102e+06	3.8342e+06	1.4013e+06	2092400		0.0626253	0.490988	-0.479831	6_6		0.171487	0.765845	-0.626451	3_4
Q12824	SWI/SNF-related matrix-associated actin-dependent regulator of chromatin subfamily B member 1	SMARCB1	sp|Q12824|SNF5_HUMAN SWI/SNF-related matrix-associated actin-dependent regulator of chromatin subfamily B member 1 OS=Homo sapiens OX=9606 GN=SMARCB1 PE=1 SV=2			5.4426e+06	4.9764e+06	5.9425e+06	7.2349e+06	7.9466e+06	5.2108e+06	6.7285e+06	7.6029e+06	7.9214e+06	8.1744e+06	5.8606e+06	8.0825e+06	4.7298e+06	1611800	1.9843e+06	2.2573e+06	1.9848e+06	2.5118e+06	2.5043e+06		0.0626408	0.490988	0.283711	6_6		0.890716	0.984969	-0.0593792	3_4
Q9Y232	Chromodomain Y-like protein	CDYL	sp|Q9Y232|CDYL_HUMAN Chromodomain Y-like protein OS=Homo sapiens OX=9606 GN=CDYL PE=1 SV=2			1.9247e+06	1.8203e+06	2.9247e+06	2293500	1.9093e+06	2.4915e+06	2.6748e+06	2.2012e+06	3.3986e+06	4.3843e+06	2548000	2.4899e+06	1.9148e+06	1.9507e+06		2384100	3.2584e+06		2016700		0.062762	0.490992	0.385959	6_6		0.366923	0.855981	0.306537	2_3
Q92734	Protein TFG	TFG	sp|Q92734|TFG_HUMAN Protein TFG OS=Homo sapiens OX=9606 GN=TFG PE=1 SV=2			1.2625e+07	8.2086e+06	10530000	7.6178e+06	1.1135e+07	10111000	12359000	10691000	1.6489e+07	1.4975e+07	14771000	8.9911e+06	9.6635e+06		8.7693e+06	1.344e+07	1.6121e+06	8.0202e+06	9.7527e+06		0.0632681	0.49364	0.368481	6_6		0.277886	0.812376	-1.05836	3_3
O75165	DnaJ homolog subfamily C member 13	DNAJC13	sp|O75165|DJC13_HUMAN DnaJ homolog subfamily C member 13 OS=Homo sapiens OX=9606 GN=DNAJC13 PE=1 SV=5			4.1177e+06	4754700	5.9865e+06	5.8956e+06	7.1022e+06	5.3843e+06	5.6907e+06	4.5101e+06	4.5962e+06	3.9889e+06	3713400	4.4229e+06	4.1162e+06	7.298e+06	4.7284e+06	5116400	2.8222e+06	3.1359e+06	3.5638e+06		0.0633431	0.49364	-0.295606	6_6	Decreased in MUT_Poly	0.023907	0.673935	-0.716618	3_4
Q96CB8	Integrator complex subunit 12	INTS12	sp|Q96CB8|INT12_HUMAN Integrator complex subunit 12 OS=Homo sapiens OX=9606 GN=INTS12 PE=1 SV=1			1.7875e+06	1.9295e+06	1.8414e+06	2.8048e+06	2.4224e+06	2.6466e+06	2.5765e+06	3.3983e+06	3.5548e+06	1987500	2.8017e+06	2.8648e+06	2.7179e+06	1.7745e+06	1.6155e+06	1787000	809770	1.4331e+06	1.5562e+06		0.0635563	0.494354	0.353373	6_6		0.0901095	0.705337	-0.665606	3_4
Q9NYY8	FAST kinase domain-containing protein 2	FASTKD2	sp|Q9NYY8|FAKD2_HUMAN FAST kinase domain-containing protein 2, mitochondrial OS=Homo sapiens OX=9606 GN=FASTKD2 PE=1 SV=1			2.8699e+06	3.4015e+06	3292400	4.2922e+06	3.3453e+06	2.5695e+06	5.7282e+06	7.1327e+06	4.9853e+06	4.0049e+06	3.1106e+06	3.1711e+06	2327500		1.865e+06	2.3539e+06	2024200	1.6733e+06	2.9446e+06		0.0638864	0.494952	0.460417	6_6		0.966886	0.991287	-0.0116301	3_3
P06744;Q8N196	Glucose-6-phosphate isomerase	GPI	sp|P06744|G6PI_HUMAN Glucose-6-phosphate isomerase OS=Homo sapiens OX=9606 GN=GPI PE=1 SV=4			4.1178e+07	4.5402e+07	43536000	31371000	3.6005e+07	2.5146e+07	5.4719e+07	7.2073e+07	7.3038e+07	3.1479e+07	4.4914e+07	4.2967e+07	5.6231e+07	4.4907e+07	3.159e+07	4.5306e+07	2.7138e+07	4.8494e+07	6.1714e+07		0.0638966	0.494952	0.486689	6_6		0.979224	0.995898	-0.00979621	3_4
P43304	Glycerol-3-phosphate dehydrogenase, mitochondrial	GPD2	sp|P43304|GPDM_HUMAN Glycerol-3-phosphate dehydrogenase, mitochondrial OS=Homo sapiens OX=9606 GN=GPD2 PE=1 SV=3			4.0159e+06	5.4281e+06	5.0905e+06	3.8671e+06	3.9899e+06	5.5042e+06	3872000	3.2917e+06	4.0928e+06	4.7356e+06	3.1578e+06	3.8778e+06	5.8211e+06	4.4431e+06	5.2545e+06	5.4778e+06	5.999e+06	2993100	6.7344e+06		0.0639982	0.494952	-0.273235	6_6		0.815453	0.967447	-0.0790315	3_4
Q92608	Dedicator of cytokinesis protein 2	DOCK2	sp|Q92608|DOCK2_HUMAN Dedicator of cytokinesis protein 2 OS=Homo sapiens OX=9606 GN=DOCK2 PE=1 SV=2			6.5859e+06	1.4333e+07	9.0942e+06	5.3395e+06	7.914e+06	7.1995e+06	8.4593e+06	5.3089e+06	5.7913e+06	1.1286e+06	2.8018e+06	5.5087e+06	6.964e+06	7.2525e+06	5.6726e+06	3.6998e+06		11128000	8.3927e+06		0.0645309	0.497844	-0.974861	6_6		0.0996069	0.721187	0.760166	2_4
Q9Y6P5	Sestrin-1	SESN1	sp|Q9Y6P5|SESN1_HUMAN Sestrin-1 OS=Homo sapiens OX=9606 GN=SESN1 PE=1 SV=2			714060		499150	633620		391110	714710	779030	635250	721360	665270	1.2267e+06				334870		569720			0.0646169	0.497844	0.497944	6_4					1_1
P21281;P15313	V-type proton ATPase subunit B, brain isoform	ATP6V1B2	sp|P21281|VATB2_HUMAN V-type proton ATPase subunit B, brain isoform OS=Homo sapiens OX=9606 GN=ATP6V1B2 PE=1 SV=3			2.1474e+07	2.2715e+07	3.1723e+07	26366000	1.955e+07	2.9683e+07	2.4137e+07	1.5796e+07	2.1848e+07	2.0405e+07	2.0645e+07	20270000	2.4976e+07	2.9121e+07	2.2099e+07	1.9034e+07	2.3304e+07	2.0771e+07	23261000		0.0648748	0.498112	-0.289147	6_6		0.684011	0.936033	-0.0694368	3_4
Q15459	Splicing factor 3A subunit 1	SF3A1	sp|Q15459|SF3A1_HUMAN Splicing factor 3A subunit 1 OS=Homo sapiens OX=9606 GN=SF3A1 PE=1 SV=1			1.8047e+07	1.7954e+07	1.706e+07	1.6131e+07	1.679e+07	16821000	1.7254e+07	21568000	2.0061e+07	1.6724e+07	2.5487e+07	1.8202e+07	29138000	2.1776e+07	2.7583e+07	3.1982e+07	2.6331e+07	23529000	2.6884e+07		0.065182	0.498112	0.200269	6_6		0.534375	0.890154	-0.09902	3_4
Q2NL82	Pre-rRNA-processing protein TSR1 homolog	TSR1	sp|Q2NL82|TSR1_HUMAN Pre-rRNA-processing protein TSR1 homolog OS=Homo sapiens OX=9606 GN=TSR1 PE=1 SV=1			5124900	9189500	7.7185e+06	6.6272e+06	1.015e+07	6.5116e+06	6.454e+06	1.1719e+07	1.1844e+07	11633000	1.3118e+07	7.8705e+06	4.9165e+06	3.4956e+06	4.31e+06	3.2308e+06	5.6077e+06	6.2165e+06	4.187e+06		0.0653512	0.498112	0.459415	6_6		0.11084	0.730759	0.420788	3_4
Q9UI10	Translation initiation factor eIF-2B subunit delta	EIF2B4	sp|Q9UI10|EI2BD_HUMAN Translation initiation factor eIF-2B subunit delta OS=Homo sapiens OX=9606 GN=EIF2B4 PE=1 SV=2			5.6727e+06	4.787e+06	4.493e+06	4.3341e+06	5.3745e+06	4.6448e+06	5.4838e+06	7.5865e+06	7.0763e+06	5.0824e+06	4.8698e+06	5.3162e+06	5.3008e+06	3.2628e+06	6.2012e+06	8.6224e+06	4.8163e+06	7.439e+06	4925500		0.0655645	0.498112	0.258843	6_6		0.951667	0.989081	0.0245287	3_4
Q9UNW1	Multiple inositol polyphosphate phosphatase 1	MINPP1	sp|Q9UNW1|MINP1_HUMAN Multiple inositol polyphosphate phosphatase 1 OS=Homo sapiens OX=9606 GN=MINPP1 PE=1 SV=1			1.9907e+07	2.2594e+07	2.4441e+07	2.9187e+07	2.528e+07	3.1878e+07	2.2177e+07	18555000	2.2235e+07	2.5927e+07	17606000	2.0252e+07	22110000	23174000	2.1099e+07	2.8267e+07	2.4071e+07	1.7725e+07	2.2024e+07		0.0656427	0.498112	-0.268685	6_6		0.361023	0.852382	-0.155989	3_4
P22626	Heterogeneous nuclear ribonucleoproteins A2/B1	HNRNPA2B1	sp|P22626|ROA2_HUMAN Heterogeneous nuclear ribonucleoproteins A2/B1 OS=Homo sapiens OX=9606 GN=HNRNPA2B1 PE=1 SV=2			2.8577e+08	1.9714e+08	2.2614e+08	2.3723e+08	246860000	2.5076e+08	3.1938e+08	2.9836e+08	2.1362e+08	2.5244e+08	3.5373e+08	3.1508e+08	2.9668e+08	278290000	2.9883e+08	2.4722e+08	2.3823e+08	2.7971e+08	2.2966e+08		0.0657255	0.498112	0.269017	6_6		0.163743	0.761996	-0.170725	3_4
Q9HBI1;Q9NVD7	Beta-parvin	PARVB	sp|Q9HBI1|PARVB_HUMAN Beta-parvin OS=Homo sapiens OX=9606 GN=PARVB PE=1 SV=1			4.5418e+06	6.3467e+06	5.6997e+06	3.9535e+06	6.3707e+06	6.8222e+06	4.0836e+06	4.2185e+06	2.922e+06	4.1804e+06	5.7258e+06	4.8531e+06	10095000	6.9133e+06	1.0408e+07	7.6799e+06	8.8471e+06	5.4367e+06	4.8965e+06		0.0657539	0.498112	-0.378571	6_6		0.143363	0.751798	-0.484851	3_4
O95400	CD2 antigen cytoplasmic tail-binding protein 2	CD2BP2	sp|O95400|CD2B2_HUMAN CD2 antigen cytoplasmic tail-binding protein 2 OS=Homo sapiens OX=9606 GN=CD2BP2 PE=1 SV=1			4.7472e+06	6.0723e+06	4.4744e+06	5.4563e+06	3.8674e+06	1.9752e+06	2.6232e+06	3.0638e+06	2.5606e+06	4.3699e+06	2132100	2625700	1.0684e+06		1.818e+06		1.4872e+06	2.4013e+06			0.0658134	0.498112	-0.569432	6_6					2_2
Q8N668	COMM domain-containing protein 1	COMMD1	sp|Q8N668|COMD1_HUMAN COMM domain-containing protein 1 OS=Homo sapiens OX=9606 GN=COMMD1 PE=1 SV=1			3.7769e+06	5.4509e+06	4.1224e+06	2.7242e+06			2.069e+06	3.3118e+06	2.0777e+06		2.1215e+06	3.7022e+06	2.1446e+06	1.6887e+06	1.7165e+06	1.4782e+06	1.4942e+06	2.7756e+06	1.7561e+06		0.065844	0.498112	-0.602253	5_4		0.576934	0.910836	0.154866	3_4
Q9Y696	Chloride intracellular channel protein 4	CLIC4	sp|Q9Y696|CLIC4_HUMAN Chloride intracellular channel protein 4 OS=Homo sapiens OX=9606 GN=CLIC4 PE=1 SV=4			1.3914e+07	15687000	1.3447e+07	1.6218e+07	14976000	16664000	1.338e+07	11054000	1.1533e+07	1.7939e+07	1.1504e+07	1.2366e+07	5.1509e+06	9.7012e+06	9.7115e+06	1.0231e+07	8.8207e+06	5.3484e+06	6.1407e+06		0.0660315	0.498112	-0.241391	6_6		0.348307	0.84431	-0.343255	3_4
Q7Z2T5	TRMT1-like protein	TRMT1L	sp|Q7Z2T5|TRM1L_HUMAN TRMT1-like protein OS=Homo sapiens OX=9606 GN=TRMT1L PE=1 SV=2			1.4307e+07	1.9552e+07	1.74e+07	15841000	2.4053e+07	1.4295e+07	7.5786e+06	1.0732e+07	12315000	1.6982e+07	5.8927e+06	2.0156e+07	9.769e+06	5.8708e+06	7.1817e+06	12428000	8.4881e+06	8.0604e+06	1.3458e+07		0.0660947	0.498112	-0.618993	6_6		0.583232	0.912826	0.201824	3_4
Q9Y5Q9	General transcription factor 3C polypeptide 3	GTF3C3	sp|Q9Y5Q9|TF3C3_HUMAN General transcription factor 3C polypeptide 3 OS=Homo sapiens OX=9606 GN=GTF3C3 PE=1 SV=1			3.5286e+06	4.6461e+06	4.341e+06	2842500	2.6264e+06	4.8465e+06	2.59e+06	3.3559e+06	2.7976e+06	2.9694e+06	3.2451e+06	2.6552e+06	2.753e+06	2942500	1.3689e+06	2.3333e+06	2735800	2480800	2.0439e+06		0.0661777	0.498112	-0.34154	6_6		0.782543	0.96172	0.0913386	3_4
Q12872	Splicing factor, suppressor of white-apricot homolog	SFSWAP	sp|Q12872|SFSWA_HUMAN Splicing factor, suppressor of white-apricot homolog OS=Homo sapiens OX=9606 GN=SFSWAP PE=1 SV=3			2.406e+06		1.7871e+06	2.5871e+06	2.2456e+06		3796700	4.1201e+06	3.663e+06	2.4455e+06	2.0413e+06	3.1243e+06	2.5784e+06		4.0585e+06	2.4684e+06	2.8055e+06	4.2489e+06	4.4164e+06		0.0663242	0.498112	0.47326	6_4		0.332232	0.837806	0.342406	3_3
Q96PU5	E3 ubiquitin-protein ligase NEDD4-like	NEDD4L	sp|Q96PU5|NED4L_HUMAN E3 ubiquitin-protein ligase NEDD4-like OS=Homo sapiens OX=9606 GN=NEDD4L PE=1 SV=2			2.1594e+06		1.3721e+06	2655900	1249400	2.4839e+06	3.3744e+06	2.7171e+06	5.2104e+06	2.8724e+06	2.8862e+06	1711900	1.9821e+06	3.3502e+06	4.0219e+06	3.1552e+06	2.7063e+06	3.1962e+06	2.795e+06		0.0664517	0.498112	0.645508	6_5		0.808911	0.966804	-0.0673788	3_4
Q08J23	tRNA (cytosine(34)-C(5))-methyltransferase	NSUN2	sp|Q08J23|NSUN2_HUMAN RNA cytosine C(5)-methyltransferase NSUN2 OS=Homo sapiens OX=9606 GN=NSUN2 PE=1 SV=2			1.3739e+07	1.4493e+07	1.4525e+07	1.2279e+07	1.2786e+07	11312000	11038000	1.2044e+07	1.2298e+07	1.2632e+07	10338000	1.2593e+07	10161000	9.2729e+06	9.2513e+06	8.3288e+06	9.2791e+06	1.2625e+07	6.3721e+06		0.0664883	0.498112	-0.155651	6_6		0.923424	0.988632	-0.0251172	3_4
O95671	N-acetylserotonin O-methyltransferase-like protein	ASMTL	sp|O95671|ASML_HUMAN Probable bifunctional dTTP/UTP pyrophosphatase/methyltransferase protein OS=Homo sapiens OX=9606 GN=ASMTL PE=1 SV=3			4.4592e+06	3.0921e+06	4770200	5.2812e+06	4.6401e+06	4.9562e+06	5.0343e+06	7.0709e+06	6.4743e+06	4.4892e+06	5.7613e+06	4.9104e+06	3304100		3.6083e+06	4.9214e+06	4.6662e+06	2.3326e+06	4.9417e+06		0.0671001	0.500854	0.312237	6_6		0.919625	0.987871	-0.041817	3_3
P07919;A0A096LP55	Cytochrome b-c1 complex subunit 6, mitochondrial	UQCRH	sp|P07919|QCR6_HUMAN Cytochrome b-c1 complex subunit 6, mitochondrial OS=Homo sapiens OX=9606 GN=UQCRH PE=1 SV=2							4.0692e+06	1.138e+07	1.1698e+07	10478000	1.8411e+07	2.1468e+07	1.8027e+07	10647000	6068400	1.5354e+07	2.3898e+07	1.0488e+07	2.7585e+07	1.7114e+07	9.15e+06		0.0671007	0.500854	1.09151	6_2		0.554732	0.896042	0.397727	3_4
P35251	Replication factor C subunit 1	RFC1	sp|P35251|RFC1_HUMAN Replication factor C subunit 1 OS=Homo sapiens OX=9606 GN=RFC1 PE=1 SV=4			5.8136e+06	5.2315e+06	6.6618e+06	8.1083e+06	8515700	9.2342e+06	4.476e+06	7.0961e+06	5.0618e+06	5.6606e+06	5.2429e+06	6.5233e+06	4.3072e+06	5.9837e+06	5.4791e+06	4.3592e+06	4.8852e+06	2509200	3.2166e+06		0.0673877	0.501681	-0.342212	6_6		0.10094	0.721187	-0.549387	3_4
Q9HAV4	Exportin-5	XPO5	sp|Q9HAV4|XPO5_HUMAN Exportin-5 OS=Homo sapiens OX=9606 GN=XPO5 PE=1 SV=1			7.0056e+06	4.6515e+06	6.3617e+06	4.7393e+06	5.6947e+06	6.1138e+06	6.8531e+06	9.4976e+06	5.7275e+06	5.7404e+06	7.7499e+06	7.3591e+06	3.789e+06	5.7101e+06	3.8284e+06	3.9054e+06	5.058e+06	7.0869e+06	4.4666e+06		0.0674581	0.501681	0.305851	6_6		0.193763	0.778121	0.35658	3_4
Q9C0C9	E2/E3 hybrid ubiquitin-protein ligase UBE2O	UBE2O	sp|Q9C0C9|UBE2O_HUMAN (E3-independent) E2 ubiquitin-conjugating enzyme OS=Homo sapiens OX=9606 GN=UBE2O PE=1 SV=3			5.3507e+06	6.2717e+06	4.8593e+06	4.1137e+06	5850200	5585700	4.3673e+06	3.7627e+06	2655300	4.5631e+06	5.1818e+06	4.9928e+06	4638200	4.6313e+06	4.7325e+06	6.1886e+06	5.3664e+06	4.5641e+06	4001700		0.0677533	0.502957	-0.348215	6_6		0.484942	0.87851	-0.119333	3_4
Q9BXJ9	N-alpha-acetyltransferase 15, NatA auxiliary subunit	NAA15	sp|Q9BXJ9|NAA15_HUMAN N-alpha-acetyltransferase 15, NatA auxiliary subunit OS=Homo sapiens OX=9606 GN=NAA15 PE=1 SV=1			1.7338e+07	1.4471e+07	1.2939e+07	12270000	10350000	1.4505e+07	16083000	1.6808e+07	1.4686e+07	1.6059e+07	1.5127e+07	1.5441e+07	14498000	1.1226e+07	1.2718e+07	1.6739e+07	1.3541e+07	15868000	1.175e+07		0.0681263	0.504805	0.219376	6_6		0.9881	0.997073	-0.00282397	3_4
Q9NUQ9	Protein FAM49B	FAM49B	sp|Q9NUQ9|CYRIB_HUMAN CYFIP-related Rac1 interactor B OS=Homo sapiens OX=9606 GN=CYRIB PE=1 SV=1			8.7403e+06	6.7249e+06	7.3632e+06	1.2957e+07	8.0538e+06	6.0356e+06	1.1653e+07	1.0251e+07	1.5448e+07	10370000	9.8225e+06	8.0679e+06	8.5299e+06	7.2103e+06	8.3632e+06	7.618e+06	1.0898e+07	6.3905e+06	1.2637e+07		0.0684009	0.505514	0.412657	6_6		0.334365	0.837806	0.276487	3_4
Q13200	26S proteasome non-ATPase regulatory subunit 2	PSMD2	sp|Q13200|PSMD2_HUMAN 26S proteasome non-ATPase regulatory subunit 2 OS=Homo sapiens OX=9606 GN=PSMD2 PE=1 SV=3			3.0227e+07	31487000	3.313e+07	2.7697e+07	2.8531e+07	2.5519e+07	23525000	2.8997e+07	2.5956e+07	2.71e+07	28465000	2.5244e+07	24616000	2.8044e+07	2.3193e+07	2.3187e+07	22286000	2.1248e+07	22841000		0.0684706	0.505514	-0.147163	6_6		0.106523	0.730759	-0.158543	3_4
O60884	DnaJ homolog subfamily A member 2	DNAJA2	sp|O60884|DNJA2_HUMAN DnaJ homolog subfamily A member 2 OS=Homo sapiens OX=9606 GN=DNAJA2 PE=1 SV=1			4.692e+06	5.5511e+06	6.2787e+06	7.2876e+06	4.7931e+06	5.2674e+06	7.8379e+06	7.6473e+06	6.6653e+06	7.7918e+06	5.0775e+06	6.2893e+06	4.0236e+06	3.0704e+06	5303600	4981100	5.4953e+06	7.3651e+06	6.6683e+06		0.0686599	0.505994	0.287354	6_6	Incresed in MUT_Poly	0.0498524	0.691676	0.604487	3_4
Q9H3R5	Centromere protein H	CENPH	sp|Q9H3R5|CENPH_HUMAN Centromere protein H OS=Homo sapiens OX=9606 GN=CENPH PE=1 SV=1			2.1769e+06	2018800	3.1095e+06	2682600	1.8101e+06	1.1889e+06	2.1156e+06	2.4383e+06	2.2972e+06	3.9397e+06	4.0803e+06	4.2227e+06			3.344e+06	1.8584e+06	1023000	4.1688e+06	3.1559e+06		0.0688741	0.506023	0.558327	6_6		0.942252	0.989081	-0.0676547	3_2
Q8TCE6;Q6NSW5	Protein FAM45A;Protein FAM45B	FAM45A;FAM45B	sp|Q8TCE6|DEN10_HUMAN DENN domain-containing protein 10 OS=Homo sapiens OX=9606 GN=DENND10 PE=1 SV=1;sp|Q6NSW5|DE10B_HUMAN Putative DENN domain-containing protein 10 B OS=Homo sapiens OX=9606 GN=DENND10P1 PE=5 SV=1			3.5489e+06	2.2031e+06	1.9688e+06	2.032e+06	1990100	2.356e+06	2.1356e+06	2092600	1.904e+06	1.3363e+06	1.5017e+06	1.9684e+06	4.5066e+06	1.7768e+06	1.084e+06	792610		1.4246e+06	1.945e+06		0.0689127	0.506023	-0.354245	6_6		0.96437	0.990512	0.0395714	2_4
Q96Q11	CCA tRNA nucleotidyltransferase 1, mitochondrial	TRNT1	sp|Q96Q11|TRNT1_HUMAN CCA tRNA nucleotidyltransferase 1, mitochondrial OS=Homo sapiens OX=9606 GN=TRNT1 PE=1 SV=2			3.1749e+06	3.6733e+06	4.2195e+06	3.4783e+06	3.2032e+06	3.1111e+06	2.6955e+06	2.7388e+06	3.2925e+06	3.4303e+06	3.1813e+06	1.9234e+06	3.5394e+06	2.9846e+06	2.8711e+06	1.9629e+06	2.275e+06	2.4004e+06	4.283e+06		0.0694894	0.507304	-0.290215	6_6		0.901811	0.987787	0.0420129	3_4
Q86WB0	Nuclear-interacting partner of ALK	ZC3HC1	sp|Q86WB0|NIPA_HUMAN Nuclear-interacting partner of ALK OS=Homo sapiens OX=9606 GN=ZC3HC1 PE=1 SV=1			3.2117e+06		2.3565e+06	6.3934e+06	5.5893e+06	3.9596e+06	2805900	3598100	2.5977e+06	1.7532e+06	1235600	3.4771e+06				4.3059e+06	1.2549e+06		1.6579e+06		0.0695827	0.507304	-0.741914	6_5					2_1
Q96I99	Succinyl-CoA ligase [GDP-forming] subunit beta, mitochondrial	SUCLG2	sp|Q96I99|SUCB2_HUMAN Succinate--CoA ligase [GDP-forming] subunit beta, mitochondrial OS=Homo sapiens OX=9606 GN=SUCLG2 PE=1 SV=2			2.4755e+07	26120000	2.626e+07	3.0999e+07	34658000	2.416e+07	3.3177e+07	2.6953e+07	3.3142e+07	3.4928e+07	29385000	3.4683e+07	3.2019e+07	25930000	3.8365e+07	2.485e+07	3.0373e+07	2.9186e+07	2.9113e+07		0.069585	0.507304	0.209868	6_6		0.941059	0.989081	-0.0134036	3_4
Q9BW91	ADP-ribose pyrophosphatase, mitochondrial	NUDT9	sp|Q9BW91|NUDT9_HUMAN ADP-ribose pyrophosphatase, mitochondrial OS=Homo sapiens OX=9606 GN=NUDT9 PE=1 SV=1				1028500	1.6579e+06	1.5329e+06	1.5205e+06	1.3255e+06	1361500	1535100	1527400	2540900	2229800	2.4784e+06									0.069586	0.507304	0.434929	6_5					0_0
Q8NE86	Calcium uniporter protein, mitochondrial	MCU	sp|Q8NE86|MCU_HUMAN Calcium uniporter protein, mitochondrial OS=Homo sapiens OX=9606 GN=MCU PE=1 SV=1			2872700	3.1716e+06	2.3957e+06	3.3174e+06	2.9717e+06	2.5189e+06	4.1797e+06	3.8039e+06	4.1576e+06	2.4535e+06	2.8954e+06	4.3733e+06	3.0788e+06	3.7886e+06	3293600	2.911e+06	3.5178e+06	5.5969e+06	3.7453e+06		0.0700298	0.507939	0.320293	6_6		0.127007	0.746239	0.366824	3_4
Q96C19	EF-hand domain-containing protein D2	EFHD2	sp|Q96C19|EFHD2_HUMAN EF-hand domain-containing protein D2 OS=Homo sapiens OX=9606 GN=EFHD2 PE=1 SV=1			1.8266e+07	1.4651e+07	1.9738e+07	1.9386e+07	1.7256e+07	17128000	2.5226e+07	1.5865e+07	2.4096e+07	2.8631e+07	1.625e+07	2.7902e+07	1.6762e+07	1.5081e+07	10066000	1.5644e+07	1.1821e+07	23803000	2.569e+07		0.0700494	0.507939	0.341389	6_6		0.260365	0.808652	0.452978	3_4
Q9NRR5	Ubiquilin-4	UBQLN4	sp|Q9NRR5|UBQL4_HUMAN Ubiquilin-4 OS=Homo sapiens OX=9606 GN=UBQLN4 PE=1 SV=2			2.8223e+06	2.0716e+06	3.5151e+06	3.2448e+06	2.6398e+06	2.9064e+06	3.0525e+06	6.5855e+06	3732400	3.1193e+06	5.7114e+06	2.812e+06	3.1752e+06		1.6683e+06	3.8426e+06	2.3091e+06	2.0568e+06	5.2333e+06		0.0701661	0.507939	0.479513	6_6		0.871904	0.979983	0.096048	3_3
Q9Y5K5	Ubiquitin carboxyl-terminal hydrolase isozyme L5	UCHL5	sp|Q9Y5K5|UCHL5_HUMAN Ubiquitin carboxyl-terminal hydrolase isozyme L5 OS=Homo sapiens OX=9606 GN=UCHL5 PE=1 SV=3			1.0854e+07	10053000	7.8626e+06	1.2076e+07	1.3798e+07	1.1403e+07	6.799e+06	9.4594e+06	9.5745e+06	9.3091e+06	10705000	7.3883e+06	6.5743e+06	8.8689e+06	8.025e+06	6.7195e+06	8.1494e+06	2.4248e+06	4.9647e+06		0.0701725	0.507939	-0.307692	6_6		0.174613	0.767077	-0.69919	3_4
Q02218;Q9ULD0	2-oxoglutarate dehydrogenase, mitochondrial	OGDH	sp|Q02218|ODO1_HUMAN 2-oxoglutarate dehydrogenase, mitochondrial OS=Homo sapiens OX=9606 GN=OGDH PE=1 SV=3			1.8013e+07	2.0808e+07	1.5994e+07	22653000	1.9452e+07	1.7957e+07	2.1755e+07	1.4805e+07	1.5052e+07	1.6908e+07	1.0541e+07	1.4781e+07	20259000	1.7877e+07	24762000	1.9547e+07	1.3792e+07	1.5584e+07	1.6206e+07		0.0706518	0.509976	-0.315504	6_6	Decreased in MUT_Poly	0.021551	0.673935	-0.432794	3_4
O75676	Ribosomal protein S6 kinase alpha-4	RPS6KA4	sp|O75676|KS6A4_HUMAN Ribosomal protein S6 kinase alpha-4 OS=Homo sapiens OX=9606 GN=RPS6KA4 PE=1 SV=1			986490		1.1656e+06	999600	1002600		1.202e+06	927670	1.4936e+06	1.2129e+06	1.4852e+06	1389200	527030		977690	591170		361230	693070		0.0707452	0.509976	0.29206	6_4		0.453652	0.868179	-0.427319	2_3
P52272	Heterogeneous nuclear ribonucleoprotein M	HNRNPM	sp|P52272|HNRPM_HUMAN Heterogeneous nuclear ribonucleoprotein M OS=Homo sapiens OX=9606 GN=HNRNPM PE=1 SV=3			6.305e+08	6.6306e+08	4.8803e+08	6.6145e+08	5.3955e+08	5.8933e+08	6.8279e+08	6.7348e+08	6.0393e+08	6.9112e+08	6.76e+08	6.3854e+08	9.3462e+08	9.8949e+08	1066600000	9.7564e+08	1.1705e+09	1248900000	7.0959e+08		0.07083	0.509976	0.158187	6_6		0.892224	0.984969	0.0314513	3_4
Q9NRV9	Heme-binding protein 1	HEBP1	sp|Q9NRV9|HEBP1_HUMAN Heme-binding protein 1 OS=Homo sapiens OX=9606 GN=HEBP1 PE=1 SV=1			5.1303e+07	5.1205e+07	5.7212e+07	4.4813e+07	7.4864e+07	4.552e+07	2.959e+07	3.818e+07	34217000	3.5354e+07	5.847e+07	5.509e+07	8.6184e+07	6.6045e+07	9.3997e+07	4.1841e+07	6.2409e+07	5.893e+07	4.7092e+07		0.0709727	0.510101	-0.397056	6_6		0.39668	0.85849	-0.303354	3_4
Q14197	Peptidyl-tRNA hydrolase ICT1, mitochondrial	ICT1	sp|Q14197|ICT1_HUMAN Peptidyl-tRNA hydrolase ICT1, mitochondrial OS=Homo sapiens OX=9606 GN=MRPL58 PE=1 SV=1			3.9596e+06	5.4097e+06	3983300	4.2093e+06	3.7068e+06	5.6974e+06	4715300	2.3675e+06	4.0572e+06	2.7505e+06	3830600	3.3837e+06	3.183e+06	2.2562e+06		2.6099e+06	3.2108e+06	3.0871e+06	1.3799e+06		0.0711699	0.510267	-0.371977	6_6		0.737892	0.952102	-0.151509	3_3
Q8NFC6;Q96IK1	Biorientation of chromosomes in cell division protein 1-like 1	BOD1L1	sp|Q8NFC6|BD1L1_HUMAN Biorientation of chromosomes in cell division protein 1-like 1 OS=Homo sapiens OX=9606 GN=BOD1L1 PE=1 SV=2			7.5182e+06	7.3276e+06	7.5805e+06	7.6925e+06	7.5208e+06	8.4339e+06	6.6946e+06	6.647e+06	6.6079e+06	8.666e+06	6.9259e+06	5.9511e+06	2.7269e+06	3.1488e+06	2.3239e+06	5.9633e+06	2.8699e+06	1.7234e+06	3099400		0.0712714	0.510267	-0.159357	6_6		0.369367	0.855981	-0.410932	3_4
P33981	Dual specificity protein kinase TTK	TTK	sp|P33981|TTK_HUMAN Dual specificity protein kinase TTK OS=Homo sapiens OX=9606 GN=TTK PE=1 SV=2			2.0304e+06	1.7252e+06	1.6084e+06	1.9615e+06	1.4661e+06	1822200	1.0398e+06	1185800	1.5782e+06	1.5541e+06	1.8508e+06	1.5636e+06	1.258e+06	2.2783e+06	1330200	750770		1.1465e+06	806400		0.0713721	0.510267	-0.292372	6_6		0.445036	0.868179	-0.435892	2_4
O94925	Glutaminase kidney isoform, mitochondrial	GLS	sp|O94925|GLSK_HUMAN Glutaminase kidney isoform, mitochondrial OS=Homo sapiens OX=9606 GN=GLS PE=1 SV=1			1.5341e+07	2.5305e+07	2.2288e+07	1.8785e+07	16660000	17205000	1.6835e+07	1.7265e+07	1.6824e+07	15609000	1.6007e+07	1.1616e+07	1.2022e+07	5.6292e+06	1.5712e+07	9.853e+06	9.4639e+06	1.1744e+07	9.4101e+06		0.0715672	0.510764	-0.285808	6_6		0.9905	0.997364	0.00477572	3_4
O43813	LanC-like protein 1	LANCL1	sp|O43813|LANC1_HUMAN Glutathione S-transferase LANCL1 OS=Homo sapiens OX=9606 GN=LANCL1 PE=1 SV=1			4.0135e+06	4.0363e+06	2.8479e+06	4.6423e+06	2.3859e+06	932640	6.007e+06	5.7595e+06	3.1916e+06	4.9325e+06	4.041e+06	5.03e+06	3.2233e+06	1.1569e+06		2.7437e+06	3.7218e+06	3.1454e+06	3.9019e+06		0.0718007	0.510793	0.756317	6_6		0.19944	0.779325	0.719498	3_3
P61758	Prefoldin subunit 3	VBP1	sp|P61758|PFD3_HUMAN Prefoldin subunit 3 OS=Homo sapiens OX=9606 GN=VBP1 PE=1 SV=4			2.3612e+07	26502000	30544000	2.9441e+07	1.3283e+07	3.5083e+07	2.1889e+07	8.5022e+06	15721000	2.0028e+07	1.397e+07	2.4901e+07	6.4599e+06	2.2543e+07	1.8294e+07	18587000	14160000	13727000	10670000		0.0719845	0.510793	-0.614222	6_6		0.666889	0.930106	-0.226183	3_4
Q13042	Cell division cycle protein 16 homolog	CDC16	sp|Q13042|CDC16_HUMAN Cell division cycle protein 16 homolog OS=Homo sapiens OX=9606 GN=CDC16 PE=1 SV=2			3.0766e+06	2.5232e+06	4.2187e+06	3.5759e+06	4.5081e+06	2.8816e+06	2.2753e+06	3.3509e+06	2.549e+06	3.1673e+06	2.5788e+06	2.5284e+06	2.5491e+06	5.7142e+06	2.4796e+06	2.109e+06	2.5704e+06	570010	1.7153e+06		0.0720611	0.510793	-0.320395	6_6		0.152645	0.751798	-1.11963	3_4
P17987	T-complex protein 1 subunit alpha	TCP1	sp|P17987|TCPA_HUMAN T-complex protein 1 subunit alpha OS=Homo sapiens OX=9606 GN=TCP1 PE=1 SV=1			6.7555e+07	4.159e+07	5.0759e+07	6.5268e+07	4.9151e+07	7.0938e+07	5.9724e+07	7.5976e+07	6.6595e+07	6.8279e+07	6.8486e+07	7.0682e+07	7.2707e+07	1.0623e+08	7.758e+07	7.7518e+07	7.9069e+07	7.2425e+07	7.3196e+07		0.0720735	0.510793	0.270291	6_6		0.387353	0.857807	-0.141569	3_4
Q53GQ0	Very-long-chain 3-oxoacyl-CoA reductase	HSD17B12	sp|Q53GQ0|DHB12_HUMAN Very-long-chain 3-oxoacyl-CoA reductase OS=Homo sapiens OX=9606 GN=HSD17B12 PE=1 SV=2			2.595e+07	2.6558e+07	2.1184e+07	2.0938e+07	3.4368e+07	3.0795e+07	2.7655e+07	1.6573e+07	1.6398e+07	2.0078e+07	2.7163e+07	1.6533e+07	11289000	2.0128e+07	26715000	2.2196e+07	25752000	2.9454e+07	1.4927e+07		0.0723241	0.511466	-0.375873	6_6		0.595679	0.914582	0.229006	3_4
P11166	Solute carrier family 2, facilitated glucose transporter member 1	SLC2A1	sp|P11166|GTR1_HUMAN Solute carrier family 2, facilitated glucose transporter member 1 OS=Homo sapiens OX=9606 GN=SLC2A1 PE=1 SV=2			1.6263e+07	1.6294e+07	2.6267e+07	23676000	3.4573e+07	5.9145e+07	8.8772e+06	6.9355e+06	1.8718e+07	3.8587e+07	1.6345e+07	8.7659e+06	1.3548e+07	6.9073e+07	3.6188e+07	3.1363e+07	4.8543e+07	8.7816e+06	3.3588e+07		0.07242	0.511466	-0.95415	6_6		0.655067	0.929402	-0.402773	3_4
P35268	60S ribosomal protein L22	RPL22	sp|P35268|RL22_HUMAN 60S ribosomal protein L22 OS=Homo sapiens OX=9606 GN=RPL22 PE=1 SV=2			6.8618e+07	1.0894e+08	8.5787e+07	1.1618e+08	8.3938e+07	84395000	5.9008e+07	8.2416e+07	6.907e+07	9.4394e+07	7.3282e+07	6.3924e+07	1.09e+08	108460000	1.1783e+08	1.1532e+08	1.3438e+08	112450000	1.2505e+08		0.0727798	0.513117	-0.304862	6_6		0.118185	0.732438	0.135076	3_4
O60502	Protein O-GlcNAcase	MGEA5	sp|O60502|OGA_HUMAN Protein O-GlcNAcase OS=Homo sapiens OX=9606 GN=OGA PE=1 SV=2			7.1211e+06	1.0059e+07	8.4207e+06	1.0384e+07	13296000	13600000	1.0018e+07	1.19e+07	1.575e+07	15142000	1.49e+07	1.2117e+07	18125000	1.8385e+07	1.4194e+07	1.1368e+07	15982000	1.8013e+07	1.8242e+07		0.0739927	0.520034	0.363363	6_6		0.386537	0.857807	0.190891	3_4
P35244	Replication protein A 14 kDa subunit	RPA3	sp|P35244|RFA3_HUMAN Replication protein A 14 kDa subunit OS=Homo sapiens OX=9606 GN=RPA3 PE=1 SV=1			15956000	2.1386e+07	2.4648e+07	21797000	20460000	4.1615e+07	2.6672e+07	2.8716e+07	2.6404e+07	49204000	3.1258e+07	3.4842e+07	2.3575e+07	2.6291e+07	22482000	26466000	4.7914e+07	1.6248e+07	27273000		0.0740166	0.520034	0.465915	6_6		0.679022	0.935575	0.16821	3_4
P54577	Tyrosine--tRNA ligase, cytoplasmic;Tyrosine--tRNA ligase, cytoplasmic, N-terminally processed	YARS	sp|P54577|SYYC_HUMAN Tyrosine--tRNA ligase, cytoplasmic OS=Homo sapiens OX=9606 GN=YARS1 PE=1 SV=4			6.735e+07	7.5001e+07	5.4442e+07	6.357e+07	6.68e+07	60821000	81174000	7.8762e+07	6.7412e+07	7.67e+07	6.5135e+07	6.6736e+07	6.3787e+07	1.0457e+08	9.8711e+07	9.4792e+07	105710000	9.6388e+07	6.0634e+07		0.0748044	0.524662	0.169429	6_6		0.836193	0.970932	-0.0615688	3_4
Q15057	Arf-GAP with coiled-coil, ANK repeat and PH domain-containing protein 2	ACAP2	sp|Q15057|ACAP2_HUMAN Arf-GAP with coiled-coil, ANK repeat and PH domain-containing protein 2 OS=Homo sapiens OX=9606 GN=ACAP2 PE=1 SV=3			5.5645e+06	6.7844e+06	6.1437e+06	6.5463e+06	1.0625e+07	7.2645e+06	5.978e+06	7.1706e+06	3.27e+06	5.7968e+06	3.9457e+06	5.9589e+06	3.3743e+06	5.0847e+06	5.8074e+06	4.3208e+06	2.8336e+06	5.8456e+06	4.1865e+06		0.0750751	0.525497	-0.436147	6_6		0.66306	0.929596	-0.148908	3_4
O00566	U3 small nucleolar ribonucleoprotein protein MPP10	MPHOSPH10	sp|O00566|MPP10_HUMAN U3 small nucleolar ribonucleoprotein protein MPP10 OS=Homo sapiens OX=9606 GN=MPHOSPH10 PE=1 SV=2			4864400	4.3692e+06	4.6154e+06	4.8573e+06	3197300	8.714e+06	3.5744e+06	3.9031e+06	4.1784e+06	2452500	4.0527e+06	3.6178e+06	1.9399e+06	5.0034e+06	1.2245e+06	1.6425e+06	2.3702e+06		2.5612e+06		0.0751817	0.525497	-0.443818	6_6		0.745722	0.95329	0.22917	2_4
P24666	Low molecular weight phosphotyrosine protein phosphatase	ACP1	sp|P24666|PPAC_HUMAN Low molecular weight phosphotyrosine protein phosphatase OS=Homo sapiens OX=9606 GN=ACP1 PE=1 SV=3			1.2983e+07	1.1373e+07	1.807e+07	13327000	1.7559e+07	1.3614e+07	1.4714e+07	1.7197e+07	1.6681e+07	16869000	1.7609e+07	1.7352e+07	1.3552e+07	2.0747e+07	11466000	1.6564e+07	1.8896e+07	13459000	13341000		0.0755985	0.527032	0.225976	6_6		0.951033	0.989081	-0.0166992	3_4
Q9Y619	Mitochondrial ornithine transporter 1	SLC25A15	sp|Q9Y619|ORNT1_HUMAN Mitochondrial ornithine transporter 1 OS=Homo sapiens OX=9606 GN=SLC25A15 PE=1 SV=1			2.4548e+06		2.2495e+06	2.1939e+06	421960	1.9228e+06	4.497e+06	4408700	4.7078e+06		1.6293e+06	3.356e+06	6.2184e+06	711420	1.4239e+06	3.0086e+06	2.4874e+06	4.2442e+06	4.2265e+06		0.0756604	0.527032	1.13965	5_5		0.397328	0.85849	0.765467	3_4
P60866	40S ribosomal protein S20	RPS20	sp|P60866|RS20_HUMAN 40S ribosomal protein S20 OS=Homo sapiens OX=9606 GN=RPS20 PE=1 SV=1			106340000	7.365e+07	4.0601e+07	3.7692e+07	5.7513e+07	7.4762e+07	1.6893e+08	8.8883e+07	8.7958e+07	6.7325e+07	7.3542e+07	9.3994e+07	88438000	1.8001e+08	2.517e+08	2.024e+08	1.4618e+08	1.1432e+08	2.3655e+08		0.075994	0.528215	0.596015	6_6		0.847666	0.972987	-0.0939428	3_4
Q14558	Phosphoribosyl pyrophosphate synthase-associated protein 1	PRPSAP1	sp|Q14558|KPRA_HUMAN Phosphoribosyl pyrophosphate synthase-associated protein 1 OS=Homo sapiens OX=9606 GN=PRPSAP1 PE=1 SV=2			2.632e+06	3.2098e+06	3.2457e+06	3.2467e+06	4.0127e+06	2.6137e+06	2.5478e+06	2.9898e+06	2193200	2.0952e+06	3.5337e+06	1.9611e+06	2.2877e+06	3.277e+06	2.9748e+06	3.1429e+06	3141400	1.7454e+06	2320900		0.0761202	0.528215	-0.324091	6_6		0.265311	0.808652	-0.309574	3_4
Q8TBC3	SH3KBP1-binding protein 1	SHKBP1	sp|Q8TBC3|SHKB1_HUMAN SH3KBP1-binding protein 1 OS=Homo sapiens OX=9606 GN=SHKBP1 PE=1 SV=2			4.8959e+06	3.0479e+06	5.155e+06	3.8232e+06	7.0124e+06	3.6175e+06		2.3744e+06		1.9096e+06	4.2957e+06					3.2462e+06			3.2621e+06		0.0762199	0.528215	-0.716265	3_6					1_1
Q9C0B7	Transport and Golgi organization protein 6 homolog	TANGO6	sp|Q9C0B7|TNG6_HUMAN Transport and Golgi organization protein 6 homolog OS=Homo sapiens OX=9606 GN=TANGO6 PE=1 SV=2				938650	1.3863e+06	893180	869390	983530	1.2421e+06	1.4053e+06	979950	1097000	1.3474e+06	1264900	1034100			739800	852540	1.1623e+06	596900		0.076879	0.531877	0.281327	6_5		0.891832	0.984969	-0.0593304	3_2
Q9H7Z7	Prostaglandin E synthase 2;Prostaglandin E synthase 2 truncated form	PTGES2	sp|Q9H7Z7|PGES2_HUMAN Prostaglandin E synthase 2 OS=Homo sapiens OX=9606 GN=PTGES2 PE=1 SV=1			4.8577e+06		2.3358e+06	3.7199e+06	3.8241e+06	3116000	5755500	4.0594e+06	6.2082e+06	5.4639e+06	3.3075e+06	4.2569e+06	2.381e+06	2.3458e+06	7.3287e+06	4.2704e+06	2.1767e+06	3.6767e+06	6.011e+06		0.0775269	0.535449	0.446122	6_5		0.999577	0.999651	0.000325651	3_4
Q7Z569	BRCA1-associated protein	BRAP	sp|Q7Z569|BRAP_HUMAN BRCA1-associated protein OS=Homo sapiens OX=9606 GN=BRAP PE=1 SV=2			1375200	1.8671e+06	2.189e+06	2.0441e+06	2069800	2.4855e+06	2.4807e+06	1.9118e+06	2.576e+06	2.617e+06	2838500	2.1463e+06	2.42e+06		1.8092e+06	1.8232e+06	2500900	1.2537e+06	1900500		0.0777682	0.536205	0.28675	6_6		0.683831	0.936033	-0.140604	3_3
Q12962	Transcription initiation factor TFIID subunit 10	TAF10	sp|Q12962|TAF10_HUMAN Transcription initiation factor TFIID subunit 10 OS=Homo sapiens OX=9606 GN=TAF10 PE=1 SV=1			2198900	2.6667e+06	3.9828e+06	3.0784e+06	2.6494e+06		2.514e+06	2.6001e+06	2.4514e+06		1.8284e+06	1.7061e+06	2.4936e+06				1518400		788510		0.0781126	0.537668	-0.386005	5_5					2_1
Q8WVT3	Trafficking protein particle complex subunit 12	TRAPPC12	sp|Q8WVT3|TPC12_HUMAN Trafficking protein particle complex subunit 12 OS=Homo sapiens OX=9606 GN=TRAPPC12 PE=1 SV=3					1.7952e+06	1.8246e+06	2.1562e+06	1.3197e+06	2.6589e+06	2.1916e+06	1.7372e+06	1.9122e+06	3.1359e+06	2.4798e+06	2.1586e+06	2.6111e+06	1.3059e+06		2.818e+06	1.4226e+06			0.0783359	0.5377	0.400546	6_4		0.942524	0.989081	0.0416682	2_3
Q6P1Q9	Methyltransferase-like protein 2B	METTL2B	sp|Q6P1Q9|MET2B_HUMAN tRNA N(3)-methylcytidine methyltransferase METTL2B OS=Homo sapiens OX=9606 GN=METTL2B PE=1 SV=3			1874700	1.7507e+06				2.1507e+06	2.2714e+06	1738100	2.8586e+06	2.559e+06	2.9174e+06	3.1179e+06		2222400					1.2995e+06		0.0784829	0.5377	0.399741	6_3					1_1
Q15020	Squamous cell carcinoma antigen recognized by T-cells 3	SART3	sp|Q15020|SART3_HUMAN Squamous cell carcinoma antigen recognized by T-cells 3 OS=Homo sapiens OX=9606 GN=SART3 PE=1 SV=1			1.9607e+07	1.4516e+07	1.413e+07	1.5308e+07	1.7288e+07	1.5836e+07	1.7931e+07	1.7906e+07	20505000	16173000	1.7004e+07	1.8859e+07	1.303e+07	1.6744e+07	1.5891e+07	1.9236e+07	19483000	1.8433e+07	1.3093e+07		0.0785137	0.5377	0.169758	6_6		0.779923	0.96172	0.0600591	3_4
Q15427	Splicing factor 3B subunit 4	SF3B4	sp|Q15427|SF3B4_HUMAN Splicing factor 3B subunit 4 OS=Homo sapiens OX=9606 GN=SF3B4 PE=1 SV=1			3.7816e+07	2.1744e+07	6.7356e+06	3.2085e+07	3.0666e+07	7.4996e+06	2.9474e+07	2.8213e+07	2.8997e+07	37260000	3.9856e+07	5.438e+07	7.6927e+07	1.0987e+08	6.9109e+07	9.9167e+07	7.8328e+07	8.5643e+07	2.5427e+07		0.0791956	0.538343	0.929048	6_6		0.25325	0.806373	-0.653579	3_4
Q5JSH3	WD repeat-containing protein 44	WDR44	sp|Q5JSH3|WDR44_HUMAN WD repeat-containing protein 44 OS=Homo sapiens OX=9606 GN=WDR44 PE=1 SV=1			4.4754e+06	5.7336e+06	5.3724e+06	4.3523e+06	4.0644e+06	5.0438e+06	5.8053e+06	2.8283e+06	3.7998e+06	4.1074e+06	2.0204e+06	3.8099e+06	1.9103e+06	1.0689e+06	2.6556e+06	2.7939e+06	880680	1.4523e+06	2.2268e+06		0.0791958	0.538343	-0.440085	6_6		0.38126	0.857242	-0.476977	3_4
Q9NXF1	Testis-expressed sequence 10 protein	TEX10	sp|Q9NXF1|TEX10_HUMAN Testis-expressed protein 10 OS=Homo sapiens OX=9606 GN=TEX10 PE=1 SV=2			5.221e+06	4.8049e+06	6.2712e+06	4.3678e+06	5.7897e+06	4.1248e+06	6.4724e+06	5.5956e+06	6.9886e+06	4.6747e+06	6.5751e+06	5.9629e+06	2.5944e+06	1748500	1.6709e+06	2.7197e+06	2.2634e+06	3.5093e+06	4.4418e+06		0.079257	0.538343	0.249867	6_6		0.112336	0.730759	0.622209	3_4
Q9NRZ7	1-acyl-sn-glycerol-3-phosphate acyltransferase gamma	AGPAT3	sp|Q9NRZ7|PLCC_HUMAN 1-acyl-sn-glycerol-3-phosphate acyltransferase gamma OS=Homo sapiens OX=9606 GN=AGPAT3 PE=1 SV=1			2.3282e+06	1392600	1.6188e+06	2.1703e+06	2.9048e+06	2.2758e+06		1371700	1.8792e+06	1.9481e+06	1.3894e+06	1.2406e+06	2774000						3.8385e+06		0.0793447	0.538343	-0.416374	5_6					1_1
Q8TDQ7	Glucosamine-6-phosphate isomerase 2	GNPDA2	sp|Q8TDQ7|GNPI2_HUMAN Glucosamine-6-phosphate isomerase 2 OS=Homo sapiens OX=9606 GN=GNPDA2 PE=1 SV=1				1545800			520150			1.64e+06	1.9979e+06	2.9998e+06	2131100	1.4178e+06						467690	610660		0.079512	0.538343	1.13578	5_2					2_0
P43686	26S protease regulatory subunit 6B	PSMC4	sp|P43686|PRS6B_HUMAN 26S proteasome regulatory subunit 6B OS=Homo sapiens OX=9606 GN=PSMC4 PE=1 SV=2			19517000	2.1968e+07	1.6724e+07	1.8924e+07	2.0041e+07	2.301e+07	1.6217e+07	1.6941e+07	1.5191e+07	2.1635e+07	19400000	13912000	1.0936e+07	2.5531e+07	14531000	17511000	1.5469e+07	1.1296e+07	17480000		0.0796035	0.538343	-0.226748	6_6		0.639379	0.925507	-0.170217	3_4
Q5T6F2	Ubiquitin-associated protein 2	UBAP2	sp|Q5T6F2|UBAP2_HUMAN Ubiquitin-associated protein 2 OS=Homo sapiens OX=9606 GN=UBAP2 PE=1 SV=1			5.6466e+06	3310300	4742500	2183100	2.9046e+06	4.7591e+06	5.934e+06	2.9641e+06	4.2679e+06	7.1948e+06	1.0563e+07	7.3372e+06	3164700	7.0092e+06	5.9982e+06	2.152e+06	6.8909e+06				0.0797342	0.538343	0.66131	6_6					1_4
Q01780	Exosome component 10	EXOSC10	sp|Q01780|EXOSX_HUMAN Exosome component 10 OS=Homo sapiens OX=9606 GN=EXOSC10 PE=1 SV=2			5.1432e+06	6.763e+06	5.8253e+06	6.0284e+06	4.5677e+06	4.2591e+06	4.5893e+06	3.6644e+06	4.5857e+06	5.8019e+06	4.4239e+06	3.8072e+06	2.6606e+06	3.5525e+06	2.9963e+06	2562200	2.1119e+06	2.0482e+06	3.4507e+06		0.0797773	0.538343	-0.276148	6_6		0.352595	0.84578	-0.245359	3_4
Q8NG06	E3 ubiquitin-protein ligase TRIM58	TRIM58	sp|Q8NG06|TRI58_HUMAN E3 ubiquitin-protein ligase TRIM58 OS=Homo sapiens OX=9606 GN=TRIM58 PE=2 SV=2			1.5046e+06		3.1791e+06	2.2392e+06	4.4023e+06	3.0622e+06	1170000	699620		2.6558e+06	2.0006e+06	1.7353e+06	5004600	7.2138e+06	7377800	5.6564e+06	7.5787e+06	2.188e+06	4162800		0.0798212	0.538343	-0.851578	5_5		0.24883	0.806046	-0.6029	3_4
P45973	Chromobox protein homolog 5	CBX5	sp|P45973|CBX5_HUMAN Chromobox protein homolog 5 OS=Homo sapiens OX=9606 GN=CBX5 PE=1 SV=1			2.7468e+07	2.0241e+07	2.5125e+07	2.7724e+07	23124000	1.7104e+07	2.3117e+07	2.0406e+07	5.0441e+07	3.5082e+07	3.0756e+07	3.6325e+07	10871000	1.6557e+07	14666000	17329000	2.2027e+07	3.3212e+07	2.1563e+07		0.079931	0.538343	0.434348	6_6	Incresed in MUT_Poly	0.0252782	0.677312	0.778114	3_4
Q9ULA0	Aspartyl aminopeptidase	DNPEP	sp|Q9ULA0|DNPEP_HUMAN Aspartyl aminopeptidase OS=Homo sapiens OX=9606 GN=DNPEP PE=1 SV=2				4.332e+06	2.2896e+06	5.456e+06	3.2812e+06	3.9183e+06	5888300	5.7202e+06	6.1276e+06	6.6527e+06	3.4938e+06	4.1891e+06	5.1828e+06	4.9088e+06	3.2309e+06	5.0061e+06	4.8643e+06	1.9034e+06	6.5243e+06		0.0802358	0.539503	0.493951	6_5		0.699769	0.938977	-0.19897	3_4
Q7Z5L9	Interferon regulatory factor 2-binding protein 2	IRF2BP2	sp|Q7Z5L9|I2BP2_HUMAN Interferon regulatory factor 2-binding protein 2 OS=Homo sapiens OX=9606 GN=IRF2BP2 PE=1 SV=2			6.475e+06	6.3476e+06	3.5643e+06	5.9443e+06	5850400	5.7009e+06	4.2102e+06	3.9685e+06	6.0405e+06	3.6678e+06	3.9413e+06	5003700	6.1647e+06	1.132e+07	6.8047e+06	3.9925e+06	6.5694e+06	5.6997e+06	6.3701e+06		0.0806685	0.541517	-0.332035	6_6		0.81793	0.967447	-0.0895096	3_4
Q16186	Proteasomal ubiquitin receptor ADRM1	ADRM1	sp|Q16186|ADRM1_HUMAN Proteasomal ubiquitin receptor ADRM1 OS=Homo sapiens OX=9606 GN=ADRM1 PE=1 SV=2			1.9416e+07	12842000	1.9499e+07	25589000	2.1236e+07	2.245e+07	20733000	1.6761e+07	1.4048e+07	16984000	1.3597e+07	1.3108e+07	21767000	2.1434e+07	2.0123e+07	2.177e+07	1.8903e+07	1.8288e+07	1.9121e+07		0.0811435	0.542794	-0.334159	6_6	Decreased in MUT_Poly	0.00399438	0.478812	-0.180084	3_4
P55145	Mesencephalic astrocyte-derived neurotrophic factor	MANF	sp|P55145|MANF_HUMAN Mesencephalic astrocyte-derived neurotrophic factor OS=Homo sapiens OX=9606 GN=MANF PE=1 SV=3			1.2214e+07	1.4728e+07	16132000	1.5941e+07	18717000	1.1026e+07	1.8604e+07	1.1672e+07	7.0502e+06	1.0867e+07	11367000	7.4304e+06	1.2153e+07	1.1685e+07	9.7457e+06	1.8599e+07	8.0968e+06	9.7079e+06	1.0193e+07		0.081227	0.542794	-0.460718	6_6		0.131335	0.751798	-0.447597	3_4
Q32P41	tRNA (guanine(37)-N1)-methyltransferase	TRMT5	sp|Q32P41|TRM5_HUMAN tRNA (guanine(37)-N1)-methyltransferase OS=Homo sapiens OX=9606 GN=TRMT5 PE=1 SV=2			3.4459e+06	2.3842e+06	3.6317e+06	3.0701e+06	2.3029e+06	1.5318e+06	2.2671e+06	3.3245e+06	4.124e+06	4.4419e+06	4.2488e+06	3.8307e+06	1.7535e+06	1665700	1.9104e+06	1.4104e+06	2922400	1572500	2.5628e+06		0.0813382	0.542794	0.466312	6_6		0.140341	0.751798	0.441892	3_4
P11766	Alcohol dehydrogenase class-3	ADH5	sp|P11766|ADHX_HUMAN Alcohol dehydrogenase class-3 OS=Homo sapiens OX=9606 GN=ADH5 PE=1 SV=4			2.0022e+07	9.5221e+06	1.5995e+07	1.5308e+07	1.5699e+07	1.7832e+07	27899000	1.8513e+07	2.2545e+07	1.6546e+07	1.5396e+07	2.1747e+07	1.7842e+07	17552000	1.4189e+07	1.4988e+07	1.3409e+07	1.8826e+07	1.9658e+07		0.0813925	0.542794	0.383905	6_6		0.643103	0.927865	0.0864748	3_4
Q8WU76	Sec1 family domain-containing protein 2	SCFD2	sp|Q8WU76|SCFD2_HUMAN Sec1 family domain-containing protein 2 OS=Homo sapiens OX=9606 GN=SCFD2 PE=1 SV=2			1.666e+06		2.8828e+06	1.4e+06	1.8515e+06		1.621e+06	1.7368e+06	1.2433e+06	1076400	1.4587e+06	1.306e+06	3.5497e+06	3.1125e+06	2.5526e+06	2.5438e+06	2233200	2700600	2.1063e+06		0.0817213	0.543162	-0.435571	6_4		0.11231	0.730759	-0.318813	3_4
Q96SB4;Q9UPE1	SRSF protein kinase 1	SRPK1	sp|Q96SB4|SRPK1_HUMAN SRSF protein kinase 1 OS=Homo sapiens OX=9606 GN=SRPK1 PE=1 SV=2			1.1505e+07	5.6706e+06	7.4805e+06	9.0766e+06	8.9813e+06	6.7937e+06	9.1444e+06	1.2077e+07	11290000	7.8937e+06	1.2077e+07	9.5657e+06	4.9928e+06	6.0168e+06	5.6035e+06	5.099e+06	3.6542e+06	7.1716e+06	4.8879e+06		0.0819169	0.543162	0.345453	6_6		0.694904	0.93863	-0.102659	3_4
P62910	60S ribosomal protein L32	RPL32	sp|P62910|RL32_HUMAN 60S ribosomal protein L32 OS=Homo sapiens OX=9606 GN=RPL32 PE=1 SV=2			5.5668e+06	2.7432e+06	645110	6.1093e+06	5.6478e+06	8.2862e+06	9.6073e+06	9.0309e+06	9309000	9.18e+06	4.6252e+06	8.415e+06	2.6168e+06	20901000	1.4514e+07	1.3923e+07	1.6007e+07	43875000	2.3144e+07		0.0819633	0.543162	1.11314	6_6		0.193362	0.778121	1.30482	3_4
P51532	Transcription activator BRG1	SMARCA4	sp|P51532|SMCA4_HUMAN Transcription activator BRG1 OS=Homo sapiens OX=9606 GN=SMARCA4 PE=1 SV=2			10473000	11978000	1.1614e+07	8.054e+06	7.9582e+06	8.0648e+06	12280000	1.1193e+07	9987400	13992000	10202000	1.1469e+07	7.8316e+06	4244600	6.5581e+06	6360900	7.4772e+06	7.6006e+06	8.9185e+06		0.0820057	0.543162	0.262892	6_6		0.155907	0.751798	0.385776	3_4
Q96GQ7	Probable ATP-dependent RNA helicase DDX27	DDX27	sp|Q96GQ7|DDX27_HUMAN Probable ATP-dependent RNA helicase DDX27 OS=Homo sapiens OX=9606 GN=DDX27 PE=1 SV=2			5.4052e+06	4.2486e+06	6.1052e+06	4.2641e+06	4.4856e+06	5.7123e+06	6.1675e+06	8.0884e+06	5.6672e+06	6.9342e+06	5958600	4.4338e+06	5.9785e+06	6.122e+06	6.753e+06	6.1421e+06	3.5067e+06	5.5481e+06	5.1738e+06		0.0821152	0.543162	0.292906	6_6		0.0632013	0.691676	-0.424234	3_4
Q6KC79	Nipped-B-like protein	NIPBL	sp|Q6KC79|NIPBL_HUMAN Nipped-B-like protein OS=Homo sapiens OX=9606 GN=NIPBL PE=1 SV=2			1.4657e+06	2.3672e+06	2.6029e+06	2.7592e+06	2.3282e+06	2.4306e+06	3.7149e+06	3.0969e+06	3.0958e+06	2.3953e+06	2.7908e+06	2.3091e+06	2.1365e+06	2.1786e+06	1.3673e+06	2.7616e+06	2.9914e+06	1.9313e+06	3.1715e+06		0.0823485	0.543256	0.327168	6_6		0.297489	0.817664	0.364648	3_4
Q5T4S7	E3 ubiquitin-protein ligase UBR4	UBR4	sp|Q5T4S7|UBR4_HUMAN E3 ubiquitin-protein ligase UBR4 OS=Homo sapiens OX=9606 GN=UBR4 PE=1 SV=1			1.3939e+07	13920000	12562000	1.3948e+07	1.2761e+07	1.3853e+07	1.2266e+07	1.1993e+07	1.367e+07	1.2813e+07	1.232e+07	1.3448e+07	1.4401e+07	1.69e+07	1.3192e+07	1.3094e+07	1.4956e+07	13234000	11754000		0.0824336	0.543256	-0.0822463	6_6		0.433735	0.868179	-0.111899	3_4
Q04760	Lactoylglutathione lyase	GLO1	sp|Q04760|LGUL_HUMAN Lactoylglutathione lyase OS=Homo sapiens OX=9606 GN=GLO1 PE=1 SV=4			3.9335e+07	30920000	4.3301e+07	5.8131e+07	1.0521e+07	6.0582e+07	6.2069e+07	4.9484e+07	4.6558e+07	8.5452e+07	5.4638e+07	7.5001e+07	5.6212e+07	2.5463e+07	4.4817e+07	4.1959e+07	4.6009e+07	4.2356e+07	4.3207e+07		0.0827949	0.543256	0.780262	6_6		0.707529	0.941213	0.113839	3_4
Q04726	Transducin-like enhancer protein 3	TLE3	sp|Q04726|TLE3_HUMAN Transducin-like enhancer protein 3 OS=Homo sapiens OX=9606 GN=TLE3 PE=1 SV=2			2277800	2.0166e+06		2.4252e+06	2.1099e+06	3.0252e+06	2.8055e+06	1624400	1.6898e+06	1.0913e+06	1.639e+06	2.0128e+06	2.5895e+06	1618400	2020200	1515000	772380	2073200	1.2995e+06		0.0828415	0.543256	-0.431528	6_5		0.216583	0.789416	-0.567865	3_4
O75251	NADH dehydrogenase [ubiquinone] iron-sulfur protein 7, mitochondrial	NDUFS7	sp|O75251|NDUS7_HUMAN NADH dehydrogenase [ubiquinone] iron-sulfur protein 7, mitochondrial OS=Homo sapiens OX=9606 GN=NDUFS7 PE=1 SV=3				7.1989e+06	8.6092e+06	1.0676e+07	4.8796e+06	7.5716e+06		7.3631e+06	2.3674e+06	8.9911e+06	2.0667e+06	2908000	9.6931e+06	4.5001e+06	3.363e+06	5.867e+06		4.4241e+06	3.4905e+06		0.083404	0.543256	-0.939569	5_5		0.40495	0.861823	-0.462913	2_4
Q9H330	Transmembrane protein 245	TMEM245	sp|Q9H330|TM245_HUMAN Transmembrane protein 245 OS=Homo sapiens OX=9606 GN=TMEM245 PE=1 SV=3				3.2072e+06	3.34e+06	2.2443e+06	3.0973e+06	2.9437e+06	3326000	2408500	2537100	2.3102e+06	1584100	1529700	5018400	3612300	6.332e+06	5.0464e+06	5.0975e+06	6.469e+06	2.4663e+06		0.0834862	0.543256	-0.416875	6_5		0.674073	0.932835	-0.179288	3_4
Q06323	Proteasome activator complex subunit 1	PSME1	sp|Q06323|PSME1_HUMAN Proteasome activator complex subunit 1 OS=Homo sapiens OX=9606 GN=PSME1 PE=1 SV=1			7.7244e+07	3.9342e+07	4.9782e+07	7.073e+07	4.5969e+07	3.4573e+07	2.8947e+07	4.8753e+07	4.511e+07	2.8273e+07	4.2447e+07	34665000	5.4316e+07	5.2883e+07	4.0788e+07	3.978e+07	5.8656e+07	4.3057e+07	4.4037e+07		0.0834975	0.543256	-0.447138	6_6		0.799591	0.96595	0.0496552	3_4
Q15257	Serine/threonine-protein phosphatase 2A activator	PPP2R4	sp|Q15257|PTPA_HUMAN Serine/threonine-protein phosphatase 2A activator OS=Homo sapiens OX=9606 GN=PTPA PE=1 SV=3			1.7728e+07	1.9166e+07	1.4298e+07	2.0262e+07	1.062e+07	1.919e+07	1.1398e+07	1.5207e+07	1.1453e+07	9.7262e+06	15993000	1.4568e+07	8.1474e+06	1.7674e+07	1.9974e+07	8.5695e+06	1.3821e+07	7.0326e+06	1.1809e+07		0.0835878	0.543256	-0.359479	6_6		0.606292	0.91733	-0.259069	3_4
Q02252	Methylmalonate-semialdehyde dehydrogenase [acylating], mitochondrial	ALDH6A1	sp|Q02252|MMSA_HUMAN Methylmalonate-semialdehyde dehydrogenase [acylating], mitochondrial OS=Homo sapiens OX=9606 GN=ALDH6A1 PE=1 SV=2			3482500	4.7824e+06	3.4488e+06	4.5953e+06	6.5743e+06	3.2137e+06	4.3763e+06	4.7965e+06	6.2701e+06	5.6266e+06	5.4353e+06	5.742e+06	7.8061e+06	8.2898e+06	3.0803e+06	5.3664e+06	5479900	4.3721e+06	8.3663e+06		0.0836726	0.543256	0.341862	6_6		0.944068	0.989081	0.0332807	3_4
Q8NBF6	Late secretory pathway protein AVL9 homolog	AVL9	sp|Q8NBF6|AVL9_HUMAN Late secretory pathway protein AVL9 homolog OS=Homo sapiens OX=9606 GN=AVL9 PE=1 SV=1			1.2449e+06	1167600	1.1329e+06	782870	1080100	755770		1048800	1.192e+06	1.6119e+06	1.0977e+06	1776100	1.1856e+06	1.07e+06	1.3154e+06	1575500		1562100	1.3552e+06		0.0837583	0.543256	0.382546	5_6		0.367092	0.855981	0.192361	2_4
Q9NP97;Q8TF09	Dynein light chain roadblock-type 1;Dynein light chain roadblock-type 2	DYNLRB1;DYNLRB2	sp|Q9NP97|DLRB1_HUMAN Dynein light chain roadblock-type 1 OS=Homo sapiens OX=9606 GN=DYNLRB1 PE=1 SV=3;sp|Q8TF09|DLRB2_HUMAN Dynein light chain roadblock-type 2 OS=Homo sapiens OX=9606 GN=DYNLRB2 PE=1 SV=1			1.5998e+07	1.2135e+07	1.6513e+07	1.373e+07	1.547e+07	1.2484e+07	6.1924e+06	8.3931e+06	1.0237e+07	1.206e+07	1.6087e+07	1.4111e+07	1.4135e+07	2.9855e+07	16967000	2.7894e+07	13043000	8776300	1.2622e+07		0.0838341	0.543256	-0.424161	6_6	Decreased in MUT_Poly	0.0492169	0.691676	-0.903016	3_4
P46379	Large proline-rich protein BAG6	BAG6	sp|P46379|BAG6_HUMAN Large proline-rich protein BAG6 OS=Homo sapiens OX=9606 GN=BAG6 PE=1 SV=2			8.6103e+06	8.8907e+06	9.3414e+06	7.6684e+06	9.0111e+06	1.2316e+07	6.9029e+06	7.4727e+06	7.6484e+06	9.8066e+06	7.7674e+06	8.0222e+06	15781000	1.4342e+07	7.3798e+06	1.179e+07	1.4686e+07	9.4895e+06	1.1276e+07		0.0839632	0.543256	-0.222653	6_6		0.937235	0.989081	-0.0270461	3_4
Q01831	DNA repair protein complementing XP-C cells	XPC	sp|Q01831|XPC_HUMAN DNA repair protein complementing XP-C cells OS=Homo sapiens OX=9606 GN=XPC PE=1 SV=4			2.164e+06	1.9873e+06	2.5862e+06	1829300	1003600	1.9443e+06	1.8498e+06	3.8851e+06	3.3859e+06	2.2553e+06	2.5344e+06	2.1479e+06	1.9231e+06	1.0922e+06	1.338e+06	1.5533e+06	1.6756e+06	1.6568e+06	1898600		0.0840871	0.543256	0.48528	6_6		0.259396	0.808652	0.267816	3_4
Q9NYT0	Pleckstrin-2	PLEK2	sp|Q9NYT0|PLEK2_HUMAN Pleckstrin-2 OS=Homo sapiens OX=9606 GN=PLEK2 PE=1 SV=1			4.6901e+06	5.6059e+06	5211500	8.1747e+06	5.8064e+06	3.9715e+06	2.8766e+06	3.042e+06	3.1809e+06	8978200	2.3258e+06	3.6568e+06	2.3204e+06	3801500	3.3242e+06	3.8499e+06	2.5808e+06	2.4094e+06	1.7089e+06		0.0841795	0.543256	-0.600534	6_6		0.0751574	0.699114	-0.568173	3_4
Q9BQ39	ATP-dependent RNA helicase DDX50	DDX50	sp|Q9BQ39|DDX50_HUMAN ATP-dependent RNA helicase DDX50 OS=Homo sapiens OX=9606 GN=DDX50 PE=1 SV=1			1403700	2228500	1.4433e+06	2.8375e+06	1419100	2.2861e+06	2007800	3.3949e+06	2337900	1968200	3.1043e+06	2.537e+06	2.8831e+06	2.7896e+06	3.5064e+06	2.7063e+06	3.6688e+06	4.1676e+06	2425000		0.0843141	0.543256	0.42855	6_6		0.466835	0.870965	0.174005	3_4
Q6B0K9	Hemoglobin subunit mu	HBM	sp|Q6B0K9|HBM_HUMAN Hemoglobin subunit mu OS=Homo sapiens OX=9606 GN=HBM PE=1 SV=1				3.122e+07	1.4778e+07	8.2853e+06	14015000	3.7382e+07		807210	4.2518e+06	2.3474e+07	1.364e+07	2.8652e+06	7.6397e+07	1.1658e+08	1.3675e+08	1.0777e+08	1.424e+08	4.4341e+07	6.6692e+07		0.0845052	0.543256	-1.8626	5_5		0.317277	0.834731	-0.514019	3_4
P62314	Small nuclear ribonucleoprotein Sm D1	SNRPD1	sp|P62314|SMD1_HUMAN Small nuclear ribonucleoprotein Sm D1 OS=Homo sapiens OX=9606 GN=SNRPD1 PE=1 SV=1			4.4203e+07	12428000	4.0084e+07	3.6162e+07	3.4717e+07	2.3666e+07	4.3532e+07	4.1883e+07	4.8237e+07	3.7291e+07	40337000	4.7845e+07	3.2867e+07	2.3506e+07	2.1461e+07	28426000	3.2032e+07	1.3817e+07	19093000		0.0845879	0.543256	0.545697	6_6		0.331033	0.837806	-0.363315	3_4
Q9H0H0	Integrator complex subunit 2	INTS2	sp|Q9H0H0|INT2_HUMAN Integrator complex subunit 2 OS=Homo sapiens OX=9606 GN=INTS2 PE=1 SV=2			2.2955e+06	2.5478e+06	3.0398e+06	2.1646e+06	2206200	1.9671e+06	2.6744e+06	2.7463e+06	2.7999e+06	2.2138e+06	3.0654e+06	2.8947e+06	1.3112e+06		1.9652e+06	1006700	1.6499e+06	1874000	1963400		0.0846386	0.543256	0.212387	6_6		0.231992	0.80168	0.408885	3_3
P35219	Carbonic anhydrase-related protein	CA8	sp|P35219|CAH8_HUMAN Carbonic anhydrase-related protein OS=Homo sapiens OX=9606 GN=CA8 PE=1 SV=3			1345400		3.0588e+06	3.5217e+06	866520	3.2654e+06		2.121e+06	6.904e+06	4.3994e+06	9.1866e+06			3.0647e+06	3.6259e+06	2.9743e+06	1.4424e+07	1.3802e+06	1.9716e+07		0.0847588	0.543256	1.23069	4_5		0.382458	0.857242	1.18998	3_3
O14617	AP-3 complex subunit delta-1	AP3D1	sp|O14617|AP3D1_HUMAN AP-3 complex subunit delta-1 OS=Homo sapiens OX=9606 GN=AP3D1 PE=1 SV=1			9.2127e+06	9.1925e+06	6916500	5.5607e+06	9.2955e+06	6.2861e+06	6.947e+06	5.4209e+06	6.2188e+06	6.8542e+06	4.5744e+06	6.8989e+06	5.5725e+06	7.5347e+06	5.5252e+06	5.4418e+06	6.2323e+06	6.4234e+06	5.7119e+06		0.0848003	0.543256	-0.318265	6_6		0.803083	0.96595	0.0368612	3_4
Q15025	TNFAIP3-interacting protein 1	TNIP1	sp|Q15025|TNIP1_HUMAN TNFAIP3-interacting protein 1 OS=Homo sapiens OX=9606 GN=TNIP1 PE=1 SV=2				2.3734e+06	2.202e+06	2.8726e+06	2648100	2.6969e+06		2.3787e+06	2.2293e+06		1.9013e+06		2.5452e+06		2885800	2.6744e+06	1.5713e+06		3147900		0.085187	0.544875	-0.237627	3_5		0.51598	0.887715	-0.278814	2_3
Q99733	Nucleosome assembly protein 1-like 4	NAP1L4	sp|Q99733|NP1L4_HUMAN Nucleosome assembly protein 1-like 4 OS=Homo sapiens OX=9606 GN=NAP1L4 PE=1 SV=1			8.7747e+07	6.2807e+07	5.5906e+07	6.8679e+07	66142000	80764000	5.7628e+07	5.3284e+07	6.2189e+07	7.1224e+07	5.3928e+07	6.1222e+07	3.9578e+07	4.9403e+07	43761000	5.4816e+07	41212000	3.7022e+07	3.9134e+07		0.085489	0.545852	-0.221974	6_6		0.103718	0.726338	-0.251762	3_4
O95232	Luc7-like protein 3	LUC7L3	sp|O95232|LC7L3_HUMAN Luc7-like protein 3 OS=Homo sapiens OX=9606 GN=LUC7L3 PE=1 SV=2			1.4945e+07	1.426e+07	1.2396e+07	1.2793e+07	1.3357e+07	1.7231e+07	1.2956e+07	11629000	10711000	1.3573e+07	10091000	1.4646e+07	1.0092e+07	5.8922e+06	8.5441e+06	8.6386e+06	6.1808e+06	7.1259e+06	6.0989e+06		0.0857671	0.545852	-0.210785	6_6		0.161384	0.758871	-0.335113	3_4
Q7L2Z9	Centromere protein Q	CENPQ	sp|Q7L2Z9|CENPQ_HUMAN Centromere protein Q OS=Homo sapiens OX=9606 GN=CENPQ PE=1 SV=1				1.3502e+06	1706200	1.6104e+06	1.4568e+06	2.4751e+06		474460	977980	2.1186e+06	1294000	699230				1.0156e+06	476610				0.0858142	0.545852	-0.782129	5_5					1_1
Q8NEZ4	Histone-lysine N-methyltransferase 2C	KMT2C	sp|Q8NEZ4|KMT2C_HUMAN Histone-lysine N-methyltransferase 2C OS=Homo sapiens OX=9606 GN=KMT2C PE=1 SV=3			8.9045e+07	8.2823e+07	89996000	1.938e+08		8.999e+07	85917000	6.5583e+07	48051000	5.1719e+07		1.0157e+08	1.3943e+08		1.6999e+08			111420000	1.7463e+08		0.0859006	0.545852	-0.604952	5_5					2_2
P54725	UV excision repair protein RAD23 homolog A	RAD23A	sp|P54725|RD23A_HUMAN UV excision repair protein RAD23 homolog A OS=Homo sapiens OX=9606 GN=RAD23A PE=1 SV=1			3.2989e+07	5.5613e+07	4.4468e+07	4.416e+07	5.6208e+07	4.0381e+07	1.8339e+07	2.6999e+07	2.1505e+07	5.4932e+07	3.1559e+07	4.7635e+07	4.0345e+07	6.2489e+07	4.6702e+07	4.9713e+07	4.5162e+07	3.6401e+07	3.1975e+07		0.0860965	0.545852	-0.536192	6_6		0.102968	0.726338	-0.392931	3_4
Q86TU7	Histone-lysine N-methyltransferase setd3	SETD3	sp|Q86TU7|SETD3_HUMAN Actin-histidine N-methyltransferase OS=Homo sapiens OX=9606 GN=SETD3 PE=1 SV=1			3.7772e+06	3.9621e+06	3.1918e+06	3.099e+06	3449700	3.4494e+06	4.0157e+06	4.3884e+06	3.4462e+06	3.6475e+06	4.3877e+06	3534500	2.0203e+06		1612300	2.0959e+06	1.3545e+06	2.2471e+06	2.5518e+06		0.0861567	0.545852	0.16061	6_6		0.847855	0.972987	0.0620268	3_3
O43379	WD repeat-containing protein 62	WDR62	sp|O43379|WDR62_HUMAN WD repeat-containing protein 62 OS=Homo sapiens OX=9606 GN=WDR62 PE=1 SV=4			1.7066e+06		2.3757e+06	1.3708e+06	1.5396e+06			1.475e+06	1083000	1.5602e+06	1.3055e+06	1275100	1.5291e+06	2.3743e+06	2213700	2.3901e+06	1.6552e+06	1.8709e+06			0.0863092	0.545852	-0.363724	5_4		0.348218	0.84431	-0.25056	2_4
Q8TF46	DIS3-like exonuclease 1	DIS3L	sp|Q8TF46|DI3L1_HUMAN DIS3-like exonuclease 1 OS=Homo sapiens OX=9606 GN=DIS3L PE=1 SV=2			2.2494e+06	2.1473e+06	1.4704e+06	1.4501e+06	2.4975e+06		1.3165e+06	558740	1.7857e+06	1299400	1.0147e+06	1.9976e+06	1.3427e+06			936900		850020	800210		0.0864132	0.545852	-0.638546	6_5					2_2
Q8IYI6	Exocyst complex component 8	EXOC8	sp|Q8IYI6|EXOC8_HUMAN Exocyst complex component 8 OS=Homo sapiens OX=9606 GN=EXOC8 PE=1 SV=2			4.4321e+06	4.2491e+06	6.6408e+06	4.3717e+06	5.6741e+06	6.0881e+06	5.7577e+06	3093800	3.0597e+06	3.1221e+06	4.9286e+06	4.6058e+06	4.7609e+06	4.9976e+06	6.0365e+06	2.8917e+06	3.1999e+06	4.407e+06	2.744e+06		0.0870172	0.545964	-0.381612	6_6		0.245455	0.806046	-0.41649	3_4
P63261	Actin, cytoplasmic 2;Actin, cytoplasmic 2, N-terminally processed	ACTG1	sp|P63261|ACTG_HUMAN Actin, cytoplasmic 2 OS=Homo sapiens OX=9606 GN=ACTG1 PE=1 SV=1			6.7268e+07	123360000	1.4494e+08	7.4598e+07	6.4756e+07	1.0527e+08	1.848e+08	130740000	2.2381e+08	127180000	1.064e+08	8.325e+07			8.8646e+06		1.5196e+07	3.0215e+07	27107000		0.0872436	0.545964	0.552687	6_6					3_1
Q9NWY4;A8MVJ9	UPF0609 protein C4orf27;Putative UPF0609 protein C4orf27-like	C4orf27	sp|Q9NWY4|HPF1_HUMAN Histone PARylation factor 1 OS=Homo sapiens OX=9606 GN=HPF1 PE=1 SV=2;sp|A8MVJ9|HPF1L_HUMAN Putative histone PARylation factor 1-like OS=Homo sapiens OX=9606 PE=5 SV=1			7.4316e+06	7.4829e+06	5373300	4.0233e+06	10036000	7.1582e+06	4.4321e+06	4.3272e+06	4.8711e+06	5.1301e+06	6.6879e+06	5.253e+06	4.2949e+06		3.3519e+06	6.3782e+06	4.0125e+06	8.6878e+06	5.7847e+06		0.0876826	0.545964	-0.393136	6_6		0.418944	0.868179	0.378327	3_3
Q9Y606	tRNA pseudouridine synthase A, mitochondrial	PUS1	sp|Q9Y606|TRUA_HUMAN tRNA pseudouridine synthase A OS=Homo sapiens OX=9606 GN=PUS1 PE=1 SV=3			5.9897e+06	6.8806e+06	9.7232e+06	5.9711e+06	4.906e+06	3.7933e+06	9.5481e+06	10450000	1.0147e+07	6.2203e+06	5.9311e+06	7.7295e+06	4414000	3.7765e+06	5.533e+06	3.3213e+06	5.1987e+06	6.4329e+06	5.4163e+06		0.0878471	0.545964	0.449473	6_6		0.0851307	0.704436	0.435573	3_4
A3KN83;Q9Y2G9	Protein strawberry notch homolog 1	SBNO1	sp|A3KN83|SBNO1_HUMAN Protein strawberry notch homolog 1 OS=Homo sapiens OX=9606 GN=SBNO1 PE=1 SV=1			3.9853e+06	2.9359e+06	3.3915e+06	3.5091e+06	3.5062e+06	1.2126e+06	3.4869e+06	4.5692e+06	4.0226e+06	3.4163e+06	5.0177e+06	4.6728e+06	2192600		2.3246e+06	1.8929e+06	1.4675e+06	2.1526e+06	3.2558e+06		0.0878673	0.545964	0.519373	6_6		0.93298	0.989081	0.0307432	3_3
Q9Y4X5	E3 ubiquitin-protein ligase ARIH1	ARIH1	sp|Q9Y4X5|ARI1_HUMAN E3 ubiquitin-protein ligase ARIH1 OS=Homo sapiens OX=9606 GN=ARIH1 PE=1 SV=2			4.1637e+06	3.5903e+06	3.516e+06	3.4e+06	4.2778e+06	1985700	1.5641e+06	2.4826e+06	3472300	2.179e+06	2.5747e+06	3.1764e+06	5.398e+06	6.8579e+06		6891700	5.6487e+06	4246700	4.8399e+06		0.0879459	0.545964	-0.443236	6_6		0.085188	0.704436	-0.378604	3_3
Q9P0L0	Vesicle-associated membrane protein-associated protein A	VAPA	sp|Q9P0L0|VAPA_HUMAN Vesicle-associated membrane protein-associated protein A OS=Homo sapiens OX=9606 GN=VAPA PE=1 SV=3			5.6151e+07	4.0723e+07	4.6422e+07	5.8318e+07	4.0575e+07	4.201e+07	8.9546e+07	4.426e+07	7.4889e+07	5.2768e+07	4.7246e+07	6.261e+07	2.8072e+07	3.3748e+07	1.9489e+07	2.0272e+07	2.6733e+07	2.9156e+07	3.1461e+07		0.0880245	0.545964	0.355734	6_6		0.363535	0.853857	0.232139	3_4
P49588	Alanine--tRNA ligase, cytoplasmic	AARS	sp|P49588|SYAC_HUMAN Alanine--tRNA ligase, cytoplasmic OS=Homo sapiens OX=9606 GN=AARS1 PE=1 SV=2			5.4714e+07	5.6695e+07	5.2231e+07	4.6335e+07	6.4706e+07	4.3691e+07	5.5755e+07	6.0498e+07	5.3222e+07	7.2022e+07	60877000	6.0785e+07	5.9583e+07	7.2495e+07	5.7254e+07	7.8686e+07	8.3704e+07	5.7652e+07	6.8421e+07		0.088026	0.545964	0.195448	6_6		0.767773	0.95762	0.057469	3_4
P14314	Glucosidase 2 subunit beta	PRKCSH	sp|P14314|GLU2B_HUMAN Glucosidase 2 subunit beta OS=Homo sapiens OX=9606 GN=PRKCSH PE=1 SV=2			1.7806e+08	1.5339e+08	1.0748e+08	1.6003e+08	1.5553e+08	1.2481e+08	118900000	1.2932e+08	1.4365e+08	1.2232e+08	101350000	1.2148e+08	1.8179e+08	8.7525e+07	107750000	4.9304e+07	1.1048e+08	8.3788e+07	1.8102e+08		0.0880342	0.545964	-0.242488	6_6		0.588643	0.913318	0.308874	3_4
Q9NWT1	p21-activated protein kinase-interacting protein 1	PAK1IP1	sp|Q9NWT1|PK1IP_HUMAN p21-activated protein kinase-interacting protein 1 OS=Homo sapiens OX=9606 GN=PAK1IP1 PE=1 SV=2			3.7672e+06	1.7232e+06	1.7398e+06	2580700	2.9395e+06	2.3647e+06	1.7707e+06	3.309e+06	3.9426e+06	3.8792e+06	4.7708e+06	4.0364e+06	3.4143e+06	3.838e+06	4.9509e+06	2.4067e+06	3.7006e+06	4.5669e+06	5.8272e+06		0.0880458	0.545964	0.515071	6_6		0.256051	0.808652	0.385586	3_4
O95816	BAG family molecular chaperone regulator 2	BAG2	sp|O95816|BAG2_HUMAN BAG family molecular chaperone regulator 2 OS=Homo sapiens OX=9606 GN=BAG2 PE=1 SV=1			1.3441e+07	16410000	12675000	1.3337e+07	12166000	2.0777e+07	1.5504e+07	1.784e+07	1.5722e+07	2.1131e+07	2.2952e+07	1.5368e+07	1.0731e+07	1.0108e+07	6.3872e+06	8.0283e+06	8.7264e+06	11103000	8.4548e+06		0.0882321	0.545964	0.296996	6_6		0.632453	0.92362	0.115658	3_4
Q9UBB4	Ataxin-10	ATXN10	sp|Q9UBB4|ATX10_HUMAN Ataxin-10 OS=Homo sapiens OX=9606 GN=ATXN10 PE=1 SV=1			14005000	16289000	1.3784e+07	1.0023e+07	1.025e+07	1.4844e+07	8.915e+06	1.1766e+07	1.1218e+07	1.022e+07	9.5148e+06	13280000	1.523e+07	1.3481e+07	1.2272e+07	9.498e+06	14897000	1.2485e+07	10052000		0.0882939	0.545964	-0.276335	6_6		0.952167	0.989081	-0.0138273	3_4
Q9BYW2	Histone-lysine N-methyltransferase SETD2	SETD2	sp|Q9BYW2|SETD2_HUMAN Histone-lysine N-methyltransferase SETD2 OS=Homo sapiens OX=9606 GN=SETD2 PE=1 SV=3			3.5085e+06	3.3025e+06	3.1314e+06	3.2579e+06	2.5769e+06	3.1453e+06	2.4747e+06	3.1121e+06	2.4781e+06	2.9008e+06	2.8524e+06	3080800	4.0528e+06			6.862e+06		1.9508e+06			0.0883148	0.545964	-0.162948	6_6					1_2
B1AK53	Espin	ESPN	sp|B1AK53|ESPN_HUMAN Espin OS=Homo sapiens OX=9606 GN=ESPN PE=1 SV=1				2.162e+06	3.2297e+06		2.2841e+06	3.5028e+06	3.8526e+06	2.2117e+06	3.819e+06	5.523e+06	4.3045e+06	6.7446e+06	2.3409e+06		5.2047e+06	4.5635e+06	5.2844e+06	7.3492e+06	5.2159e+06		0.0883672	0.545964	0.607227	6_4		0.187771	0.776134	0.621741	3_3
Q8TD19;REV__Q9P0M6	Serine/threonine-protein kinase Nek9	NEK9	sp|Q8TD19|NEK9_HUMAN Serine/threonine-protein kinase Nek9 OS=Homo sapiens OX=9606 GN=NEK9 PE=1 SV=2			4.4768e+06	4.3027e+06	4.1733e+06	4.4102e+06	4.1142e+06	1.9866e+06	1.4291e+06	2.5038e+06	4.7383e+06	2.5645e+06	2.653e+06	2.5612e+06	4.572e+06	7.3069e+06	3.9487e+06	3.7707e+06	2.8278e+06	2.9496e+06	2.8141e+06		0.0885275	0.545964	-0.54899	6_6	Decreased in MUT_Poly	0.0384081	0.680882	-0.721949	3_4
O43504	Ragulator complex protein LAMTOR5	LAMTOR5	sp|O43504|LTOR5_HUMAN Ragulator complex protein LAMTOR5 OS=Homo sapiens OX=9606 GN=LAMTOR5 PE=1 SV=1			1.375e+06	1.7222e+06	997140	3.8169e+06	3.1427e+06			3.0264e+06		5.5468e+06	4.0015e+06	2682400	1.9099e+06		1.7376e+06	1025900	2.3082e+06		2.0679e+06		0.0886775	0.545964	0.908539	4_5		0.236632	0.803109	0.538306	2_3
P78371	T-complex protein 1 subunit beta	CCT2	sp|P78371|TCPB_HUMAN T-complex protein 1 subunit beta OS=Homo sapiens OX=9606 GN=CCT2 PE=1 SV=4			106310000	1.4294e+08	1.0946e+08	8.2577e+07	110300000	9.5909e+07	1.0667e+08	1.4897e+08	132780000	1.177e+08	1.5788e+08	1.1255e+08	1.0885e+08	1.7081e+08	1.1184e+08	1.3227e+08	129770000	9.6133e+07	1.2593e+08		0.0888159	0.545964	0.267108	6_6		0.51509	0.887221	-0.147686	3_4
P49585	Choline-phosphate cytidylyltransferase A	PCYT1A	sp|P49585|PCY1A_HUMAN Choline-phosphate cytidylyltransferase A OS=Homo sapiens OX=9606 GN=PCYT1A PE=1 SV=2			1.1545e+07	1.1238e+07	12175000	9.8804e+06	1.2779e+07	8.7923e+06	9.2097e+06	9.8262e+06	5.8626e+06	12364000	9126100	7.8594e+06	3.8538e+06	10050000	6.9094e+06	7.3203e+06	6.8188e+06	7.9396e+06	8.5514e+06		0.0888641	0.545964	-0.316342	6_6		0.561732	0.899247	0.217614	3_4
Q12972	Nuclear inhibitor of protein phosphatase 1;Activator of RNA decay	PPP1R8	sp|Q12972|PP1R8_HUMAN Nuclear inhibitor of protein phosphatase 1 OS=Homo sapiens OX=9606 GN=PPP1R8 PE=1 SV=2			8.6593e+06	7.4059e+06	4.9961e+06	7.9647e+06	7.2105e+06	4.8011e+06	6.6061e+06	7.9347e+06	9.9082e+06	9.2308e+06	9.0457e+06	7.727e+06	4.5671e+06	5.6894e+06	4.6421e+06	4.8659e+06	3.9206e+06	2.9716e+06	3164500		0.0889809	0.545964	0.320564	6_6	Decreased in MUT_Poly	0.0080293	0.528191	-0.564496	3_4
Q16644	MAP kinase-activated protein kinase 3	MAPKAPK3	sp|Q16644|MAPK3_HUMAN MAP kinase-activated protein kinase 3 OS=Homo sapiens OX=9606 GN=MAPKAPK3 PE=1 SV=1			5.1408e+06	8.5356e+06	4.1651e+06	3.9609e+06	5.1326e+06	6.2349e+06	7.4025e+06	3.1143e+06	3.4491e+06	3.9452e+06	3.4056e+06	2737300	2.2596e+06		1.0975e+06	3.3646e+06		2.3011e+06			0.08988	0.548176	-0.497637	6_6					1_3
O60832	H/ACA ribonucleoprotein complex subunit 4	DKC1	sp|O60832|DKC1_HUMAN H/ACA ribonucleoprotein complex subunit DKC1 OS=Homo sapiens OX=9606 GN=DKC1 PE=1 SV=3			3.3348e+07	34967000	2.966e+07	3.6443e+07	2.7322e+07	3.7907e+07	3.8359e+07	3.6682e+07	3.6867e+07	3.2827e+07	3.62e+07	4.2588e+07	6.9569e+07	8.1873e+07	7.0563e+07	9.6301e+07	5.12e+07	6.4617e+07	7.4551e+07		0.0899191	0.548176	0.168001	6_6		0.134205	0.751798	-0.330812	3_4
Q70CQ2	Ubiquitin carboxyl-terminal hydrolase 34	USP34	sp|Q70CQ2|UBP34_HUMAN Ubiquitin carboxyl-terminal hydrolase 34 OS=Homo sapiens OX=9606 GN=USP34 PE=1 SV=2				1.0059e+07	1.2278e+07	8.9131e+06	1.0257e+07	11770000	9.6123e+06	8.0199e+06	9.973e+06	9.1589e+06	9.4441e+06	10149000	4.345e+06	6.4537e+06	8036800	10993000	7.6966e+06	1.4526e+07	6200800		0.0902241	0.548176	-0.176594	6_5		0.503344	0.881258	0.327093	3_4
P30613	Pyruvate kinase PKLR	PKLR	sp|P30613|KPYR_HUMAN Pyruvate kinase PKLR OS=Homo sapiens OX=9606 GN=PKLR PE=1 SV=2			2.6445e+07	4.1152e+07	4.7658e+07	4.7586e+07	5.726e+07	2.2702e+07	20534000	1.8145e+07	2.6952e+07	26129000	3.066e+07	4.3852e+07	7.0538e+07	8.3924e+07	6.6415e+07	4.7015e+07	4.6985e+07	7.0489e+07	27069000		0.0903986	0.548176	-0.530821	6_6		0.220656	0.789416	-0.550949	3_4
Q00059	Transcription factor A, mitochondrial	TFAM	sp|Q00059|TFAM_HUMAN Transcription factor A, mitochondrial OS=Homo sapiens OX=9606 GN=TFAM PE=1 SV=1			11417000	1.0743e+07	9.5292e+06	7.8527e+06	6.5085e+06	2.7219e+06	17132000	7.264e+06	1.1648e+07	1.0316e+07	1.3368e+07	1.3066e+07	1.0609e+07	10312000	4.2176e+06	5.3689e+06	4.907e+06	13703000	1.0237e+07		0.0904331	0.548176	0.667624	6_6		0.576392	0.910371	0.323698	3_4
Q92841	Probable ATP-dependent RNA helicase DDX17	DDX17	sp|Q92841|DDX17_HUMAN Probable ATP-dependent RNA helicase DDX17 OS=Homo sapiens OX=9606 GN=DDX17 PE=1 SV=2			8.1879e+07	6.2581e+07	6.8015e+07	7.2571e+07	6.8948e+07	7.3736e+07	9.1064e+07	6.8888e+07	72533000	7.1361e+07	9.2425e+07	1.021e+08	1.0313e+08	1.0597e+08	8.7325e+07	9.0155e+07	9.6748e+07	8.4597e+07	8.6421e+07		0.0904365	0.548176	0.208793	6_6		0.296098	0.817664	-0.112288	3_4
P69891	Hemoglobin subunit gamma-1	HBG1	sp|P69891|HBG1_HUMAN Hemoglobin subunit gamma-1 OS=Homo sapiens OX=9606 GN=HBG1 PE=1 SV=2			4.6055e+08	1.8101e+09	2.5879e+09	9.3344e+08	2081900000	2.3188e+09	1.6909e+08	1.2319e+08	5.568e+08	2.5304e+09	1.7534e+09	3.0138e+08	1638200000	4.2519e+09	5.5625e+09	4.3492e+09	5.543e+09	5.241e+08	2.569e+09		0.0905675	0.548176	-1.54866	6_6		0.39842	0.85849	-0.88258	3_4
P41226	Ubiquitin-like modifier-activating enzyme 7	UBA7	sp|P41226|UBA7_HUMAN Ubiquitin-like modifier-activating enzyme 7 OS=Homo sapiens OX=9606 GN=UBA7 PE=1 SV=2			2.7665e+06	1.6233e+06	2.4259e+06	4.2296e+06	2.1337e+06			736100				1872800	3.0862e+06	1.4542e+06							0.0906253	0.548176	-1.09229	2_5					0_2
O14638	Ectonucleotide pyrophosphatase/phosphodiesterase family member 3;Alkaline phosphodiesterase I;Nucleotide pyrophosphatase	ENPP3	sp|O14638|ENPP3_HUMAN Ectonucleotide pyrophosphatase/phosphodiesterase family member 3 OS=Homo sapiens OX=9606 GN=ENPP3 PE=1 SV=2			3.2998e+06	1.9589e+06	2.7843e+06	6.1539e+06	3.4733e+06	2.6804e+06	4.4734e+06	1.7873e+06	1.834e+06	1557100	2.4914e+06	1126000		4.5429e+06	954250	3.8195e+06	1531200	1029000	826810		0.0906849	0.548176	-0.668137	6_6		0.182227	0.770326	-1.22263	3_3
Q8WYA6	Beta-catenin-like protein 1	CTNNBL1	sp|Q8WYA6|CTBL1_HUMAN Beta-catenin-like protein 1 OS=Homo sapiens OX=9606 GN=CTNNBL1 PE=1 SV=1			12361000	9.4005e+06	1.0348e+07	10067000	1.2687e+07	9.2486e+06	1.6288e+07	1.0674e+07	1.3129e+07	1.2223e+07	12264000	1.0717e+07	7.8544e+06	1.5523e+07	1.0687e+07	8.4447e+06	9.6655e+06	1.2259e+07	1.386e+07		0.0906889	0.548176	0.228058	6_6		0.514894	0.887221	0.204073	3_4
Q9P2N6	KAT8 regulatory NSL complex subunit 3	KANSL3	sp|Q9P2N6|KANL3_HUMAN KAT8 regulatory NSL complex subunit 3 OS=Homo sapiens OX=9606 GN=KANSL3 PE=1 SV=2			523800	684060		923070	451940	840450			408310	423210	450550	619290	697080						537000		0.0910758	0.54918	-0.495039	4_5					1_1
Q1ED39	Lysine-rich nucleolar protein 1	KNOP1	sp|Q1ED39|KNOP1_HUMAN Lysine-rich nucleolar protein 1 OS=Homo sapiens OX=9606 GN=KNOP1 PE=1 SV=1			1784000	1.5268e+06	1.6097e+06	1785600		1.4876e+06	1.8741e+06	2.0704e+06	1646500	2440000	2.747e+06	1519700		1291800		1657000		572910			0.0911251	0.54918	0.295643	6_5					1_2
P18077	60S ribosomal protein L35a	RPL35A	sp|P18077|RL35A_HUMAN 60S ribosomal protein L35a OS=Homo sapiens OX=9606 GN=RPL35A PE=1 SV=2			1.5351e+08	1.8445e+08	103180000	126720000	105070000	134400000	1.4067e+08	9.183e+07	105120000	6.7856e+07	9.2961e+07	1.2715e+08	113110000	2.4077e+08	238710000	1.4948e+08	1.9647e+08	2.3319e+08	206520000		0.0913505	0.549724	-0.377181	6_6		0.456043	0.868179	0.26055	3_4
P29590	Protein PML	PML	sp|P29590|PML_HUMAN Protein PML OS=Homo sapiens OX=9606 GN=PML PE=1 SV=3			1.2279e+07	8144300	7.3494e+06	8.6438e+06	6.7281e+06	5.5414e+06	1.2588e+07	1.1077e+07	1.2011e+07	7.0408e+06	8.095e+06	1.4501e+07	10891000	8.9584e+06	5.4128e+06	7.2433e+06	8.8551e+06	14498000	10337000		0.09152	0.549931	0.424492	6_6		0.180511	0.769566	0.48268	3_4
Q7Z7C8	Transcription initiation factor TFIID subunit 8	TAF8	sp|Q7Z7C8|TAF8_HUMAN Transcription initiation factor TFIID subunit 8 OS=Homo sapiens OX=9606 GN=TAF8 PE=1 SV=1			1.3654e+07	6.9872e+06	7.7859e+06	7.8949e+06	6.8931e+06	8.7218e+06	3.8632e+06		6.207e+06	7.5142e+06	7.1713e+06										0.0918112	0.550179	-0.487368	4_6					0_0
Q08426	Peroxisomal bifunctional enzyme;Enoyl-CoA hydratase/3,2-trans-enoyl-CoA isomerase;3-hydroxyacyl-CoA dehydrogenase	EHHADH	sp|Q08426|ECHP_HUMAN Peroxisomal bifunctional enzyme OS=Homo sapiens OX=9606 GN=EHHADH PE=1 SV=3						1.6016e+06	1.2509e+06		2.8876e+06	3.3912e+06	2.3272e+06	1.6293e+06	1.5435e+06	3.1351e+06	6.5558e+06		1.2247e+06	2.4812e+06	1.8532e+06	2.2502e+06	3.3205e+06		0.0919326	0.550179	0.746965	6_2		0.825654	0.967447	-0.174922	3_3
Q5JS54	Proteasome assembly chaperone 4	PSMG4	sp|Q5JS54|PSMG4_HUMAN Proteasome assembly chaperone 4 OS=Homo sapiens OX=9606 GN=PSMG4 PE=1 SV=2				6.9466e+06	3.7686e+06	5.3926e+06	3.852e+06	4.0084e+06	3.6297e+06	4.1494e+06	2.12e+06	4.8972e+06	2.3499e+06	3.504e+06		789840	584920		964730	930090	806130		0.091967	0.550179	-0.496261	6_5		0.12651	0.746239	0.401269	3_2
Q9BRR8	G patch domain-containing protein 1	GPATCH1	sp|Q9BRR8|GPTC1_HUMAN G patch domain-containing protein 1 OS=Homo sapiens OX=9606 GN=GPATCH1 PE=1 SV=1				1333600	1.6026e+06	1.7246e+06	1.3822e+06		1.2524e+06	929880	1.192e+06		1376800	1462000									0.0924115	0.552027	-0.29075	5_4					0_0
O43148	mRNA cap guanine-N7 methyltransferase	RNMT	sp|O43148|MCES_HUMAN mRNA cap guanine-N7 methyltransferase OS=Homo sapiens OX=9606 GN=RNMT PE=1 SV=1			1.6371e+07	2.7326e+07	4.0753e+07	2.333e+07	22522000	3.6482e+07	3.0346e+07	4.5477e+07	4.4843e+07	2.9585e+07	4.3648e+07	2.8041e+07	8.5043e+07	4.6108e+07	4.1389e+07	6.1548e+07	3.9839e+07	4.1101e+07	4.6073e+07		0.0927262	0.552303	0.446803	6_6		0.20205	0.779325	-0.41195	3_4
Q9Y3D9	28S ribosomal protein S23, mitochondrial	MRPS23	sp|Q9Y3D9|RT23_HUMAN 28S ribosomal protein S23, mitochondrial OS=Homo sapiens OX=9606 GN=MRPS23 PE=1 SV=2			6.1137e+06		5.1561e+06	4.3204e+06	4.2268e+06	4.9361e+06	2.4205e+06	4.9969e+06	4.2104e+06	2.3331e+06	4.8199e+06	3.8454e+06	5.2912e+06	7.3987e+06	4.6561e+06	8.8224e+06	2.0605e+06	5.005e+06	5.8087e+06		0.0927293	0.552303	-0.443706	6_5		0.195159	0.778784	-0.694597	3_4
P0DMV9;P0DMV8	Heat shock 70 kDa protein 1B;Heat shock 70 kDa protein 1A	HSPA1B;HSPA1A	sp|P0DMV9|HS71B_HUMAN Heat shock 70 kDa protein 1B OS=Homo sapiens OX=9606 GN=HSPA1B PE=1 SV=1;sp|P0DMV8|HS71A_HUMAN Heat shock 70 kDa protein 1A OS=Homo sapiens OX=9606 GN=HSPA1A PE=1 SV=1			1.3013e+08	8.946e+07	1.1624e+08	117190000	125300000	1.0668e+08	124890000	1.1955e+08	1.3556e+08	158340000	2.1256e+08	109210000	82474000	113650000	9.6734e+07	1.1851e+08	1.5029e+08	9.4376e+07	1.2971e+08		0.092913	0.552358	0.301884	6_6		0.274322	0.812376	0.267249	3_4
Q14344;P19086;Q03113	Guanine nucleotide-binding protein subunit alpha-13	GNA13	sp|Q14344|GNA13_HUMAN Guanine nucleotide-binding protein subunit alpha-13 OS=Homo sapiens OX=9606 GN=GNA13 PE=1 SV=2			1.5159e+07	1.8386e+07	17134000	23517000	9.9997e+06	1.8401e+07	1.5001e+07	9.4427e+06	1.5453e+07	17482000	5.8278e+06	9.1933e+06	8.5922e+06	5728000	7.0613e+06	1.1837e+07	9.3478e+06	3.6786e+06	7.9042e+06		0.0930101	0.552358	-0.555554	6_6		0.51327	0.887221	-0.306088	3_4
O60341	Lysine-specific histone demethylase 1A	KDM1A	sp|O60341|KDM1A_HUMAN Lysine-specific histone demethylase 1A OS=Homo sapiens OX=9606 GN=KDM1A PE=1 SV=2			6.3387e+06	7.0872e+06	5.9279e+06	6.971e+06	6.2681e+06	6.5981e+06	6.6042e+06	1.0225e+07	6.3702e+06	8.6622e+06	6.2006e+06	9.5366e+06	7.295e+06	4.7836e+06	6.054e+06	5.0648e+06	5.2225e+06	4.8181e+06	4.6535e+06		0.0931557	0.552416	0.2535	6_6		0.237357	0.803109	-0.225343	3_4
Q9GZT3	SRA stem-loop-interacting RNA-binding protein, mitochondrial	SLIRP	sp|Q9GZT3|SLIRP_HUMAN SRA stem-loop-interacting RNA-binding protein, mitochondrial OS=Homo sapiens OX=9606 GN=SLIRP PE=1 SV=1			9.5758e+06	7.1546e+06	3.5684e+06	7.1235e+06	5.7247e+06	6.6068e+06	1.0445e+07	1.024e+07	7.4929e+06	7.6622e+06	13557000	5.9189e+06	7.7889e+06	1.7512e+06	9.2758e+06	5.1519e+06	8.3032e+06	1.5691e+07	18160000		0.0933934	0.552588	0.483864	6_6		0.102637	0.726338	1.39899	3_4
Q96JB5	CDK5 regulatory subunit-associated protein 3	CDK5RAP3	sp|Q96JB5|CK5P3_HUMAN CDK5 regulatory subunit-associated protein 3 OS=Homo sapiens OX=9606 GN=CDK5RAP3 PE=1 SV=2			5.4718e+06	6.8498e+06	6.9425e+06	8.1819e+06	8.2651e+06	8.4583e+06	6.1011e+06	5.9182e+06	5.1491e+06	5.4651e+06	5.0302e+06	8783100	5.5125e+06	4.6052e+06	4.802e+06	3.6727e+06	4.7128e+06	4.0025e+06	6.9216e+06		0.0934563	0.552588	-0.288204	6_6		0.586452	0.913318	0.141252	3_4
Q05086	Ubiquitin-protein ligase E3A	UBE3A	sp|Q05086|UBE3A_HUMAN Ubiquitin-protein ligase E3A OS=Homo sapiens OX=9606 GN=UBE3A PE=1 SV=4			5.0337e+06	4.5349e+06	4.3758e+06	4.2684e+06	4.8448e+06	4.9611e+06	4.9442e+06	5.7492e+06	4490300	6.0752e+06	4.7993e+06	5.0447e+06	5.5381e+06	6.4597e+06	5.4679e+06	7.5092e+06	6.7907e+06	7.1404e+06	4.6997e+06		0.093737	0.553036	0.145568	6_6		0.927843	0.989081	-0.0194148	3_4
Q8TAE8	Growth arrest and DNA damage-inducible proteins-interacting protein 1	GADD45GIP1	sp|Q8TAE8|G45IP_HUMAN Growth arrest and DNA damage-inducible proteins-interacting protein 1 OS=Homo sapiens OX=9606 GN=GADD45GIP1 PE=1 SV=1			10791000	1.0704e+07	6.9275e+06	8.5873e+06	8.1091e+06	1.3095e+07	8.2439e+06	6.8426e+06	9.7295e+06	3362900	5.8188e+06	8.773e+06	10072000	8.9881e+06		5.0129e+06		10370000	5.2246e+06		0.093804	0.553036	-0.492188	6_6		0.916535	0.987871	-0.0621477	2_3
Q9UJ70	N-acetyl-D-glucosamine kinase	NAGK	sp|Q9UJ70|NAGK_HUMAN N-acetyl-D-glucosamine kinase OS=Homo sapiens OX=9606 GN=NAGK PE=1 SV=4			7.5034e+06	7.8183e+06	8.3901e+06	6.5945e+06	7.761e+06	3.7095e+06	4.667e+06	5.6534e+06	4.6491e+06	2.7117e+06	4.8105e+06	7.5562e+06	9.8053e+06	8790100	4.0732e+06	9.0124e+06	6.2343e+06	10154000	8.3147e+06		0.0941603	0.554333	-0.491701	6_6		0.79546	0.965076	0.106411	3_4
P35754	Glutaredoxin-1	GLRX	sp|P35754|GLRX1_HUMAN Glutaredoxin-1 OS=Homo sapiens OX=9606 GN=GLRX PE=1 SV=2			11054000	8.9035e+06	1.9589e+07	15463000	1.3584e+07	2.6843e+07	2e+07	3.0146e+07	2.3269e+07	1.3476e+07	1.7895e+07	3.4891e+07	5.4715e+07	4.4313e+07	6.0735e+07	4.6671e+07	5.5641e+07	7.2091e+07	5.779e+07		0.0947968	0.557274	0.573475	6_6		0.156144	0.751798	0.262749	3_4
P61604	10 kDa heat shock protein, mitochondrial	HSPE1	sp|P61604|CH10_HUMAN 10 kDa heat shock protein, mitochondrial OS=Homo sapiens OX=9606 GN=HSPE1 PE=1 SV=2			1.559e+08	172790000	1.1665e+08	1.0664e+08	1.4793e+08	7.8802e+07	1.3933e+08	2.3842e+08	1.6531e+08	129380000	2.1587e+08	143540000	380380000	4.2529e+08	3.391e+08	4.1891e+08	4.2412e+08	4.3905e+08	4.1108e+08		0.0960739	0.563512	0.41577	6_6		0.232799	0.802411	0.125032	3_4
Q7L2E3	Putative ATP-dependent RNA helicase DHX30	DHX30	sp|Q7L2E3|DHX30_HUMAN ATP-dependent RNA helicase DHX30 OS=Homo sapiens OX=9606 GN=DHX30 PE=1 SV=1			3.8904e+06	3183700	3.4679e+06	3398800	2.8562e+06	3.9528e+06	3070200	3.5911e+06	2941800	2.9403e+06	3.1736e+06	2.7187e+06	3.9168e+06	3.5001e+06	3.0554e+06	2.4709e+06	3.6321e+06	4.2629e+06	3091100		0.0962444	0.563512	-0.167037	6_6		0.399223	0.85849	0.186886	3_4
P16070	CD44 antigen	CD44	sp|P16070|CD44_HUMAN CD44 antigen OS=Homo sapiens OX=9606 GN=CD44 PE=1 SV=3			11539000	1.6724e+07	9.0986e+06	7.5238e+06	16965000	1.3812e+07	13765000	7.9289e+06	7.0544e+06	1.0648e+07	8269300	6.5474e+06	12428000	11942000	3.2031e+06	3.5152e+07	5.8006e+06	20745000	1.2804e+07		0.0962884	0.563512	-0.466994	6_6		0.981877	0.996286	0.0226809	3_4
P24298	Alanine aminotransferase 1	GPT	sp|P24298|ALAT1_HUMAN Alanine aminotransferase 1 OS=Homo sapiens OX=9606 GN=GPT PE=1 SV=3			2160600	2.0933e+06	2.142e+06	1291700	3.1357e+06	2.0085e+06	2.2229e+06	2.0256e+06	4.2549e+06	1.9511e+06	6.2955e+06	4.2798e+06	4.0243e+06	2667400	1.6929e+06	1.3599e+06	3.6647e+06	4.0302e+06	3.0639e+06		0.0965623	0.563512	0.612621	6_6		0.171367	0.765845	0.676513	3_4
P08133	Annexin A6	ANXA6	sp|P08133|ANXA6_HUMAN Annexin A6 OS=Homo sapiens OX=9606 GN=ANXA6 PE=1 SV=3			7.3075e+06	8.3203e+06	8.3003e+06	4.0242e+06	6957700	6.2714e+06	2.2069e+07	8.3536e+06	9.2788e+06	6.1617e+06	6.7929e+06	16376000	5.1684e+06	4.3945e+06	6.8952e+06	4.6197e+06	5.7021e+06	1.4759e+07	1.0381e+07		0.0966411	0.563512	0.620979	6_6		0.0662061	0.691676	0.882261	3_4
Q92575	UBX domain-containing protein 4	UBXN4	sp|Q92575|UBXN4_HUMAN UBX domain-containing protein 4 OS=Homo sapiens OX=9606 GN=UBXN4 PE=1 SV=2			9.7769e+06	10485000	1.018e+07	1.0106e+07	9.4161e+06	6.1881e+06	8.6734e+06	9.7591e+06	8.0333e+06	6.8745e+06	5215200	6.5813e+06	5.0281e+06	3.1564e+06	4.3567e+06	7.025e+06	2.6319e+06	9.7443e+06	5.2738e+06		0.0968338	0.563512	-0.322896	6_6		0.819974	0.967447	0.128829	3_4
P01137	Transforming growth factor beta-1;Latency-associated peptide	TGFB1	sp|P01137|TGFB1_HUMAN Transforming growth factor beta-1 proprotein OS=Homo sapiens OX=9606 GN=TGFB1 PE=1 SV=2			2.2455e+06	1.9809e+06	3.7399e+06	1.9341e+06		3.4564e+06	12193000	3.9388e+06	3.2466e+06	3.7041e+06	3.7831e+06	2.7015e+06	1.2245e+06		2260900	3.8844e+06		1.6928e+06	3.7303e+06		0.0968715	0.563512	0.728428	6_5		0.819694	0.967447	0.187091	2_3
Q9BWD1	Acetyl-CoA acetyltransferase, cytosolic	ACAT2	sp|Q9BWD1|THIC_HUMAN Acetyl-CoA acetyltransferase, cytosolic OS=Homo sapiens OX=9606 GN=ACAT2 PE=1 SV=2			3.043e+07	3.6893e+07	3.3062e+07	21093000	4.0865e+07	44384000	2.555e+07	2.453e+07	3.0336e+07	3.2466e+07	2.6375e+07	2.3285e+07	33746000	2.1722e+07	2.7409e+07	3.0582e+07	19294000	3.1306e+07	1.7702e+07		0.0970271	0.563512	-0.317547	6_6		0.253854	0.806934	-0.3458	3_4
P33992	DNA replication licensing factor MCM5	MCM5	sp|P33992|MCM5_HUMAN DNA replication licensing factor MCM5 OS=Homo sapiens OX=9606 GN=MCM5 PE=1 SV=5			2.8905e+07	2.8118e+07	2.218e+07	24835000	2.09e+07	21568000	3.1188e+07	2.7922e+07	2.3063e+07	2.9568e+07	2.7363e+07	2.6976e+07	3.6142e+07	4.198e+07	4.4118e+07	36607000	4.0773e+07	3.8001e+07	2.878e+07		0.0972022	0.563512	0.186512	6_6		0.351528	0.845634	-0.157977	3_4
Q9BXL5	Hemogen	HEMGN	sp|Q9BXL5|HEMGN_HUMAN Hemogen OS=Homo sapiens OX=9606 GN=HEMGN PE=1 SV=1			3.3576e+07	4.0066e+07	7.5564e+07	9.3623e+07	7.6398e+07	7.9597e+07	569680	11466000	1.5799e+07	1.0261e+08	4.2701e+07	3.2665e+07	101490000	1.3171e+08	1.3585e+08	137180000	1.5334e+08	3.1035e+07	1.1307e+08		0.0972433	0.563512	-1.98934	6_6		0.346367	0.84431	-0.627224	3_4
Q8IXI1	Mitochondrial Rho GTPase 2	RHOT2	sp|Q8IXI1|MIRO2_HUMAN Mitochondrial Rho GTPase 2 OS=Homo sapiens OX=9606 GN=RHOT2 PE=1 SV=2			3.9379e+06	5.9431e+06	6.4056e+06	5.8628e+06	4.926e+06	8223300	8.4605e+06	8.0415e+06	7.9014e+06	8.0199e+06	7.1681e+06	4.87e+06	7.4693e+06	5.5881e+06	7.1895e+06	5.3215e+06	8.5121e+06	7.2492e+06	6.6327e+06		0.0976335	0.564969	0.346619	6_6		0.234174	0.802519	0.232047	3_4
Q8IYB8	ATP-dependent RNA helicase SUPV3L1, mitochondrial	SUPV3L1	sp|Q8IYB8|SUV3_HUMAN ATP-dependent RNA helicase SUPV3L1, mitochondrial OS=Homo sapiens OX=9606 GN=SUPV3L1 PE=1 SV=1			2.7476e+06	2.4262e+06	2.9676e+06	2.2605e+06	2362200	2.0955e+06	1.1728e+06	1.8048e+06	3.0317e+06	1753400	1941100	2.2408e+06	3.9672e+06		1.8221e+06	1.7745e+06	2.8092e+06	2.0199e+06	3.1912e+06		0.0979423	0.565951	-0.362878	6_6		0.718483	0.944347	0.165802	3_3
Q9UKJ3	G patch domain-containing protein 8	GPATCH8	sp|Q9UKJ3|GPTC8_HUMAN G patch domain-containing protein 8 OS=Homo sapiens OX=9606 GN=GPATCH8 PE=1 SV=2			2.5212e+06	1.0148e+06	806810	2.8567e+06	2.0917e+06	1.9577e+06	3165000	1.6285e+06	2.5533e+06	3.352e+06	2.5488e+06	2.7625e+06				2.4256e+06	1.6121e+06	1.5892e+06	2.3165e+06		0.0982676	0.566366	0.614189	6_6					3_1
Q9H814	Phosphorylated adapter RNA export protein	PHAX	sp|Q9H814|PHAX_HUMAN Phosphorylated adapter RNA export protein OS=Homo sapiens OX=9606 GN=PHAX PE=1 SV=1			3.4291e+06	1.9462e+06	1.9263e+06	2.8135e+06	2.4018e+06	1.9079e+06	1.7722e+06	1651800	2.3085e+06	1.8266e+06	2002600	2.0112e+06		2.8062e+06		1032200	2890800				0.0982927	0.566366	-0.289527	6_6					1_2
P20231;Q15661;Q9BZJ3	Tryptase beta-2;Tryptase alpha/beta-1	TPSB2;TPSAB1	sp|P20231|TRYB2_HUMAN Tryptase beta-2 OS=Homo sapiens OX=9606 GN=TPSB2 PE=1 SV=2;sp|Q15661|TRYB1_HUMAN Tryptase alpha/beta-1 OS=Homo sapiens OX=9606 GN=TPSAB1 PE=1 SV=1			4.0469e+07	1.4985e+08	5.7064e+07	6.0667e+07	1.6807e+08	109500000	2.2297e+08	2.6756e+07	4.0112e+07	11377000	4.0063e+07	1.9471e+07	2.2096e+07	5.3646e+07	8.5911e+07	2.0738e+08	3.8603e+07	3.1493e+07	98781000		0.0988275	0.568643	-1.2512	6_6		0.633458	0.92366	-0.458417	3_4
O14562	Ubiquitin domain-containing protein UBFD1	UBFD1	sp|O14562|UBFD1_HUMAN Ubiquitin domain-containing protein UBFD1 OS=Homo sapiens OX=9606 GN=UBFD1 PE=1 SV=2			2.9574e+06	2.2564e+06	3.5425e+06	3.3446e+06	2.703e+06	3.3638e+06	3.2289e+06	3.3527e+06	3.9342e+06	2.7493e+06	4.2738e+06	4.3068e+06	3.2501e+06	2.1499e+06	2.2308e+06	2.0427e+06	3134300	1.7139e+06	2.5631e+06		0.0989969	0.568813	0.264005	6_6		0.965073	0.990512	0.0129073	3_4
P78346	Ribonuclease P protein subunit p30	RPP30	sp|P78346|RPP30_HUMAN Ribonuclease P protein subunit p30 OS=Homo sapiens OX=9606 GN=RPP30 PE=1 SV=1			2.7706e+06		4.8367e+06	4.9795e+06	3.1406e+06	3.2428e+06		4.4767e+06	3.639e+06	7.3085e+06	4555600	6346400	6.8461e+06	1.0713e+07	5.5562e+06	5.4977e+06	6.0835e+06	8.7248e+06	6.4083e+06		0.0999523	0.573492	0.468126	5_5		0.946859	0.989081	0.0209468	3_4
Q8N806	Putative E3 ubiquitin-protein ligase UBR7	UBR7	sp|Q8N806|UBR7_HUMAN Putative E3 ubiquitin-protein ligase UBR7 OS=Homo sapiens OX=9606 GN=UBR7 PE=1 SV=2			1.1606e+07	9.5893e+06	6.9791e+06	1.0129e+07	7.3634e+06	1.3303e+07	3.9898e+06	6.6023e+06	8.0137e+06	1.3985e+07	5380200	5.1651e+06	5.4036e+06	1.6115e+07	6.6175e+06	7.8815e+06	9.5267e+06	4.566e+06	4.4628e+06		0.100127	0.573686	-0.53862	6_6		0.36438	0.854517	-0.503634	3_4
Q9NUY8	TBC1 domain family member 23	TBC1D23	sp|Q9NUY8|TBC23_HUMAN TBC1 domain family member 23 OS=Homo sapiens OX=9606 GN=TBC1D23 PE=1 SV=3			1915300	1517100	1.9746e+06	2.7394e+06	2.7388e+06	2.883e+06	1.7002e+06	1.5118e+06	2.3562e+06	1.5811e+06	2032800	1.5985e+06	2.1903e+06	2.7088e+06	3.7934e+06	2.0585e+06	2.2834e+06	2.6033e+06	1.9537e+06		0.10058	0.575468	-0.332645	6_6		0.460962	0.8687	-0.204222	3_4
Q9NX55	Huntingtin-interacting protein K	HYPK	sp|Q9NX55|HYPK_HUMAN Huntingtin-interacting protein K OS=Homo sapiens OX=9606 GN=HYPK PE=1 SV=3			5.8381e+06	4.6378e+06	4.7912e+06	6.7271e+06	5.3651e+06	2.2276e+06	2.5295e+06	3.368e+06		3.8862e+06	4.3097e+06	2.4621e+06	3.8242e+06	2.7928e+06	3.9415e+06	3.0624e+06	4.3497e+06		4.1577e+06		0.100723	0.575478	-0.533418	5_6		0.140757	0.751798	0.335781	2_4
O95453	Poly(A)-specific ribonuclease PARN	PARN	sp|O95453|PARN_HUMAN Poly(A)-specific ribonuclease PARN OS=Homo sapiens OX=9606 GN=PARN PE=1 SV=1			5853900	6.4404e+06	5.2749e+06	6.0664e+06	7.0059e+06	4.6536e+06	6.3161e+06	7.4525e+06	7.6934e+06	5.4028e+06	6.4953e+06	7.4889e+06	2.6071e+06	2.8278e+06	1597500	5.6954e+06	4.1827e+06	4.333e+06	3.2604e+06		0.100871	0.575518	0.212464	6_6		0.377846	0.857242	0.444682	3_4
Q14137	Ribosome biogenesis protein BOP1	BOP1	sp|Q14137|BOP1_HUMAN Ribosome biogenesis protein BOP1 OS=Homo sapiens OX=9606 GN=BOP1 PE=1 SV=2			7.0191e+06	2.7633e+06	4.4554e+06	5.4965e+06	4.2132e+06	5.4038e+06	7.1954e+06	8.089e+06	7.0152e+06	3905300	10164000	5.1862e+06	3965400	2.1423e+06	3.5617e+06	2.7046e+06	4.3889e+06	2842500	3.5935e+06		0.101035	0.575644	0.493065	6_6		0.432301	0.868179	0.240151	3_4
P37802;Q9UI15	Transgelin-2	TAGLN2	sp|P37802|TAGL2_HUMAN Transgelin-2 OS=Homo sapiens OX=9606 GN=TAGLN2 PE=1 SV=3			1.7378e+08	1.5422e+08	157140000	1.8864e+08	1.6557e+08	1.4533e+08	180910000	1.9516e+08	167980000	1.931e+08	1.7596e+08	1.6103e+08	1.659e+08	112110000	1.2065e+08	1.3414e+08	9.5222e+07	1.494e+08	172160000		0.102059	0.57722	0.127239	6_6		0.903048	0.987787	0.0333166	3_4
P05023;P50993;Q13733;P20648	Sodium/potassium-transporting ATPase subunit alpha-1	ATP1A1	sp|P05023|AT1A1_HUMAN Sodium/potassium-transporting ATPase subunit alpha-1 OS=Homo sapiens OX=9606 GN=ATP1A1 PE=1 SV=1			2.8141e+07	3.2787e+07	2.5692e+07	2.9442e+07	2.1117e+07	2.6288e+07	2.2625e+07	2.382e+07	2.6192e+07	2.5944e+07	2.2157e+07	2.3109e+07	2.679e+07	4.5064e+07	40817000	4.2008e+07	3.065e+07	2.6648e+07	3.1946e+07		0.102101	0.57722	-0.174494	6_6		0.154458	0.751798	-0.35486	3_4
Q96H20	Vacuolar-sorting protein SNF8	SNF8	sp|Q96H20|SNF8_HUMAN Vacuolar-sorting protein SNF8 OS=Homo sapiens OX=9606 GN=SNF8 PE=1 SV=1			3.0689e+06	4.0583e+06		3.8649e+06	4.8702e+06	5.1901e+06	3320000			1156700		3.4616e+06							2.2378e+06		0.102181	0.57722	-0.805542	3_5					1_0
Q13242	Serine/arginine-rich splicing factor 9	SRSF9	sp|Q13242|SRSF9_HUMAN Serine/arginine-rich splicing factor 9 OS=Homo sapiens OX=9606 GN=SRSF9 PE=1 SV=1			1.394e+07	14119000	14020000	1.5514e+07	1.255e+07	1.3148e+07	16405000	16839000	1.4343e+07	1.8115e+07	1.3295e+07	1.3876e+07	1.9029e+07	24252000	1.8975e+07	1.8606e+07	1.9214e+07	1.5519e+07	1.8993e+07		0.102289	0.57722	0.151082	6_6		0.260741	0.808652	-0.172656	3_4
Q9UKV3;REV__B1AK53	Apoptotic chromatin condensation inducer in the nucleus	ACIN1	sp|Q9UKV3|ACINU_HUMAN Apoptotic chromatin condensation inducer in the nucleus OS=Homo sapiens OX=9606 GN=ACIN1 PE=1 SV=2			1.58e+07	1.9422e+07	1.4375e+07	1.536e+07	1.4923e+07	1.9833e+07	15636000	1.6972e+07	12244000	1.3956e+07	1.4126e+07	14310000	1.3292e+07	13349000	1.3225e+07	13571000	1.4344e+07	14513000	13616000		0.102296	0.57722	-0.188239	6_6	Incresed in MUT_Poly	0.0223843	0.673935	0.0832609	3_4
Q96ER3	Protein SAAL1	SAAL1	sp|Q96ER3|SAAL1_HUMAN Protein SAAL1 OS=Homo sapiens OX=9606 GN=SAAL1 PE=1 SV=2			3.2855e+06	4.0104e+06	4.1207e+06	5.034e+06	4.6798e+06	4.0769e+06	2.5265e+06	4.8383e+06	3.0036e+06	3.5452e+06	3.5398e+06	3.583e+06	2942500	4.6732e+06	2105500	1.8594e+06	3796700	2.8544e+06	2.8953e+06		0.102446	0.57722	-0.276556	6_6		0.577745	0.910838	0.219602	3_4
P05455	Lupus La protein	SSB	sp|P05455|LA_HUMAN Lupus La protein OS=Homo sapiens OX=9606 GN=SSB PE=1 SV=2			9.0083e+07	103570000	1.1885e+08	85713000	107130000	7.3579e+07	9.1332e+07	1.3079e+08	1.1823e+08	111280000	128210000	9.9697e+07	7.1264e+07	109020000	5.9549e+07	7.2102e+07	9.1132e+07	7.5018e+07	1.0327e+08		0.102583	0.57722	0.237163	6_6		0.394823	0.85849	0.228562	3_4
Q8IZ07;Q6ZTN6	Ankyrin repeat domain-containing protein 13A	ANKRD13A	sp|Q8IZ07|AN13A_HUMAN Ankyrin repeat domain-containing protein 13A OS=Homo sapiens OX=9606 GN=ANKRD13A PE=1 SV=3			1.7495e+06	1.7626e+06	959870	2.3887e+06	2618400	1.7583e+06	1.4831e+06	1.0409e+06	1.0845e+06	2104800	1.1648e+06	1.1312e+06	2.1963e+06	2.1599e+06	2.2979e+06	1582400	1.2227e+06		1499100		0.102795	0.57722	-0.468259	6_6	Decreased in MUT_Poly	0.0453863	0.683487	-0.590034	2_4
Q9BRS2	Serine/threonine-protein kinase RIO1	RIOK1	sp|Q9BRS2|RIOK1_HUMAN Serine/threonine-protein kinase RIO1 OS=Homo sapiens OX=9606 GN=RIOK1 PE=1 SV=2						1.5481e+06	926970	1.9621e+06	944880	1.1338e+06		498520	1140700	730760									0.102899	0.57722	-0.731334	5_3					0_0
P61160	Actin-related protein 2	ACTR2	sp|P61160|ARP2_HUMAN Actin-related protein 2 OS=Homo sapiens OX=9606 GN=ACTR2 PE=1 SV=1			4.9052e+07	3.001e+07	3.0278e+07	32086000	3e+07	2.8352e+07	7.7021e+07	3.8382e+07	5.8285e+07	3.669e+07	2.6729e+07	4.649e+07	8.4185e+07	3.4549e+07	2.9854e+07	4.9412e+07	2.1597e+07	3.2087e+07	4.2995e+07		0.102977	0.57722	0.448523	6_6		0.283921	0.813595	-0.553919	3_4
Q9P2D3	HEAT repeat-containing protein 5B	HEATR5B	sp|Q9P2D3|HTR5B_HUMAN HEAT repeat-containing protein 5B OS=Homo sapiens OX=9606 GN=HEATR5B PE=1 SV=2			5.4572e+06	7.011e+06	9.3848e+06	5.13e+06	7.4646e+06	6.333e+06	5.2774e+06	7.279e+06	4.7426e+06	5.3789e+06	5.6685e+06	4766100	3.5968e+06	3.3639e+06	6.4291e+06	3.5536e+06	5.2635e+06	4.4119e+06	3.1234e+06		0.1032	0.57722	-0.286281	6_6		0.922906	0.988632	0.0324932	3_4
Q00688	Peptidyl-prolyl cis-trans isomerase FKBP3	FKBP3	sp|Q00688|FKBP3_HUMAN Peptidyl-prolyl cis-trans isomerase FKBP3 OS=Homo sapiens OX=9606 GN=FKBP3 PE=1 SV=1			1.0772e+08	4.681e+07	6.8958e+07	9.6768e+07	9.6272e+07	9.2134e+07	1.4158e+08	7.1687e+07	131000000	123930000	1.1813e+08	9.0724e+07	5.7562e+07	7.158e+07	1.0221e+08	80404000	1.6118e+08	4.5936e+07	4.9378e+07		0.103241	0.57722	0.427477	6_6		0.867618	0.979343	-0.0933198	3_4
P46734	Dual specificity mitogen-activated protein kinase kinase 3	MAP2K3	sp|P46734|MP2K3_HUMAN Dual specificity mitogen-activated protein kinase kinase 3 OS=Homo sapiens OX=9606 GN=MAP2K3 PE=1 SV=2			1.1032e+07	11886000	16065000	11690000	18946000	9.8776e+06	6.0067e+06	1.1757e+07	9.4091e+06	1.4217e+07	10630000	8.3603e+06	10010000	2.308e+07	27089000	2.1334e+07	27676000	12428000	1.5812e+07		0.103353	0.57722	-0.409433	6_6		0.809708	0.967447	-0.12032	3_4
Q8IXT5	RNA-binding protein 12B	RBM12B	sp|Q8IXT5|RB12B_HUMAN RNA-binding protein 12B OS=Homo sapiens OX=9606 GN=RBM12B PE=1 SV=2			1.228e+06		1.4812e+06	1.7836e+06	1.7032e+06	2.2195e+06		1945500	2259300	3.6775e+06	1.8102e+06	1.8833e+06	3186400	2.2676e+06	2.983e+06	2.5138e+06	2.968e+06	3.0855e+06	3.3202e+06		0.103442	0.57722	0.43356	5_5		0.205026	0.783204	0.202157	3_4
Q15477	Helicase SKI2W	SKIV2L	sp|Q15477|SKIV2_HUMAN Helicase SKI2W OS=Homo sapiens OX=9606 GN=SKIV2L PE=1 SV=3			6.6831e+06	1.2451e+07	1.2813e+07	1.3177e+07	1.1484e+07	12218000	4.8743e+06	3.5993e+06	11270000	1.205e+07	6.0151e+06	1.1095e+07	9.902e+06	8.5106e+06	6.582e+06	10091000	5.4891e+06	5.4844e+06	7.4255e+06		0.103495	0.57722	-0.605328	6_6		0.0573059	0.691676	-0.511162	3_4
Q86U86	Protein polybromo-1	PBRM1	sp|Q86U86|PB1_HUMAN Protein polybromo-1 OS=Homo sapiens OX=9606 GN=PBRM1 PE=1 SV=1			2.7421e+06	3.8393e+06	3.6958e+06	3.3073e+06	4.0644e+06	4.7865e+06	2.8583e+06	2738700	3151500	3.8556e+06	2.9639e+06	3302700	3.1977e+06	6.2714e+06	3.9028e+06	3.6461e+06	3.1292e+06	4658300	2.6478e+06		0.103582	0.57722	-0.237816	6_6		0.420674	0.868179	-0.282374	3_4
Q9GZU8	Protein FAM192A	FAM192A	sp|Q9GZU8|PIP30_HUMAN PSME3-interacting protein OS=Homo sapiens OX=9606 GN=PSME3IP1 PE=1 SV=1			7.1122e+06	4.9197e+06	7826800	6.7583e+06	5.0695e+06	4.0818e+06	2.2758e+06	5.3868e+06	1.9867e+06	6.4706e+06	5.7372e+06	3.5954e+06	3.3197e+06	1.6374e+06	4.3504e+06	6.6087e+06	3.5151e+06		840570		0.103867	0.578018	-0.593071	6_6		0.309819	0.832482	-1.04049	2_4
Q68CQ7	Glycosyltransferase 8 domain-containing protein 1	GLT8D1	sp|Q68CQ7|GL8D1_HUMAN Glycosyltransferase 8 domain-containing protein 1 OS=Homo sapiens OX=9606 GN=GLT8D1 PE=1 SV=2			1.1271e+06		805970	1.0424e+06	1.2479e+06		1.0739e+06	1.5569e+06	2.1246e+06		1.0289e+06	2.2337e+06	839980			1.621e+06			2.6883e+06		0.104168	0.578754	0.545647	5_4					1_2
Q13362	Serine/threonine-protein phosphatase 2A 56 kDa regulatory subunit gamma isoform	PPP2R5C	sp|Q13362|2A5G_HUMAN Serine/threonine-protein phosphatase 2A 56 kDa regulatory subunit gamma isoform OS=Homo sapiens OX=9606 GN=PPP2R5C PE=1 SV=3			2.174e+06	3.1269e+06	4.8017e+06	3.5896e+06	4.5222e+06	1.2549e+06	5.4486e+06	4.9147e+06		5.1299e+06	3329000	4.3795e+06	3.0348e+06		2740000	1.7633e+06	2.3049e+06	3194000	2.9848e+06		0.104284	0.578754	0.630713	5_6		0.525229	0.889086	0.194549	3_3
Q8IUF8	Bifunctional lysine-specific demethylase and histidyl-hydroxylase MINA	MINA	sp|Q8IUF8|RIOX2_HUMAN Ribosomal oxygenase 2 OS=Homo sapiens OX=9606 GN=RIOX2 PE=1 SV=1			4.4101e+06	1.5711e+06	2.1235e+06	1783200	1.3639e+06	1.1572e+06	2.6319e+06	3.7343e+06	2.489e+06	2.0619e+06	2.9374e+06	2.6106e+06	1.1261e+06	783170	1.3787e+06	1.1913e+06	1.4204e+06	1.7369e+06	1.1119e+06		0.104836	0.580337	0.537255	6_6		0.230309	0.80168	0.351635	3_4
Q15785	Mitochondrial import receptor subunit TOM34	TOMM34	sp|Q15785|TOM34_HUMAN Mitochondrial import receptor subunit TOM34 OS=Homo sapiens OX=9606 GN=TOMM34 PE=1 SV=2			6.4981e+06	5.0605e+06	5.5764e+06	4.7404e+06	3.9169e+06	4.9574e+06	7.0707e+06	6.6318e+06	5.2375e+06	6.2309e+06	8.0195e+06	4.4752e+06	2588400	2.9047e+06	3.9154e+06	4.1754e+06	3.097e+06	2.7529e+06	3.2789e+06		0.104905	0.580337	0.283683	6_6		0.545706	0.895213	-0.133702	3_4
Q9NY93	Probable ATP-dependent RNA helicase DDX56	DDX56	sp|Q9NY93|DDX56_HUMAN Probable ATP-dependent RNA helicase DDX56 OS=Homo sapiens OX=9606 GN=DDX56 PE=1 SV=1			3.3356e+06	5.3726e+06	5263200	5.6985e+06	4.3704e+06	3.5257e+06	7119400	6.703e+06	4.7187e+06	4.5353e+06	5.0045e+06	5.927e+06	6486600	7.5059e+06	6.7337e+06	2425100	2.9185e+06	4.9116e+06	4.0536e+06		0.105076	0.580337	0.311819	6_6		0.391139	0.85849	-0.455192	3_4
P42229	Signal transducer and activator of transcription 5A	STAT5A	sp|P42229|STA5A_HUMAN Signal transducer and activator of transcription 5A OS=Homo sapiens OX=9606 GN=STAT5A PE=1 SV=1			1.3996e+07	17461000	1.4792e+07	14666000	1.1923e+07	15603000	1.9797e+07	18211000	2.2584e+07	1.8353e+07	1.3301e+07	1.4086e+07	1.969e+07	1.1162e+07	1.4928e+07	2.1504e+07	1.8183e+07	23442000	2.6557e+07		0.10514	0.580337	0.250865	6_6		0.167607	0.761996	0.462255	3_4
Q9H0E3	Histone deacetylase complex subunit SAP130	SAP130	sp|Q9H0E3|SP130_HUMAN Histone deacetylase complex subunit SAP130 OS=Homo sapiens OX=9606 GN=SAP130 PE=1 SV=1					797930	1.0503e+06		1.1929e+06	1.5415e+06	1.1206e+06	1.1503e+06	1.2129e+06		1237200	1.3221e+06					2.0184e+06			0.105479	0.581376	0.315362	5_3					1_1
Q16630	Cleavage and polyadenylation specificity factor subunit 6	CPSF6	sp|Q16630|CPSF6_HUMAN Cleavage and polyadenylation specificity factor subunit 6 OS=Homo sapiens OX=9606 GN=CPSF6 PE=1 SV=2			9.5313e+06	7.1446e+06	1.0403e+07	7.4277e+06	5.7043e+06	7.5911e+06	7.6271e+06	8.7692e+06	9.9256e+06	10632000	1.0182e+07	9.2974e+06	9.612e+06	1.0169e+07	7.6965e+06	1.2164e+07	7.2162e+06	6.436e+06	6.6448e+06		0.105614	0.581376	0.258687	6_6	Decreased in MUT_Poly	0.0237562	0.673935	-0.53338	3_4
Q96KP4	Cytosolic non-specific dipeptidase	CNDP2	sp|Q96KP4|CNDP2_HUMAN Cytosolic non-specific dipeptidase OS=Homo sapiens OX=9606 GN=CNDP2 PE=1 SV=2			19430000	2.2069e+07	2.6357e+07	1.7366e+07	2.154e+07	2.3112e+07	1.7967e+07	20748000	2.0113e+07	1.6157e+07	2.1786e+07	1.307e+07	15065000	1.2331e+07	1.0568e+07	1.4424e+07	1.1732e+07	9683800	1.4795e+07		0.106019	0.581584	-0.250358	6_6		0.56138	0.899247	-0.125681	3_4
O43768	Alpha-endosulfine	ENSA	sp|O43768|ENSA_HUMAN Alpha-endosulfine OS=Homo sapiens OX=9606 GN=ENSA PE=1 SV=1			1.1803e+07	7.9258e+06	11290000	7.7919e+06		1.4525e+07	6.0008e+06	5.544e+06		5.6746e+06	1.5385e+07	3.6728e+06		9.9973e+06	10137000	3.8502e+06					0.106062	0.581584	-0.697224	5_5					0_3
P49711;Q8NI51	Transcriptional repressor CTCF	CTCF	sp|P49711|CTCF_HUMAN Transcriptional repressor CTCF OS=Homo sapiens OX=9606 GN=CTCF PE=1 SV=1			4.9737e+06	4.51e+06	4.5415e+06	7.0592e+06	5.6195e+06	7.5502e+06	4.213e+06	3.0358e+06	4.9443e+06	5.5947e+06	4967900	4556200	4.6874e+06	4.0937e+06	4.1425e+06	4.0456e+06	2.9496e+06	2.1014e+06	1.4013e+06		0.106189	0.581584	-0.321643	6_6	Decreased in MUT_Poly	0.0112083	0.581967	-1.04272	3_4
Q7Z3U7	Protein MON2 homolog	MON2	sp|Q7Z3U7|MON2_HUMAN Protein MON2 homolog OS=Homo sapiens OX=9606 GN=MON2 PE=1 SV=3			1.5218e+06	1.3466e+06	1.5423e+06	1.5484e+06	1.7934e+06	1.2055e+06	1347300	1.1836e+06	1.1464e+06	756380	1.343e+06	1.6131e+06	2127500	1895200	1.4909e+06	1.7611e+06	1.5315e+06	1.5583e+06	2379100		0.106342	0.581584	-0.303408	6_6		0.943901	0.989081	-0.015931	3_4
O75439	Mitochondrial-processing peptidase subunit beta	PMPCB	sp|O75439|MPPB_HUMAN Mitochondrial-processing peptidase subunit beta OS=Homo sapiens OX=9606 GN=PMPCB PE=1 SV=2			7.8881e+06	8.4254e+06	6.2144e+06	4.6275e+06	5.3617e+06	6.7851e+06	9.109e+06	8.7551e+06	7.9503e+06	7.6941e+06	6.5099e+06	6.8725e+06	1.3601e+07	1.1217e+07	8.1616e+06	1.2864e+07	1.186e+07	12145000	1.6147e+07		0.106492	0.581584	0.275053	6_6		0.349996	0.844911	0.235995	3_4
Q99871	HAUS augmin-like complex subunit 7	HAUS7	sp|Q99871|HAUS7_HUMAN HAUS augmin-like complex subunit 7 OS=Homo sapiens OX=9606 GN=HAUS7 PE=1 SV=4				5.3091e+06	3.6732e+06					7.5195e+06	4.3167e+06	8.6209e+06	7.5181e+06	7.0747e+06				1.5038e+06			668870		0.106627	0.581584	0.629536	5_2					1_1
Q12907	Vesicular integral-membrane protein VIP36	LMAN2	sp|Q12907|LMAN2_HUMAN Vesicular integral-membrane protein VIP36 OS=Homo sapiens OX=9606 GN=LMAN2 PE=1 SV=1			1.9234e+07	2.3754e+07	1.8126e+07	10138000	1.4997e+07	1.7795e+07	28611000	27661000	2.047e+07	2.5046e+07	14256000	20813000	36977000	38609000	36959000	3.7649e+07	3.121e+07	3.0646e+07	32378000		0.106652	0.581584	0.404293	6_6	Decreased in MUT_Poly	0.000186886	0.180356	-0.257619	3_4
Q01581;P54868	Hydroxymethylglutaryl-CoA synthase, cytoplasmic	HMGCS1	sp|Q01581|HMCS1_HUMAN Hydroxymethylglutaryl-CoA synthase, cytoplasmic OS=Homo sapiens OX=9606 GN=HMGCS1 PE=1 SV=2			4.208e+07	3.3862e+07	4.0936e+07	3.8273e+07	3.1185e+07	3.9789e+07	8.0041e+07	4.7253e+07	2.7133e+07	5.4103e+07	6.2266e+07	4.275e+07	3.342e+07	4.7064e+07	3.1306e+07	3.2894e+07	4.7593e+07	5.3812e+07	1.4149e+07		0.1072	0.58295	0.402592	6_6		0.848393	0.972987	-0.108441	3_4
O75379	Vesicle-associated membrane protein 4	VAMP4	sp|O75379|VAMP4_HUMAN Vesicle-associated membrane protein 4 OS=Homo sapiens OX=9606 GN=VAMP4 PE=1 SV=2				630490			339380		767590	724850	722790		570610	1207100									0.107207	0.58295	0.741827	5_2					0_0
Q969V3	Nicalin	NCLN	sp|Q969V3|NCLN_HUMAN Nicalin OS=Homo sapiens OX=9606 GN=NCLN PE=1 SV=2			5.5082e+06	4.2383e+06	2.8229e+06	5.7975e+06	2.5722e+06	3.8094e+06	4.2421e+06	6.6715e+06	5.1379e+06	5.2642e+06	5.4328e+06	4.4858e+06	3.8882e+06	4.4325e+06	2.4136e+06	4.776e+06	4.1766e+06	5.8951e+06	2823900		0.107568	0.58295	0.386167	6_6		0.73479	0.950698	0.131292	3_4
P53985	Monocarboxylate transporter 1	SLC16A1	sp|P53985|MOT1_HUMAN Monocarboxylate transporter 1 OS=Homo sapiens OX=9606 GN=SLC16A1 PE=1 SV=3			9.5061e+06	1.2661e+07	9.8367e+06	8.2643e+06	12476000	1.2773e+07	1.0356e+07	6.6841e+06	9.9746e+06	3.2637e+06	9.0435e+06	9.5574e+06	3.3411e+06		10188000	6.8547e+06	4.7244e+06		4.9208e+06		0.107594	0.58295	-0.500159	6_6		0.602759	0.915139	-0.35256	2_3
Q8IXQ6	Poly [ADP-ribose] polymerase 9	PARP9	sp|Q8IXQ6|PARP9_HUMAN Protein mono-ADP-ribosyltransferase PARP9 OS=Homo sapiens OX=9606 GN=PARP9 PE=1 SV=2			6.0394e+06	2.2397e+06	1882300	5.9334e+06	912510			1.1026e+06		1.1033e+06	761050	2.0473e+06	3.1219e+06		1.8083e+06	1.8723e+06	1237900	1.7742e+06	2.4356e+06		0.107619	0.58295	-1.19077	4_5		0.437357	0.868179	-0.32751	3_3
Q6NZI2	Polymerase I and transcript release factor	PTRF	sp|Q6NZI2|CAVN1_HUMAN Caveolae-associated protein 1 OS=Homo sapiens OX=9606 GN=CAVIN1 PE=1 SV=1			6.0939e+06	2.0866e+06	4.6894e+06	2.8758e+06	3794400	1.5333e+06	5.7098e+06	3.3584e+06	7.2517e+06	6.3506e+06	3.582e+06	4.305e+06	900730		1.0759e+06	3.7066e+06	1.5997e+06	1.0666e+06	4.6236e+06		0.107946	0.583495	0.628468	6_6		0.695805	0.938977	0.378343	3_3
Q9UQR0	Sex comb on midleg-like protein 2	SCML2	sp|Q9UQR0|SCML2_HUMAN Sex comb on midleg-like protein 2 OS=Homo sapiens OX=9606 GN=SCML2 PE=1 SV=1			2.7112e+06	2581100	2.2799e+06	3.8977e+06	2.4401e+06	3.7879e+06	2.4627e+06	2.8917e+06	2.1907e+06	2.6888e+06	2.0612e+06	2064300	1.2283e+06	1.6875e+06	1.9361e+06	1.0469e+06	2143700	1.0083e+06	1.4544e+06		0.108123	0.583495	-0.2812	6_6		0.929657	0.989081	0.0331105	3_4
Q96LJ7	Dehydrogenase/reductase SDR family member 1	DHRS1	sp|Q96LJ7|DHRS1_HUMAN Dehydrogenase/reductase SDR family member 1 OS=Homo sapiens OX=9606 GN=DHRS1 PE=1 SV=1					5.1491e+06	1.949e+06	2237100	5.4307e+06	8.8852e+06	7.7228e+06	1.0829e+07	2.8417e+06	4.1223e+06	5.7917e+06	5.8093e+06	4.3547e+06	5165800		6.7691e+06	4.9402e+06	8.1612e+06		0.10815	0.583495	0.871136	6_4		0.219323	0.789416	0.354128	3_3
P35612	Beta-adducin	ADD2	sp|P35612|ADDB_HUMAN Beta-adducin OS=Homo sapiens OX=9606 GN=ADD2 PE=1 SV=3			22527000	1.8309e+07	1.3718e+07	1.5035e+07	18277000	1.5871e+07	8.6421e+06	1.2108e+07	9.0278e+06	1.5646e+07	1.6508e+07	19615000	1.9198e+07	3.3534e+07	1.8096e+07	2.0437e+07	1.011e+07	1.2022e+07	8.6649e+06		0.108332	0.583703	-0.394375	6_6	Decreased in MUT_Poly	0.00857202	0.528191	-1.11845	3_4
P30049	ATP synthase subunit delta, mitochondrial	ATP5D	sp|P30049|ATPD_HUMAN ATP synthase subunit delta, mitochondrial OS=Homo sapiens OX=9606 GN=ATP5F1D PE=1 SV=2			7.0665e+07	6.0493e+07	6.9694e+07	5.9345e+07	5.4319e+07	70490000	5.8413e+07		4.68e+07	2.9425e+07	3.376e+07	8.2303e+07	2.472e+08	184820000	2.6872e+08	260280000	1.5541e+08	1.6652e+08	2.4525e+08		0.108933	0.584939	-0.449247	5_6		0.170189	0.76583	-0.360816	3_4
Q9Y5X3	Sorting nexin-5	SNX5	sp|Q9Y5X3|SNX5_HUMAN Sorting nexin-5 OS=Homo sapiens OX=9606 GN=SNX5 PE=1 SV=1			1.8771e+07	2.1264e+07	19665000	1.9769e+07	23034000	2.6872e+07	1.8605e+07	1.9288e+07	1.9011e+07	1.6565e+07	1.7769e+07	2.288e+07	2.9814e+07	2.6309e+07	3.195e+07	2.2317e+07	2.5694e+07	3.2429e+07	2.9248e+07		0.108936	0.584939	-0.177307	6_6		0.614593	0.921458	0.0843083	3_4
Q15165	Serum paraoxonase/arylesterase 2	PON2	sp|Q15165|PON2_HUMAN Serum paraoxonase/arylesterase 2 OS=Homo sapiens OX=9606 GN=PON2 PE=1 SV=4			4.5219e+06		2.4709e+06	4.496e+06	2.3974e+06		4.9325e+06	3.7902e+06	5.1947e+06	5.5414e+06	3.4938e+06	4.3686e+06	1843600	1.7406e+06	1.2073e+06		1.7903e+06	1208900	1221700		0.108993	0.584939	0.439289	6_4		0.529314	0.890154	-0.183703	3_3
Q07864	DNA polymerase epsilon catalytic subunit A	POLE	sp|Q07864|DPOE1_HUMAN DNA polymerase epsilon catalytic subunit A OS=Homo sapiens OX=9606 GN=POLE PE=1 SV=5			2.5727e+06	2360500	3.6761e+06	3.5871e+06	2.2607e+06	1.4467e+06	1.7667e+06	1.6115e+06	1270900	2.0891e+06	2.9646e+06	1.7115e+06	1.2239e+06	1.7334e+06	1.9922e+06	1.7412e+06	943290	1.1033e+06	1.2887e+06		0.10949	0.585793	-0.461935	6_6	Decreased in MUT_Poly	0.0390063	0.680882	-0.578712	3_4
O60826	Coiled-coil domain-containing protein 22	CCDC22	sp|O60826|CCD22_HUMAN Coiled-coil domain-containing protein 22 OS=Homo sapiens OX=9606 GN=CCDC22 PE=1 SV=1			2.87e+06	3.5382e+06	3.0693e+06	2.633e+06	4.3814e+06	3.8241e+06	2.8362e+06	2.9474e+06	2.7953e+06	2.0534e+06	2.7381e+06	3.4777e+06	1.9264e+06	2270600	2085300	2.6108e+06	1056900	2187400	3.1555e+06		0.109586	0.585793	-0.264911	6_6		0.66125	0.929402	-0.18779	3_4
Q96EK5	KIF1-binding protein	KIAA1279	sp|Q96EK5|KBP_HUMAN KIF-binding protein OS=Homo sapiens OX=9606 GN=KIFBP PE=1 SV=1				4.3353e+06	5.9094e+06	3.5539e+06	4.959e+06	5.4726e+06	4339000	3.2751e+06		4.0478e+06	4.092e+06	4.1712e+06	3.6891e+06	3.4046e+06	3.0268e+06	3.6302e+06	3.9468e+06	3118600	2.926e+06		0.109803	0.585793	-0.266303	5_5		0.705375	0.940868	-0.0536452	3_4
Q5JSL3	Dedicator of cytokinesis protein 11	DOCK11	sp|Q5JSL3|DOC11_HUMAN Dedicator of cytokinesis protein 11 OS=Homo sapiens OX=9606 GN=DOCK11 PE=1 SV=2			3.3207e+06	4.4811e+06	4.1214e+06	5.9293e+06	5.9742e+06	5.2247e+06	6.5691e+06	3336500	4.2501e+06	2.5236e+06	2187400	3.1205e+06	4.9179e+06	2.5079e+06	967770	3.5927e+06	776210	3.4763e+06	5.6763e+06		0.11	0.585793	-0.470404	6_6		0.96508	0.990512	-0.0432409	3_4
O43633	Charged multivesicular body protein 2a	CHMP2A	sp|O43633|CHM2A_HUMAN Charged multivesicular body protein 2a OS=Homo sapiens OX=9606 GN=CHMP2A PE=1 SV=1			9.3228e+06	9.6002e+06	8.5468e+06	9.2608e+06	1.2625e+07	1.2187e+07	7430700	5.3096e+06	6.079e+06	13316000	8.4334e+06	8.6557e+06	8.9025e+06	1.3131e+07	4.8887e+06	6.0762e+06	1.4129e+07	1846000	8.184e+06		0.11003	0.585793	-0.37084	6_6		0.679	0.935575	-0.361169	3_4
Q8WW22	DnaJ homolog subfamily A member 4	DNAJA4	sp|Q8WW22|DNJA4_HUMAN DnaJ homolog subfamily A member 4 OS=Homo sapiens OX=9606 GN=DNAJA4 PE=1 SV=1			6.8586e+06	8.9604e+06	7.5584e+06	8.5581e+06	5.5268e+06	1.2147e+07	2.3578e+06	5.5838e+06	6.0652e+06	10033000	5.3202e+06	6.1607e+06	2.9749e+07	1.7985e+07	22682000	1.1923e+07	17990000	1.0015e+07	1.0838e+07		0.110091	0.585793	-0.557554	6_6		0.167566	0.761996	-0.641914	3_4
P19338;REV__P19338	Nucleolin	NCL	sp|P19338|NUCL_HUMAN Nucleolin OS=Homo sapiens OX=9606 GN=NCL PE=1 SV=3			4.1191e+08	3.7826e+08	2.6612e+08	3.1676e+08	2.7065e+08	3.4136e+08	3.4842e+08	5.1845e+08	3.8835e+08	3.4713e+08	4.5352e+08	3.2493e+08	4.395e+08	3.8384e+08	3.4474e+08	3.9371e+08	3.892e+08	2.6544e+08	3.9619e+08		0.110202	0.585793	0.260711	6_6		0.374267	0.857242	-0.174723	3_4
P53634	Dipeptidyl peptidase 1;Dipeptidyl peptidase 1 exclusion domain chain;Dipeptidyl peptidase 1 heavy chain;Dipeptidyl peptidase 1 light chain	CTSC	sp|P53634|CATC_HUMAN Dipeptidyl peptidase 1 OS=Homo sapiens OX=9606 GN=CTSC PE=1 SV=2			2.5002e+06	978810	2.4426e+06	2.9948e+06	2.2397e+06	1715700	4.7082e+06	4.6533e+06	3.4698e+06	1.6701e+06	1.9865e+06	3.4358e+06	4.541e+06	2.7904e+06	3.0541e+06	2.3776e+06	3.0172e+06	7.5067e+06	4.3733e+06		0.110304	0.585793	0.609161	6_6		0.204014	0.782221	0.579103	3_4
Q3ZCQ8	Mitochondrial import inner membrane translocase subunit TIM50	TIMM50	sp|Q3ZCQ8|TIM50_HUMAN Mitochondrial import inner membrane translocase subunit TIM50 OS=Homo sapiens OX=9606 GN=TIMM50 PE=1 SV=2			1.1859e+07	3.6864e+06	1.0041e+07	1.2378e+07	1.4229e+07	9.2159e+06	1.1173e+07	14943000	1.8281e+07	1.25e+07	13624000	1.2522e+07	11391000	1.0102e+07	10863000	1.432e+07	13372000	1.3014e+07	1.4281e+07		0.11064	0.586054	0.531899	6_6		0.147028	0.751798	0.227795	3_4
Q9Y3D3	28S ribosomal protein S16, mitochondrial	MRPS16	sp|Q9Y3D3|RT16_HUMAN 28S ribosomal protein S16, mitochondrial OS=Homo sapiens OX=9606 GN=MRPS16 PE=1 SV=1			15781000	7.2817e+06	5.4697e+06	7.4527e+06	3.1499e+06	7.4087e+06	18072000	1.6329e+07	7.3425e+06		9.4668e+06	9.4447e+06	5.5967e+06	1.0679e+07	9.0147e+06	7.2531e+06	8.8298e+06	1.1009e+07	8.068e+06		0.110825	0.586054	0.72305	5_6		0.437565	0.868179	0.222028	3_4
P04080	Cystatin-B	CSTB	sp|P04080|CYTB_HUMAN Cystatin-B OS=Homo sapiens OX=9606 GN=CSTB PE=1 SV=2			12136000	1.0782e+07	6.6944e+06	1.8302e+07	11291000	6.102e+06	6.0373e+06	4.1861e+06	7.2649e+06	8.2412e+06	1.0917e+07	7.283e+06	1.4651e+07	3.382e+07	1.9302e+07	1.1887e+07	8.9992e+06	2.6804e+07	8.5852e+06		0.110942	0.586054	-0.533116	6_6		0.414733	0.868179	-0.526672	3_4
Q9Y265	RuvB-like 1	RUVBL1	sp|Q9Y265|RUVB1_HUMAN RuvB-like 1 OS=Homo sapiens OX=9606 GN=RUVBL1 PE=1 SV=1			3.5198e+07	3.5715e+07	2.621e+07	3.5848e+07	2.9793e+07	2.8139e+07	2.7497e+07	3.3725e+07	31635000	2.6256e+07	2.1404e+07	2.3167e+07	45682000	4.0797e+07	4.8064e+07	34188000	3.0939e+07	3.3245e+07	4.0902e+07		0.110998	0.586054	-0.229061	6_6		0.164674	0.761996	-0.266389	3_4
Q9Y535	DNA-directed RNA polymerase III subunit RPC8	POLR3H	sp|Q9Y535|RPC8_HUMAN DNA-directed RNA polymerase III subunit RPC8 OS=Homo sapiens OX=9606 GN=POLR3H PE=1 SV=1			1.6869e+06	1.5151e+06	1047500	1.5374e+06	1.8323e+06			2.122e+06				1.973e+06									0.11119	0.586054	0.449931	2_5					0_0
Q96KR1	Zinc finger RNA-binding protein	ZFR	sp|Q96KR1|ZFR_HUMAN Zinc finger RNA-binding protein OS=Homo sapiens OX=9606 GN=ZFR PE=1 SV=2			2.7794e+07	2.7217e+07	2.9188e+07	3.248e+07	2.1611e+07	24986000	2.795e+07	3.468e+07	3.0511e+07	2.413e+07	4.0042e+07	3.6895e+07	3.3444e+07	2.3737e+07	24778000	4.2927e+07	2.7798e+07	1.722e+07	3.2034e+07		0.111218	0.586054	0.240826	6_6		0.421361	0.868179	-0.287067	3_4
P31146	Coronin-1A	CORO1A	sp|P31146|COR1A_HUMAN Coronin-1A OS=Homo sapiens OX=9606 GN=CORO1A PE=1 SV=4			14080000	14549000	1.3111e+07	13352000	2.0922e+07	1.011e+07	3.8225e+07	2.6024e+07	3.5864e+07	1.257e+07	8.4526e+06	3.7615e+07	1.1674e+07	8702100	7.3518e+06	6.3377e+06	4.9798e+06	8.6795e+07	6.9184e+07		0.111547	0.586283	0.705408	6_6		0.152708	0.751798	1.90384	3_4
Q8TDW0;Q6NSJ5	Volume-regulated anion channel subunit LRRC8C	LRRC8C	sp|Q8TDW0|LRC8C_HUMAN Volume-regulated anion channel subunit LRRC8C OS=Homo sapiens OX=9606 GN=LRRC8C PE=1 SV=2			672990	1.8686e+06	1552300	1.5884e+06	1.1218e+06	1907600		765200		928790		966830				963230					0.111549	0.586283	-0.635473	3_6					0_1
O15305	Phosphomannomutase 2	PMM2	sp|O15305|PMM2_HUMAN Phosphomannomutase 2 OS=Homo sapiens OX=9606 GN=PMM2 PE=1 SV=1			3.6941e+06	3201700	4.0345e+06	3.1931e+06	2.8862e+06	2028200	4506000	5.3685e+06	6.4575e+06	2.3389e+06	3.0243e+06	6.0836e+06	4.6828e+06	2.5518e+06	978720	3.733e+06	3190300	6.1383e+06	5.5003e+06		0.111855	0.58688	0.485653	6_6		0.222672	0.790059	0.8883	3_4
Q9H1A4	Anaphase-promoting complex subunit 1	ANAPC1	sp|Q9H1A4|APC1_HUMAN Anaphase-promoting complex subunit 1 OS=Homo sapiens OX=9606 GN=ANAPC1 PE=1 SV=1			1735900	1.666e+06	2.3138e+06	1.5949e+06	2.284e+06	1.4411e+06	1.5224e+06	1377800	1.7594e+06	1337300	1803500	1467900	1.5328e+06	1657100	750420	1.366e+06	807520	1.0007e+06	1126600		0.111952	0.58688	-0.23781	6_6		0.288567	0.814782	-0.390288	3_4
P10155	60 kDa SS-A/Ro ribonucleoprotein	TROVE2	sp|P10155|RO60_HUMAN RNA-binding protein RO60 OS=Homo sapiens OX=9606 GN=RO60 PE=1 SV=2			1.7631e+07	1.4615e+07	1.8572e+07	1.7167e+07	1.248e+07	13251000	13995000	23152000	1.5079e+07	1.9901e+07	1.9112e+07	2.2661e+07	3.5621e+07	3.3619e+07	3.4169e+07	3.6088e+07	27001000	3.0455e+07	2.5145e+07		0.112281	0.587755	0.272012	6_6	Decreased in MUT_Poly	0.00531676	0.498702	-0.344899	3_4
P00390	Glutathione reductase, mitochondrial	GSR	sp|P00390|GSHR_HUMAN Glutathione reductase, mitochondrial OS=Homo sapiens OX=9606 GN=GSR PE=1 SV=2			1.1033e+07	5.7927e+06	11311000	1.4948e+07	8.8488e+06	5.8592e+06	1.27e+07	1.3805e+07	23347000	8.6935e+06	12997000	10497000	1.8245e+07	1.2935e+07	1.611e+07	1.3452e+07	1.8499e+07	1.904e+07	2.9629e+07		0.11255	0.587755	0.519213	6_6		0.0654931	0.691676	0.539191	3_4
P19784	Casein kinase II subunit alpha	CSNK2A2	sp|P19784|CSK22_HUMAN Casein kinase II subunit alpha OS=Homo sapiens OX=9606 GN=CSNK2A2 PE=1 SV=1			6.0805e+06	6.4801e+06	6.0533e+06	7.5342e+06	6.3006e+06	6.6751e+06	7.694e+06	5.3722e+06	2.7886e+06	4.8681e+06	6.2657e+06	4.812e+06	1.7616e+06	2.4863e+06	2115300	2.9834e+06	3.7948e+06	2114500	2.8351e+06		0.112552	0.587755	-0.3599	6_6		0.325129	0.837635	0.305403	3_4
O75420	PERQ amino acid-rich with GYF domain-containing protein 1	GIGYF1	sp|O75420|GGYF1_HUMAN GRB10-interacting GYF protein 1 OS=Homo sapiens OX=9606 GN=GIGYF1 PE=1 SV=2			760630		925570	1.3381e+06	1.1774e+06	952160		1.099e+06	1.7451e+06	1609000	1238400	1007200					592620	413830			0.112757	0.588072	0.373149	5_5					2_0
O95834	Echinoderm microtubule-associated protein-like 2	EML2	sp|O95834|EMAL2_HUMAN Echinoderm microtubule-associated protein-like 2 OS=Homo sapiens OX=9606 GN=EML2 PE=1 SV=1			4.0726e+06	5.6834e+06	3.1476e+06	4.4836e+06	5.1025e+06	3.5747e+06	2.4826e+06	1861400	4.8139e+06	4.4188e+06	3.2524e+06	3.1569e+06	2.2844e+06	3.7281e+06	2.8552e+06	2.3212e+06	1922500	3.3566e+06	1.5126e+06		0.113154	0.589386	-0.426921	6_6		0.346377	0.84431	-0.359008	3_4
O95989	Diphosphoinositol polyphosphate phosphohydrolase 1	NUDT3	sp|O95989|NUDT3_HUMAN Diphosphoinositol polyphosphate phosphohydrolase 1 OS=Homo sapiens OX=9606 GN=NUDT3 PE=1 SV=1			2.9632e+06			3.1879e+06			5.3298e+06	3.2564e+06	4.1751e+06	5.2431e+06	3.169e+06	4.7728e+06	3.659e+06					3.5791e+06	1238400		0.11359	0.590901	0.461528	6_2					2_1
P51398	28S ribosomal protein S29, mitochondrial	DAP3	sp|P51398|RT29_HUMAN 28S ribosomal protein S29, mitochondrial OS=Homo sapiens OX=9606 GN=DAP3 PE=1 SV=1			8581900	7.0631e+06	6.81e+06	5.9247e+06	7.0907e+06	6.8752e+06	7.1109e+06	6.635e+06	5.7531e+06	5.7941e+06	5281900	6.9839e+06	4077800	3.4207e+06	2.9011e+06	5.1551e+06	5.1607e+06	5.8661e+06	3855000		0.11378	0.591132	-0.173197	6_6		0.219004	0.789416	0.362729	3_4
P30533	Alpha-2-macroglobulin receptor-associated protein	LRPAP1	sp|P30533|AMRP_HUMAN Alpha-2-macroglobulin receptor-associated protein OS=Homo sapiens OX=9606 GN=LRPAP1 PE=1 SV=1			1445700	1.6083e+06	1.4291e+06	925670	1085000		2.1647e+06	2.1608e+06	1.5186e+06	1.4127e+06	1.1338e+06	1.7512e+06	1.5279e+06	756470	1.133e+06	454630	1.5161e+06	2341100	4.7314e+06		0.114362	0.591667	0.371671	6_5		0.0501021	0.691676	1.54365	3_4
Q6ZNJ1	Neurobeachin-like protein 2	NBEAL2	sp|Q6ZNJ1|NBEL2_HUMAN Neurobeachin-like protein 2 OS=Homo sapiens OX=9606 GN=NBEAL2 PE=1 SV=2			2.3593e+06	1.8532e+06	1.5201e+06	1525500	916320		2.4223e+06	2.2865e+06	2.6469e+06	1.9221e+06	1.64e+06	1.7649e+06	1.2148e+06	1.0965e+06	380410		1.1977e+06	1266000	1428400		0.114364	0.591667	0.415148	6_5		0.265932	0.808652	0.698564	3_3
Q9NUQ8	ATP-binding cassette sub-family F member 3	ABCF3	sp|Q9NUQ8|ABCF3_HUMAN ATP-binding cassette sub-family F member 3 OS=Homo sapiens OX=9606 GN=ABCF3 PE=1 SV=2			4.0603e+06	4.8806e+06	3.9343e+06	3.2275e+06	3.5155e+06	3717800	3.1782e+06	3.369e+06	3.4678e+06	2418300	2.4087e+06	4.5976e+06	2.6679e+06	2.1734e+06	3.1334e+06	2.6655e+06	2.3423e+06	4.0732e+06	3.4789e+06		0.114471	0.591667	-0.287611	6_6		0.281982	0.812376	0.284792	3_4
O75937	DnaJ homolog subfamily C member 8	DNAJC8	sp|O75937|DNJC8_HUMAN DnaJ homolog subfamily C member 8 OS=Homo sapiens OX=9606 GN=DNAJC8 PE=1 SV=2			1.8696e+07	29634000	18601000	1.8465e+07	2.0879e+07	1.9975e+07	11549000	1.7749e+07	9.9295e+06	1.9234e+07	2.0706e+07	20660000	2.8316e+07	1.15e+07	2.474e+07	21142000	20286000	2.093e+07	2.1859e+07		0.11462	0.591667	-0.374093	6_6		0.891448	0.984969	0.0488759	3_4
O15145	Actin-related protein 2/3 complex subunit 3	ARPC3	sp|O15145|ARPC3_HUMAN Actin-related protein 2/3 complex subunit 3 OS=Homo sapiens OX=9606 GN=ARPC3 PE=1 SV=3			1.4541e+07	1.1188e+07	2.4037e+07	1.5441e+07	1.9525e+07	4.627e+06	1.4485e+07	2.5447e+07	2.672e+07	2.3739e+07	1.5903e+07	2.1268e+07	1.6137e+07	15777000	1.6713e+07	24762000	1.7642e+07	1.7485e+07	3.3699e+07		0.114802	0.591667	0.642941	6_6		0.425821	0.868179	0.276622	3_4
P35606	Coatomer subunit beta	COPB2	sp|P35606|COPB2_HUMAN Coatomer subunit beta OS=Homo sapiens OX=9606 GN=COPB2 PE=1 SV=2			2.3291e+07	2.1759e+07	2.4414e+07	2.7565e+07	25482000	1.9571e+07	3.4292e+07	2.7566e+07	2.7723e+07	2.2629e+07	2.3741e+07	2.6888e+07	1.8441e+07	1.6872e+07	1.818e+07	2.2169e+07	1.8511e+07	2.7982e+07	2.107e+07		0.114899	0.591667	0.192372	6_6		0.238873	0.803109	0.237246	3_4
Q96EY1	DnaJ homolog subfamily A member 3, mitochondrial	DNAJA3	sp|Q96EY1|DNJA3_HUMAN DnaJ homolog subfamily A member 3, mitochondrial OS=Homo sapiens OX=9606 GN=DNAJA3 PE=1 SV=2			5.0793e+06	4.2998e+06	6.1079e+06	4.1751e+06	5.2913e+06	3.0004e+06	5681100	6.0257e+06	5.3604e+06	4.3733e+06	6.3525e+06	5.6446e+06	2.0051e+06	772960	2.6573e+06	4.7128e+06	2.5323e+06	2.2806e+06	2.4455e+06		0.114988	0.591667	0.283732	6_6		0.765099	0.95762	0.203659	3_4
Q9BQA1	Methylosome protein 50	WDR77	sp|Q9BQA1|MEP50_HUMAN Methylosome protein 50 OS=Homo sapiens OX=9606 GN=WDR77 PE=1 SV=1			8.9442e+06	5371000	1.0907e+07	9.3289e+06	6.5298e+06	4.3366e+06	7.5989e+06	1.0317e+07	10485000	11842000	8178400	9.2093e+06	7.3919e+06	7471800	8.6163e+06	8.5911e+06	6.0317e+06	5.6004e+06	6.3142e+06		0.115065	0.591667	0.400852	6_6	Decreased in MUT_Poly	0.00401971	0.478812	-0.42043	3_4
P22314	Ubiquitin-like modifier-activating enzyme 1	UBA1	sp|P22314|UBA1_HUMAN Ubiquitin-like modifier-activating enzyme 1 OS=Homo sapiens OX=9606 GN=UBA1 PE=1 SV=3			68167000	9.9517e+07	6.9423e+07	6.2379e+07	8.7917e+07	6.1022e+07	5.8839e+07	5.7985e+07	6.7614e+07	5.5423e+07	7.9766e+07	5.4926e+07	7.6498e+07	6.0702e+07	55668000	6.5771e+07	6.6402e+07	4.7873e+07	7.0402e+07		0.115302	0.591667	-0.24874	6_6		0.680573	0.935626	-0.080848	3_4
Q9P032	NADH dehydrogenase [ubiquinone] 1 alpha subcomplex assembly factor 4	NDUFAF4	sp|Q9P032|NDUF4_HUMAN NADH dehydrogenase [ubiquinone] 1 alpha subcomplex assembly factor 4 OS=Homo sapiens OX=9606 GN=NDUFAF4 PE=1 SV=1			3.0906e+06	1.4169e+06	2.5002e+06	3015700	3.0634e+06	2276700	3272100	2.5479e+06	3.4018e+06	4.01e+06	2859600	2.9682e+06	2.3978e+06			1.4312e+06	2986600		1.9833e+06		0.115337	0.591667	0.344598	6_6					2_2
P46940	Ras GTPase-activating-like protein IQGAP1	IQGAP1	sp|P46940|IQGA1_HUMAN Ras GTPase-activating-like protein IQGAP1 OS=Homo sapiens OX=9606 GN=IQGAP1 PE=1 SV=1			1.724e+07	1.9669e+07	2.068e+07	2.1583e+07	16848000	17556000	1.4401e+07	4.4553e+06	2.3184e+07	9.4823e+06	1.1966e+07	2.0503e+07	11153000	6.7468e+06	8.3715e+06	8.4986e+06	5.8725e+06	17117000	17636000		0.115796	0.591831	-0.615563	6_6		0.336029	0.839543	0.500693	3_4
Q16851	UTP--glucose-1-phosphate uridylyltransferase	UGP2	sp|Q16851|UGPA_HUMAN UTP--glucose-1-phosphate uridylyltransferase OS=Homo sapiens OX=9606 GN=UGP2 PE=1 SV=5			1.3997e+07	15950000	10222000	9.7558e+06	1.2983e+07	1.3337e+07	13549000	1.4043e+07	17693000	1.1921e+07	1.6546e+07	1.5943e+07	1.3754e+07	7.7623e+06	8.6851e+06	1.2597e+07	9.1199e+06	1.0937e+07	1.9986e+07		0.115878	0.591831	0.242898	6_6		0.492004	0.879895	0.27574	3_4
Q03154	Aminoacylase-1	ACY1	sp|Q03154|ACY1_HUMAN Aminoacylase-1 OS=Homo sapiens OX=9606 GN=ACY1 PE=1 SV=1			4.6666e+06	1.9195e+06	4594500	7.19e+06	5.8691e+06	5.7607e+06	9.0776e+06	7.6367e+06	12926000	5.6968e+06	5.0406e+06	4.8855e+06	2.2717e+07	17733000	9.5502e+06	13025000	3.0954e+06	1.1232e+07	26448000		0.116074	0.591831	0.608555	6_6		0.481629	0.878043	-0.621617	3_4
Q01433	AMP deaminase 2	AMPD2	sp|Q01433|AMPD2_HUMAN AMP deaminase 2 OS=Homo sapiens OX=9606 GN=AMPD2 PE=1 SV=2			2.0567e+06	1662800	1.9488e+06	1.9487e+06	1.5864e+06	1.7513e+06	2509200	2.1902e+06	3.4702e+06	1.4986e+06	2.4484e+06	1.8571e+06	1.3102e+06	798090	1235000	1.7965e+06	751570	821240	1.7325e+06		0.116101	0.591831	0.308098	6_6		0.554301	0.896042	-0.271291	3_4
Q96BY9	Store-operated calcium entry-associated regulatory factor	SARAF	sp|Q96BY9|SARAF_HUMAN Store-operated calcium entry-associated regulatory factor OS=Homo sapiens OX=9606 GN=SARAF PE=1 SV=1							591440	592350	1.8425e+06	952220	916290	563790	1.2475e+06	940880									0.116108	0.591831	0.771464	6_2					0_0
Q96C90	Protein phosphatase 1 regulatory subunit 14B	PPP1R14B	sp|Q96C90|PP14B_HUMAN Protein phosphatase 1 regulatory subunit 14B OS=Homo sapiens OX=9606 GN=PPP1R14B PE=1 SV=3			19742000	1.9523e+07	3.543e+07	2.6317e+07	1.4416e+07	1.1381e+07	8.3062e+06	1.6611e+07		9156700	19746000	1.4987e+07	5.8543e+06	2.2887e+07	8.9481e+06	1.5784e+07	8.8193e+06	8.0612e+06	9.9363e+06		0.116341	0.591831	-0.59977	5_6		0.479372	0.877849	-0.397192	3_4
P06396	Gelsolin	GSN	sp|P06396|GELS_HUMAN Gelsolin OS=Homo sapiens OX=9606 GN=GSN PE=1 SV=1			1.6367e+07	1.3461e+07	17688000	1.1747e+07	1.9614e+07	1.4399e+07	2.529e+07	1.6211e+07	2.3543e+07	21413000	1.1213e+07	3.8321e+07	2.2955e+07	1.6696e+07	9.6334e+06	1.7804e+07	1.3869e+07	6.1255e+07	46461000		0.116388	0.591831	0.463357	6_6		0.146061	0.751798	1.08841	3_4
O43237	Cytoplasmic dynein 1 light intermediate chain 2	DYNC1LI2	sp|O43237|DC1L2_HUMAN Cytoplasmic dynein 1 light intermediate chain 2 OS=Homo sapiens OX=9606 GN=DYNC1LI2 PE=1 SV=1			3.0393e+06	3.2696e+06	2.8837e+06	3.9078e+06	2.5402e+06	2.4928e+06	2.9405e+06	2.9378e+06	1.343e+06	3.4533e+06	1.6181e+06	1.8877e+06	1.8017e+06	3.8013e+06	3769600	3.4441e+06	2.4229e+06		2.1638e+06		0.116715	0.592754	-0.422446	6_6		0.339572	0.84248	-0.423447	2_4
P55769	NHP2-like protein 1;NHP2-like protein 1, N-terminally processed	NHP2L1	sp|P55769|NH2L1_HUMAN NHP2-like protein 1 OS=Homo sapiens OX=9606 GN=SNU13 PE=1 SV=3			155690000	1.2766e+08	1.2568e+08	145000000	6.4147e+07	107750000	2.287e+08	1.9874e+08	1.5547e+08	1.0841e+08	1.4777e+08	129350000	2.6962e+08	2.1869e+08	2.0728e+08	2.5523e+08	2.4638e+08	216540000	1.6745e+08		0.117075	0.593841	0.424696	6_6		0.328401	0.837806	-0.187715	3_4
Q86U44	N6-adenosine-methyltransferase 70 kDa subunit	METTL3	sp|Q86U44|MTA70_HUMAN N6-adenosine-methyltransferase catalytic subunit OS=Homo sapiens OX=9606 GN=METTL3 PE=1 SV=2			7.0637e+06	5.6785e+06	8.6381e+06	9.1243e+06	9.3236e+06	7.4168e+06	9.1087e+06	9.6635e+06	1.1774e+07	6.7129e+06	8.7731e+06	1.1698e+07	4967200		5.8891e+06	8.7832e+06	5.8667e+06	5.1314e+06	6.4548e+06		0.117587	0.594504	0.284582	6_6		0.635121	0.924455	-0.134318	3_3
P18621	60S ribosomal protein L17	RPL17	sp|P18621|RL17_HUMAN 60S ribosomal protein L17 OS=Homo sapiens OX=9606 GN=RPL17 PE=1 SV=3			142040000	2.858e+07	106960000	109080000	104040000	108870000	120590000	1.5698e+08	129970000	9.9808e+07	185050000	1.5558e+08	1.5046e+08	1.2169e+08	172030000	1.6126e+08	109830000	1.5915e+08	1.2283e+08		0.11779	0.594504	0.620015	6_6		0.289075	0.814782	-0.218719	3_4
O75822	Eukaryotic translation initiation factor 3 subunit J	EIF3J	sp|O75822|EIF3J_HUMAN Eukaryotic translation initiation factor 3 subunit J OS=Homo sapiens OX=9606 GN=EIF3J PE=1 SV=2			24483000	26560000	3.1627e+07	2.8295e+07	26333000	27060000	2.4732e+07	2.5159e+07	2.344e+07	26683000	2.5938e+07	2.6952e+07	6.1144e+07	6.7516e+07	5.1424e+07	5.552e+07	3.6904e+07	3.9387e+07	3.5034e+07		0.117794	0.594504	-0.101328	6_6	Decreased in MUT_Poly	0.00174859	0.478812	-0.660638	3_4
P60033	CD81 antigen	CD81	sp|P60033|CD81_HUMAN CD81 antigen OS=Homo sapiens OX=9606 GN=CD81 PE=1 SV=1				778450	880480	3.4284e+06	1.1635e+06	1041800		4.1537e+06	4322700		3896100	858690									0.118074	0.594504	1.17512	4_5					0_0
P55081	Microfibrillar-associated protein 1	MFAP1	sp|P55081|MFAP1_HUMAN Microfibrillar-associated protein 1 OS=Homo sapiens OX=9606 GN=MFAP1 PE=1 SV=2			7273200	2.7828e+06	4.7532e+06	7.5994e+06	5.725e+06	5.2075e+06	1.0348e+07	7.2387e+06	4.728e+06	6.4054e+06	8.9689e+06	7.1893e+06	1.1907e+07	1.0299e+07	9.3502e+06	8.501e+06	6.8677e+06	5826300	7.8264e+06		0.118104	0.594504	0.457756	6_6	Decreased in MUT_Poly	0.0187172	0.673935	-0.549115	3_4
Q96DV4	39S ribosomal protein L38, mitochondrial	MRPL38	sp|Q96DV4|RM38_HUMAN 39S ribosomal protein L38, mitochondrial OS=Homo sapiens OX=9606 GN=MRPL38 PE=1 SV=2			4794900	3.64e+06	1.7777e+06	3.1809e+06	1.2225e+06	2.8031e+06	3.8664e+06	4.2412e+06	2.776e+06	3.6673e+06	4.0938e+06	4.5115e+06	6372300	5.4641e+06	5.7502e+06	5.5775e+06	4.5762e+06	7459100	4.1663e+06		0.118272	0.594504	0.531416	6_6		0.542621	0.894355	-0.147284	3_4
O95372	Acyl-protein thioesterase 2	LYPLA2	sp|O95372|LYPA2_HUMAN Acyl-protein thioesterase 2 OS=Homo sapiens OX=9606 GN=LYPLA2 PE=1 SV=1			3.321e+06		3.6259e+06	1873200	4471300	3.896e+06	2.5539e+06	1318600	3053900	1.343e+06	2.2397e+06	3.692e+06	1.899e+06	577330	2.6546e+06	1.6728e+06	1.959e+06	4.642e+06	1.8958e+06		0.118585	0.594504	-0.584375	6_5		0.283611	0.813579	0.798357	3_4
P13995	Bifunctional methylenetetrahydrofolate dehydrogenase/cyclohydrolase, mitochondrial;NAD-dependent methylenetetrahydrofolate dehydrogenase;Methenyltetrahydrofolate cyclohydrolase	MTHFD2	sp|P13995|MTDC_HUMAN Bifunctional methylenetetrahydrofolate dehydrogenase/cyclohydrolase, mitochondrial OS=Homo sapiens OX=9606 GN=MTHFD2 PE=1 SV=2			7.2242e+06	1.2002e+07	1.1171e+07	1.3636e+07	9.8357e+06	9.2648e+06	8.6831e+06	16977000	1.5447e+07	1.3707e+07	18277000	1.0016e+07	6.517e+06		7.6659e+06	1.1796e+07	7.1228e+06	9.4068e+06	11288000		0.118625	0.594504	0.374524	6_6		0.726886	0.946631	0.119993	3_3
Q8IWV8	E3 ubiquitin-protein ligase UBR2	UBR2	sp|Q8IWV8|UBR2_HUMAN E3 ubiquitin-protein ligase UBR2 OS=Homo sapiens OX=9606 GN=UBR2 PE=1 SV=1				5.0333e+06	3.6575e+06	3.1517e+06	4.0495e+06	2.8187e+06	3.399e+06	2.7534e+06	3.5274e+06	3.6697e+06	2059700	1994300	2.9038e+06	4.7247e+06	2.9969e+06	4.1388e+06	7.3919e+06		2.693e+06		0.1187	0.594504	-0.381102	6_5		0.586574	0.913318	0.304868	2_4
O00160	Unconventional myosin-If	MYO1F	sp|O00160|MYO1F_HUMAN Unconventional myosin-If OS=Homo sapiens OX=9606 GN=MYO1F PE=1 SV=3			2.2237e+06	1.7686e+06	1943100	1.7679e+06	1.4757e+06	1.5603e+06	3.7102e+06	1.1355e+06	3.6378e+06			3.4702e+06	1.4845e+06	304830				3.4685e+06	4.3759e+06		0.118823	0.594504	0.606696	4_6					2_2
Q8N684	Cleavage and polyadenylation specificity factor subunit 7	CPSF7	sp|Q8N684|CPSF7_HUMAN Cleavage and polyadenylation specificity factor subunit 7 OS=Homo sapiens OX=9606 GN=CPSF7 PE=1 SV=1			6.8132e+06	5.9555e+06	7.0956e+06	8.6164e+06	4.9953e+06	5.7503e+06	7657100	8.5583e+06	7.2516e+06	7.0651e+06	7.709e+06	6610900	5.8347e+06	7.7342e+06	6.6611e+06	7.1291e+06	7.9466e+06	8.2905e+06	6.1623e+06		0.118884	0.594504	0.210625	6_6		0.456153	0.868179	0.122074	3_4
P04150	Glucocorticoid receptor	NR3C1	sp|P04150|GCR_HUMAN Glucocorticoid receptor OS=Homo sapiens OX=9606 GN=NR3C1 PE=1 SV=1			1.6999e+06	1.8686e+06	1727200	933580	1.1946e+06	1.4251e+06			1.6792e+06	2.0804e+06	1.9576e+06	1671100	2.3489e+06	2.2346e+06	1.7637e+06	3.3989e+06	1.9642e+06	926390	2.0856e+06		0.119011	0.594504	0.357917	4_6		0.184009	0.773509	-0.602553	3_4
Q9UBU9	Nuclear RNA export factor 1	NXF1	sp|Q9UBU9|NXF1_HUMAN Nuclear RNA export factor 1 OS=Homo sapiens OX=9606 GN=NXF1 PE=1 SV=1			7.7108e+06	9.9062e+06	9.0333e+06	7.2416e+06	6.8785e+06	7.8809e+06	7.0699e+06	6.1321e+06	7.232e+06	8.5646e+06	6.286e+06	7.4544e+06	8.0315e+06	3.6801e+06	9.4934e+06	8.1645e+06	8.3585e+06	5.3937e+06	4.8808e+06		0.11921	0.594504	-0.184357	6_6		0.656353	0.929402	-0.196547	3_4
P54803	Galactocerebrosidase	GALC	sp|P54803|GALC_HUMAN Galactocerebrosidase OS=Homo sapiens OX=9606 GN=GALC PE=1 SV=3			882960	1.6182e+06		1.9616e+06	2.1433e+06		3.4868e+06	1.7524e+06	2.6545e+06		1.6149e+06	4.9408e+06	6.9161e+06	658900	887060	601220	2073200	6.3834e+06	5.1693e+06		0.119252	0.594504	0.756504	5_4		0.170159	0.76583	1.71176	3_4
P46013	Antigen KI-67	MKI67	sp|P46013|KI67_HUMAN Proliferation marker protein Ki-67 OS=Homo sapiens OX=9606 GN=MKI67 PE=1 SV=2			2.4788e+07	1.8493e+07	2.5647e+07	2.4296e+07	1.7573e+07	2.8275e+07	12339000	1.5148e+07	14288000	2.8443e+07	23616000	16720000	23014000	3.458e+07	3.1831e+07	3.2182e+07	3.5344e+07	1.1787e+07	1.7757e+07		0.119435	0.594689	-0.373741	6_6		0.193893	0.778121	-0.624934	3_4
P06280	Alpha-galactosidase A	GLA	sp|P06280|AGAL_HUMAN Alpha-galactosidase A OS=Homo sapiens OX=9606 GN=GLA PE=1 SV=1			2.2378e+06	1.4512e+06	1.8279e+06	2.3937e+06	2.2236e+06	1.7871e+06	3.0036e+06	878210	1541300	1.2635e+06		510620	519030		425280	210920	926450	1288200	826540		0.119919	0.595301	-0.691634	5_6	Incresed in MUT_Poly	0.0285523	0.680882	1.46839	3_3
P10321	HLA class I histocompatibility antigen, Cw-7 alpha chain	HLA-C	sp|P10321|HLAC_HUMAN HLA class I histocompatibility antigen, C alpha chain OS=Homo sapiens OX=9606 GN=HLA-C PE=1 SV=3			12403000		3.7882e+06	1.453e+07	1.2366e+07	3.9635e+06	7.5789e+06	3.3812e+06	3641700	4.9942e+06	4.2674e+06	5.9394e+06	8.2275e+06	5.1521e+06	3.9872e+06	1332700		8.3289e+06	4.0229e+06		0.120112	0.595301	-0.751358	6_5		0.552734	0.895976	0.579345	2_4
Q99622	Protein C10	C12orf57	sp|Q99622|C10_HUMAN Protein C10 OS=Homo sapiens OX=9606 GN=C12orf57 PE=1 SV=1			1.0182e+07	6.9608e+06	7.9078e+06	1.3968e+07	14160000	6.707e+06	5.5285e+06	8.9653e+06		7262000	7.7963e+06	6.562e+06	1.0671e+07		1.426e+07	1.9089e+07	1.1218e+07	9.3129e+06	1.0494e+07		0.120391	0.595301	-0.416952	5_6		0.13956	0.751798	-0.468576	3_3
Q96P70	Importin-9	IPO9	sp|Q96P70|IPO9_HUMAN Importin-9 OS=Homo sapiens OX=9606 GN=IPO9 PE=1 SV=3			1.8454e+07	2.4123e+07	3.1778e+07	2.4403e+07	3.5392e+07	17339000	1.199e+07	2.1219e+07	2.5255e+07	1.9097e+07	2.0508e+07	1.7352e+07	14458000	2.579e+07	1.4709e+07	1.9498e+07	1.5075e+07	1.6349e+07	1.1147e+07		0.12043	0.595301	-0.379747	6_6		0.234087	0.802519	-0.368671	3_4
P27105	Erythrocyte band 7 integral membrane protein	STOM	sp|P27105|STOM_HUMAN Stomatin OS=Homo sapiens OX=9606 GN=STOM PE=1 SV=3			24958000	3.2842e+07	3.9329e+07	3.6227e+07	3.5146e+07	4.5456e+07	1.6447e+07	2.1162e+07	2.522e+07	4.7863e+07	28063000	2.8802e+07	3.6644e+07	4.6823e+07	4.6093e+07	5.7825e+07	5.1773e+07	2.7254e+07	40137000		0.120904	0.595301	-0.409653	6_6		0.375583	0.857242	-0.268059	3_4
O43149	Zinc finger ZZ-type and EF-hand domain-containing protein 1	ZZEF1	sp|O43149|ZZEF1_HUMAN Zinc finger ZZ-type and EF-hand domain-containing protein 1 OS=Homo sapiens OX=9606 GN=ZZEF1 PE=1 SV=6				2.0268e+06	1711000	1.4829e+06	1.6557e+06	1.8885e+06	1860900	1.5956e+06	1.4453e+06	1.2437e+06	1.1959e+06	1694800	1.6308e+06	2.145e+06	1.5432e+06	1.8059e+06	1.2619e+06	1540400	1.8683e+06		0.121127	0.595301	-0.228876	6_5		0.324912	0.837635	-0.201091	3_4
O95347	Structural maintenance of chromosomes protein 2	SMC2	sp|O95347|SMC2_HUMAN Structural maintenance of chromosomes protein 2 OS=Homo sapiens OX=9606 GN=SMC2 PE=1 SV=2			2.1796e+07	2.1067e+07	1.8506e+07	2.0124e+07	2.2025e+07	1.7773e+07	1.6786e+07	1.7326e+07	1.1615e+07	2.3209e+07	1.7988e+07	1.7602e+07	2.4089e+07	3.2175e+07	2.6863e+07	25448000	22924000	20636000	1.3827e+07		0.121195	0.595301	-0.238524	6_6		0.0569551	0.691676	-0.528702	3_4
Q8TDN6	Ribosome biogenesis protein BRX1 homolog	BRIX1	sp|Q8TDN6|BRX1_HUMAN Ribosome biogenesis protein BRX1 homolog OS=Homo sapiens OX=9606 GN=BRIX1 PE=1 SV=2			8.2662e+06	1.261e+07	9.3777e+06	6.3958e+06	3.1774e+06	1.0022e+07	4029300	4.4838e+06	6.567e+06	7.0932e+06	3.5987e+06	6.3483e+06	5.8557e+06	1.1147e+07	9.5652e+06	9.1933e+06	7.1686e+06	1.346e+07	4.7141e+06		0.121198	0.595301	-0.562043	6_6		0.699942	0.938977	-0.178607	3_4
Q00577	Transcriptional activator protein Pur-alpha	PURA	sp|Q00577|PURA_HUMAN Transcriptional activator protein Pur-alpha OS=Homo sapiens OX=9606 GN=PURA PE=1 SV=2			6.677e+06	4.2307e+06		5.9004e+06	1.0393e+07	6.4823e+06		5.0293e+06	4.6358e+06	4.6697e+06	4.72e+06	5.906e+06	3.4847e+06	4.9556e+06	4.9405e+06	4.6915e+06	3.1772e+06		3.7013e+06		0.121304	0.595301	-0.377496	5_5		0.119667	0.732438	-0.383306	2_4
O94992	Protein HEXIM1	HEXIM1	sp|O94992|HEXI1_HUMAN Protein HEXIM1 OS=Homo sapiens OX=9606 GN=HEXIM1 PE=1 SV=1			2.9286e+06	2.3707e+06	4.7089e+06	5.0769e+06	4.548e+06	3.0495e+06	2863300	1927400	2.8675e+06	3.651e+06	3.6304e+06	1.781e+06	2.8525e+06	3.7223e+06	3.6836e+06		2497000	5.6328e+06	1.0075e+06		0.121324	0.595301	-0.437239	6_6		0.539209	0.893479	-0.488237	3_3
O95155	Ubiquitin conjugation factor E4 B	UBE4B	sp|O95155|UBE4B_HUMAN Ubiquitin conjugation factor E4 B OS=Homo sapiens OX=9606 GN=UBE4B PE=1 SV=1			2.3299e+06	1952400	2.3441e+06	2.4881e+06	1.8167e+06	2.3016e+06	2.9658e+06	2.2937e+06	2.444e+06	2.5668e+06	2.0879e+06	2517400	667630		1116400	1.276e+06	674810	916760	1330200		0.121688	0.595301	0.169291	6_6		0.870832	0.979983	-0.0695969	3_3
P57081	tRNA (guanine-N(7)-)-methyltransferase non-catalytic subunit WDR4	WDR4	sp|P57081|WDR4_HUMAN tRNA (guanine-N(7)-)-methyltransferase non-catalytic subunit WDR4 OS=Homo sapiens OX=9606 GN=WDR4 PE=1 SV=2			1.4695e+06	1885400	2.7935e+06	3.3986e+06	1.8189e+06	2.1946e+06	1.071e+06	1.7814e+06	1.77e+06	2.371e+06	1932800	1.0336e+06	1.3588e+06	1.8237e+06	1.1564e+06	2.0792e+06	2.3199e+06	1.6825e+06	2.1078e+06		0.121719	0.595301	-0.452442	6_6		0.208338	0.787192	0.369751	3_4
Q7Z2Z2	Elongation factor Tu GTP-binding domain-containing protein 1	EFTUD1	sp|Q7Z2Z2|EFL1_HUMAN Elongation factor-like GTPase 1 OS=Homo sapiens OX=9606 GN=EFL1 PE=1 SV=2			6.7893e+06	5.8093e+06	7.7667e+06	6.27e+06	9.1268e+06	5.3787e+06	4.687e+06	8.1493e+06	3.4587e+06	4.9267e+06	6.2001e+06	5.5401e+06	3.3082e+06	4.8994e+06	2.3875e+06	4652100	2.4982e+06	2.8046e+06	3.7929e+06		0.121951	0.595301	-0.346061	6_6		0.401264	0.85849	-0.29568	3_4
P07199	Major centromere autoantigen B	CENPB	sp|P07199|CENPB_HUMAN Major centromere autoantigen B OS=Homo sapiens OX=9606 GN=CENPB PE=1 SV=2			1.7683e+06	2.2774e+06	1.7782e+06	2.3744e+06	1.5865e+06	2193500	1898300	1.339e+06	1536600	2.0715e+06	1.2922e+06	1923800	3.0519e+06	2.7511e+06	2.8716e+06	2.7713e+06	2.2506e+06	2.4522e+06	1462600		0.121971	0.595301	-0.259457	6_6	Decreased in MUT_Poly	0.0486801	0.691676	-0.511226	3_4
P07996;P35442	Thrombospondin-1	THBS1	sp|P07996|TSP1_HUMAN Thrombospondin-1 OS=Homo sapiens OX=9606 GN=THBS1 PE=1 SV=2			1.4311e+07	7.1147e+06	3.5964e+07	7.1159e+06	9.9773e+06	2.0488e+07	1.0846e+07	2.1285e+07	6.1464e+06	6.2908e+06	3.9315e+06	2.7615e+06	1.1923e+07	1.6722e+06	1.54e+06	128460	4.7737e+06	4648600	1.2629e+07		0.122302	0.595301	-0.963394	6_6		0.232974	0.802411	2.21525	3_4
P82921	28S ribosomal protein S21, mitochondrial	MRPS21	sp|P82921|RT21_HUMAN 28S ribosomal protein S21, mitochondrial OS=Homo sapiens OX=9606 GN=MRPS21 PE=1 SV=3			2.3056e+06	7.2496e+06	1.2088e+06	5.4147e+06		1.0898e+06	4.4541e+06	6.2165e+06		4.151e+06	4.2347e+06	8.1705e+06	2.1136e+06		3.0831e+06	3134000		1.5671e+06	2.0763e+06		0.122439	0.595301	1.01196	5_5		0.124661	0.742856	-0.59964	2_3
P46100	Transcriptional regulator ATRX	ATRX	sp|P46100|ATRX_HUMAN Transcriptional regulator ATRX OS=Homo sapiens OX=9606 GN=ATRX PE=1 SV=6			2965300	3.7976e+06	2.7133e+06	2.5937e+06	3.4807e+06	3.2795e+06	2.9459e+06	2.23e+06	3.2264e+06	2.3349e+06	2.6433e+06	2.9411e+06	2.6139e+06	2.3935e+06	2152800	2.8308e+06	3.2032e+06	2.2878e+06	2.2863e+06		0.122477	0.595301	-0.205574	6_6		0.811948	0.967447	0.042309	3_4
P00492	Hypoxanthine-guanine phosphoribosyltransferase	HPRT1	sp|P00492|HPRT_HUMAN Hypoxanthine-guanine phosphoribosyltransferase OS=Homo sapiens OX=9606 GN=HPRT1 PE=1 SV=2			22692000	13477000	2.3444e+07	25072000	23602000	2.0845e+07	2.1977e+07	3.0794e+07	3.5948e+07	2.0186e+07	24110000	2.736e+07	3.9784e+07	3.8642e+07	3.3279e+07	3.6842e+07	3.206e+07	3.0049e+07	5.6707e+07		0.12253	0.595301	0.31217	6_6		0.897284	0.986595	0.0342924	3_4
Q9Y3A4;Q9NSQ0	Ribosomal RNA-processing protein 7 homolog A	RRP7A	sp|Q9Y3A4|RRP7A_HUMAN Ribosomal RNA-processing protein 7 homolog A OS=Homo sapiens OX=9606 GN=RRP7A PE=1 SV=2			3.324e+06	1.1844e+06		2.2384e+06	2156000	1.2294e+06		2.1807e+06		3.0409e+06	4065100	2670500	2.9282e+06		1707400			2.6789e+06	1.1297e+06		0.122552	0.595301	0.633251	4_5					2_2
O60488	Long-chain-fatty-acid--CoA ligase 4	ACSL4	sp|O60488|ACSL4_HUMAN Long-chain-fatty-acid--CoA ligase 4 OS=Homo sapiens OX=9606 GN=ACSL4 PE=1 SV=2			7.1868e+06	12308000	8.683e+06	7.5229e+06	1.6874e+07	6.5641e+06	1.5162e+07	1.9798e+07	4.3296e+07	7.7751e+06	1.5595e+07	8.2564e+06	8.8853e+06	1.2349e+07	1.3171e+07	1.5275e+07	1.0363e+07	11102000	4.5431e+07		0.12262	0.595301	0.724256	6_6		0.443728	0.868179	0.509707	3_4
Q9Y6N5	Sulfide:quinone oxidoreductase, mitochondrial	SQRDL	sp|Q9Y6N5|SQOR_HUMAN Sulfide:quinone oxidoreductase, mitochondrial OS=Homo sapiens OX=9606 GN=SQOR PE=1 SV=1			2.8819e+06	1.607e+06	1.4322e+06	1254800	1254500	845940	1845200	3.3929e+06	3709800	2.0534e+06	887480	3.5376e+06	12345000	4.1103e+06	931050	394260	5.1779e+06	4.9984e+06	1.0587e+07		0.122631	0.595301	0.680565	6_6		0.274681	0.812376	1.64454	3_4
Q9UIA9	Exportin-7	XPO7	sp|Q9UIA9|XPO7_HUMAN Exportin-7 OS=Homo sapiens OX=9606 GN=XPO7 PE=1 SV=3			6.1277e+06	7.619e+06	1.2146e+07	8.3446e+06	10850000	1.7044e+07	5.8355e+06	6.6169e+06	1.0158e+07	7.428e+06	8.6791e+06	5.9264e+06	1.3182e+07	2.1716e+07	2.119e+07	2.8422e+07	2.9946e+07	1.0449e+07	1.525e+07		0.123085	0.596793	-0.424297	6_6		0.576197	0.910371	-0.275417	3_4
Q9H410	Kinetochore-associated protein DSN1 homolog	DSN1	sp|Q9H410|DSN1_HUMAN Kinetochore-associated protein DSN1 homolog OS=Homo sapiens OX=9606 GN=DSN1 PE=1 SV=2			867620		1.1005e+06		1.0212e+06	1.1872e+06	1.2449e+06	1.458e+06	947020		1.785e+06	1.2449e+06	1.5842e+06		901980	1.4079e+06	1048800		841940		0.12325	0.596884	0.333908	5_4		0.299752	0.820627	-0.425891	2_3
Q9UI12	V-type proton ATPase subunit H	ATP6V1H	sp|Q9UI12|VATH_HUMAN V-type proton ATPase subunit H OS=Homo sapiens OX=9606 GN=ATP6V1H PE=1 SV=1			8.2045e+06	9.6177e+06	1.0251e+07	1.2377e+07	12296000	1.2283e+07	9.4016e+06	8.3095e+06	9.0097e+06	1.0464e+07	9.9965e+06	9507100	6.7699e+06	8.8456e+06	8.3169e+06	8.2272e+06	7.0788e+06	6.6498e+06	6.5692e+06		0.124372	0.601601	-0.185193	6_6		0.064643	0.691676	-0.242624	3_4
Q9NVP1	ATP-dependent RNA helicase DDX18	DDX18	sp|Q9NVP1|DDX18_HUMAN ATP-dependent RNA helicase DDX18 OS=Homo sapiens OX=9606 GN=DDX18 PE=1 SV=2			1.8844e+07	1.3176e+07	15431000	2.0335e+07	14160000	1.9057e+07	1.6223e+07	2.2869e+07	2.2561e+07	1.6933e+07	1.999e+07	1.8985e+07	1.3685e+07	1.3105e+07	1.5882e+07	14748000	1.8572e+07	2.1108e+07	1.2717e+07		0.124774	0.602829	0.225881	6_6		0.252927	0.806373	0.254903	3_4
P53367	Arfaptin-1	ARFIP1	sp|P53367|ARFP1_HUMAN Arfaptin-1 OS=Homo sapiens OX=9606 GN=ARFIP1 PE=1 SV=2			5868800	7.845e+06	4.7512e+06	5.6385e+06	6.5638e+06	5.8895e+06	4.868e+06	3624300	4.7553e+06	7.0808e+06	3.3387e+06	6.1019e+06	3.2188e+06	5471000	3.3705e+06	4882900	1022900	4.3893e+06	2.5327e+06		0.124985	0.603132	-0.329682	6_6		0.178808	0.767744	-0.875646	3_4
Q96JP5	E3 ubiquitin-protein ligase ZFP91	ZFP91	sp|Q96JP5|ZFP91_HUMAN E3 ubiquitin-protein ligase ZFP91 OS=Homo sapiens OX=9606 GN=ZFP91 PE=1 SV=1			1.631e+06			3.0054e+06			2880300	5.6923e+06	2.049e+06	8.0714e+06	6.6755e+06	6.5883e+06	3.9435e+06		3.5162e+06	2.8379e+06	4.8737e+06				0.125192	0.603415	1.1103	6_2					1_3
Q8WUX9	Charged multivesicular body protein 7	CHMP7	sp|Q8WUX9|CHMP7_HUMAN Charged multivesicular body protein 7 OS=Homo sapiens OX=9606 GN=CHMP7 PE=1 SV=1			1.8117e+06	986470	2.1686e+06	1.0363e+06	2.2013e+06	2.1105e+06	1680600	1999100	3.1298e+06	2.4207e+06	2.5187e+06	1.7884e+06	2143800	2.6106e+06	1.1623e+06	1.6307e+06	3.2785e+06	3.0845e+06	3.2336e+06		0.125598	0.604195	0.436556	6_6	Incresed in MUT_Poly	0.0404784	0.680882	0.825315	3_4
P49959	Double-strand break repair protein MRE11A	MRE11A	sp|P49959|MRE11_HUMAN Double-strand break repair protein MRE11 OS=Homo sapiens OX=9606 GN=MRE11 PE=1 SV=3			1.8094e+07	1.6316e+07	12638000	14843000	1.3012e+07	1.3723e+07	9.9904e+06	9.6799e+06	12226000	13663000	1.7953e+07	1.1434e+07	2.8086e+07	2.0751e+07	1.2518e+07	2.4911e+07	2.2469e+07	1.4002e+07	1.4837e+07		0.125651	0.604195	-0.262721	6_6		0.427144	0.868179	-0.305032	3_4
P16402	Histone H1.3	HIST1H1D	sp|P16402|H13_HUMAN Histone H1.3 OS=Homo sapiens OX=9606 GN=H1-3 PE=1 SV=2			6.5783e+08	1.2184e+09	1050600000	8.2771e+08	1067400000	1.2674e+09	6.1327e+08	4.7764e+08	6.0803e+08	1.1966e+09	739230000	1.0351e+09	1.6054e+09	3338600000	2.4525e+09	2.1438e+09	2.1454e+09	2399500000	1.023e+09		0.126153	0.605892	-0.421925	6_6		0.372823	0.857242	-0.405221	3_4
Q8TBA6	Golgin subfamily A member 5	GOLGA5	sp|Q8TBA6|GOGA5_HUMAN Golgin subfamily A member 5 OS=Homo sapiens OX=9606 GN=GOLGA5 PE=1 SV=3			2.1189e+06	2309500	2.823e+06	2.3005e+06	2.1837e+06	3445100	2.2034e+06	1760100	2.143e+06	2.213e+06	2.3365e+06	2.3167e+06	3053400			2685700		1416200	3.0358e+06		0.1266	0.606291	-0.210658	6_6					2_2
P00813	Adenosine deaminase	ADA	sp|P00813|ADA_HUMAN Adenosine deaminase OS=Homo sapiens OX=9606 GN=ADA PE=1 SV=3			2.8983e+06	961370	864550	3097200	597770		1.6626e+06	2812100	8.9839e+06		1139000	1.3245e+07	5.5512e+06		140670		767930	1.0284e+07	8.1622e+06		0.126722	0.606291	1.43011	5_5		0.448313	0.868179	2.18185	3_2
P41091;Q2VIR3	Eukaryotic translation initiation factor 2 subunit 3;Putative eukaryotic translation initiation factor 2 subunit 3-like protein	EIF2S3;EIF2S3L	sp|P41091|IF2G_HUMAN Eukaryotic translation initiation factor 2 subunit 3 OS=Homo sapiens OX=9606 GN=EIF2S3 PE=1 SV=3;sp|Q2VIR3|IF2GL_HUMAN Eukaryotic translation initiation factor 2 subunit 3B OS=Homo sapiens OX=9606 GN=EIF2S3B PE=2 SV=2			2.7746e+07	3.29e+07	3.4043e+07	4.2716e+07	3.6e+07	3.6382e+07	3.5189e+07	4.4121e+07	4.2248e+07	3.6964e+07	3.898e+07	3.639e+07	3.6684e+07	3.4064e+07	3.655e+07	3.7617e+07	4.0256e+07	3.3119e+07	3.6343e+07		0.12677	0.606291	0.164024	6_6		0.901736	0.987787	0.0100164	3_4
O96028	Histone-lysine N-methyltransferase NSD2	WHSC1	sp|O96028|NSD2_HUMAN Histone-lysine N-methyltransferase NSD2 OS=Homo sapiens OX=9606 GN=NSD2 PE=1 SV=1			2.1219e+06	1.8146e+06	2.0243e+06	2.6544e+06	2.3756e+06	2.2271e+06	1.7642e+06	816080	1430200	2.5975e+06	1.3713e+06	2425000	1.3254e+06	2.3797e+06	1951800	2.0359e+06	2.3799e+06	1.1203e+06	913620		0.126906	0.606291	-0.436935	6_6		0.291682	0.814782	-0.483769	3_4
P49755	Transmembrane emp24 domain-containing protein 10	TMED10	sp|P49755|TMEDA_HUMAN Transmembrane emp24 domain-containing protein 10 OS=Homo sapiens OX=9606 GN=TMED10 PE=1 SV=2			3.5139e+07	16000000	1.4581e+07	1.7535e+07	2.0764e+07	1.5358e+07	2.8568e+07	2.7289e+07	1.9303e+07	19482000	2.4774e+07	2.9562e+07	14735000	1.9501e+07	2.5585e+07	2.5177e+07	2.4277e+07	24017000	2.794e+07		0.126981	0.606291	0.371285	6_6		0.26255	0.808652	0.289443	3_4
P10746	Uroporphyrinogen-III synthase	UROS	sp|P10746|HEM4_HUMAN Uroporphyrinogen-III synthase OS=Homo sapiens OX=9606 GN=UROS PE=1 SV=1			12659000	2.1825e+07	1.7107e+07	2.1006e+07	20166000	18666000	1.8903e+07	8.9389e+06	10850000	22506000	1.1411e+07	1.5129e+07	4.0591e+07	4.4847e+07	3.6965e+07	5.7865e+07	3.2328e+07	2.3318e+07	2.1276e+07		0.127583	0.608448	-0.398557	6_6	Decreased in MUT_Poly	0.0150765	0.653553	-0.81677	3_4
P49790	Nuclear pore complex protein Nup153	NUP153	sp|P49790|NU153_HUMAN Nuclear pore complex protein Nup153 OS=Homo sapiens OX=9606 GN=NUP153 PE=1 SV=2			1.1941e+07	9.5359e+06	9.5116e+06	9.1354e+06	8.22e+06	10130000	8.5007e+06	8.7216e+06	9.383e+06	7.7357e+06	9.563e+06	8.8634e+06	8.1118e+06	5.8818e+06	5.8291e+06	8.2209e+06	6.3382e+06	4229300	5.1666e+06		0.127816	0.608525	-0.142166	6_6		0.110779	0.730759	-0.418477	3_4
Q9Y2S7	Polymerase delta-interacting protein 2	POLDIP2	sp|Q9Y2S7|PDIP2_HUMAN Polymerase delta-interacting protein 2 OS=Homo sapiens OX=9606 GN=POLDIP2 PE=1 SV=1			3.0905e+06		1921700	5.2425e+06	2.9119e+06	7806600	5.5758e+06	6.0814e+06	6.2919e+06	4.8146e+06	4.5975e+06	5.5156e+06	3.5479e+06	3.2744e+06	4.8467e+06	3.6294e+06	4.3171e+06	5.0084e+06	6.0378e+06		0.127924	0.608525	0.551384	6_5		0.0730521	0.698711	0.424079	3_4
Q9Y312	Protein AAR2 homolog	AAR2	sp|Q9Y312|AAR2_HUMAN Protein AAR2 homolog OS=Homo sapiens OX=9606 GN=AAR2 PE=1 SV=2			5.6106e+06	7.2069e+06	8.3069e+06	3.8273e+06	8.3074e+06	4.7117e+06	8466400	7.0557e+06	1.1157e+07	5.0024e+06	1.3439e+07	7.675e+06	7.2129e+06	4.8936e+06	2.7946e+06	10711000	4.8825e+06	4.0783e+06	3.821e+06		0.128048	0.608525	0.462123	6_6		0.428325	0.868179	-0.428105	3_4
O00471	Exocyst complex component 5	EXOC5	sp|O00471|EXOC5_HUMAN Exocyst complex component 5 OS=Homo sapiens OX=9606 GN=EXOC5 PE=1 SV=1			4085700	4.0043e+06	5.0023e+06	3.5223e+06	4.3604e+06	3.8047e+06	3.0716e+06	2.8089e+06	4051300	4.5404e+06	2.8292e+06	4.006e+06	8.749e+06	6.0152e+06	4.7483e+06	4.4847e+06	4.3202e+06	5.9177e+06	4.7376e+06		0.128719	0.611002	-0.235122	6_6		0.460523	0.8687	-0.225775	3_4
Q06203	Amidophosphoribosyltransferase	PPAT	sp|Q06203|PUR1_HUMAN Amidophosphoribosyltransferase OS=Homo sapiens OX=9606 GN=PPAT PE=1 SV=1			7.4253e+06	5.8034e+06	7.4073e+06	5.7999e+06	5.0476e+06	4.4404e+06	7.5606e+06	7.3512e+06	5.9184e+06	6.6393e+06	7345500	6.4665e+06	7.3524e+06	4.7181e+06	7.3134e+06	4.9008e+06		5.1578e+06	3.9952e+06		0.128989	0.611318	0.220326	6_6		0.248641	0.806046	-0.387483	2_4
Q9NZM3	Intersectin-2	ITSN2	sp|Q9NZM3|ITSN2_HUMAN Intersectin-2 OS=Homo sapiens OX=9606 GN=ITSN2 PE=1 SV=3			2.2457e+06	2.2292e+06	1.9002e+06	2.7848e+06	2.5153e+06	1.8909e+06	1.96e+06	1.5352e+06	2.2116e+06	2120400	1.9659e+06	2.0271e+06	1.5477e+06	2184000	814100	1.6144e+06			1.3629e+06		0.129086	0.611318	-0.193984	6_6					1_4
Q9UNF1;Q12816	Melanoma-associated antigen D2	MAGED2	sp|Q9UNF1|MAGD2_HUMAN Melanoma-associated antigen D2 OS=Homo sapiens OX=9606 GN=MAGED2 PE=1 SV=2			5488200	4189200	3.7068e+06	3.2987e+06	3.659e+06	7.2887e+06	1.1819e+06	3.5955e+06	3470300	4.5065e+06	3.1451e+06	3.6829e+06	2.8853e+06	4037500	1.9346e+06	4.0006e+06	1914700	2644700	3.3364e+06		0.12967	0.612157	-0.547312	6_6		0.489871	0.879895	-0.264104	3_4
O75127	Pentatricopeptide repeat-containing protein 1, mitochondrial	PTCD1	sp|O75127|PTCD1_HUMAN Pentatricopeptide repeat-containing protein 1, mitochondrial OS=Homo sapiens OX=9606 GN=PTCD1 PE=1 SV=2				977410	1.0481e+06	1.1889e+06		1.2257e+06	1569100	1762400	1.0718e+06	1.0351e+06	2.0279e+06	1281700	1.1187e+06					1374700	955890		0.129765	0.612157	0.35471	6_4					2_1
Q9UJY4	ADP-ribosylation factor-binding protein GGA2	GGA2	sp|Q9UJY4|GGA2_HUMAN ADP-ribosylation factor-binding protein GGA2 OS=Homo sapiens OX=9606 GN=GGA2 PE=1 SV=3			1.9475e+07	1.4021e+07	12601000	1.2574e+07	1.4085e+07	19313000	1.6004e+07	1.6729e+07		2.0712e+07	1.5644e+07	2.4176e+07	1.4374e+07		1.9761e+07	6.2147e+06	5.9218e+06	9.9001e+06	4.4666e+06		0.129825	0.612157	0.285266	5_6		0.201259	0.779325	-0.917668	3_3
Q9BT09	Protein canopy homolog 3	CNPY3	sp|Q9BT09|CNPY3_HUMAN Protein canopy homolog 3 OS=Homo sapiens OX=9606 GN=CNPY3 PE=1 SV=1			5.5628e+06		4319600	4343800	4.0019e+06	7.5864e+06	6.223e+06	2.5955e+06	3094700	3.4327e+06	2.9556e+06	4.922e+06							5.9404e+06		0.13001	0.612157	-0.445043	6_5					1_0
P05106	Integrin beta-3	ITGB3	sp|P05106|ITB3_HUMAN Integrin beta-3 OS=Homo sapiens OX=9606 GN=ITGB3 PE=1 SV=2			2.8992e+06	1775000	6.7862e+06	1.7061e+06	2.0567e+06	4.176e+06	2711600	3.9168e+06	1.8257e+06	1.2182e+06	984220	780680	2002600	1.4307e+06		957240	1.6794e+06	1.5696e+06	2.1401e+06		0.130016	0.612157	-0.802893	6_6		0.360853	0.852382	0.346824	3_3
Q9NS93	Transmembrane 7 superfamily member 3	TM7SF3	sp|Q9NS93|TM7S3_HUMAN Transmembrane 7 superfamily member 3 OS=Homo sapiens OX=9606 GN=TM7SF3 PE=2 SV=1			4.963e+06	7.2301e+06	6.4925e+06	4.1107e+06	3.5139e+06		8.7539e+06	7089400	6791200	5.4865e+06	4.4947e+06	9.6818e+06	5.418e+06			5.2415e+06	2011300	6.841e+06	4.8568e+06		0.130277	0.612651	0.426482	6_5		0.603422	0.915139	-0.39309	3_2
Q15022	Polycomb protein SUZ12	SUZ12	sp|Q15022|SUZ12_HUMAN Polycomb protein SUZ12 OS=Homo sapiens OX=9606 GN=SUZ12 PE=1 SV=3			6.4709e+06	5.7879e+06	3.2977e+06	5.1808e+06	4.4003e+06	4.8056e+06	5.2488e+06	2.841e+06	4.5016e+06	3.3907e+06	4.9095e+06	2.7155e+06	2.3142e+06	5.6351e+06	2194500						0.130435	0.612651	-0.35946	6_6					0_3
Q9Y2L1	Exosome complex exonuclease RRP44	DIS3	sp|Q9Y2L1|RRP44_HUMAN Exosome complex exonuclease RRP44 OS=Homo sapiens OX=9606 GN=DIS3 PE=1 SV=2			7.1631e+06	6.7657e+06	6.7267e+06	7690300	7.9793e+06	6.2289e+06	7.4227e+06	7.1371e+06	9.5285e+06	9.4006e+06	8.0232e+06	6.6261e+06	6.2282e+06	9.1073e+06	4.9808e+06	6.3953e+06	7.5497e+06	7.0041e+06	5.7663e+06		0.130572	0.612651	0.169603	6_6		0.852018	0.972987	0.0459479	3_4
O00429	Dynamin-1-like protein	DNM1L	sp|O00429|DNM1L_HUMAN Dynamin-1-like protein OS=Homo sapiens OX=9606 GN=DNM1L PE=1 SV=2			7.9706e+06	9.7521e+06	1.1516e+07	8.2082e+06	8.0035e+06	1.2121e+07	8.5297e+06	6.6785e+06	8.3535e+06	9.5579e+06	6.0962e+06	9.0348e+06	9.8869e+06	7.394e+06	7.7798e+06	7117700	10019000	10279000	7.7902e+06		0.131147	0.614233	-0.251434	6_6		0.240014	0.803109	0.220231	3_4
P26599	Polypyrimidine tract-binding protein 1	PTBP1	sp|P26599|PTBP1_HUMAN Polypyrimidine tract-binding protein 1 OS=Homo sapiens OX=9606 GN=PTBP1 PE=1 SV=1			3.0786e+08	2.9993e+08	226990000	2.6738e+08	1.3882e+08	3.3599e+08	172020000	1.965e+08	167770000	3.4438e+08	1.7015e+08	104030000	1.9454e+08	2.2318e+08	1.6829e+08	1.9176e+08	203590000	142260000	2.0316e+08		0.131267	0.614233	-0.486443	6_6		0.591503	0.914361	-0.0998604	3_4
Q9UK59	Lariat debranching enzyme	DBR1	sp|Q9UK59|DBR1_HUMAN Lariat debranching enzyme OS=Homo sapiens OX=9606 GN=DBR1 PE=1 SV=2			6.5563e+06	2669600	4.5969e+06	5.7705e+06	3.9669e+06	2.8671e+06	6.1292e+06	5.0241e+06	7.5748e+06	6.1116e+06	3.799e+06	5.5318e+06	2.258e+06	6.4279e+06	1.8885e+06	3.7679e+06	8.9513e+06	5.8409e+06	4.4595e+06		0.131558	0.614233	0.417371	6_6		0.13371	0.751798	0.949125	3_4
Q16763	Ubiquitin-conjugating enzyme E2 S	UBE2S	sp|Q16763|UBE2S_HUMAN Ubiquitin-conjugating enzyme E2 S OS=Homo sapiens OX=9606 GN=UBE2S PE=1 SV=2			5.623e+06	4.7069e+06	6.6387e+06	4.2358e+06	3356500	4.2487e+06	2.1905e+06	3.3414e+06	2.2483e+06	5.764e+06	3.4139e+06	5.0405e+06	3.0305e+06	1.0146e+07	4.3118e+06	5.1145e+06	5.1422e+06	3.4458e+06	1.4981e+06		0.131649	0.614233	-0.450171	6_6		0.264326	0.808652	-0.774533	3_4
P15311	Ezrin	EZR	sp|P15311|EZRI_HUMAN Ezrin OS=Homo sapiens OX=9606 GN=EZR PE=1 SV=4			5.8229e+07	57724000	5.6679e+07	6.4626e+07	6.0384e+07	69635000	5.9572e+07	6.3411e+07	7.148e+07	5.7728e+07	9.0424e+07	8.0241e+07	6.0548e+07	5.2074e+07	4.5174e+07	6.3062e+07	4.774e+07	3.8762e+07	6.9883e+07		0.131741	0.614233	0.187901	6_6		0.660664	0.929402	-0.114465	3_4
Q03426	Mevalonate kinase	MVK	sp|Q03426|KIME_HUMAN Mevalonate kinase OS=Homo sapiens OX=9606 GN=MVK PE=1 SV=1			3.0251e+06		3.7206e+06	2.7841e+06	2.1198e+06	4.3882e+06	3.2282e+06	2133600	1.8527e+06	1.9072e+06	2.854e+06	2.8079e+06	3.84e+06	2.9599e+06	2.975e+06	1.3954e+06	2.6504e+06	4.6785e+06	1.0162e+06		0.131969	0.614233	-0.369527	6_5		0.803724	0.966105	-0.171576	3_4
Q9NQW6	Actin-binding protein anillin	ANLN	sp|Q9NQW6|ANLN_HUMAN Anillin OS=Homo sapiens OX=9606 GN=ANLN PE=1 SV=2			1.6515e+06	989260	2423600	3.9094e+06		1.8466e+06	847430	649520	393920	3.5659e+06	1004600	1.4131e+06	1.3657e+06	787660	1.0087e+06	1.2681e+06	1.247e+06	426700	1956500		0.131999	0.614233	-0.945044	6_5		0.876363	0.98084	-0.0957693	3_4
Q9H3U5	Major facilitator superfamily domain-containing protein 1	MFSD1	sp|Q9H3U5|MFSD1_HUMAN Major facilitator superfamily domain-containing protein 1 OS=Homo sapiens OX=9606 GN=MFSD1 PE=2 SV=2			4.5513e+06		4.3512e+06	2.1897e+06	5.0688e+06	9099900	2.2505e+06	4.9739e+06	2.4022e+06		1.8296e+06								6.4148e+06		0.132198	0.614233	-0.788057	4_5					1_0
P62995	Transformer-2 protein homolog beta	TRA2B	sp|P62995|TRA2B_HUMAN Transformer-2 protein homolog beta OS=Homo sapiens OX=9606 GN=TRA2B PE=1 SV=1			3.6811e+07	1.1641e+07	3.4899e+07	3.0155e+07	2.5581e+07	2.3973e+07	2.7313e+07	3.5916e+07	3.0826e+07	3.6893e+07	3.2356e+07	5.0136e+07	2.6925e+07	5.5711e+07	2.4135e+07	5.5005e+07	2.6468e+07	5.4316e+07	4.0126e+07		0.132515	0.614233	0.451695	6_6		0.932871	0.989081	0.0406551	3_4
P54819	Adenylate kinase 2, mitochondrial;Adenylate kinase 2, mitochondrial, N-terminally processed	AK2	sp|P54819|KAD2_HUMAN Adenylate kinase 2, mitochondrial OS=Homo sapiens OX=9606 GN=AK2 PE=1 SV=2			45630000	3.423e+07	3.8321e+07	3.3938e+07	4.0193e+07	2.9364e+07	38406000	4.9137e+07	5.0746e+07	3.0924e+07	4.5319e+07	4.7497e+07	4.5456e+07	5.1675e+07	3.5354e+07	6.2731e+07	22815000	3.4078e+07	6.2121e+07		0.132755	0.614233	0.23514	6_6		0.380007	0.857242	-0.391613	3_4
Q9NVU7	Protein SDA1 homolog	SDAD1	sp|Q9NVU7|SDA1_HUMAN Protein SDA1 homolog OS=Homo sapiens OX=9606 GN=SDAD1 PE=1 SV=3			5.1841e+06	4.284e+06	5.0774e+06	4.8792e+06	2.5933e+06	4.8329e+06	6.2311e+06	5.7944e+06	4.2624e+06		7.5947e+06	4.6981e+06	6.3175e+06		6.8107e+06	4104400	4.6953e+06	4.7361e+06	5.1061e+06		0.132759	0.614233	0.359332	5_6		0.409609	0.86501	-0.212397	3_3
O75791	GRB2-related adapter protein 2	GRAP2	sp|O75791|GRAP2_HUMAN GRB2-related adapter protein 2 OS=Homo sapiens OX=9606 GN=GRAP2 PE=1 SV=1			4.3465e+06	1.1731e+07	8226900		13986000	8.4246e+06	11778000	3.7003e+06	10188000	2.7368e+06	1.776e+06	4.6234e+06	3258000	6.0281e+06	3801500	1.0636e+07	2.7142e+06	5.2725e+06	8.4379e+06		0.133104	0.614233	-0.904505	6_5		0.871129	0.979983	-0.102986	3_4
P06730	Eukaryotic translation initiation factor 4E	EIF4E	sp|P06730|IF4E_HUMAN Eukaryotic translation initiation factor 4E OS=Homo sapiens OX=9606 GN=EIF4E PE=1 SV=2			3.4243e+07	4.5064e+07	22515000	3.7603e+07	3.1496e+07	3.3032e+07	4.6951e+07	1.537e+07	2.1128e+07	36729000	1.7334e+07	1.8407e+07	2.5051e+07	1.1165e+07	3.1086e+07	7.8757e+06	2.7198e+07	7.9983e+06	8.8421e+06		0.133321	0.614233	-0.487891	6_6		0.625691	0.922343	-0.379324	3_4
Q15005	Signal peptidase complex subunit 2	SPCS2	sp|Q15005|SPCS2_HUMAN Signal peptidase complex subunit 2 OS=Homo sapiens OX=9606 GN=SPCS2 PE=1 SV=3			6.5421e+07	29759000	6.3211e+07	9.9422e+07	6.0696e+07	4.0851e+07	8.1258e+07	8.8794e+07	8.6958e+07	52313000	7.4437e+07	7.849e+07	6.7067e+07	2.1218e+08	7.2667e+07	1.7941e+08	1.1215e+08	4.7227e+07	7.5496e+07		0.1334	0.614233	0.443366	6_6		0.313958	0.833007	-0.663704	3_4
P12268	Inosine-5-monophosphate dehydrogenase 2	IMPDH2	sp|P12268|IMDH2_HUMAN Inosine-5-monophosphate dehydrogenase 2 OS=Homo sapiens OX=9606 GN=IMPDH2 PE=1 SV=2			7.142e+07	4.9991e+07	8.4803e+07	5.2902e+07	7.2048e+07	6.4713e+07	69182000	105850000	126830000	4.9324e+07	1.0801e+08	7.6141e+07	8.6999e+07	1.1339e+08	6.5302e+07	9.3611e+07	9.953e+07	1.3125e+08	1.464e+08		0.133409	0.614233	0.38913	6_6		0.0940532	0.709319	0.494234	3_4
Q9H6T3	RNA polymerase II-associated protein 3	RPAP3	sp|Q9H6T3|RPAP3_HUMAN RNA polymerase II-associated protein 3 OS=Homo sapiens OX=9606 GN=RPAP3 PE=1 SV=2			4.2417e+06	3.5396e+06	5.1895e+06	4.9273e+06	3.7749e+06	5.0352e+06	3770800	4.4777e+06	4.1074e+06	3.6588e+06	3.6157e+06	3.8632e+06	1.9769e+06	3.3759e+06	3.1096e+06	2301700	997960	1.8788e+06	1.9416e+06		0.133754	0.614233	-0.173636	6_6		0.0710208	0.691676	-0.773115	3_4
P62879;Q9BRK4	Guanine nucleotide-binding protein G(I)/G(S)/G(T) subunit beta-2	GNB2	sp|P62879|GBB2_HUMAN Guanine nucleotide-binding protein G(I)/G(S)/G(T) subunit beta-2 OS=Homo sapiens OX=9606 GN=GNB2 PE=1 SV=3			1.9645e+07	1.9409e+07	10881000	3.385e+07	19989000	28380000	2.7198e+07	1.3958e+07	1.0456e+07	1.4777e+07	1.3028e+07	1.3813e+07	2.5106e+07	2.4857e+07	1.7317e+07	2.5707e+07	2.1067e+07	2.41e+07	2.2755e+07		0.133779	0.614233	-0.486003	6_6		0.899473	0.987787	-0.0222748	3_4
Q6RW13	Type-1 angiotensin II receptor-associated protein	AGTRAP	sp|Q6RW13|ATRAP_HUMAN Type-1 angiotensin II receptor-associated protein OS=Homo sapiens OX=9606 GN=AGTRAP PE=1 SV=1			9.2998e+06	1.6361e+07	1.4333e+07	3.9545e+06	1.3123e+07	1.4631e+07	10365000	6.4327e+06	4.3837e+06	6.7922e+06	8.0545e+06	8.9928e+06	3.7641e+06	871310	2497700	1.9128e+06		4.1586e+06			0.133985	0.614233	-0.587578	6_6					1_4
O14647	Chromodomain-helicase-DNA-binding protein 2	CHD2	sp|O14647|CHD2_HUMAN Chromodomain-helicase-DNA-binding protein 2 OS=Homo sapiens OX=9606 GN=CHD2 PE=1 SV=2			1611800	2505300	1309200	2.0291e+06	2.2818e+06	2051300	1.5537e+06	1.7028e+06	2.126e+06	1.7262e+06	1.2199e+06	1.0309e+06	936500		1594000	1.4741e+06	1.6857e+06	1.4088e+06	714610		0.134013	0.614233	-0.339978	6_6		0.793507	0.965076	-0.124931	3_3
O95747	Serine/threonine-protein kinase OSR1	OXSR1	sp|O95747|OXSR1_HUMAN Serine/threonine-protein kinase OSR1 OS=Homo sapiens OX=9606 GN=OXSR1 PE=1 SV=1			11357000	8.8643e+06	1.2539e+07	1.0776e+07	1.0965e+07	9.4831e+06	1.4141e+07	8.5083e+06	1.4249e+07	2.2947e+07	12324000	1.1718e+07	1.252e+07	1.613e+07	1.4918e+07	8.3651e+06	1.4106e+07	12883000	1.0089e+07		0.134068	0.614233	0.334325	6_6		0.886074	0.983332	-0.0418522	3_4
P35579	Myosin-9	MYH9	sp|P35579|MYH9_HUMAN Myosin-9 OS=Homo sapiens OX=9606 GN=MYH9 PE=1 SV=4			127390000	151130000	150110000	121410000	1.4099e+08	125470000	1.3603e+08	128970000	1.2417e+08	1.2146e+08	1.078e+08	1.3161e+08	8.4322e+07	8.5415e+07	1.0973e+08	9.6801e+07	86581000	9.3897e+07	1.1421e+08		0.13408	0.614233	-0.120917	6_6		0.691218	0.937888	0.0609222	3_4
Q96T76	MMS19 nucleotide excision repair protein homolog	MMS19	sp|Q96T76|MMS19_HUMAN MMS19 nucleotide excision repair protein homolog OS=Homo sapiens OX=9606 GN=MMS19 PE=1 SV=2			3.6464e+06	3.9676e+06	6.341e+06	4.143e+06	6.5662e+06	8.7766e+06	3.2405e+06	7.4844e+06	4.4411e+06	1667100	3.2451e+06	3.3995e+06	1.0435e+07	9.3602e+06	1.1463e+07	10678000	8.1305e+06	1.1717e+07	9.1128e+06		0.134308	0.614582	-0.577817	6_6		0.413984	0.867941	-0.132422	3_4
Q9UJU6	Drebrin-like protein	DBNL	sp|Q9UJU6|DBNL_HUMAN Drebrin-like protein OS=Homo sapiens OX=9606 GN=DBNL PE=1 SV=1			1.174e+07	8.3441e+06	1.2553e+07	12085000	1.0549e+07	9.2356e+06	9.8376e+06	7.866e+06	1.0122e+07	1.1712e+07	8.0696e+06	7.5996e+06	1.362e+07	7.9702e+06	1.0972e+07	8.4814e+06	7880200	5.2293e+06	1.0219e+07		0.134997	0.617043	-0.227295	6_6		0.241446	0.803109	-0.419571	3_4
Q9H0X9	Oxysterol-binding protein-related protein 5	OSBPL5	sp|Q9H0X9|OSBL5_HUMAN Oxysterol-binding protein-related protein 5 OS=Homo sapiens OX=9606 GN=OSBPL5 PE=1 SV=1				368410	682050	756580	622300	579940	796390			1.0024e+06		661290						721820			0.135297	0.617719	0.465876	3_5					1_0
Q12905	Interleukin enhancer-binding factor 2	ILF2	sp|Q12905|ILF2_HUMAN Interleukin enhancer-binding factor 2 OS=Homo sapiens OX=9606 GN=ILF2 PE=1 SV=2			3.3313e+07	3.2547e+07	39862000	4.0752e+07	3.9668e+07	3.0257e+07	3.3693e+07	4.2237e+07	3.8973e+07	4.9483e+07	4.2079e+07	3.7686e+07	6.7345e+07	7.7943e+07	66335000	6.8037e+07	5.3546e+07	3.8931e+07	5.1874e+07		0.135983	0.620155	0.173626	6_6	Decreased in MUT_Poly	0.0104363	0.573149	-0.550283	3_4
P09382	Galectin-1	LGALS1	sp|P09382|LEG1_HUMAN Galectin-1 OS=Homo sapiens OX=9606 GN=LGALS1 PE=1 SV=2			2.8977e+07	3.9927e+07	5.1471e+07	39968000	5.7009e+07	5.3961e+07	41870000	1.6935e+07	3.803e+07	4.5902e+07	1.682e+07	4.1763e+07	1.7302e+07	3.8814e+07	5.3065e+07	8.2233e+07	3.9446e+07	9.2203e+07	107260000		0.136204	0.620468	-0.512327	6_6		0.278762	0.812376	0.820496	3_4
Q9Y277	Voltage-dependent anion-selective channel protein 3	VDAC3	sp|Q9Y277|VDAC3_HUMAN Voltage-dependent anion-selective channel protein 3 OS=Homo sapiens OX=9606 GN=VDAC3 PE=1 SV=1			6.1618e+07	3.5419e+07	3.968e+07	7.7071e+07	6.4248e+07	5.8737e+07	8.2689e+07	6.5604e+07	7.0994e+07	5.9178e+07	5.3802e+07	8.1214e+07	9.1684e+07	6.7168e+07	1.0573e+08	8.487e+07	1.3196e+08	9.7647e+07	1.1548e+08		0.136602	0.621054	0.330538	6_6		0.0899985	0.705337	0.405056	3_4
P62312	U6 snRNA-associated Sm-like protein LSm6	LSM6	sp|P62312|LSM6_HUMAN U6 snRNA-associated Sm-like protein LSm6 OS=Homo sapiens OX=9606 GN=LSM6 PE=1 SV=1			9.081e+06	1.0628e+07	8.0086e+06	9.0917e+06	6.9605e+06	8.034e+06	8.9852e+06	1.1635e+07	9.2287e+06	8.8098e+06	8.9262e+06	1.0912e+07	17755000	3.4689e+06	15981000	1.4558e+07	1.3849e+07	2.6714e+06	1.2084e+07		0.136638	0.621054	0.17917	6_6		0.596508	0.914582	-0.516887	3_4
Q9P2I0	Cleavage and polyadenylation specificity factor subunit 2	CPSF2	sp|Q9P2I0|CPSF2_HUMAN Cleavage and polyadenylation specificity factor subunit 2 OS=Homo sapiens OX=9606 GN=CPSF2 PE=1 SV=2			1.5598e+06	4.0767e+06	4.2796e+06	3.7863e+06	3.3119e+06	3.8606e+06	4.3082e+06	4340900	4.9335e+06	3.6412e+06	5.6697e+06	3.6103e+06	2.3037e+06	5.238e+06	3.1429e+06	4.2461e+06	4.6227e+06	3.0473e+06	5.6208e+06		0.136841	0.621119	0.397331	6_6		0.505011	0.881262	0.269547	3_4
P36776	Lon protease homolog, mitochondrial	LONP1	sp|P36776|LONM_HUMAN Lon protease homolog, mitochondrial OS=Homo sapiens OX=9606 GN=LONP1 PE=1 SV=2			2.8846e+07	3.1947e+07	30748000	2.2261e+07	3.3882e+07	4.49e+07	3.5178e+07	33797000	3.9966e+07	3.6711e+07	3.6651e+07	38146000	4.1421e+07	5.0913e+07	3.7119e+07	3.1e+07	4.1631e+07	4.025e+07	4.9793e+07		0.136958	0.621119	0.224274	6_6		0.48383	0.878043	0.146824	3_4
Q13094	Lymphocyte cytosolic protein 2	LCP2	sp|Q13094|LCP2_HUMAN Lymphocyte cytosolic protein 2 OS=Homo sapiens OX=9606 GN=LCP2 PE=1 SV=1			3.7065e+06	8.8438e+06	6.3293e+06	4.6594e+06	5.4993e+06	5.0564e+06	18328000	6.3011e+06	6.576e+06	5.4755e+06	7.7441e+06	6.7162e+06	3507300		484340	2.9642e+06	1873200	1.4057e+06	4.6693e+06		0.13716	0.621346	0.501375	6_6		0.704353	0.940868	0.429301	3_3
P47736	Rap1 GTPase-activating protein 1	RAP1GAP	sp|P47736|RPGP1_HUMAN Rap1 GTPase-activating protein 1 OS=Homo sapiens OX=9606 GN=RAP1GAP PE=1 SV=2					2.7785e+06	2.6297e+06	1.3995e+06	5.5508e+06	1.0189e+06	1.3096e+06	2.0505e+06	3.0868e+06	952920		8.0098e+06	2.1131e+06	3.1509e+06	1.9574e+06	3.8525e+06	1.2449e+06	2241300		0.137512	0.622193	-0.854972	5_4		0.466425	0.87066	-0.534404	3_4
P54652	Heat shock-related 70 kDa protein 2	HSPA2	sp|P54652|HSP72_HUMAN Heat shock-related 70 kDa protein 2 OS=Homo sapiens OX=9606 GN=HSPA2 PE=1 SV=1			573680	1.4194e+06	1021400	859870			1.4227e+06	775130	1140100	1.4348e+06	1.4914e+06	2.2604e+06	1568400		1055500	1.2981e+06	1.6608e+06	1302800	1341300		0.137784	0.622193	0.554982	6_4		0.507028	0.883965	0.144501	3_3
O60841	Eukaryotic translation initiation factor 5B	EIF5B	sp|O60841|IF2P_HUMAN Eukaryotic translation initiation factor 5B OS=Homo sapiens OX=9606 GN=EIF5B PE=1 SV=4			5.0499e+07	3.8401e+07	4.5528e+07	4.9262e+07	4.2287e+07	4.22e+07	4.8292e+07	4.1606e+07	5.9502e+07	5.2274e+07	5.2916e+07	4.4958e+07	2.7746e+07	3.3371e+07	2.7781e+07	3.3164e+07	2.6657e+07	2.7367e+07	2.5541e+07		0.137806	0.622193	0.156301	6_6		0.0861052	0.705337	-0.197059	3_4
Q5TC12	ATP synthase mitochondrial F1 complex assembly factor 1	ATPAF1	sp|Q5TC12|ATPF1_HUMAN ATP synthase mitochondrial F1 complex assembly factor 1 OS=Homo sapiens OX=9606 GN=ATPAF1 PE=1 SV=1					6.3891e+06		2.3632e+06	2.0276e+06	4.8659e+06	8.6755e+06	6.1033e+06		4.1813e+06	4.2695e+06	1903300	5.589e+06	2381800	9.8156e+06	2.186e+06	1.0584e+07	8.3145e+06		0.138097	0.622246	0.788077	5_3		0.566061	0.900632	0.53969	3_4
P34896	Serine hydroxymethyltransferase, cytosolic	SHMT1	sp|P34896|GLYC_HUMAN Serine hydroxymethyltransferase, cytosolic OS=Homo sapiens OX=9606 GN=SHMT1 PE=1 SV=1			4.6321e+06	5.484e+06	9.1298e+06	5.7226e+06	7.2066e+06	1.0114e+07	6.3768e+06	2899800	4.5834e+06	6.2897e+06	5.676e+06	5850200	2.8123e+06	3431400	3.4798e+06	3646600	3.9373e+06	2.0212e+06	2.1851e+06		0.138124	0.622246	-0.408366	6_6		0.242715	0.804366	-0.360653	3_4
P55160	Nck-associated protein 1-like	NCKAP1L	sp|P55160|NCKPL_HUMAN Nck-associated protein 1-like OS=Homo sapiens OX=9606 GN=NCKAP1L PE=1 SV=3			1.6613e+06	1.5253e+06	1.5227e+06	1360500	1.1297e+06	1.1582e+06	1.4317e+06	3.0439e+06	3.1718e+06	992150	1631900	2.0125e+06	1141300			904760		3813400	3.0016e+06		0.138655	0.622593	0.452188	6_6					2_2
O43665	Regulator of G-protein signaling 10	RGS10	sp|O43665|RGS10_HUMAN Regulator of G-protein signaling 10 OS=Homo sapiens OX=9606 GN=RGS10 PE=1 SV=3			9.9084e+06	1.1118e+07	2.0875e+07	13025000	6.4977e+06	3.3991e+07	8.6232e+06	4.1631e+06	7.1888e+06	1.7775e+07	6.7225e+06	1.0681e+07	7.9897e+06	15563000	7.9392e+06	1.3368e+07	4.1275e+06	8.7378e+06	1.0257e+07		0.138693	0.622593	-0.721337	6_6		0.255726	0.808652	-0.578282	3_4
Q4KMP7	TBC1 domain family member 10B	TBC1D10B	sp|Q4KMP7|TB10B_HUMAN TBC1 domain family member 10B OS=Homo sapiens OX=9606 GN=TBC1D10B PE=1 SV=3			2.0449e+06	1674200		1.8954e+06	1.3968e+06	2193200	1.5902e+06		1.2183e+06	1352100	1.6633e+06	1.8556e+06	1.2596e+06		1.6982e+06			1.1756e+06			0.138832	0.622593	-0.259591	5_5					1_2
P06400	Retinoblastoma-associated protein	RB1	sp|P06400|RB_HUMAN Retinoblastoma-associated protein OS=Homo sapiens OX=9606 GN=RB1 PE=1 SV=2			6.8368e+06	6.1342e+06	5.8813e+06	5.9187e+06	4.5678e+06	7.2063e+06	5.1431e+06	4.9942e+06	3.5161e+06	5.6137e+06	6.5615e+06	5.1894e+06	9.1864e+06	8.2676e+06	7.3431e+06	7.055e+06	7.3365e+06	5.2425e+06	4.4315e+06		0.138858	0.622593	-0.246159	6_6		0.0546479	0.691676	-0.514454	3_4
Q8TAQ2	SWI/SNF complex subunit SMARCC2	SMARCC2	sp|Q8TAQ2|SMRC2_HUMAN SWI/SNF complex subunit SMARCC2 OS=Homo sapiens OX=9606 GN=SMARCC2 PE=1 SV=1			6.3954e+06	1.0356e+07	1.1072e+07	15708000	14160000	11284000	8.2877e+06	7.4942e+06	12199000	11791000	4.3875e+06	6.7595e+06	13057000	13459000	9.048e+06	1.0634e+07	8.6593e+06	1.1666e+07	8.8354e+06		0.139104	0.622593	-0.466048	6_6		0.270144	0.80872	-0.244104	3_4
Q96A26	Protein FAM162A	FAM162A	sp|Q96A26|F162A_HUMAN Protein FAM162A OS=Homo sapiens OX=9606 GN=FAM162A PE=1 SV=2			4.0068e+07	3.4307e+07	13355000	2.5548e+07	1.3767e+07	31068000	3.8447e+07	4.4359e+07	5.7094e+07	5.3453e+07	1.5784e+07	3.3374e+07	1.2465e+07	1.7932e+07	2.1259e+07	7.5588e+06	1.3443e+07	1.6685e+07	1.8047e+07		0.139119	0.622593	0.628785	6_6		0.624046	0.922343	0.211208	3_4
Q13571	Lysosomal-associated transmembrane protein 5	LAPTM5	sp|Q13571|LAPM5_HUMAN Lysosomal-associated transmembrane protein 5 OS=Homo sapiens OX=9606 GN=LAPTM5 PE=1 SV=1			4.0808e+07	3.4818e+07	2.549e+07	35703000	3.6733e+07	22471000	1.1908e+08	1.1757e+07	8.8898e+06	7860900	6.7007e+06	2.1285e+07	1.638e+07	1.1822e+07	6.5706e+06	7.8703e+06		2.3936e+07	8.9631e+06		0.139467	0.622813	-1.04287	6_6		0.42563	0.868179	0.550127	2_4
O14745	Na(+)/H(+) exchange regulatory cofactor NHE-RF1	SLC9A3R1	sp|O14745|NHRF1_HUMAN Na(+)/H(+) exchange regulatory cofactor NHE-RF1 OS=Homo sapiens OX=9606 GN=SLC9A3R1 PE=1 SV=4			2.3932e+07	2.0607e+07	2.2737e+07	18335000	2.012e+07	1.7741e+07	1.4174e+07	2.2696e+07	11771000	2.0536e+07	1.3465e+07	2.1278e+07	21093000	1.4637e+07	23098000	2.9862e+07	9.405e+06	1.3051e+07	2.8181e+07		0.139475	0.622813	-0.28663	6_6		0.32725	0.837635	-0.506321	3_4
P53611	Geranylgeranyl transferase type-2 subunit beta	RABGGTB	sp|P53611|PGTB2_HUMAN Geranylgeranyl transferase type-2 subunit beta OS=Homo sapiens OX=9606 GN=RABGGTB PE=1 SV=2					6.911e+06	5.5773e+06	5.3322e+06	5.3261e+06	2.9282e+06	5.8126e+06	5.3821e+06		5.168e+06	3.2416e+06	4.0723e+06	5.4307e+06	6.9508e+06	4.178e+06	4.91e+06	4.1729e+06	7.647e+06		0.140287	0.625752	-0.407332	5_4		0.759965	0.956613	0.0988124	3_4
Q9HD33	39S ribosomal protein L47, mitochondrial	MRPL47	sp|Q9HD33|RM47_HUMAN 39S ribosomal protein L47, mitochondrial OS=Homo sapiens OX=9606 GN=MRPL47 PE=1 SV=2			2.1046e+06	5.5703e+06	6.5622e+06	3.4229e+06	4.8233e+06	5.5329e+06	5.4692e+06	7.1277e+06	5650700	6.0653e+06	4.711e+06	6.3468e+06	8.125e+06		2.3969e+06	6.2955e+06	4446000	6.0735e+06	4.8614e+06		0.14062	0.62607	0.417847	6_6		0.955464	0.989448	0.0328498	3_3
Q96GX9	Methylthioribulose-1-phosphate dehydratase	APIP	sp|Q96GX9|MTNB_HUMAN Methylthioribulose-1-phosphate dehydratase OS=Homo sapiens OX=9606 GN=APIP PE=1 SV=1			2.3788e+06	2.871e+06	1.9262e+06	2.8552e+06	1342400	648100	2.6089e+06	2.3467e+06	4.2045e+06	4.0377e+06	1.6966e+06	2.5492e+06									0.140666	0.62607	0.630332	6_6					0_0
Q6UX04	Peptidyl-prolyl cis-trans isomerase CWC27 homolog	CWC27	sp|Q6UX04|CWC27_HUMAN Spliceosome-associated protein CWC27 homolog OS=Homo sapiens OX=9606 GN=CWC27 PE=1 SV=1			3.0344e+06	2.6155e+06	2.7959e+06	2.6236e+06	2.3062e+06	2.7144e+06	2.4961e+06	2774000	2.843e+06	3.659e+06	3.2805e+06	2.9084e+06	2.0352e+06	4.3136e+06	1.7206e+06	1.528e+06	1958000	1459600	994790		0.141503	0.628377	0.152523	6_6		0.232033	0.80168	-0.629682	3_4
Q9NVA2	Septin-11	SEPT11	sp|Q9NVA2|SEP11_HUMAN Septin-11 OS=Homo sapiens OX=9606 GN=SEPTIN11 PE=1 SV=3			17768000	16929000	1.7071e+07	1.6079e+07	1.4896e+07	2.0498e+07	1.7296e+07	13814000	17185000	1.636e+07	1.468e+07	1.4617e+07	12598000	6.1931e+06	1.004e+07	1.4657e+07	5.5621e+06	5.8812e+06	9.7374e+06		0.141558	0.628377	-0.13442	6_6		0.181127	0.770249	-0.599989	3_4
P48643	T-complex protein 1 subunit epsilon	CCT5	sp|P48643|TCPE_HUMAN T-complex protein 1 subunit epsilon OS=Homo sapiens OX=9606 GN=CCT5 PE=1 SV=1			9.6607e+07	9.5038e+07	8.5778e+07	7.8963e+07	7.5752e+07	9.0196e+07	1.0268e+08	8.3871e+07	1.1596e+08	9.5089e+07	9.7098e+07	8.4911e+07	5.2755e+07	9.2883e+07	8.0444e+07	6.4293e+07	7.8763e+07	5.9776e+07	70533000		0.142031	0.628377	0.146953	6_6		0.886519	0.983332	-0.0350479	3_4
O15050	TPR and ankyrin repeat-containing protein 1	TRANK1	sp|O15050|TRNK1_HUMAN TPR and ankyrin repeat-containing protein 1 OS=Homo sapiens OX=9606 GN=TRANK1 PE=2 SV=4				2.3676e+06	4.0495e+06	2.4605e+06	3.8976e+06	2.8847e+06	3.127e+06	1954900	4.2198e+06	1.1727e+06	1.4293e+06	1.8582e+06	756530	1.6807e+06		1.4065e+06		2.0627e+06	1.9965e+06		0.142122	0.628377	-0.555543	6_5		0.198653	0.779325	0.741457	2_3
Q6PIU2	Neutral cholesterol ester hydrolase 1	NCEH1	sp|Q6PIU2|NCEH1_HUMAN Neutral cholesterol ester hydrolase 1 OS=Homo sapiens OX=9606 GN=NCEH1 PE=1 SV=3			4.9165e+06	1.1091e+07	12301000	5908200	1.2782e+07	10707000	4.4185e+06	6.6034e+06	6.6784e+06	9.0109e+06	6.6023e+06	7.4434e+06	10538000	20087000	16185000	2.0757e+07	1.4871e+07	1.3892e+07	1.5818e+07		0.142203	0.628377	-0.442004	6_6		0.631142	0.922343	-0.138089	3_4
Q8IWY9	Codanin-1	CDAN1	sp|Q8IWY9|CDAN1_HUMAN Codanin-1 OS=Homo sapiens OX=9606 GN=CDAN1 PE=1 SV=4				1.5555e+06	692390	1.007e+06	1178500	821680	1.4772e+06	1.1897e+06	1127600			1.7644e+06	1151900	1.2249e+06	903710	984170	941880	1.4052e+06	1.0098e+06		0.142243	0.628377	0.437334	4_5		0.77508	0.958648	0.0575891	3_4
A0AVT1	Ubiquitin-like modifier-activating enzyme 6	UBA6	sp|A0AVT1|UBA6_HUMAN Ubiquitin-like modifier-activating enzyme 6 OS=Homo sapiens OX=9606 GN=UBA6 PE=1 SV=1			6.9679e+06	8.3117e+06	8.0652e+06	7.271e+06	8.131e+06	10385000	9.1318e+06	8487700	8.4845e+06	9.3557e+06	8.4475e+06	10261000	3.9876e+06	5.3403e+06	4.8697e+06	4.8999e+06	6.2213e+06	6.8779e+06	5.1163e+06		0.142516	0.628377	0.149163	6_6		0.068669	0.691676	0.344172	3_4
P26639	Threonine--tRNA ligase, cytoplasmic	TARS	sp|P26639|SYTC_HUMAN Threonine--tRNA ligase 1, cytoplasmic OS=Homo sapiens OX=9606 GN=TARS1 PE=1 SV=3			2.2529e+07	14324000	20606000	2.1683e+07	1.5681e+07	19544000	1.8488e+07	2.2695e+07	2.2121e+07	2.4624e+07	2.4107e+07	1.8953e+07	10569000	13032000	1.354e+07	2.0647e+07	1.6829e+07	9.2311e+06	1.2509e+07		0.14253	0.628377	0.206789	6_6		0.622435	0.922343	-0.166768	3_4
Q8N0X7	Spartin	SPG20	sp|Q8N0X7|SPART_HUMAN Spartin OS=Homo sapiens OX=9606 GN=SPART PE=1 SV=1			5.8545e+06	8.2699e+06	7.5e+06	9576100	8.2268e+06	8.1816e+06	8.4341e+06	4.4896e+06	6.6164e+06	7.3339e+06	7.1184e+06	6.2652e+06	7.3776e+06	8.398e+06	7.0609e+06	5.5737e+06	5.2983e+06	8.1309e+06	7.5672e+06		0.142574	0.628377	-0.25235	6_6		0.895139	0.985684	-0.0300198	3_4
Q9Y5X2	Sorting nexin-8	SNX8	sp|Q9Y5X2|SNX8_HUMAN Sorting nexin-8 OS=Homo sapiens OX=9606 GN=SNX8 PE=1 SV=1			3.3575e+06	3.4758e+06	4.6579e+06	3.844e+06	2.3094e+06	4.5517e+06	2.9503e+06	2158200	1.4215e+06	3.3411e+06	2.4874e+06	4.5849e+06	4.9292e+06	4.1204e+06	2781900	4.7127e+06	3.2712e+06	3.7673e+06	3.1522e+06		0.142739	0.628424	-0.445165	6_6		0.321962	0.83665	-0.254287	3_4
O95817	BAG family molecular chaperone regulator 3	BAG3	sp|O95817|BAG3_HUMAN BAG family molecular chaperone regulator 3 OS=Homo sapiens OX=9606 GN=BAG3 PE=1 SV=3				2.0699e+06	1568400	2.0916e+06	1.8272e+06	1.6185e+06	1.0143e+06	1187800	860050	2.1768e+06	2.2004e+06	1.2304e+06	1332100								0.143027	0.629011	-0.430489	6_5					0_1
P31323	cAMP-dependent protein kinase type II-beta regulatory subunit	PRKAR2B	sp|P31323|KAP3_HUMAN cAMP-dependent protein kinase type II-beta regulatory subunit OS=Homo sapiens OX=9606 GN=PRKAR2B PE=1 SV=3			6.8556e+06	9.318e+06	9.8218e+06	11289000	1.3763e+07	9.0613e+06	6859800	9.8899e+06	6.6112e+06	7.9537e+06	1.0323e+07	7.5116e+06	1.0664e+07	5.2395e+06	4.7775e+06	5.4243e+06	5.1675e+06	5.745e+06	3895100		0.143263	0.629311	-0.279168	6_6		0.368434	0.855981	-0.340472	3_4
O00268;Q92750	Transcription initiation factor TFIID subunit 4	TAF4	sp|O00268|TAF4_HUMAN Transcription initiation factor TFIID subunit 4 OS=Homo sapiens OX=9606 GN=TAF4 PE=1 SV=2			720800	1530100	704110	1062600	1417200	982920	829350	938400	726720	844860	679890	907020	901670		828420	851630	868990				0.143405	0.629311	-0.327299	6_6					1_3
Q86US8	Telomerase-binding protein EST1A	SMG6	sp|Q86US8|EST1A_HUMAN Telomerase-binding protein EST1A OS=Homo sapiens OX=9606 GN=SMG6 PE=1 SV=2				1.2325e+06	1.3058e+06	1.0352e+06	1.0563e+06	1.2719e+06	1041600	862010	909210		1.2583e+06	1.107e+06									0.14373	0.630057	-0.195408	5_5					0_0
P25685	DnaJ homolog subfamily B member 1	DNAJB1	sp|P25685|DNJB1_HUMAN DnaJ homolog subfamily B member 1 OS=Homo sapiens OX=9606 GN=DNAJB1 PE=1 SV=4			1.6047e+07	1.3574e+07	1.157e+07	18709000	1.6439e+07	15900000	1.6297e+07	1.5799e+07	1.7091e+07	1.7039e+07	1.7912e+07	1.8232e+07	1.5824e+07	2.2998e+07	1.9732e+07	1.7092e+07	2.0599e+07	2.0753e+07	1.8947e+07		0.143975	0.630451	0.165083	6_6		0.515236	0.887221	0.101584	3_4
P40763	Signal transducer and activator of transcription 3	STAT3	sp|P40763|STAT3_HUMAN Signal transducer and activator of transcription 3 OS=Homo sapiens OX=9606 GN=STAT3 PE=1 SV=2			9.3678e+06	9.1646e+06	5.6983e+06	8.9696e+06	8.8363e+06	6.0665e+06	1.0115e+07	1.0321e+07	1.1087e+07	8.7548e+06	8.4694e+06	7.6869e+06	9.6886e+06	11034000	7.4314e+06	1.0317e+07	7.5763e+06	1.0595e+07	1.1029e+07		0.144403	0.631122	0.247967	6_6		0.951577	0.989081	0.0131556	3_4
P50613;Q9C098	Cyclin-dependent kinase 7	CDK7	sp|P50613|CDK7_HUMAN Cyclin-dependent kinase 7 OS=Homo sapiens OX=9606 GN=CDK7 PE=1 SV=1			5.8903e+06		3.5155e+06	5.1385e+06	2.7969e+06	4.6358e+06	5.8942e+06	5.8178e+06	4.6164e+06	4.5091e+06	4.7634e+06	6.6915e+06	5.2191e+06	6.1493e+06	1.7343e+06	5.451e+06	3.9149e+06	3.2027e+06	6.0079e+06		0.144639	0.631122	0.32627	6_5		0.976431	0.995091	0.0171006	3_4
Q00341	Vigilin	HDLBP	sp|Q00341|VIGLN_HUMAN Vigilin OS=Homo sapiens OX=9606 GN=HDLBP PE=1 SV=2			11601000	1.5709e+07	1.3755e+07	1.1468e+07	1.0971e+07	1.4799e+07	13567000	1.2595e+07	1.4875e+07	15609000	1.9833e+07	13852000	1.256e+07	1.368e+07	10512000	1.3166e+07	1.2395e+07	1.5397e+07	1.336e+07		0.144643	0.631122	0.203935	6_6		0.322946	0.837635	0.137669	3_4
Q8NFW8	N-acylneuraminate cytidylyltransferase	CMAS	sp|Q8NFW8|NEUA_HUMAN N-acylneuraminate cytidylyltransferase OS=Homo sapiens OX=9606 GN=CMAS PE=1 SV=2			1.4033e+07	1.358e+07	13829000	1.8556e+07	1.7774e+07	1.354e+07	1.453e+07	15636000	1.9067e+07	2.4746e+07	14783000	19899000	29635000	2.7551e+07	2.3867e+07	3.0999e+07	3.7791e+07	19372000	3.5241e+07		0.144749	0.631122	0.236988	6_6		0.771685	0.957762	0.0839287	3_4
P02549	Spectrin alpha chain, erythrocytic 1	SPTA1	sp|P02549|SPTA1_HUMAN Spectrin alpha chain, erythrocytic 1 OS=Homo sapiens OX=9606 GN=SPTA1 PE=1 SV=5			4.1335e+07	5.3947e+07	7.5135e+07	5.9434e+07	7.1829e+07	6.6574e+07	2.0816e+07	2.7503e+07	2.7311e+07	8.9827e+07	5.9315e+07	5.4091e+07	6.1826e+07	8.7697e+07	6.7878e+07	8.0188e+07	100240000	4.5177e+07	4.3118e+07		0.1452	0.632412	-0.566918	6_6		0.377719	0.857242	-0.345346	3_4
Q14684	Ribosomal RNA processing protein 1 homolog B	RRP1B	sp|Q14684|RRP1B_HUMAN Ribosomal RNA processing protein 1 homolog B OS=Homo sapiens OX=9606 GN=RRP1B PE=1 SV=3			2.3769e+06	3.4455e+06	3.7898e+06	4.0799e+06	2.883e+06	3.4123e+06	6.4413e+06	4.8859e+06	5.9001e+06	3.0701e+06	2.8099e+06	3.6282e+06	4694800		3.0836e+06	3.7974e+06	1.4255e+06	2.4995e+06	2.2034e+06		0.145847	0.634553	0.370335	6_6	Decreased in MUT_Poly	0.0360576	0.680882	-0.935951	3_3
Q2M2I8	AP2-associated protein kinase 1	AAK1	sp|Q2M2I8|AAK1_HUMAN AP2-associated protein kinase 1 OS=Homo sapiens OX=9606 GN=AAK1 PE=1 SV=3				1.0692e+06	1347200	1551100	1292700	1.074e+06	1465600	1029800	480450		761340	1103100	766350	1.3716e+06		1252700			833570		0.14646	0.636539	-0.469736	5_5					1_3
P60510	Serine/threonine-protein phosphatase 4 catalytic subunit	PPP4C	sp|P60510|PP4C_HUMAN Serine/threonine-protein phosphatase 4 catalytic subunit OS=Homo sapiens OX=9606 GN=PPP4C PE=1 SV=1			7.7993e+06	3.2133e+06	1.313e+07	4.976e+06	8.4697e+06	4.3587e+06	4.832e+06	1.0732e+07	11953000	7539200	13084000	1.1523e+07	2505300	9.5108e+06	7.9903e+06	5.66e+06	8.7676e+06	1.0813e+07	1.2181e+07		0.147082	0.638173	0.590494	6_6		0.153186	0.751798	0.872745	3_4
Q96C57	Uncharacterized protein C12orf43	C12orf43	sp|Q96C57|CSTOS_HUMAN Protein CUSTOS OS=Homo sapiens OX=9606 GN=CUSTOS PE=1 SV=2			3.2396e+06	3.2001e+06	2.1258e+06	1.9483e+06	2.5172e+06	2.9071e+06	1.9323e+06	1.6758e+06	2.4455e+06	2.2637e+06	3.0729e+06	1.656e+06	1.2871e+06		1.8804e+06	1.1943e+06	669330		969400		0.14715	0.638173	-0.297378	6_6		0.0876289	0.705337	-0.822466	2_3
Q9NNW5	WD repeat-containing protein 6	WDR6	sp|Q9NNW5|WDR6_HUMAN WD repeat-containing protein 6 OS=Homo sapiens OX=9606 GN=WDR6 PE=1 SV=1						868610	879590			1.2779e+06	1432700	1.0333e+06	892780	1.8417e+06									0.147709	0.639824	0.521595	5_2					0_0
Q04206	Transcription factor p65	RELA	sp|Q04206|TF65_HUMAN Transcription factor p65 OS=Homo sapiens OX=9606 GN=RELA PE=1 SV=2			4.796e+06	4.213e+06	4.2711e+06	4.1746e+06	6.1335e+06	4.4083e+06	5.7169e+06	5.2141e+06	6.8377e+06	4.4826e+06	4512500	5.4251e+06	2.9732e+06	784750	3483100	2.1032e+06	3005800	2.6195e+06	2.8536e+06		0.147959	0.639824	0.199869	6_6		0.446745	0.868179	0.472788	3_4
Q15046	Lysine--tRNA ligase	KARS	sp|Q15046|SYK_HUMAN Lysine--tRNA ligase OS=Homo sapiens OX=9606 GN=KARS1 PE=1 SV=3			8.8901e+07	7.8201e+07	7.289e+07	6.2849e+07	6.3954e+07	7.121e+07	72395000	7.5443e+07	8.236e+07	8.1847e+07	81729000	8.2895e+07	5.9459e+07	9.8646e+07	6.5131e+07	6.4994e+07	63360000	4.5453e+07	6.03e+07		0.148451	0.639824	0.130362	6_6		0.201004	0.779325	-0.339416	3_4
Q9H2J4	Phosducin-like protein 3	PDCL3	sp|Q9H2J4|PDCL3_HUMAN Phosducin-like protein 3 OS=Homo sapiens OX=9606 GN=PDCL3 PE=1 SV=1			5.3472e+06	5.4262e+06	4.5409e+06	5.3487e+06	4.71e+06	4.8197e+06	4.5678e+06	4.465e+06	4.1542e+06	3.9155e+06	5.9503e+06	4.3125e+06	3.1582e+06	2.8876e+06	4.143e+06	4.632e+06	1.8041e+06	2.4658e+06	2.5642e+06		0.148947	0.639824	-0.151692	6_6	Decreased in MUT_Poly	0.0309595	0.680882	-0.692207	3_4
Q9H583	HEAT repeat-containing protein 1;HEAT repeat-containing protein 1, N-terminally processed	HEATR1	sp|Q9H583|HEAT1_HUMAN HEAT repeat-containing protein 1 OS=Homo sapiens OX=9606 GN=HEATR1 PE=1 SV=3			12882000	12536000	10958000	1.2544e+07	11393000	1.0106e+07	8.727e+06	1.2841e+07	1.1159e+07	9.9385e+06	1.0611e+07	1.0534e+07	10842000	1.3914e+07	9.2211e+06	1.03e+07	10459000	1.1171e+07	8.0631e+06		0.148959	0.639824	-0.14659	6_6		0.444636	0.868179	-0.158403	3_4
P14866	Heterogeneous nuclear ribonucleoprotein L	HNRNPL	sp|P14866|HNRPL_HUMAN Heterogeneous nuclear ribonucleoprotein L OS=Homo sapiens OX=9606 GN=HNRNPL PE=1 SV=2			5.9136e+07	8.4166e+07	7.3502e+07	7.2275e+07	6.4034e+07	8.3286e+07	7.6372e+07	9.036e+07	7.878e+07	7.0202e+07	8.7169e+07	8.046e+07	4.7327e+07	5.9896e+07	3.8279e+07	4.8349e+07	4.0481e+07	5.745e+07	4.0802e+07		0.14907	0.639824	0.154115	6_6		0.753643	0.955128	-0.0693934	3_4
Q13416	Origin recognition complex subunit 2	ORC2	sp|Q13416|ORC2_HUMAN Origin recognition complex subunit 2 OS=Homo sapiens OX=9606 GN=ORC2 PE=1 SV=2			3.5675e+06	3.9445e+06	3.3696e+06	1347500	3.1733e+06	4.1293e+06	2987900	4.7683e+06	4023700	5.5654e+06	4.1741e+06	3.744e+06	2.4285e+06	2.7263e+06	3.8327e+06	3.6487e+06	3.7872e+06	3.1907e+06	2.7389e+06		0.1491	0.639824	0.429027	6_6		0.830671	0.969148	0.0496787	3_4
Q9Y394	Dehydrogenase/reductase SDR family member 7	DHRS7	sp|Q9Y394|DHRS7_HUMAN Dehydrogenase/reductase SDR family member 7 OS=Homo sapiens OX=9606 GN=DHRS7 PE=1 SV=1			4.9466e+06	1.5845e+06	6.1358e+06	4.2484e+06	6011600	2.1085e+06	4.9715e+06	4.7388e+06	5.5952e+06	6.1359e+06	4.405e+06	7.2109e+06	1.1163e+07	3.5598e+06	8.1262e+06	7.0552e+06	6.4112e+06	9892400	7.913e+06		0.149182	0.639824	0.551731	6_6		0.664248	0.929602	0.201951	3_4
[truncated: 5,916 more rows]

## Sheet: Proteins appearing in POLY
Protein	Gene
Ankyrin repeat domain-containing protein 27	ANKRD27
Mothers against decapentaplegic homolog 4	SMAD4
Kinesin-like protein KIF13B	KIF13B
Nuclear factor NF-kappa-B p100 subunit;Nuclear factor NF-kappa-B p52 subunit	NFKB2
[truncated: 12 more rows]
