# Supplementary material for: Accelerated DNA replication fork speed due to loss of R-loops in myelodysplastic syndromes with SF3B1 mutation
Source: Nat Commun. 2024 Apr 8;15:3016. doi: 10.1038/s41467-024-46547-7 (PMC11001894; doi:10.1038/s41467-024-46547-7)
Supplement: Supplementary file 7 — Supplementary Data 4 [file 41467_2024_46547_MOESM7_ESM.xlsx]

## Sheet: DESeq2_restricFrag_MUTvscontrol
PeakID	Chr	Start	End	Strand	Annotation	Gene	Detailed Annotation	baseMean	log2FoldChange	lfcSE	stat	pvalue	padj
chr1.1005126.1015506	chr1	1005127	1015506	+	promoter-TSS	RNF223	promoter-TSS (NM_001205252)	93.6432	-1.975	0.63092	-3.13035	0.00174599	0.0201835
chr1.1015507.1026199	chr1	1015508	1026199	+	gene body	C1orf159	intron (NM_001330306, intron 9 of 11)	279.555	-2.18995	0.565073	-3.87551	0.0001064	0.00311218
chr1.10693704.10696785	chr1	10693705	10696785	+	Intergenic		Intergenic	39.5441	-2.52133	0.841694	-2.99554	0.00273957	0.0272445
chr1.107599359.107601142	chr1	107599360	107601142	+	gene body	PRMT6	exon (NM_018137, exon 1 of 1)	22.1067	-2.86858	0.883161	-3.24809	0.00116183	0.0154616
chr1.109232755.109236017	chr1	109232756	109236017	+	promoter-TSS	PRPF38B	promoter-TSS (NM_001349768)	52.7588	-2.88795	0.709433	-4.07078	4.68551e-05	0.00183108
chr1.109241680.109242489	chr1	109241681	109242489	+	gene body	PRPF38B	exon (NM_001349768, exon 7 of 7)	28.2729	-2.88388	0.810474	-3.55827	0.000373312	0.00708603
chr1.109288304.109290324	chr1	109288305	109290324	+	promoter-TSS	STXBP3	promoter-TSS (NM_007269)	21.7304	-2.42855	0.891271	-2.72481	0.0064338	0.0483563
chr1.110166948.110175913	chr1	110166949	110175913	+	gene body	AMPD2	intron (NM_001368809, intron 13 of 18)	105.117	-2.09739	0.599631	-3.49781	0.000469101	0.00825666
chr1.110451886.110454786	chr1	110451887	110454786	+	promoter-TSS	CSF1	promoter-TSS (NM_172212)	84.0976	-1.88051	0.650364	-2.89147	0.00383446	0.0341354
chr1.110454787.110457918	chr1	110454788	110457918	+	gene body	CSF1	intron (NM_172210, intron 1 of 8)	117.797	-2.51237	0.755301	-3.32631	0.000880039	0.0127619
chr1.110460743.110464564	chr1	110460744	110464564	+	gene body	CSF1	intron (NM_172210, intron 4 of 8)	102.24	-2.15737	0.619035	-3.48504	0.000492057	0.00853654
chr1.110465166.110467046	chr1	110465167	110467046	+	gene body	CSF1	exon (NM_172212, exon 6 of 9)	51.7815	-2.51839	0.742444	-3.39203	0.000693776	0.0108525
chr1.110470941.110473320	chr1	110470942	110473320	+	3' UTR	CSF1	3' UTR (NM_000757, exon 9 of 9)	52.1622	-2.80122	0.768783	-3.64371	0.00026874	0.00568464
chr1.110525569.110528143	chr1	110525570	110528143	+	promoter-TSS	AHCYL1	promoter-TSS (NM_006621)	79.8958	-2.38099	0.704319	-3.38055	0.000723408	0.0111393
chr1.11069428.11073959	chr1	11069429	11073959	+	promoter-TSS	TARDBP	promoter-TSS (NM_007375)	62.0016	-1.98619	0.660978	-3.00493	0.00265641	0.0266917
chr1.11080534.11082747	chr1	11080535	11082747	+	gene body	TARDBP	intron (NM_007375, intron 5 of 5)	55.2286	-2.37796	0.738841	-3.21849	0.00128866	0.0164623
chr1.110880083.110885505	chr1	110880084	110885505	+	gene body	RBM15	exon (NM_001201545, exon 1 of 2)	96.5405	-3.15123	0.770793	-4.08829	4.34562e-05	0.00173425
chr1.11114705.11120673	chr1	11114706	11120673	+	gene body		L2b|LINE|L2	106.798	-2.57479	0.605106	-4.2551	2.08958e-05	0.00105356
chr1.11130673.11133105	chr1	11130674	11133105	+	gene body	EXOSC10	intron (NM_001001998, intron 20 of 24)	24.055	-2.30256	0.80408	-2.86359	0.00418871	0.0362323
chr1.112161197.112163104	chr1	112161198	112163104	+	promoter-TSS	RAP1A	promoter-TSS (NM_001291896)	24.9357	-2.248	0.800776	-2.80728	0.00499616	0.0407511
chr1.113182009.113185442	chr1	113182010	113185442	+	gene body		SVA_D|Other|Other	39.2947	-2.59255	0.790191	-3.28091	0.00103473	0.0142689
chr1.113215313.113218483	chr1	113215314	113218483	+	promoter-TSS	MOV10	promoter-TSS (NM_001321324)	64.9652	-3.29013	0.720145	-4.5687	4.90757e-06	0.000442229
chr1.113242458.113246772	chr1	113242459	113246772	+	gene body	RHOC	intron (NM_001042678, intron 4 of 4)	70.8202	-2.18865	0.649472	-3.36989	0.000751972	0.0114561
chr1.1143539.1150968	chr1	1143540	1150968	+	gene body	TNFRSF4	intron (NM_003327, intron 5 of 6)	55.8362	-2.00162	0.72401	-2.76463	0.00569875	0.0445366
chr1.114471800.114473030	chr1	114471801	114473030	+	promoter-TSS	HIPK1-AS1	promoter-TSS (NR_110725)	16.1673	-3.09142	1.03062	-2.99958	0.0027035	0.0270286
chr1.115258853.115262603	chr1	115258854	115262603	+	3' UTR	CSDE1	3' UTR (NM_001242893, exon 18 of 18)	75.7724	-2.24073	0.643302	-3.48317	0.000495517	0.00855714
chr1.115299932.115301702	chr1	115299933	115301702	+	promoter-TSS	CSDE1	promoter-TSS (NM_001242893)	40.4051	-2.49668	0.798336	-3.12736	0.00176384	0.0203066
chr1.116915117.116918044	chr1	116915118	116918044	+	promoter-TSS	ATP1A1	promoter-TSS (NM_001160233)	60.4516	-3.54631	0.705877	-5.02398	5.06116e-07	0.000105204
chr1.11729914.11735110	chr1	11729915	11735110	+	gene body		AluSx1|SINE|Alu	86.3259	-2.26969	0.613634	-3.69877	0.00021665	0.00493648
chr1.1176553.1183422	chr1	1176554	1183422	+	gene body	FAM132A	intron (NM_001014980, intron 1 of 7)	98.8316	-2.3848	0.614537	-3.88065	0.00010418	0.00307497
chr1.11812395.11815076	chr1	11812396	11815076	+	Intergenic		L2|LINE|L2	54.1443	-1.82857	0.662988	-2.75807	0.00581442	0.0451638
chr1.1194866.1196930	chr1	1194867	1196930	+	gene body	UBE2J2	intron (NM_058167, intron 3 of 6)	36.4182	-2.34907	0.730143	-3.21727	0.00129418	0.0165095
chr1.12002374.12006548	chr1	12002375	12006548	+	gene body	PLOD1	intron (NM_000302, intron 1 of 18)	52.9167	-1.95611	0.709925	-2.75537	0.00586261	0.045382
chr1.12067751.12073528	chr1	12067752	12073528	+	gene body		MIR3|SINE|MIR	85.9782	-2.42541	0.647941	-3.74326	0.000181648	0.00438049
chr1.1244483.1246951	chr1	1244484	1246951	+	gene body	PUSL1	intron (NM_153339, intron 5 of 7)	26.4499	-2.27112	0.793564	-2.86193	0.00421073	0.0363763
chr1.1246952.1252096	chr1	1246953	1252096	+	gene body	CPSF3L	intron (NM_017871, intron 8 of 16)	97.0666	-2.13043	0.650268	-3.27623	0.00105204	0.0144071
chr1.1264851.1268313	chr1	1264852	1268313	+	promoter-TSS	TAS1R3	promoter-TSS (NM_152228)	58.6193	-2.26049	0.672789	-3.35989	0.000779746	0.0117263
chr1.1268314.1273789	chr1	1268315	1273789	+	TTS	TAS1R3	TTS (NM_152228)	143.711	-2.83084	0.621997	-4.55122	5.33361e-06	0.000469385
chr1.1283836.1290695	chr1	1283837	1290695	+	TTS	MXRA8	TTS (NM_001282584)	99.4523	-2.30382	0.61539	-3.74368	0.000181345	0.00438049
chr1.1305518.1307767	chr1	1305519	1307767	+	Intergenic		Intergenic	34.9713	-2.14229	0.751473	-2.85079	0.00436111	0.0371078
chr1.1341346.1349206	chr1	1341347	1349206	+	Intergenic		LTR5_Hs|LTR|ERVK	100.685	-2.23661	0.65888	-3.39457	0.000687373	0.0107822
chr1.14024517.14028784	chr1	14024518	14028784	+	promoter-TSS	PRDM2	promoter-TSS (NM_001135610)	30.2169	-2.47513	0.802834	-3.08299	0.00204931	0.0224108
chr1.142626741.142627439	chr1	142626742	142627439	+	Intergenic		L1PA3|LINE|L1	17.1413	3.14137	1.10688	2.83805	0.00453903	0.0380756
chr1.142808355.142809212	chr1	142808356	142809212	+	Intergenic		L1PA5|LINE|L1	31.3649	2.25296	0.809123	2.78444	0.005362	0.042727
chr1.1470691.1473016	chr1	1470692	1473016	+	gene body	TMEM240	intron (NM_001114748, intron 2 of 3)	26.5548	-2.35048	0.815503	-2.88225	0.00394849	0.034812
chr1.147420627.147423559	chr1	147420628	147423559	+	gene body		SVA_D|Other|Other	33.4668	-2.28651	0.765766	-2.98591	0.00282735	0.027767
chr1.1495963.1497412	chr1	1495964	1497412	+	gene body		AluSg|SINE|Alu	29.0155	-2.08196	0.765951	-2.71814	0.00656502	0.0489624
chr1.150206681.150208852	chr1	150206682	150208852	+	promoter-TSS	ANP32E	promoter-TSS (NM_001136479)	34.6209	-2.62849	0.762012	-3.44941	0.000561817	0.00933569
chr1.150528420.150535721	chr1	150528421	150535721	+	TTS	ADAMTSL4	TTS (NM_025008)	91.3373	-2.35185	0.640288	-3.67311	0.000239616	0.00529507
chr1.150551181.150553744	chr1	150551182	150553744	+	promoter-TSS	MCL1	promoter-TSS (NM_182763)	74.4642	-2.65996	0.682608	-3.89675	9.74912e-05	0.0029414
chr1.150946807.150951509	chr1	150946808	150951509	+	Intergenic		AluJb|SINE|Alu	80.7938	-1.85458	0.615573	-3.01277	0.00258873	0.0262995
chr1.151258708.151263780	chr1	151258709	151263780	+	gene body	ZNF687	intron (NM_001304763, intron 4 of 9)	257.037	-2.6875	0.576369	-4.66281	3.11926e-06	0.000340925
chr1.151264746.151268400	chr1	151264747	151268400	+	gene body	PI4KB	exon (NM_001330721, exon 13 of 14)	131.67	-2.87872	0.597456	-4.81829	1.44791e-06	0.000208758
chr1.151429989.151432195	chr1	151429990	151432195	+	gene body		C-rich|Low_complexity|Low_complexity	30.6578	-2.34131	0.76306	-3.06831	0.00215272	0.0232118
chr1.153613440.153615193	chr1	153613441	153615193	+	gene body	CHTOP	intron (NM_001244664, intron 3 of 3)	26.6494	-2.78591	0.816412	-3.41238	0.000643974	0.0102902
chr1.153616963.153618371	chr1	153616964	153618371	+	gene body	CHTOP	exon (NM_015607, exon 6 of 6)	22.1081	-3.40384	0.905335	-3.75976	0.000170075	0.00422388
chr1.153637447.153640615	chr1	153637448	153640615	+	gene body		AluJb|SINE|Alu	24.1723	-2.51196	0.838241	-2.99671	0.00272913	0.0272142
chr1.153640616.153643718	chr1	153640617	153643718	+	gene body		AluSx|SINE|Alu	46.8846	-2.75943	0.716524	-3.85114	0.000117571	0.00331292
chr1.153773408.153776667	chr1	153773409	153776667	+	Intergenic		Intergenic	58.8668	-2.63843	0.66159	-3.98802	6.66279e-05	0.00232503
chr1.153904952.153907787	chr1	153904953	153907787	+	gene body	DENND4B	intron (NM_014856, intron 19 of 27)	37.6776	-2.2008	0.717295	-3.06819	0.00215358	0.0232118
chr1.153913212.153917399	chr1	153913213	153917399	+	gene body	DENND4B	intron (NM_014856, intron 3 of 27)	66.2445	-2.0444	0.634497	-3.22208	0.00127264	0.0163332
chr1.153945091.153950254	chr1	153945092	153950254	+	TTS	CREB3L4	TTS (NR_045658)	128.276	-2.76261	0.612137	-4.51305	6.39006e-06	0.000508235
chr1.153960554.153963821	chr1	153960555	153963821	+	Intergenic		AluSp|SINE|Alu	88.7091	-1.91369	0.639738	-2.99137	0.00277731	0.0274516
chr1.154193633.154194736	chr1	154193634	154194736	+	promoter-TSS	C1orf43	promoter-TSS (NM_001297723)	17.9917	-2.86767	0.931689	-3.07792	0.0020845	0.022681
chr1.154233908.154235440	chr1	154233909	154235440	+	gene body	UBAP2L	intron (NM_001287816, intron 24 of 26)	14.8387	-3.4986	1.11148	-3.1477	0.00164561	0.0193768
chr1.154295991.154300800	chr1	154295992	154300800	+	TTS	AQP10	TTS (NM_080429)	43.6917	-2.17782	0.691295	-3.15034	0.0016308	0.0192794
chr1.154529682.154531831	chr1	154529683	154531831	+	gene body	UBE2Q1	exon (NM_017582, exon 1 of 13)	33.5303	-2.25202	0.77835	-2.89333	0.00381186	0.0340505
chr1.154916142.154918743	chr1	154916143	154918743	+	3' UTR	PBXIP1	3' UTR (NM_020524, exon 11 of 11)	29.6307	-2.12006	0.761275	-2.78488	0.00535472	0.0427092
chr1.155154579.155159464	chr1	155154580	155159464	+	non-coding	TRIM46	non-coding (NR_046329, exon 12 of 12)	199.242	-2.74042	0.582053	-4.70819	2.49927e-06	0.000300285
chr1.155160492.155163050	chr1	155160493	155163050	+	gene body	MUC1	exon (NM_001204286, exon 2 of 9)	29.6708	-3.19569	0.875802	-3.64888	0.000263389	0.00559507
chr1.155163051.155165025	chr1	155163052	155165025	+	promoter-TSS	MIR92B	promoter-TSS (NR_030281)	41.3485	-2.12998	0.700353	-3.04129	0.00235566	0.0246874
chr1.155165606.155178221	chr1	155165607	155178221	+	gene body	THBS3	intron (NR_045553, intron 8 of 21)	241.683	-2.21654	0.557548	-3.97551	7.02286e-05	0.00238904
chr1.155203511.155206210	chr1	155203512	155206210	+	gene body	GBA	exon (NM_000157, exon 11 of 11)	20.3059	-2.73495	0.879724	-3.10887	0.00187803	0.021098
chr1.155293940.155297696	chr1	155293941	155297696	+	gene body		L2|LINE|L2	107.265	-2.77006	0.618451	-4.47903	7.49839e-06	0.000567099
chr1.155531460.155533520	chr1	155531461	155533520	+	5' UTR	ASH1L	5' UTR (NM_018489, exon 1 of 28)	44.7856	-2.42447	0.739953	-3.27652	0.00105096	0.0144048
chr1.155657378.155659358	chr1	155657379	155659358	+	promoter-TSS	YY1AP1	promoter-TSS (NM_001198903)	50.6415	-2.21802	0.724711	-3.06055	0.00220929	0.0236234
chr1.155779292.155781230	chr1	155779293	155781230	+	gene body		AluY|SINE|Alu	20.8112	-3.5212	1.07481	-3.27612	0.00105245	0.0144071
chr1.155880082.155882836	chr1	155880083	155882836	+	promoter-TSS	RIT1	promoter-TSS (NM_001256821)	37.6827	-2.02294	0.714126	-2.83275	0.00461495	0.0385133
chr1.155903674.155908225	chr1	155903675	155908225	+	Intergenic		L1MB7|LINE|L1	79.2377	-2.11989	0.625318	-3.39009	0.000698684	0.0108891
chr1.155910800.155912809	chr1	155910801	155912809	+	gene body	RXFP4	exon (NM_181885, exon 1 of 1)	72.3928	-2.11321	0.63205	-3.34341	0.000827541	0.0122173
chr1.155938339.155942479	chr1	155938340	155942479	+	gene body	ARHGEF2	intron (NM_001350112, intron 1 of 21)	51.0605	-2.01709	0.707467	-2.85115	0.00435615	0.0370931
chr1.156185752.156187675	chr1	156185753	156187675	+	gene body		L1PA2|LINE|L1	67.0577	-2.45968	0.656748	-3.74525	0.000180216	0.00437397
chr1.156210007.156213196	chr1	156210008	156213196	+	promoter-TSS	BGLAP	promoter-TSS (NM_199173)	65.9171	-2.59414	0.652724	-3.97434	7.05758e-05	0.00239151
chr1.156213197.156216307	chr1	156213198	156216307	+	gene body	PAQR6	intron (NM_001272113, intron 3 of 4)	39.916	-2.70484	0.738822	-3.66102	0.000251217	0.00543238
chr1.156216308.156218478	chr1	156216309	156218478	+	5' UTR	PAQR6	5' UTR (NM_001272105, exon 2 of 9)	91.4478	-2.17538	0.653754	-3.32752	0.000876217	0.0127252
chr1.156218987.156221631	chr1	156218988	156221631	+	3' UTR	SMG5	3' UTR (NM_001323614, exon 21 of 21)	51.3525	-2.73622	0.699619	-3.91102	9.19075e-05	0.00283608
chr1.156461503.156465119	chr1	156461504	156465119	+	gene body	MEF2D	intron (NM_005920, intron 1 of 11)	59.2082	-1.89222	0.681499	-2.77655	0.00549389	0.0434104
chr1.156534483.156537574	chr1	156534484	156537574	+	gene body	IQGAP3	intron (NM_178229, intron 3 of 37)	28.5744	-2.5882	0.784705	-3.29831	0.000972701	0.0136751
chr1.156559483.156562659	chr1	156559484	156562659	+	promoter-TSS	APOA1BP	promoter-TSS (NM_144772)	87.3496	-2.0316	0.705569	-2.87938	0.00398453	0.0350106
chr1.156566006.156568958	chr1	156566007	156568958	+	gene body		MIR3|SINE|MIR	56.0783	-2.44587	0.696867	-3.50981	0.000448429	0.00796997
chr1.156717851.156720468	chr1	156717852	156720468	+	gene body	HDGF	intron (NM_001319186, intron 1 of 5)	36.4575	-2.15736	0.733346	-2.9418	0.00326308	0.030626
chr1.156774291.156777023	chr1	156774292	156777023	+	TTS	SH2D2A	TTS (NM_001161442)	39.8428	-2.85262	0.816089	-3.49547	0.000473222	0.00831623
chr1.156782635.156787336	chr1	156782636	156787336	+	promoter-TSS	NTRK1	promoter-TSS (NM_001007792)	52.7172	-2.53969	0.769133	-3.30202	0.000959925	0.013563
chr1.156899282.156903176	chr1	156899283	156903176	+	gene body	LRRC71	intron (NM_144702, intron 12 of 14)	52.6621	-2.28824	0.699666	-3.27047	0.00107367	0.0146211
chr1.15753462.15758105	chr1	15753463	15758105	+	3' UTR	EFHD2	3' UTR (NM_024329, exon 4 of 4)	119.093	-1.76877	0.585207	-3.02246	0.00250726	0.0257194
chr1.159886142.159890383	chr1	159886143	159890383	+	3' UTR	TAGLN2	3' UTR (NM_003564, exon 5 of 5)	119.062	-2.76063	0.60422	-4.56892	4.90238e-06	0.000442229
chr1.159893558.159897227	chr1	159893559	159897227	+	promoter-TSS	TAGLN2	promoter-TSS (NM_003564)	90.5401	-2.32488	0.618255	-3.76039	0.000169646	0.00422388
chr1.160179367.160181390	chr1	160179368	160181390	+	gene body	PEA15	intron (NM_001297576, intron 3 of 5)	35.3173	-3.35192	0.81854	-4.09499	4.22178e-05	0.00170288
chr1.16059849.16062846	chr1	16059850	16062846	+	TTS	PLEKHM2	TTS (NM_015164)	43.6293	-2.21861	0.706641	-3.13965	0.00169149	0.0196995
chr1.160953723.160954703	chr1	160953724	160954703	+	Intergenic		(TA)n|Simple_repeat|Simple_repeat	17.1721	-4.07536	1.2976	-3.14069	0.00168553	0.0196792
chr1.161084772.161089567	chr1	161084773	161089567	+	promoter-TSS	NIT1	promoter-TSS (NM_001185092)	79.2938	-2.34693	0.649507	-3.6134	0.000302212	0.00612392
chr1.161128512.161131271	chr1	161128513	161131271	+	gene body	USP21	intron (NM_001319847, intron 1 of 12)	62.1062	-2.78409	0.662379	-4.20317	2.63201e-05	0.00123174
chr1.16173220.16175424	chr1	16173221	16175424	+	5' UTR	SPEN	5' UTR (NM_015001, exon 1 of 15)	26.4004	-2.53204	0.85889	-2.94803	0.00319803	0.0302163
chr1.16267461.16269751	chr1	16267462	16269751	+	gene body	ZBTB17	exon (NM_001287604, exon 16 of 16)	47.9567	-2.28979	0.679773	-3.36846	0.000755893	0.0115003
chr1.16269752.16273588	chr1	16269753	16273588	+	gene body	ZBTB17	exon (NM_001287604, exon 7 of 16)	110.859	-2.68778	0.606513	-4.43153	9.35668e-06	0.000641747
chr1.16275908.16278062	chr1	16275909	16278062	+	gene body	ZBTB17	intron (NM_001287603, intron 2 of 15)	37.2636	-2.44763	0.728373	-3.3604	0.000778284	0.0117199
chr1.16297841.16304092	chr1	16297842	16304092	+	gene body		AluJo|SINE|Alu	75.0066	-2.09109	0.653309	-3.20076	0.00137065	0.017142
chr1.165796566.165798583	chr1	165796567	165798583	+	gene body		CpG	35.2533	-2.03472	0.720235	-2.82508	0.0047269	0.0391582
chr1.167190125.167192228	chr1	167190126	167192228	+	gene body		CpG	30.7955	-3.01133	0.834538	-3.60839	0.000308107	0.00621016
chr1.16722549.16726149	chr1	16722550	16726149	+	TTS	SPATA21	TTS (NM_001353349)	78.4563	-2.3826	0.632844	-3.76491	0.000166612	0.00418248
chr1.1683612.1687878	chr1	1683613	1687878	+	gene body	NADK	exon (NM_001198995, exon 7 of 10)	62.964	-2.30525	0.71143	-3.24031	0.00119402	0.0157354
chr1.169323917.169325224	chr1	169323918	169325224	+	gene body		(TA)n|Simple_repeat|Simple_repeat	15.8354	-4.39732	1.37445	-3.19933	0.00137745	0.01719
chr1.170499788.170502106	chr1	170499789	170502106	+	promoter-TSS	GORAB	promoter-TSS (NM_001320252)	29.4891	-2.36074	0.823453	-2.86688	0.00414545	0.035996
chr1.1709349.1711706	chr1	1709350	1711706	+	promoter-TSS	NADK	promoter-TSS (NM_023018)	23.3002	-2.8208	0.854867	-3.29969	0.000967927	0.0136277
chr1.171529599.171532447	chr1	171529600	171532447	+	gene body		L2a|LINE|L2	25.7566	-2.40186	0.8302	-2.89311	0.00381447	0.0340541
chr1.173989053.173992274	chr1	173989054	173992274	+	Intergenic		Intergenic	46.0522	-2.48408	0.705017	-3.52343	0.000425993	0.00770518
chr1.17730583.17733649	chr1	17730584	17733649	+	Intergenic		AluSg|SINE|Alu	52.9117	-2.5229	0.715471	-3.52621	0.000421547	0.0076666
chr1.17734230.17740817	chr1	17734231	17740817	+	gene body	RCC2	intron (NM_018715, intron 11 of 12)	131.319	-2.90577	0.624127	-4.65573	3.22829e-06	0.000346143
chr1.17751755.17754949	chr1	17751756	17754949	+	gene body		AluSz|SINE|Alu	77.3424	-3.00554	0.698776	-4.30116	1.69909e-05	0.000936924
chr1.17763619.17766513	chr1	17763620	17766513	+	promoter-TSS	RCC2	promoter-TSS (NM_001136204)	106.787	-4.19851	0.658328	-6.37754	1.7995e-10	8.7101e-07
chr1.178693093.178695239	chr1	178693094	178695239	+	promoter-TSS	RALGPS2	promoter-TSS (NM_152663)	14.9954	-2.98211	0.998902	-2.98538	0.00283222	0.0277907
chr1.179006251.179011143	chr1	179006252	179011143	+	gene body	FAM20B	intron (NM_001324311, intron 1 of 7)	79.0679	-2.59793	0.638577	-4.06831	4.73554e-05	0.00184281
chr1.180159935.180165649	chr1	180159936	180165649	+	gene body		L2a|LINE|L2	54.5055	-1.89666	0.658828	-2.87883	0.00399153	0.0350183
chr1.180239145.180241691	chr1	180239146	180241691	+	non-coding	RP5-1180C10.2	non-coding (NR_037642, exon 5 of 5)	39.5332	-2.76339	0.751881	-3.6753	0.000237565	0.00526435
chr1.1802455.1804308	chr1	1802456	1804308	+	gene body		L2|LINE|L2	40.8638	-2.29812	0.710671	-3.23373	0.00122185	0.0159107
chr1.180902808.180911691	chr1	180902809	180911691	+	gene body	KIAA1614	intron (NM_020950, intron 5 of 8)	94.8377	-1.73771	0.611552	-2.84148	0.00449048	0.0377898
chr1.181057524.181059661	chr1	181057525	181059661	+	gene body	IER5	exon (NM_016545, exon 1 of 1)	46.681	-2.43982	0.725043	-3.36507	0.000765247	0.0115953
chr1.181094314.181096707	chr1	181094315	181096707	+	Intergenic		MIRb|SINE|MIR	27.4315	2.77813	0.89334	3.10982	0.00187199	0.0210658
chr1.1820952.1824123	chr1	1820953	1824123	+	promoter-TSS	GNB1	promoter-TSS (NM_002074)	82.903	-3.49368	0.690738	-5.05789	4.23916e-07	9.44941e-05
chr1.182359041.182361893	chr1	182359042	182361893	+	promoter-TSS	GLUL	promoter-TSS (NM_001033056)	84.1794	-2.39597	0.648572	-3.69423	0.000220555	0.00498191
chr1.182808190.182809286	chr1	182808191	182809286	+	promoter-TSS	DHX9-AS1	promoter-TSS (NR_148933)	29.7215	-3.10378	0.804907	-3.85607	0.000115224	0.00328069
chr1.182856147.182857248	chr1	182856148	182857248	+	non-coding	DHX9	non-coding (NR_033302, exon 29 of 29)	22.5094	-2.51111	0.847727	-2.96217	0.00305478	0.0293542
chr1.183439047.183443250	chr1	183439048	183443250	+	promoter-TSS	SMG7	promoter-TSS (NM_173156)	83.9084	-2.6388	0.658397	-4.00792	6.12551e-05	0.00220557
chr1.184722468.184723624	chr1	184722469	184723624	+	gene body	EDEM3	intron (NM_025191, intron 1 of 19)	18.5597	-3.57805	0.991725	-3.6079	0.000308682	0.00621436
chr1.185284680.185286118	chr1	185284681	185286118	+	gene body		CpG	55.377	-2.86419	0.719095	-3.98304	6.80388e-05	0.00234516
chr1.185973934.185975513	chr1	185973935	185975513	+	gene body	HMCN1	intron (NM_031935, intron 29 of 106)	25.7256	-2.97244	1.0451	-2.84418	0.00445266	0.0376222
chr1.186275412.186278440	chr1	186275413	186278440	+	gene body	PRG4	exon (NM_001303232, exon 6 of 12)	26.3148	-2.17496	0.7989	-2.72245	0.00648007	0.0485962
chr1.189531118.189532609	chr1	189531119	189532609	+	Intergenic		(TATAA)n|Simple_repeat|Simple_repeat	19.5324	-3.40213	1.19692	-2.8424	0.00447754	0.037729
chr1.193129872.193130594	chr1	193129873	193130594	+	gene body	CDC73	intron (NM_024529, intron 10 of 16)	16.2908	-3.9808	1.26557	-3.14546	0.00165828	0.0194684
chr1.19395611.19401093	chr1	19395612	19401093	+	Intergenic		MIRb|SINE|MIR	78.6214	-2.48806	0.708749	-3.5105	0.000447273	0.0079593
chr1.19413957.19416163	chr1	19413958	19416163	+	gene body	UBR4	intron (NM_020765, intron 98 of 105)	31.7137	-2.64974	0.794981	-3.33308	0.000858908	0.012533
chr1.19434574.19439533	chr1	19434575	19439533	+	gene body	UBR4	intron (NM_020765, intron 79 of 105)	50.3788	-1.91575	0.663252	-2.88842	0.00387178	0.0343593
chr1.19579515.19581351	chr1	19579516	19581351	+	gene body	MRTO4	intron (NM_016183, intron 1 of 7)	18.1054	-2.41007	0.887817	-2.7146	0.00663553	0.0493088
chr1.19581960.19584573	chr1	19581961	19584573	+	gene body	MRTO4	intron (NM_016183, intron 3 of 7)	35.1618	-2.2918	0.738963	-3.10137	0.00192625	0.0214829
chr1.19586841.19588655	chr1	19586842	19588655	+	Intergenic		AluJb|SINE|Alu	84.2036	-2.96652	0.665962	-4.4545	8.409e-06	0.000603093
chr1.19655085.19660143	chr1	19655086	19660143	+	gene body		AluSx1|SINE|Alu	152.648	-2.19155	0.616551	-3.55453	0.000378657	0.00714744
chr1.19663049.19665357	chr1	19663050	19665357	+	Intergenic		Intergenic	49.3356	-2.00581	0.680233	-2.94871	0.00319101	0.0301836
chr1.19666592.19669989	chr1	19666593	19669989	+	gene body	CAPZB	intron (NM_001206541, intron 8 of 8)	29.8627	-2.66697	0.812503	-3.28241	0.00102923	0.0142104
chr1.19810352.19813214	chr1	19810353	19813214	+	promoter-TSS	CAPZB	promoter-TSS (NM_001282162)	33.5944	-2.14025	0.751682	-2.84728	0.00440945	0.0373877
chr1.198884781.198887036	chr1	198884782	198887036	+	gene body	MIR181A1HG	intron (NR_040073, intron 1 of 2)	17.1908	-2.96278	1.06831	-2.77334	0.00554848	0.0437093
chr1.19923111.19924680	chr1	19923112	19924680	+	promoter-TSS	MICOS10-DT	promoter-TSS (NR_135054)	32.6071	-2.62705	0.7558	-3.47585	0.000509241	0.0087054
chr1.200377027.200380170	chr1	200377028	200380170	+	gene body	ZNF281	exon (NM_012482, exon 2 of 2)	62.5216	-2.38826	0.788584	-3.02853	0.00245743	0.0253504
chr1.201460861.201463328	chr1	201460862	201463328	+	gene body	CSRP1	intron (NM_004078, intron 2 of 5)	21.1216	-3.13437	0.890167	-3.5211	0.000429765	0.00775775
chr1.201840678.201844844	chr1	201840679	201844844	+	gene body		AluSp|SINE|Alu	71.0857	-2.19603	0.711888	-3.08479	0.00203695	0.0223208
chr1.202111888.202114955	chr1	202111889	202114955	+	gene body		CpG	46.3867	-2.86951	0.774538	-3.7048	0.00021156	0.00486004
chr1.202118622.202122246	chr1	202118623	202122246	+	gene body		L2c|LINE|L2	111.94	-2.57924	0.598929	-4.30642	1.65921e-05	0.000926151
chr1.202127249.202130204	chr1	202127250	202130204	+	promoter-TSS	PTPN7	promoter-TSS (NM_001364878)	53.753	-2.57683	0.687969	-3.74556	0.000179988	0.00437397
chr1.202994066.202997310	chr1	202994067	202997310	+	promoter-TSS	PPFIA4	promoter-TSS (NM_001304332)	42.3981	-2.29895	0.697428	-3.29633	0.000979564	0.0137317
chr1.203762690.203765854	chr1	203762691	203765854	+	promoter-TSS	ZC3H11A	promoter-TSS (NM_001350265)	26.9595	-2.12953	0.773265	-2.75395	0.00588809	0.0455221
chr1.203827457.203831437	chr1	203827458	203831437	+	Intergenic		MIRb|SINE|MIR	81.977	-2.61189	0.628683	-4.15455	3.25932e-05	0.00143232
chr1.20522215.20524428	chr1	20522216	20524428	+	TTS	UBXN10	TTS (NM_152376)	27.5647	-2.17108	0.772728	-2.80963	0.00495979	0.040552
chr1.205599935.205601454	chr1	205599936	205601454	+	gene body		CpG	34.6635	-2.19714	0.728459	-3.01614	0.00256014	0.0260848
chr1.205718003.205720004	chr1	205718004	205720004	+	gene body		CpG	73.5188	-4.19231	0.709303	-5.91047	3.41136e-09	5.3296e-06
chr1.206756787.206761903	chr1	206756788	206761903	+	gene body	RASSF5	intron (NM_182665, intron 4 of 4)	52.6908	-2.38629	0.698301	-3.41728	0.000632513	0.0101763
chr1.206906203.206908790	chr1	206906204	206908790	+	3' UTR	MAPKAPK2	3' UTR (NM_004759, exon 10 of 10)	23.2025	-2.45403	0.832745	-2.94692	0.00320958	0.0303085
chr1.211431321.211434484	chr1	211431322	211434484	+	promoter-TSS	RCOR3	promoter-TSS (NM_018254)	38.7263	-2.29263	0.781033	-2.93539	0.00333131	0.0310265
chr1.2118329.2120603	chr1	2118330	2120603	+	gene body		L1MC1|LINE|L1	30.127	-2.16119	0.74869	-2.88663	0.0038939	0.0345013
chr1.212457734.212460295	chr1	212457735	212460295	+	promoter-TSS	LINC02608	promoter-TSS (NR_125984)	52.9514	-2.43493	0.741023	-3.28591	0.00101654	0.01411
chr1.212897444.212901166	chr1	212897445	212901166	+	TTS	NSL1	TTS (NM_001297737)	24.2869	-2.3193	0.802836	-2.88889	0.00386609	0.0343267
chr1.214453549.214455998	chr1	214453550	214455998	+	gene body		CpG	22.4083	-3.22338	0.89933	-3.5842	0.000338111	0.00664494
chr1.214779897.214782916	chr1	214779898	214782916	+	gene body	CENPF	intron (NM_016343, intron 1 of 19)	44.3214	-3.11609	0.747306	-4.16976	3.04921e-05	0.00136658
chr1.21506238.21507407	chr1	21506239	21507407	+	Intergenic		AluSz|SINE|Alu	25.1043	-3.78583	1.12823	-3.35555	0.000792076	0.0118657
chr1.215739998.215742143	chr1	215739999	215742143	+	gene body	KCTD3	exon (NM_001319294, exon 1 of 18)	24.7625	-2.92263	0.8344	-3.50267	0.00046062	0.0081285
chr1.2158045.2163631	chr1	2158046	2163631	+	gene body	SKI	exon (NM_003036, exon 1 of 7)	86.4822	-2.44685	0.725799	-3.37125	0.000748283	0.0114153
chr1.220133112.220134555	chr1	220133113	220134555	+	Intergenic		(TA)n|Simple_repeat|Simple_repeat	20.0001	-5.34452	1.5155	-3.52657	0.000420984	0.00766529
chr1.22171050.22175971	chr1	22171051	22175971	+	gene body		MIR|SINE|MIR	52.9073	-1.95828	0.66562	-2.94205	0.0032605	0.0306187
chr1.221911369.221916865	chr1	221911370	221916865	+	gene body	DUSP10	intron (NM_007207, intron 1 of 3)	92.0297	-2.85094	0.718653	-3.96706	7.27641e-05	0.0024195
chr1.22378591.22379983	chr1	22378592	22379983	+	promoter-TSS	CDC42	promoter-TSS (NM_044472)	49.0932	-2.85183	0.696802	-4.09275	4.26292e-05	0.0017154
chr1.224620753.224623131	chr1	224620754	224623131	+	promoter-TSS		promoter-TSS (NR_136288)	52.1124	-1.88794	0.675917	-2.79316	0.00521959	0.0420074
chr1.225590345.225591801	chr1	225590346	225591801	+	gene body	LBR	exon (NM_002296, exon 14 of 14)	16.1123	-2.8644	1.01037	-2.83499	0.00458275	0.0383479
chr1.226031396.226034444	chr1	226031397	226034444	+	TTS	TMEM63A	TTS (NM_014698)	50.4638	-2.37645	0.704599	-3.37277	0.000744163	0.0113729
chr1.226248769.226250193	chr1	226248770	226250193	+	promoter-TSS	H3F3AP4	promoter-TSS (NR_002315)	19.4441	-3.38313	0.984932	-3.43489	0.000592792	0.00969821
chr1.226256399.226258852	chr1	226256400	226258852	+	gene body	H3F3A	intron (NM_002107, intron 3 of 3)	67.8307	-2.6576	0.704201	-3.77392	0.0001607	0.00407547
chr1.226566635.226570878	chr1	226566636	226570878	+	gene body	PARP1	intron (NM_001618, intron 9 of 22)	35.9603	-2.39012	0.791956	-3.018	0.00254447	0.0259596
chr1.226577379.226579333	chr1	226577380	226579333	+	gene body	PARP1	intron (NM_001618, intron 3 of 22)	27.2669	-2.95761	0.809806	-3.65224	0.000259961	0.00554848
chr1.226595175.226596643	chr1	226595176	226596643	+	promoter-TSS	PARP1	promoter-TSS (NM_001618)	23.8897	-3.00934	0.846249	-3.55609	0.000376415	0.00713202
chr1.227163253.227170897	chr1	227163254	227170897	+	gene body	ADCK3	intron (NM_020247, intron 5 of 14)	216.766	-3.14297	0.572166	-5.49312	3.94899e-08	2.33973e-05
chr1.227170955.227174858	chr1	227170956	227174858	+	gene body	ADCK3	intron (NM_020247, intron 13 of 14)	156.533	-3.50294	0.598947	-5.8485	4.96039e-09	5.42155e-06
chr1.227915832.227923812	chr1	227915833	227923812	+	3' UTR	JMJD4	3' UTR (NM_023007, exon 6 of 6)	413.704	-2.32154	0.572792	-4.05302	5.056e-05	0.00194226
chr1.227972571.227976642	chr1	227972572	227976642	+	Intergenic		CpG	36.4848	-2.01463	0.728778	-2.76439	0.00570298	0.0445534
chr1.228266314.228272267	chr1	228266315	228272267	+	Intergenic		Intergenic	156.185	-3.22772	0.666071	-4.84591	1.26035e-06	0.00019084
chr1.228276332.228278476	chr1	228276333	228278476	+	gene body	ARF1	intron (NM_001024227, intron 1 of 4)	55.7692	-3.12521	0.692872	-4.51052	6.46692e-06	0.000510558
chr1.228285933.228292377	chr1	228285934	228292377	+	gene body	C1orf35	exon (NM_024319, exon 7 of 8)	149.217	-2.67564	0.591427	-4.52404	6.06712e-06	0.00050335
chr1.228333131.228337024	chr1	228333132	228337024	+	gene body	GUK1	intron (NM_001242839, intron 4 of 7)	57.4849	-2.09591	0.692448	-3.02682	0.00247144	0.0254612
chr1.228337025.228339329	chr1	228337026	228339329	+	gene body	GJC2	intron (NM_020435, intron 1 of 1)	54.5536	-2.06025	0.659855	-3.12227	0.00179461	0.0205491
chr1.228352080.228354839	chr1	228352081	228354839	+	promoter-TSS	IBA57-AS1	promoter-TSS (NR_103539)	64.557	-2.21422	0.644305	-3.4366	0.000589074	0.0096528
chr1.228579825.228581686	chr1	228579826	228581686	+	TTS	TRIM11	TTS (NM_145214)	35.011	-2.92461	0.814118	-3.59237	0.000327687	0.0064966
chr1.228581687.228587368	chr1	228581688	228587368	+	TTS	MIR6742	TTS (NR_106800)	152.969	-2.73925	0.590199	-4.64123	3.46345e-06	0.000361073
chr1.228587795.228590822	chr1	228587796	228590822	+	gene body	TRIM11	intron (NM_145214, intron 2 of 5)	68.6524	-2.31633	0.647515	-3.57726	0.000347213	0.00675565
chr1.228592587.228595199	chr1	228592588	228595199	+	gene body	TRIM11	exon (NM_145214, exon 1 of 6)	30.0752	-2.38058	0.800126	-2.97525	0.00292748	0.0284862
chr1.229428382.229431956	chr1	229428383	229431956	+	gene body	RAB4A	intron (NR_073545, intron 3 of 7)	71.6386	-2.47219	0.648496	-3.8122	0.000137736	0.00369498
chr1.230209418.230221255	chr1	230209419	230221255	+	gene body	GALNT2	intron (NM_004481, intron 1 of 15)	141.215	-2.33679	0.637638	-3.66477	0.000247564	0.00539072
chr1.230421539.230424917	chr1	230421540	230424917	+	Intergenic		AluJr|SINE|Alu	95.1473	-3.41721	0.633748	-5.39207	6.96513e-08	3.02554e-05
chr1.231003688.231005404	chr1	231003689	231005404	+	promoter-TSS	C1orf198	promoter-TSS (NM_032800)	21.4399	-2.98631	0.883399	-3.38047	0.000723614	0.0111393
chr1.231113539.231115401	chr1	231113540	231115401	+	promoter-TSS	ARV1	promoter-TSS (NR_144538)	26.0359	-2.6485	0.818757	-3.23478	0.00121734	0.0158761
chr1.2322162.2324376	chr1	2322163	2324376	+	promoter-TSS	MORN1	promoter-TSS (NM_024848)	43.5086	-2.52066	0.708231	-3.55909	0.000372145	0.00707974
chr1.23344539.23348201	chr1	23344540	23348201	+	gene body	KDM1A	exon (NM_015013, exon 1 of 19)	32.9731	-2.54163	0.78302	-3.24594	0.00117065	0.015527
chr1.2336003.2342333	chr1	2336004	2342333	+	gene body	PEX10	intron (NM_153818, intron 3 of 5)	168	-2.5707	0.575475	-4.46708	7.92928e-06	0.000586594
chr1.23412801.23415522	chr1	23412802	23415522	+	3' UTR	LUZP1	3' UTR (NM_033631, exon 5 of 5)	34.5359	-2.61879	0.798618	-3.27915	0.00104121	0.0143349
chr1.2342334.2346091	chr1	2342335	2346091	+	promoter-TSS	PEX10	promoter-TSS (NM_002617)	41.0227	-1.96384	0.69676	-2.81853	0.00482445	0.0397138
chr1.234613425.234615568	chr1	234613426	234615568	+	gene body	TARBP1	exon (NM_005646, exon 1 of 30)	32.8795	-2.29497	0.769667	-2.98176	0.00286593	0.0280484
chr1.234743848.234746463	chr1	234743849	234746463	+	gene body	IRF2BP2	exon (NM_182972, exon 1 of 2)	105.214	-3.86219	0.682032	-5.66276	1.48954e-08	1.24824e-05
chr1.235272673.235274710	chr1	235272674	235274710	+	3' UTR	TOMM20	3' UTR (NM_014765, exon 5 of 5)	54.5287	-3.54177	0.710495	-4.98493	6.19832e-07	0.000117325
chr1.23636898.23638661	chr1	23636899	23638661	+	gene body	HNRNPR	exon (NM_001297621, exon 8 of 9)	47.9821	-3.2447	0.728225	-4.45563	8.36463e-06	0.000603034
chr1.236710218.236711335	chr1	236710219	236711335	+	gene body	LGALS8	intron (NM_006499, intron 11 of 11)	24.3952	-2.79161	0.865227	-3.22645	0.00125335	0.0161837
chr1.237063585.237065022	chr1	237063586	237065022	+	3' UTR	MTR	3' UTR (NM_000254, exon 33 of 33)	17.5978	-2.50539	0.910573	-2.75144	0.00593339	0.0457727
chr1.23852827.23856318	chr1	23852828	23856318	+	non-coding		non-coding (NR_110799, exon 3 of 3)	30.7802	-2.25996	0.793146	-2.84935	0.0043808	0.0372472
chr1.24018479.24019799	chr1	24018480	24019799	+	gene body	RPL11	exon (NM_000975, exon 2 of 6)	16.5957	-2.7201	0.983507	-2.76571	0.00567988	0.0444429
chr1.24121910.24126549	chr1	24121911	24126549	+	gene body	GALE	exon (NM_000403, exon 6 of 12)	64.4274	-1.98875	0.638745	-3.11353	0.00184864	0.0209414
chr1.2427380.2432964	chr1	2427381	2432964	+	gene body	PLCH2	intron (NM_014638, intron 17 of 21)	53.9785	-1.83514	0.669147	-2.74251	0.00609714	0.0466841
chr1.24285442.24287860	chr1	24285443	24287860	+	gene body		CpG	102.615	-2.83629	0.684208	-4.14536	3.39284e-05	0.00147319
chr1.24306203.24308527	chr1	24306204	24308527	+	promoter-TSS	SRSF10	promoter-TSS (NR_034035)	58.3537	-1.84908	0.643681	-2.87267	0.00407024	0.0355249
chr1.2436910.2439873	chr1	2436911	2439873	+	Intergenic		Intergenic	39.5501	-2.11722	0.701389	-3.01861	0.00253938	0.0259429
chr1.2439874.2445815	chr1	2439875	2445815	+	gene body	PANK4	intron (NM_018216, intron 14 of 18)	76.6535	-2.66543	0.707814	-3.76573	0.000166064	0.00417713
chr1.2447223.2450362	chr1	2447224	2450362	+	gene body	PANK4	intron (NM_018216, intron 9 of 18)	59.7552	-2.07134	0.645093	-3.21092	0.00132309	0.0167796
chr1.244997783.244999984	chr1	244997784	244999984	+	promoter-TSS	COX20	promoter-TSS (NM_198076)	46.029	-2.65847	0.733385	-3.62493	0.000289043	0.0059678
chr1.245026186.245029041	chr1	245026187	245029041	+	5' UTR	HNRNPU	5' UTR (NM_031844, exon 1 of 14)	173.06	-3.90939	0.601179	-6.50287	7.88044e-11	5.3401e-07
chr1.2450975.2457142	chr1	2450976	2457142	+	gene body	PANK4	intron (NM_018216, intron 1 of 18)	80.3443	-1.87727	0.640658	-2.93022	0.00338725	0.0313632
chr1.245132328.245134905	chr1	245132329	245134905	+	promoter-TSS	EFCAB2	promoter-TSS (NR_026587)	43.3144	-2.89346	0.855669	-3.38152	0.000720855	0.011122
chr1.247094207.247097972	chr1	247094208	247097972	+	promoter-TSS	AHCTF1	promoter-TSS (NM_001323342)	67.0339	-1.79014	0.635125	-2.81856	0.00482391	0.0397138
chr1.247493596.247496603	chr1	247493597	247496603	+	promoter-TSS	ZNF496	promoter-TSS (NM_001329733)	38.6957	-2.65134	0.765536	-3.46338	0.000533436	0.00897858
chr1.247497213.247498384	chr1	247497214	247498384	+	Intergenic		Intergenic	17.3662	-2.63979	0.927364	-2.84655	0.00441963	0.037449
chr1.247498385.247500582	chr1	247498386	247500582	+	Intergenic		MLT2D|LTR|ERVL	41.8922	-2.64698	0.734456	-3.604	0.000313357	0.00627862
chr1.24967848.24970782	chr1	24967849	24970782	+	promoter-TSS	SRRM1	promoter-TSS (NR_159380)	55.1793	-2.78051	0.721752	-3.85244	0.000116944	0.00331158
chr1.25544191.25545986	chr1	25544192	25545986	+	Intergenic		L1MEc|LINE|L1	28.3463	-2.57673	0.782366	-3.29351	0.000989462	0.0138291
chr1.26147600.26149829	chr1	26147601	26149829	+	non-coding		non-coding (NR_024498, exon 1 of 1)	41.089	-1.96303	0.709326	-2.76745	0.00564963	0.0442796
chr1.26153527.26156440	chr1	26153528	26156440	+	gene body		AluSx|SINE|Alu	37.8673	-2.71766	0.818179	-3.3216	0.000895023	0.0129098
chr1.26231766.26233739	chr1	26231767	26233739	+	promoter-TSS	STMN1	promoter-TSS (NM_203401)	94.6424	-3.87186	0.698402	-5.54389	2.95821e-08	2.0046e-05
chr1.26606181.26609835	chr1	26606182	26609835	+	TTS	UBXN11	TTS (NM_001077262)	236.968	-1.96673	0.608656	-3.23127	0.0012324	0.0159848
chr1.26797249.26800118	chr1	26797250	26800118	+	promoter-TSS	HMGN2	promoter-TSS (NM_005517)	48.7775	-1.82334	0.665443	-2.74005	0.00614306	0.0469149
chr1.26901223.26902929	chr1	26901224	26902929	+	TTS	RPS6KA1	TTS (NM_001330441)	28.8706	-2.51554	0.775889	-3.24214	0.00118635	0.0156648
chr1.27018701.27025099	chr1	27018702	27025099	+	promoter-TSS	ARID1A	promoter-TSS (NM_139135)	267.264	-3.44695	0.598033	-5.76381	8.22345e-09	8.19491e-06
chr1.27113159.27115596	chr1	27113160	27115596	+	promoter-TSS	PIGV	promoter-TSS (NM_001202554)	79.1921	-2.97339	0.680563	-4.36901	1.24811e-05	0.00078023
chr1.27191884.27194263	chr1	27191885	27194263	+	Intergenic		AluJr|SINE|Alu	16.7585	3.10458	1.04498	2.97094	0.00296891	0.0288066
chr1.27215704.27219719	chr1	27215705	27219719	+	promoter-TSS	GPN2	promoter-TSS (NM_018066)	95.2612	-2.60632	0.630422	-4.13424	3.56124e-05	0.0015216
chr1.27271955.27276176	chr1	27271956	27276176	+	TTS	NUDC	TTS (NM_006600)	86.4006	-2.0252	0.622649	-3.25255	0.00114375	0.0152891
chr1.27663789.27667757	chr1	27663790	27667757	+	Intergenic		Intergenic	36.483	-1.97998	0.718988	-2.75384	0.00589012	0.0455221
chr1.27725497.27726556	chr1	27725498	27726556	+	Intergenic		Intergenic	26.0554	-2.42087	0.805599	-3.00506	0.00265528	0.0266883
chr1.27726654.27727489	chr1	27726655	27727489	+	Intergenic		Intergenic	18.6725	-2.59575	0.892179	-2.90945	0.00362068	0.0328011
chr1.27729729.27731193	chr1	27729730	27731193	+	TTS	WASF2	TTS (NM_001201404)	25.1222	-2.56866	0.826318	-3.10857	0.00187996	0.0211057
chr1.27731204.27733968	chr1	27731205	27733968	+	3' UTR	WASF2	3' UTR (NM_001201404, exon 8 of 8)	36.6345	-2.88905	0.778951	-3.70889	0.000208166	0.00481112
chr1.28205553.28211634	chr1	28205554	28211634	+	gene body	THEMIS2	exon (NM_001286113, exon 4 of 7)	129.611	-1.82356	0.582536	-3.13039	0.00174575	0.0201835
chr1.28239311.28241980	chr1	28239312	28241980	+	gene body	RPA2	exon (NM_001355129, exon 2 of 9)	39.8458	-2.65003	0.731169	-3.62438	0.000289657	0.00596969
chr1.28835151.28836608	chr1	28835152	28836608	+	TTS	SNORA73B	TTS (NR_004404)	63.7956	-2.59005	0.684625	-3.78316	0.000154849	0.00397771
chr1.28843685.28846903	chr1	28843686	28846903	+	gene body	RCC1	intron (NM_001048194, intron 1 of 10)	41.1321	-2.1146	0.735328	-2.87573	0.00403094	0.0352728
chr1.29446853.29452466	chr1	29446854	29452466	+	promoter-TSS	TMEM200B	promoter-TSS (NM_001171868)	68.9264	-2.29952	0.687417	-3.34516	0.000822354	0.0121939
chr1.29505832.29508248	chr1	29505833	29508248	+	gene body	SRSF4	intron (NM_005626, intron 1 of 5)	65.9272	-3.36148	0.789746	-4.25641	2.07736e-05	0.0010535
chr1.2975796.2981354	chr1	2975797	2981354	+	non-coding	LINC00982	non-coding (NR_015440, exon 3 of 6)	70.6044	2.46476	0.870487	2.83147	0.00463348	0.0386027
chr1.30242444.30243630	chr1	30242445	30243630	+	Intergenic		Intergenic	15.4122	-4.95711	1.56348	-3.17056	0.00152148	0.0184241
chr1.31205317.31207107	chr1	31205318	31207107	+	3' UTR	LAPTM5	3' UTR (NM_006762, exon 8 of 8)	47.4606	-2.54963	0.696569	-3.66027	0.000251949	0.00543383
chr1.31210995.31215470	chr1	31210996	31215470	+	gene body		L2c|LINE|L2	67.3414	-1.90876	0.638186	-2.99091	0.00278143	0.0274834
chr1.31219829.31224902	chr1	31219830	31224902	+	gene body	LAPTM5	intron (NM_006762, intron 1 of 7)	118.305	-1.72402	0.585909	-2.94248	0.00325599	0.0306049
chr1.31405798.31407316	chr1	31405799	31407316	+	gene body	PUM1	intron (NM_014676, intron 21 of 21)	25.1911	-2.58626	0.809598	-3.19449	0.00140077	0.0173913
chr1.31697396.31698877	chr1	31697397	31698877	+	gene body		AluSc|SINE|Alu	20.8876	3.0522	1.06967	2.85341	0.00432532	0.0369014
chr1.31759071.31762164	chr1	31759072	31762164	+	gene body		AluSq|SINE|Alu	75.5268	-2.18317	0.631425	-3.45753	0.000545147	0.00912954
chr1.31839558.31842454	chr1	31839559	31842454	+	gene body	FABP3	intron (NM_004102, intron 2 of 3)	36.2885	-2.25257	0.753612	-2.98903	0.00279861	0.0275727
chr1.32088241.32095489	chr1	32088242	32095489	+	gene body		MIRb|SINE|MIR	138.762	-2.46668	0.613279	-4.02211	5.76785e-05	0.00210589
chr1.32096275.32098564	chr1	32096276	32098564	+	gene body	PEF1	intron (NM_012392, intron 4 of 4)	20.9632	-2.77305	0.921711	-3.00859	0.00262462	0.0265217
chr1.32400000.32405054	chr1	32400001	32405054	+	gene body	PTP4A2	intron (NM_001369859, intron 1 of 6)	121.328	-1.68629	0.615206	-2.74102	0.00612495	0.0468455
chr1.32653675.32661004	chr1	32653676	32661004	+	gene body	TXLNA	intron (NM_175852, intron 6 of 10)	162.303	-2.18591	0.605715	-3.6088	0.000307616	0.00620397
chr1.32663044.32664601	chr1	32663045	32664601	+	TTS	TXLNA	TTS (NM_175852)	35.4433	-2.52758	0.75103	-3.36548	0.000764096	0.0115835
chr1.32794626.32798296	chr1	32794627	32798296	+	gene body	HDAC1	exon (NM_004964, exon 9 of 14)	51.9769	-2.38276	0.716709	-3.32458	0.000885526	0.0128111
chr1.32798980.32800764	chr1	32798981	32800764	+	TTS	HDAC1	TTS (NM_004964)	27.6013	-2.27212	0.817224	-2.78029	0.005431	0.0431146
chr1.32800765.32802254	chr1	32800766	32802254	+	gene body		CpG	14.8748	-3.21396	1.02154	-3.1462	0.00165407	0.019446
chr1.32825920.32830892	chr1	32825921	32830892	+	promoter-TSS	FAM229A	promoter-TSS (NM_001167676)	142.02	-2.2027	0.589168	-3.73866	0.000185002	0.00443926
chr1.33234482.33238231	chr1	33234483	33238231	+	gene body	KIAA1522	exon (NM_001198972, exon 6 of 7)	71.0784	-1.95646	0.629124	-3.10981	0.00187206	0.0210658
chr1.33239107.33239999	chr1	33239108	33239999	+	3' UTR	KIAA1522	3' UTR (NM_001198972, exon 7 of 7)	22.2167	-2.48578	0.833546	-2.98217	0.0028621	0.0280352
chr1.33268753.33270996	chr1	33268754	33270996	+	gene body		SVA_B|Other|Other	17.9548	-2.69692	0.911489	-2.9588	0.00308837	0.0295677
chr1.33720899.33725413	chr1	33720900	33725413	+	gene body	ZNF362	intron (NM_152493, intron 1 of 8)	75.02	-2.18214	0.662031	-3.29613	0.000980253	0.0137357
chr1.33787455.33790228	chr1	33787456	33790228	+	TTS	PHC2	TTS (NM_004427)	33.9658	-2.67952	0.777311	-3.44717	0.000566485	0.00938106
chr1.33812121.33816380	chr1	33812122	33816380	+	gene body	PHC2	intron (NM_198040, intron 8 of 13)	48.6115	-2.08939	0.760852	-2.74612	0.00603047	0.0463407
chr1.35657020.35659401	chr1	35657021	35659401	+	gene body	SFPQ	exon (NM_005066, exon 1 of 10)	39.5364	-2.93736	0.742368	-3.95674	7.59792e-05	0.00249935
chr1.36060617.36062959	chr1	36060618	36062959	+	TTS	TFAP2E	TTS (NM_178548)	37.4091	-2.14573	0.736774	-2.91233	0.00358745	0.0325784
chr1.36395722.36397323	chr1	36395723	36397323	+	promoter-TSS	AGO3	promoter-TSS (NM_177422)	29.42	-2.93035	0.872383	-3.35901	0.00078221	0.0117477
chr1.36552881.36555177	chr1	36552882	36555177	+	promoter-TSS	ADPRHL2	promoter-TSS (NM_017825)	42.3307	-2.22655	0.709191	-3.13957	0.00169198	0.0196995
chr1.36620736.36623841	chr1	36620737	36623841	+	promoter-TSS	TRAPPC3	promoter-TSS (NM_001270895)	54.7594	-2.66394	0.690022	-3.86066	0.000113079	0.00323151
chr1.36623842.36627308	chr1	36623843	36627308	+	gene body	MAP7D1	intron (NM_018067, intron 1 of 16)	44.1438	-2.35981	0.737384	-3.20024	0.00137312	0.0171486
chr1.36850325.36852469	chr1	36850326	36852469	+	5' UTR	STK40	5' UTR (NM_001282547, exon 1 of 11)	37.0521	-2.11141	0.716798	-2.94561	0.00322317	0.0304029
chr1.36919145.36920874	chr1	36919146	36920874	+	Intergenic		Intergenic	33.4741	-2.27169	0.744492	-3.05133	0.00227831	0.0241425
chr1.36927583.36936226	chr1	36927584	36936226	+	3' UTR	CSF3R	3' UTR (NM_000760, exon 17 of 17)	182.466	-2.29458	0.59438	-3.86046	0.000113174	0.00323151
chr1.3702034.3704129	chr1	3702035	3704129	+	gene body	LRRC47	intron (NM_020710, intron 2 of 6)	29.918	-2.87842	0.804966	-3.57582	0.000349129	0.0067828
chr1.37938924.37941667	chr1	37938925	37941667	+	promoter-TSS	LINC01137	promoter-TSS (NR_038842)	45.0916	-2.99173	0.71335	-4.19391	2.74183e-05	0.00126393
chr1.38271906.38275282	chr1	38271907	38275282	+	gene body	YRDC	exon (NM_024640, exon 1 of 5)	78.7522	-2.54035	0.637756	-3.98326	6.79774e-05	0.00234516
chr1.38492054.38497463	chr1	38492055	38497463	+	Intergenic		Intergenic	103.423	-2.86826	0.610641	-4.69714	2.63833e-06	0.000309315
chr1.40028810.40030680	chr1	40028811	40030680	+	promoter-TSS	PABPC4-AS1	promoter-TSS (NR_125979)	26.8111	-3.17067	0.956541	-3.31473	0.000917326	0.013125
chr1.40039174.40043307	chr1	40039175	40043307	+	gene body		MIR|SINE|MIR	65.3934	-1.86693	0.6701	-2.78605	0.00533549	0.0426562
chr1.4021577.4024042	chr1	4021578	4024042	+	Intergenic		MER31B|LTR|ERV1	28.6794	2.43914	0.852498	2.86117	0.0042208	0.0364174
chr1.40224430.40228088	chr1	40224431	40228088	+	gene body	BMP8B	intron (NM_001720, intron 6 of 6)	45.5805	-2.51797	0.728885	-3.45456	0.000551199	0.00919282
chr1.41156884.41158662	chr1	41156885	41158662	+	promoter-TSS	NFYC	promoter-TSS (NM_001142590)	61.7187	-3.9124	0.719591	-5.43698	5.41897e-08	2.66095e-05
chr1.41478444.41487038	chr1	41478445	41487038	+	non-coding	SLFNL1-AS1	non-coding (NR_037868, exon 1 of 4)	252.705	-2.95398	0.568836	-5.19303	2.06895e-07	6.82933e-05
chr1.41487039.41491215	chr1	41487040	41491215	+	gene body	SLFNL1-AS1	intron (NR_037868, intron 1 of 3)	73.0932	-2.48595	0.67817	-3.66568	0.000246686	0.00538534
chr1.41706470.41708987	chr1	41706471	41708987	+	gene body		CpG	42.188	-3.6356	0.796391	-4.5651	4.99267e-06	0.00044692
chr1.43123273.43124914	chr1	43123274	43124914	+	promoter-TSS	PPIH	promoter-TSS (NM_001330510)	24.755	-3.19517	0.929249	-3.43844	0.000585082	0.00960453
chr1.43147973.43149314	chr1	43147974	43149314	+	promoter-TSS	YBX1	promoter-TSS (NR_132737)	22.7696	-4.93742	1.13418	-4.35329	1.3411e-05	0.000811415
chr1.43281713.43283173	chr1	43281714	43283173	+	promoter-TSS	ERMAP	promoter-TSS (NM_001017922)	37.1408	-2.07884	0.737774	-2.81772	0.00483666	0.0397757
chr1.43829328.43834141	chr1	43829329	43834141	+	gene body		CT-rich|Low_complexity|Low_complexity	73.9917	-1.81398	0.642752	-2.82221	0.00476941	0.0393948
chr1.43914199.43920031	chr1	43914200	43920031	+	gene body	HYI	exon (NM_001243526, exon 8 of 9)	288.879	-2.8872	0.557322	-5.18048	2.21319e-07	7.0371e-05
chr1.44444281.44452109	chr1	44444282	44452109	+	gene body		L2c|LINE|L2	143.579	-2.81105	0.589338	-4.76984	1.84371e-06	0.000244178
chr1.44682678.44684307	chr1	44682679	44684307	+	gene body	DMAP1	intron (NM_001034024, intron 4 of 10)	16.235	-2.70793	0.948484	-2.85501	0.00430356	0.0367658
chr1.44684308.44688494	chr1	44684309	44688494	+	TTS	ERI3	TTS (NM_001301699)	134.173	-2.09622	0.604599	-3.46712	0.000526063	0.00889141
chr1.45100103.45102137	chr1	45100104	45102137	+	gene body	RNF220	intron (NM_001319957, intron 5 of 13)	29.1768	-2.091	0.771306	-2.71098	0.00670848	0.0497041
chr1.45105152.45108683	chr1	45105153	45108683	+	gene body	RNF220	intron (NM_001319957, intron 7 of 13)	85.7003	-2.12015	0.632181	-3.35371	0.000797372	0.0119068
chr1.45339819.45343022	chr1	45339820	45343022	+	gene body	EIF2B3	intron (NM_001261418, intron 8 of 10)	25.4091	-2.18734	0.797497	-2.74276	0.00609256	0.0466715
chr1.45810061.45812293	chr1	45810062	45812293	+	gene body	TESK2	exon (NM_007170, exon 11 of 11)	39.1103	-2.52012	0.761837	-3.30796	0.000939788	0.0133565
chr1.46049895.46052438	chr1	46049896	46052438	+	gene body	NASP	intron (NM_152298, intron 1 of 13)	49.9522	-2.22904	0.697876	-3.19404	0.00140299	0.0174125
chr1.46082869.46085074	chr1	46082870	46085074	+	3' UTR	NASP	3' UTR (NM_002482, exon 15 of 15)	32.9712	-2.63169	0.85618	-3.07375	0.00211386	0.0228896
chr1.46086450.46088668	chr1	46086451	46088668	+	gene body	CCDC17	exon (NM_001190182, exon 8 of 13)	84.2751	-2.76634	0.628682	-4.40022	1.08142e-05	0.000710571
chr1.46500470.46503472	chr1	46500471	46503472	+	TTS	MAST2	TTS (NM_015112)	63.1384	-2.25502	0.659157	-3.42108	0.00062374	0.0100732
chr1.46741434.46744794	chr1	46741435	46744794	+	TTS	LRRC41	TTS (NM_006369)	72.593	-1.93703	0.709204	-2.73128	0.00630897	0.0477144
chr1.46745410.46747835	chr1	46745411	46747835	+	gene body	LRRC41	intron (NM_006369, intron 5 of 9)	38.3992	-2.63471	0.773492	-3.40625	0.000658611	0.0104667
chr1.46751163.46752474	chr1	46751164	46752474	+	gene body	LRRC41	exon (NM_006369, exon 4 of 10)	20.8872	-2.81055	0.892075	-3.15057	0.00162951	0.0192777
chr1.46766834.46769419	chr1	46766835	46769419	+	gene body		CpG	66.1079	-2.67865	0.687887	-3.89403	9.85931e-05	0.00295692
chr1.51417611.51419951	chr1	51417612	51419951	+	gene body		SVA_B|Other|Other	29.6689	-2.0574	0.748913	-2.74718	0.00601109	0.0462461
chr1.51983481.51985492	chr1	51983482	51985492	+	gene body	EPS15	intron (NM_001981, intron 1 of 24)	25.0528	-2.25358	0.821732	-2.74247	0.00609787	0.0466841
chr1.52253918.52259135	chr1	52253919	52259135	+	gene body	NRD1	intron (NM_001101662, intron 28 of 30)	76.6515	-3.04299	0.865599	-3.51548	0.000438967	0.00788421
chr1.52818808.52820839	chr1	52818809	52820839	+	gene body	CC2D1B	intron (NM_001330585, intron 23 of 24)	18.2995	-2.71365	0.931763	-2.91238	0.0035868	0.0325784
chr1.53017258.53020988	chr1	53017259	53020988	+	promoter-TSS	ZCCHC11	promoter-TSS (NM_015269)	30.5083	-2.77831	0.820602	-3.3857	0.00070998	0.0109993
chr1.53702134.53704813	chr1	53702135	53704813	+	promoter-TSS	RP5-1024G6.5	promoter-TSS (NR_038953)	53.2927	-2.27262	0.685284	-3.31632	0.0009121	0.0130782
chr1.53774957.53777535	chr1	53774958	53777535	+	gene body	LRP8	intron (NM_017522, intron 2 of 15)	24.2012	-2.64117	0.819252	-3.22387	0.0012647	0.0162854
chr1.53784514.53786800	chr1	53784515	53786800	+	gene body		MIRb|SINE|MIR	25.7695	-2.60112	0.859663	-3.02574	0.00248024	0.0255271
chr1.53786921.53789734	chr1	53786922	53789734	+	gene body	LRP8	intron (NM_017522, intron 2 of 15)	54.0081	-3.59601	0.780207	-4.60904	4.04525e-06	0.000401055
chr1.53791131.53795823	chr1	53791132	53795823	+	promoter-TSS	LRP8-DT	promoter-TSS (NR_131923)	89.2938	-2.82958	0.634267	-4.46118	8.15105e-06	0.000591175
chr1.54681002.54684563	chr1	54681003	54684563	+	gene body	MRPL37	intron (NM_001330602, intron 6 of 6)	27.2555	-2.69697	0.875075	-3.08199	0.00205623	0.0224595
chr1.54688724.54690874	chr1	54688725	54690874	+	gene body	MRPL37	intron (NM_001330602, intron 6 of 6)	37.8392	-2.26954	0.721275	-3.14657	0.00165198	0.0194316
chr1.55318432.55322586	chr1	55318433	55322586	+	gene body	DHCR24	intron (NM_014762, intron 6 of 8)	44.3924	-2.09989	0.690731	-3.0401	0.00236502	0.024735
chr1.55527869.55530417	chr1	55527870	55530417	+	gene body	PCSK9	exon (NM_174936, exon 12 of 12)	27.2307	-2.397	0.801276	-2.99148	0.00277629	0.0274516
chr1.55593292.55594990	chr1	55593293	55594990	+	gene body		L2c|LINE|L2	16.159	-2.90512	0.964896	-3.01081	0.00260548	0.0264091
chr1.55679203.55681482	chr1	55679204	55681482	+	promoter-TSS		promoter-TSS (NR_038320)	62.431	-2.2048	0.731295	-3.01492	0.00257046	0.0261538
chr1.59008950.59011569	chr1	59008951	59011569	+	gene body	OMA1	intron (NM_145243, intron 1 of 8)	31.18	-2.22756	0.754233	-2.95341	0.00314286	0.0298868
chr1.5916376.5922931	chr1	5916377	5922931	+	Intergenic		Intergenic	52.1449	-1.92313	0.69456	-2.76885	0.00562552	0.0441315
chr1.59164722.59166512	chr1	59164723	59166512	+	gene body	MYSM1	intron (NM_001085487, intron 1 of 19)	24.4428	-2.62878	0.869614	-3.02293	0.00250339	0.0256952
chr1.59247226.59251496	chr1	59247227	59251496	+	5' UTR	JUN	5' UTR (NM_002228, exon 1 of 1)	79.0773	-2.66039	0.831672	-3.19884	0.0013798	0.0172067
chr1.6154121.6160928	chr1	6154122	6160928	+	gene body		L2a|LINE|L2	126.956	-2.62506	0.660547	-3.97407	7.06541e-05	0.00239151
chr1.61547515.61549608	chr1	61547516	61549608	+	gene body		GC_rich|Low_complexity|Low_complexity	27.1409	-3.36814	0.842699	-3.99684	6.41936e-05	0.00227749
chr1.6160929.6165215	chr1	6160930	6165215	+	3' UTR	CHD5	3' UTR (NM_015557, exon 42 of 42)	32.0812	-2.76625	0.79276	-3.48939	0.000484126	0.00842917
chr1.6259107.6261705	chr1	6259108	6261705	+	promoter-TSS	RPL22	promoter-TSS (NM_000983)	66.9026	-2.79143	0.67106	-4.15973	3.18624e-05	0.00140751
chr1.62901315.62903690	chr1	62901316	62903690	+	promoter-TSS	USP1	promoter-TSS (NM_003368)	87.9673	-2.56166	0.684776	-3.74087	0.000183384	0.00441294
chr1.6304166.6307443	chr1	6304167	6307443	+	TTS	HES3	TTS (NM_001024598)	34.6888	-2.46499	0.761842	-3.23556	0.00121403	0.0158634
chr1.6319153.6322058	chr1	6319154	6322058	+	gene body		CpG	19.2518	-2.97411	0.923747	-3.21962	0.00128362	0.0164368
chr1.65531889.65534282	chr1	65531890	65534282	+	gene body		CpG-1205	40.0379	-2.12693	0.706568	-3.01023	0.0026105	0.0264403
chr1.6645192.6647589	chr1	6645193	6647589	+	gene body	ZBTB48	intron (NM_005341, intron 4 of 10)	59.7135	-2.61525	0.658595	-3.97095	7.15869e-05	0.00239998
chr1.6647590.6649658	chr1	6647591	6649658	+	gene body	ZBTB48	intron (NM_005341, intron 9 of 10)	42.2986	-2.2717	0.730595	-3.10938	0.00187477	0.0210823
chr1.6652465.6655588	chr1	6652466	6655588	+	3' UTR	KLHL21	3' UTR (NM_001324309, exon 4 of 4)	57.4294	-2.05215	0.724834	-2.8312	0.0046373	0.0386237
chr1.67395608.67396814	chr1	67395609	67396814	+	gene body		CpG	24.0857	-3.03168	0.872512	-3.47466	0.000511503	0.00872645
chr1.67895295.67897007	chr1	67895296	67897007	+	promoter-TSS	SERBP1	promoter-TSS (NM_015640)	102.677	-3.27599	0.625951	-5.23362	1.66219e-07	5.99133e-05
chr1.68149974.68151189	chr1	68149975	68151189	+	promoter-TSS	GADD45A	promoter-TSS (NM_001924)	18.376	-2.56222	0.912407	-2.8082	0.00498186	0.0406932
chr1.6845265.6849774	chr1	6845266	6849774	+	gene body	CAMTA1	intron (NR_146204, intron 1 of 2)	44.4822	-2.55312	0.698511	-3.65509	0.00025709	0.00551661
chr1.70686944.70688240	chr1	70686945	70688240	+	5' UTR	SRSF11	5' UTR (NM_001350615, exon 1 of 12)	22.3828	-3.84643	0.985302	-3.90381	9.46896e-05	0.00288773
chr1.71519613.71522660	chr1	71519614	71522660	+	gene body		L1MEg|LINE|L1	49.0773	-2.2405	0.681173	-3.28918	0.00100479	0.0139928
chr1.755350.759099	chr1	755351	759099	+	Intergenic		Intergenic	34.894	-2.28399	0.738167	-3.09414	0.00197385	0.0218556
chr1.78148542.78151290	chr1	78148543	78151290	+	promoter-TSS	ZZZ3	promoter-TSS (NM_001308237)	122.029	-3.04618	0.620014	-4.91309	8.96524e-07	0.000150376
chr1.78441853.78443436	chr1	78441854	78443436	+	gene body	FUBP1	intron (NR_146540, intron 1 of 22)	59.0631	-2.36574	0.750127	-3.15378	0.00161171	0.0191385
chr1.8042456.8048932	chr1	8042457	8048932	+	TTS	PARK7	TTS (NM_001123377)	76.5655	-1.769	0.628188	-2.81603	0.00486205	0.0399166
chr1.8414882.8421655	chr1	8414883	8421655	+	gene body	RERE	exon (NM_001042682, exon 10 of 13)	209.821	-2.54179	0.578173	-4.39624	1.10142e-05	0.000720432
chr1.84970646.84973027	chr1	84970647	84973027	+	promoter-TSS	SPATA1	promoter-TSS (NM_001310156)	61.9169	-2.92478	0.687604	-4.25358	2.10377e-05	0.00105757
chr1.85666091.85667888	chr1	85666092	85667888	+	promoter-TSS	SYDE2	promoter-TSS (NM_032184)	15.3041	-3.01138	0.999443	-3.01306	0.00258626	0.0262831
chr1.85741488.85745848	chr1	85741489	85745848	+	non-coding		non-coding (NR_045484, exon 2 of 2)	65.789	-2.71604	0.672944	-4.03605	5.4358e-05	0.00203509
chr1.876091.878454	chr1	876092	878454	+	gene body		CpG-18	18.6681	-2.58389	0.938144	-2.75426	0.00588246	0.0454941
chr1.8925368.8927524	chr1	8925369	8927524	+	TTS	MIR6728	TTS (NR_106786)	23.3017	-2.67816	0.885608	-3.02409	0.00249385	0.0256439
chr1.8929543.8931385	chr1	8929544	8931385	+	gene body	ENO1	intron (NM_001353346, intron 4 of 11)	37.685	-2.61296	0.840179	-3.11001	0.00187084	0.0210658
chr1.8931386.8933621	chr1	8931387	8933621	+	gene body		AluSx1|SINE|Alu	54.371	-3.71846	0.833143	-4.46317	8.07572e-06	0.000590886
chr1.8937607.8940710	chr1	8937608	8940710	+	promoter-TSS	ENO1	promoter-TSS (NM_001428)	76.041	-2.61701	0.684378	-3.82392	0.000131345	0.00357448
chr1.89989514.89991729	chr1	89989515	89991729	+	gene body		CpG	27.4453	-3.37321	0.858806	-3.9278	8.57282e-05	0.0027325
chr1.90285604.90288004	chr1	90285605	90288004	+	promoter-TSS	LRRC8D	promoter-TSS (NM_018103)	37.3575	-2.66318	0.796943	-3.34174	0.000832541	0.0122584
chr1.91356255.91358342	chr1	91356256	91358342	+	Intergenic		SVA_D|Other|Other	31.1717	-2.57057	0.81246	-3.16394	0.00155649	0.0187143
chr1.91486772.91487756	chr1	91486773	91487756	+	promoter-TSS	ZNF644	promoter-TSS (NM_016620)	30.2867	-4.09981	0.924223	-4.43595	9.16665e-06	0.000632555
chr1.9303663.9312369	chr1	9303664	9312369	+	gene body	H6PD	intron (NM_001282587, intron 3 of 4)	59.3414	-2.31965	0.687646	-3.37332	0.000742665	0.0113551
chr1.93296832.93298140	chr1	93296833	93298140	+	promoter-TSS	RPL5	promoter-TSS (NR_146333)	48.3442	-2.39329	0.704798	-3.39571	0.000684501	0.0107471
chr1.93544068.93545656	chr1	93544069	93545656	+	promoter-TSS	MTF2	promoter-TSS (NM_001164391)	40.7605	-2.17293	0.719494	-3.02007	0.00252712	0.0258449
chr1.9660291.9665610	chr1	9660292	9665610	+	3' UTR	TMEM201	3' UTR (NM_001010866, exon 6 of 6)	73.502	-3.08849	0.684255	-4.51366	6.37179e-06	0.000507974
chr1.9669204.9674425	chr1	9669205	9674425	+	gene body	TMEM201	exon (NM_001130924, exon 10 of 11)	53.403	-2.18927	0.676285	-3.2372	0.0012071	0.0158156
chr1.97187401.97188640	chr1	97187402	97188640	+	promoter-TSS	PTBP2	promoter-TSS (NR_125356)	25.547	-2.28863	0.840203	-2.7239	0.00645158	0.0484576
chr1.9776370.9782351	chr1	9776371	9782351	+	gene body	PIK3CD	intron (NM_001350235, intron 8 of 22)	55.9023	-2.33664	0.734439	-3.18153	0.00146501	0.0179381
chr1.9782352.9787583	chr1	9782353	9787583	+	gene body	PIK3CD	exon (NM_005026, exon 23 of 24)	41.9071	-2.51058	0.714757	-3.5125	0.000443918	0.00793584
chr10.100011917.100013627	chr10	100011918	100013627	+	gene body	LOXL4	intron (NM_032211, intron 11 of 14)	31.3234	-2.30376	0.765812	-3.00825	0.00262756	0.0265435
chr10.101371097.101373352	chr10	101371098	101373352	+	gene body	SLC25A28	intron (NM_031212, intron 3 of 3)	21.3676	-3.33965	0.94569	-3.53145	0.000413295	0.00756541
chr10.101379247.101380386	chr10	101379248	101380386	+	gene body	SLC25A28	exon (NM_031212, exon 1 of 4)	29.3552	-2.19856	0.769834	-2.85589	0.00429166	0.0367197
chr10.101491142.101493100	chr10	101491143	101493100	+	gene body	CUTC	exon (NM_015960, exon 1 of 9)	29.2509	-2.43166	0.780567	-3.11525	0.00183792	0.0208688
chr10.102035426.102040565	chr10	102035427	102040565	+	gene body		SVA_D|Other|Other	97.5335	-2.37703	0.670658	-3.54433	0.000393615	0.00733278
chr10.102745842.102750149	chr10	102745843	102750149	+	promoter-TSS	MRPL43	promoter-TSS (NM_176794)	77.712	-2.53155	0.630321	-4.01629	5.91212e-05	0.00214494
chr10.102752437.102755581	chr10	102752438	102755581	+	non-coding	TWNK	non-coding (NR_160738, exon 5 of 5)	84.6164	-2.3767	0.677623	-3.50741	0.000452496	0.00802146
chr10.102820098.102825206	chr10	102820099	102825206	+	gene body	KAZALD1	exon (NM_030929, exon 2 of 5)	65.9926	-1.85678	0.642602	-2.88947	0.00385897	0.0342995
chr10.103333939.103335737	chr10	103333940	103335737	+	Intergenic		Intergenic	20.5142	-2.93214	0.894876	-3.27659	0.00105068	0.0144048
chr10.103371836.103375777	chr10	103371837	103375777	+	gene body	FBXW4	intron (NR_136613, intron 5 of 7)	54.0337	-1.88713	0.65306	-2.88967	0.00385643	0.0342859
chr10.103826038.103829186	chr10	103826039	103829186	+	3' UTR	HPS6	3' UTR (NM_024747, exon 1 of 1)	52.7362	-2.00204	0.669538	-2.99018	0.00278811	0.0275253
chr10.103891785.103894589	chr10	103891786	103894589	+	gene body		CpG	106.737	-3.18427	0.623344	-5.10837	3.24953e-07	8.56771e-05
chr10.103904864.103907217	chr10	103904865	103907217	+	gene body	PPRC1	intron (NM_015062, intron 8 of 13)	63.09	-2.29653	0.681206	-3.37127	0.000748228	0.0114153
chr10.103909107.103916622	chr10	103909108	103916622	+	gene body		MIRb|SINE|MIR	159.811	-2.57355	0.668139	-3.85183	0.00011724	0.00331292
chr10.1040548.1041380	chr10	1040549	1041380	+	gene body	GTPBP4	intron (NM_012341, intron 2 of 16)	22.1265	-2.60339	0.854709	-3.04594	0.00231953	0.0244132
chr10.104180749.104185165	chr10	104180750	104185165	+	TTS	FBXL15	TTS (NM_024326)	96.7238	-2.81855	0.623458	-4.52083	6.15974e-06	0.000503602
chr10.104208523.104210837	chr10	104208524	104210837	+	TTS	C10orf95	TTS (NM_001363580)	39.3681	-2.09277	0.718993	-2.91069	0.00360628	0.0326881
chr10.104234247.104238757	chr10	104234248	104238757	+	3' UTR	TMEM180	3' UTR (NM_024789, exon 10 of 10)	71.4776	-2.38191	0.644534	-3.69555	0.00021941	0.00496413
chr10.104401527.104407454	chr10	104401528	104407454	+	gene body	TRIM8	exon (NM_030912, exon 1 of 6)	87.2229	-2.15417	0.664495	-3.24182	0.00118769	0.0156703
chr10.104503232.104504685	chr10	104503233	104504685	+	TTS	SFXN2	TTS (NM_178858)	37.9194	-3.46596	0.833935	-4.15615	3.2366e-05	0.00142419
chr10.104677145.104680671	chr10	104677146	104680671	+	promoter-TSS		promoter-TSS (NR_160733)	40.6949	-2.46585	0.739739	-3.3334	0.000857901	0.012533
chr10.104843034.104844321	chr10	104843035	104844321	+	3' UTR	CNNM2	3' UTR (NM_017649, exon 8 of 8)	15.364	-2.79803	0.994107	-2.81462	0.00488351	0.0400637
chr10.104887199.104891108	chr10	104887200	104891108	+	gene body		SVA_F|Other|Other	27.146	-2.40781	0.78762	-3.05707	0.00223516	0.0238135
chr10.105200806.105204536	chr10	105200807	105204536	+	gene body	PDCD11	intron (NM_014976, intron 32 of 35)	51.8167	-2.00349	0.677905	-2.95541	0.00312258	0.029744
chr10.105211280.105212655	chr10	105211281	105212655	+	non-coding	CALHM2	non-coding (NR_024552, exon 1 of 4)	21.2787	-2.2974	0.832488	-2.75968	0.0057858	0.0450447
chr10.105387840.105389746	chr10	105387841	105389746	+	gene body	SH3PXD2A	intron (NM_014631, intron 8 of 13)	41.622	-2.42528	0.75002	-3.23361	0.00122235	0.0159107
chr10.105793333.105794576	chr10	105793334	105794576	+	gene body	COL17A1	exon (NM_000494, exon 52 of 56)	20.4077	-2.33475	0.855774	-2.72823	0.00636743	0.0480457
chr10.105795121.105797264	chr10	105795122	105797264	+	gene body	COL17A1	intron (NM_000494, intron 48 of 55)	37.1976	-2.92455	0.772782	-3.78444	0.000154053	0.00397406
chr10.106072491.106075851	chr10	106072492	106075851	+	gene body	ITPRIP	exon (NM_001272012, exon 2 of 2)	68.2285	-1.98635	0.66387	-2.99208	0.00277087	0.027435
chr10.1102302.1104731	chr10	1102303	1104731	+	promoter-TSS		promoter-TSS (NR_134300)	39.1302	-2.32978	0.738606	-3.15429	0.0016089	0.0191139
chr10.111966620.111971601	chr10	111966621	111971601	+	promoter-TSS	MXI1	promoter-TSS (NM_001008541)	57.2503	-2.28411	0.756438	-3.01955	0.00253147	0.0258737
chr10.11212119.11214004	chr10	11212120	11214004	+	gene body	CELF2	intron (NM_001326339, intron 2 of 12)	16.2329	-2.68706	0.965529	-2.78299	0.00538601	0.0428679
chr10.112678256.112680519	chr10	112678257	112680519	+	promoter-TSS	BBIP1	promoter-TSS (NM_001195306)	27.9932	-2.53214	0.828267	-3.05715	0.00223449	0.0238135
chr10.113000950.113002854	chr10	113000951	113002854	+	Intergenic		(TA)n|Simple_repeat|Simple_repeat	28.6117	-4.23701	1.12921	-3.7522	0.000175289	0.00432251
chr10.113189942.113191528	chr10	113189943	113191528	+	Intergenic		(TA)n|Simple_repeat|Simple_repeat	21.101	-3.30908	1.15567	-2.86335	0.00419189	0.0362506
chr10.11321267.11324883	chr10	11321268	11324883	+	gene body	CELF2	intron (NM_001025076, intron 8 of 14)	73.7971	-2.58582	0.639958	-4.04062	5.33109e-05	0.00201028
chr10.11324884.11327576	chr10	11324885	11327576	+	gene body	CELF2	intron (NM_001025076, intron 8 of 14)	62.584	-2.69285	0.691926	-3.89181	9.94992e-05	0.00297549
chr10.114204705.114207619	chr10	114204706	114207619	+	promoter-TSS	VTI1A	promoter-TSS (NR_134523)	24.6505	-2.63707	0.897517	-2.93819	0.0033014	0.0308659
chr10.11492693.11494572	chr10	11492694	11494572	+	Intergenic		Intergenic	38.4272	-2.43752	0.733946	-3.32111	0.000896589	0.0129214
chr10.11494573.11497364	chr10	11494574	11497364	+	TTS	USP6NL	TTS (NM_014688)	70.6332	-2.39328	0.640002	-3.73948	0.000184401	0.00443425
chr10.11498578.11500162	chr10	11498579	11500162	+	3' UTR	USP6NL	3' UTR (NM_014688, exon 15 of 15)	34.7581	-2.18867	0.730291	-2.99699	0.00272663	0.0272037
chr10.11652513.11654323	chr10	11652514	11654323	+	non-coding	USP6NL-AS1	non-coding (NR_160647, exon 1 of 1)	20.7933	-2.507	0.850148	-2.9489	0.00318905	0.0301735
chr10.119027672.119028790	chr10	119027673	119028790	+	gene body	SLC18A2	intron (NM_003054, intron 13 of 15)	17.6511	-3.04369	0.944166	-3.22368	0.00126556	0.0162854
chr10.119779032.119782896	chr10	119779033	119782896	+	gene body	RAB11FIP2	intron (NM_014904, intron 3 of 4)	34.9529	-2.46961	0.794045	-3.11016	0.00186987	0.0210622
chr10.119805146.119807681	chr10	119805147	119807681	+	promoter-TSS	RAB11FIP2	promoter-TSS (NM_014904)	29.2335	-2.60545	0.822551	-3.16752	0.00153745	0.0185469
chr10.120062086.120064735	chr10	120062087	120064735	+	3' UTR	FAM204A	3' UTR (NM_022063, exon 9 of 9)	51.27	-2.67011	0.691145	-3.86332	0.000111858	0.0032173
chr10.120787254.120790581	chr10	120787255	120790581	+	promoter-TSS	NANOS1	promoter-TSS (NM_199461)	32.7445	-2.71743	0.760193	-3.57466	0.000350683	0.00680305
chr10.120796498.120797982	chr10	120796499	120797982	+	gene body	EIF3A	intron (NM_003750, intron 20 of 21)	25.7176	-2.74538	0.846472	-3.24332	0.00118146	0.0156246
chr10.120897383.120900285	chr10	120897384	120900285	+	Intergenic		AluSx3|SINE|Alu	37.4648	-2.02849	0.73568	-2.7573	0.00582814	0.0452495
chr10.121254365.121256568	chr10	121254366	121256568	+	Intergenic		AluSx|SINE|Alu	38.4058	-2.24413	0.709437	-3.16325	0.00156016	0.0187386
chr10.121631429.121633494	chr10	121631430	121633494	+	promoter-TSS	MCMBP	promoter-TSS (NM_024834)	24.8637	-4.28023	1.03137	-4.15003	3.32437e-05	0.00145337
chr10.123686900.123689298	chr10	123686901	123689298	+	promoter-TSS	ATE1	promoter-TSS (NM_007041)	47.504	-2.53585	0.720878	-3.51772	0.00043527	0.00783208
chr10.124767027.124768799	chr10	124767028	124768799	+	promoter-TSS	ACADSB	promoter-TSS (NM_001330174)	26.2056	-2.15663	0.780666	-2.76255	0.0057352	0.0447535
chr10.124913396.124915417	chr10	124913397	124915417	+	gene body		CpG	22.6314	-2.2838	0.825807	-2.76554	0.00568283	0.0444429
chr10.126293317.126297013	chr10	126293318	126297013	+	gene body		MIR3|SINE|MIR	47.1484	-2.5964	0.701254	-3.70251	0.000213476	0.00488386
chr10.126298574.126304261	chr10	126298575	126304261	+	gene body	LHPP	intron (NM_022126, intron 6 of 6)	76.4119	-1.99246	0.682036	-2.92134	0.00348533	0.0319036
chr10.126339362.126343893	chr10	126339363	126343893	+	gene body	FAM53B	intron (NM_014661, intron 4 of 4)	33.0983	-2.04174	0.739728	-2.76012	0.00577807	0.0449993
chr10.126603855.126607190	chr10	126603856	126607190	+	Intergenic		CpG	40.0879	-3.32212	0.810934	-4.09665	4.19163e-05	0.00169951
chr10.126683386.126685070	chr10	126683387	126685070	+	gene body	CTBP2	intron (NM_001329, intron 6 of 10)	23.0891	-2.32224	0.819157	-2.83491	0.00458382	0.0383479
chr10.126685071.126688040	chr10	126685072	126688040	+	gene body	CTBP2	exon (NM_022802, exon 4 of 9)	39.38	-2.03376	0.725593	-2.80289	0.00506465	0.0411611
chr10.126822996.126826269	chr10	126822997	126826269	+	gene body		MER5B|DNA|hAT-Charlie	42.5177	-2.41091	0.707696	-3.40671	0.000657519	0.0104543
chr10.126847094.126851641	chr10	126847095	126851641	+	promoter-TSS	CTBP2	promoter-TSS (NM_001321012)	62.7136	-2.60415	0.652464	-3.99126	6.5722e-05	0.00230841
chr10.127431754.127433357	chr10	127431755	127433357	+	TTS	EDRF1-AS1	TTS (NR_120633)	30.6161	-2.4303	0.756046	-3.21448	0.0013068	0.0166339
chr10.131570139.131576040	chr10	131570140	131576040	+	Intergenic		Intergenic	38.1029	-2.2133	0.729261	-3.035	0.00240538	0.0250381
chr10.131985600.131990228	chr10	131985601	131990228	+	Intergenic		Intergenic	101.26	-2.69617	0.653502	-4.12572	3.69569e-05	0.00156326
chr10.133729924.133734730	chr10	133729925	133734730	+	Intergenic		Intergenic	132.616	-2.95997	0.597448	-4.95435	7.25714e-07	0.000130791
chr10.13389133.13392902	chr10	13389134	13392902	+	promoter-TSS	SEPHS1	promoter-TSS (NM_001195604)	34.985	-2.40957	0.742302	-3.24608	0.00117007	0.015527
chr10.134008681.134012784	chr10	134008682	134012784	+	gene body	DPYSL4	intron (NM_006426, intron 6 of 13)	29.8647	-2.2006	0.797294	-2.76008	0.00577865	0.0449993
chr10.134014999.134019046	chr10	134015000	134019046	+	gene body	DPYSL4	intron (NM_006426, intron 12 of 13)	56.4652	-2.92008	0.796188	-3.66758	0.000244861	0.00535595
chr10.134362517.134366051	chr10	134362518	134366051	+	gene body	INPP5A	intron (NM_005539, intron 1 of 15)	31.662	-2.31706	0.755115	-3.06848	0.0021515	0.0232118
chr10.134519942.134526738	chr10	134519943	134526738	+	gene body	INPP5A	intron (NM_005539, intron 7 of 15)	77.1566	-1.94999	0.629894	-3.09575	0.00196315	0.0217798
chr10.135125439.135127362	chr10	135125440	135127362	+	promoter-TSS	TUBGCP2	promoter-TSS (NR_046330)	26.5713	-2.44152	0.846261	-2.88507	0.00391332	0.034608
chr10.135231428.135238828	chr10	135231429	135238828	+	3' UTR	MTG1	3' UTR (NM_138384, exon 11 of 11)	107.528	-2.10607	0.635276	-3.3152	0.000915776	0.0131198
chr10.14880019.14881368	chr10	14880020	14881368	+	promoter-TSS	CDNF	promoter-TSS (NM_001029954)	39.2092	-3.29891	0.779498	-4.23209	2.31526e-05	0.00112226
chr10.14962828.14964671	chr10	14962829	14964671	+	gene body	DCLRE1C	intron (NR_146961, intron 12 of 14)	23.6797	-2.25966	0.80928	-2.79218	0.00523539	0.0420884
chr10.17269816.17272878	chr10	17269817	17272878	+	non-coding	VIM-AS1	non-coding (NR_108061, exon 1 of 3)	28.0031	-2.53147	0.834651	-3.03297	0.00242157	0.0251488
chr10.17478214.17480869	chr10	17478215	17480869	+	gene body	ST8SIA6	intron (NM_001004470, intron 2 of 7)	57.7682	-2.15562	0.672786	-3.20402	0.00135523	0.0170256
chr10.17494183.17497144	chr10	17494184	17497144	+	gene body		CpG-2615	37.0976	-2.31844	0.730476	-3.17387	0.0015042	0.0182743
chr10.17763974.17766182	chr10	17763975	17766182	+	Intergenic		L1PA3|LINE|L1	35.7629	-1.94061	0.716451	-2.70864	0.00675589	0.0499352
chr10.17772540.17776165	chr10	17772541	17776165	+	Intergenic		AluY|SINE|Alu	49.3692	-1.95443	0.686873	-2.8454	0.00443559	0.0375254
chr10.18947402.18949697	chr10	18947403	18949697	+	promoter-TSS	NSUN6	promoter-TSS (NM_001351116)	26.4075	-3.47707	0.910175	-3.82022	0.000133332	0.00361115
chr10.21822076.21826182	chr10	21822077	21826182	+	gene body		CpG-2632	51.8153	-2.07946	0.694045	-2.99615	0.00273415	0.0272235
chr10.22541223.22543119	chr10	22541224	22543119	+	non-coding	RP11-573G6.6	non-coding (NR_038921, exon 1 of 1)	26.9581	-3.50157	0.95816	-3.65447	0.000257713	0.00552269
chr10.22607968.22611987	chr10	22607969	22611987	+	promoter-TSS	BMI1	promoter-TSS (NM_005180)	171.109	-3.243	0.590551	-5.49149	3.98562e-08	2.33973e-05
chr10.23002529.23004602	chr10	23002530	23004602	+	promoter-TSS	PIP4K2A	promoter-TSS (NM_005028)	42.5611	-2.60877	0.706253	-3.69381	0.000220916	0.00498672
chr10.25010915.25012193	chr10	25010916	25012193	+	non-coding	ARHGAP21	non-coding (NR_160023, exon 1 of 27)	21.044	-3.77813	0.961125	-3.93095	8.46111e-05	0.00270735
chr10.26985876.26988739	chr10	26985877	26988739	+	gene body	PDSS1	intron (NM_001321979, intron 1 of 11)	33.7033	-2.13693	0.730787	-2.92415	0.00345402	0.0317417
chr10.28818611.28823425	chr10	28818612	28823425	+	promoter-TSS	WAC	promoter-TSS (NM_100264)	199.798	-3.2585	0.6308	-5.16566	2.39587e-07	7.25102e-05
chr10.3109401.3111956	chr10	3109402	3111956	+	promoter-TSS	PFKP	promoter-TSS (NM_001323072)	69.9885	-2.60779	0.658935	-3.95759	7.57111e-05	0.00249295
chr10.3183796.3187047	chr10	3183797	3187047	+	gene body	PITRM1-AS1	intron (NR_038284, intron 2 of 3)	36.7369	-2.36122	0.721936	-3.27068	0.00107288	0.0146211
chr10.32626436.32628169	chr10	32626437	32628169	+	gene body		L2a|LINE|L2	18.1054	-3.2977	0.952014	-3.46392	0.000532361	0.00896635
chr10.32635166.32638054	chr10	32635167	32638054	+	promoter-TSS	EPC1	promoter-TSS (NR_104159)	43.4113	-2.16082	0.699691	-3.08824	0.00201345	0.0221636
chr10.33246132.33248453	chr10	33246133	33248453	+	promoter-TSS	ITGB1	promoter-TSS (NM_002211)	30.918	-2.72501	0.779761	-3.49467	0.000474641	0.00832397
chr10.35415260.35417332	chr10	35415261	35417332	+	promoter-TSS	CREM	promoter-TSS (NM_183060)	52.8051	-2.00983	0.662191	-3.03512	0.00240442	0.0250358
chr10.3820718.3824586	chr10	3820719	3824586	+	gene body	KLF6	intron (NR_027653, intron 2 of 3)	128.048	-2.92177	0.756861	-3.86038	0.00011321	0.00323151
chr10.38298940.38300900	chr10	38298941	38300900	+	gene body		CpG	34.1518	-2.30055	0.733234	-3.13754	0.00170372	0.0198097
chr10.43882245.43885345	chr10	43882246	43885345	+	gene body	HNRNPF	intron (NM_001098206, intron 3 of 3)	67.3566	-2.20159	0.657882	-3.34648	0.000818435	0.0121517
chr10.43902483.43906769	chr10	43902484	43906769	+	promoter-TSS	HNRNPF	promoter-TSS (NM_001098205)	250.79	-2.7431	0.586977	-4.67326	2.9646e-06	0.000331657
chr10.45495604.45497401	chr10	45495605	45497401	+	promoter-TSS		promoter-TSS (NR_126421)	33.119	-2.72421	0.800339	-3.40382	0.000664501	0.0105258
chr10.45913550.45916597	chr10	45913551	45916597	+	gene body		AluJb|SINE|Alu	75.0676	-2.36716	0.659424	-3.58974	0.000331004	0.00655085
chr10.45950096.45952666	chr10	45950097	45952666	+	3' UTR	MARCH8	3' UTR (NM_145021, exon 7 of 7)	16.5701	-2.91757	0.96937	-3.00976	0.00261456	0.0264403
chr10.45956038.45961189	chr10	45956039	45961189	+	gene body	MARCH8	exon (NM_001282866, exon 5 of 8)	46.0819	-2.37481	0.692013	-3.43175	0.000599705	0.00977826
chr10.47071643.47072638	chr10	47071644	47072638	+	Intergenic		AluY|SINE|Alu	16.0391	3.29447	1.06927	3.08104	0.00206276	0.0224945
chr10.52381164.52383492	chr10	52381165	52383492	+	gene body	SGMS1	intron (NM_147156, intron 1 of 10)	26.9509	-2.48872	0.788307	-3.15704	0.00159377	0.0190056
chr10.5453922.5457032	chr10	5453923	5457032	+	gene body		L2|LINE|L2	34.1377	-2.60943	0.802175	-3.25294	0.00114218	0.0152841
chr10.5700584.5705750	chr10	5700585	5705750	+	gene body	ASB13	intron (NR_037164, intron 1 of 6)	84.547	-2.2393	0.631541	-3.54576	0.000391478	0.00730801
chr10.5854353.5856137	chr10	5854354	5856137	+	5' UTR	GDI2	5' UTR (NM_001494, exon 1 of 11)	54.9191	-1.93085	0.682216	-2.83026	0.00465102	0.0387188
chr10.61665089.61668253	chr10	61665090	61668253	+	promoter-TSS	CCDC6	promoter-TSS (NM_005436)	64.8122	-2.78391	0.703651	-3.95638	7.60937e-05	0.00250069
chr10.6205258.6211607	chr10	6205259	6211607	+	gene body	PFKFB3	intron (NM_001282630, intron 1 of 14)	120.636	-1.68907	0.590674	-2.85956	0.0042423	0.0365094
chr10.62537665.62539525	chr10	62537666	62539525	+	gene body		CpG	32.2116	-3.81163	0.84607	-4.5051	6.63404e-06	0.000517914
chr10.64563504.64566601	chr10	64563505	64566601	+	gene body	ADO	exon (NM_032804, exon 1 of 1)	40.5169	-2.30743	0.78416	-2.94255	0.00325525	0.0306049
chr10.65279881.65282009	chr10	65279882	65282009	+	promoter-TSS	REEP3	promoter-TSS (NM_001001330)	22.9603	-2.41085	0.852949	-2.82649	0.00470614	0.0390626
chr10.69644069.69646055	chr10	69644070	69646055	+	5' UTR	SIRT1	5' UTR (NM_001142498, exon 1 of 8)	45.2877	-3.15925	0.725542	-4.35433	1.33472e-05	0.000810448
chr10.70090011.70092179	chr10	70090012	70092179	+	promoter-TSS	HNRNPH3	promoter-TSS (NM_001322443)	53.5747	-2.42657	0.670481	-3.61915	0.000295578	0.00602946
chr10.70092345.70093237	chr10	70092346	70093237	+	promoter-TSS	PBLD	promoter-TSS (NM_001033083)	27.2277	-3.36789	0.84431	-3.98893	6.63728e-05	0.00232318
chr10.70659607.70664767	chr10	70659608	70664767	+	gene body	DDX50	intron (NM_024045, intron 1 of 14)	55.678	-2.33336	0.723479	-3.2252	0.00125885	0.0162365
chr10.70715756.70717049	chr10	70715757	70717049	+	5' UTR	DDX21	5' UTR (NM_001256910, exon 1 of 15)	48.2041	-3.35424	0.742289	-4.51877	6.21996e-06	0.000504174
chr10.71073684.71076176	chr10	71073685	71076176	+	promoter-TSS	HK1	promoter-TSS (NM_033496)	36.0862	-2.11731	0.735078	-2.88038	0.00397194	0.0349642
chr10.71076920.71083344	chr10	71076921	71083344	+	gene body	HK1	intron (NM_000188, intron 1 of 17)	116.235	-1.92735	0.592789	-3.25132	0.0011487	0.015329
chr10.71159098.71166408	chr10	71159099	71166408	+	TTS	TACR2	TTS (NM_001057)	178.854	-2.30243	0.56884	-4.04759	5.17487e-05	0.00197408
chr10.73504718.73509807	chr10	73504719	73509807	+	TTS	C10orf54	TTS (NM_022153)	52.9565	-2.29283	0.72445	-3.16492	0.00155124	0.0186778
chr10.74033249.74034908	chr10	74033250	74034908	+	gene body	DDIT4	exon (NM_019058, exon 2 of 3)	35.532	-2.44973	0.743108	-3.2966	0.000978627	0.0137243
chr10.74054280.74061390	chr10	74054281	74061390	+	Intergenic		CpG	136.968	-1.75845	0.586547	-2.99797	0.00271781	0.0271317
chr10.74083832.74092481	chr10	74083833	74092481	+	Intergenic		Intergenic	233.03	-2.69667	0.591434	-4.55955	5.1263e-06	0.000457077
chr10.74109775.74112434	chr10	74109776	74112434	+	gene body	DNAJB12	intron (NM_001002762, intron 1 of 7)	40.5484	-2.25745	0.745297	-3.02893	0.00245422	0.0253504
chr10.74114149.74115329	chr10	74114150	74115329	+	promoter-TSS	DNAJB12	promoter-TSS (NR_157570)	30.2507	-2.87347	0.815298	-3.52444	0.000424385	0.00769754
chr10.75555410.75559294	chr10	75555411	75559294	+	gene body	ZSWIM8	exon (NM_001367799, exon 18 of 26)	83.718	-1.66068	0.610452	-2.72041	0.00652004	0.0487523
chr10.75559295.75563838	chr10	75559296	75563838	+	promoter-TSS	ZSWIM8-AS1	promoter-TSS (NR_038357)	143.099	-2.11507	0.578952	-3.65326	0.000258927	0.00553527
chr10.76584054.76587476	chr10	76584055	76587476	+	promoter-TSS	KAT6B	promoter-TSS (NM_001256468)	66.8723	-2.92533	0.774431	-3.77739	0.000158481	0.00404248
chr10.76992885.76997240	chr10	76992886	76997240	+	gene body	COMTD1	exon (NM_144589, exon 3 of 7)	54.1568	-2.12471	0.665096	-3.19458	0.00140034	0.0173913
chr10.79795339.79799278	chr10	79795340	79799278	+	gene body	RPS24	intron (NM_001142285, intron 4 of 4)	42.252	-2.32696	0.823984	-2.82404	0.00474232	0.0392283
chr10.79800635.79802392	chr10	79800636	79802392	+	gene body	RPS24	intron (NM_001142285, intron 4 of 4)	88.3384	-2.26271	0.622267	-3.63624	0.000276652	0.00579328
chr10.81106849.81108894	chr10	81106850	81108894	+	gene body		CpG	50.4873	-2.74489	0.74582	-3.68036	0.0002329	0.00518812
chr10.81108895.81110227	chr10	81108896	81110227	+	gene body		MIR|SINE|MIR	26.6259	-2.45121	0.81883	-2.99356	0.00275746	0.0273742
chr10.81110228.81113985	chr10	81110229	81113985	+	gene body	PPIF	exon (NM_005729, exon 5 of 6)	91.1306	-3.04526	0.644911	-4.72199	2.33549e-06	0.000286707
chr10.81585024.81587276	chr10	81585025	81587276	+	non-coding	NUTM2B-AS1	non-coding (NR_120613, exon 1 of 7)	16.8767	-2.77282	0.977602	-2.83635	0.00456323	0.0382229
chr10.81915961.81922690	chr10	81915962	81922690	+	gene body		MLT1B|LTR|ERVL-MaLR	103.274	-2.50064	0.659122	-3.79389	0.000148308	0.0038923
chr10.850019.854883	chr10	850020	854883	+	TTS	LARP4B	TTS (NM_001351277)	156.327	-2.5693	0.587288	-4.37485	1.21515e-05	0.000762658
chr10.88853568.88856117	chr10	88853569	88856117	+	promoter-TSS	FAM35A	promoter-TSS (NM_019054)	35.8901	-2.78152	0.742927	-3.744	0.000181115	0.00438049
chr10.96304084.96306114	chr10	96304085	96306114	+	promoter-TSS	HELLS	promoter-TSS (NM_001289069)	44.9953	-2.12855	0.706711	-3.01191	0.00259608	0.0263433
chr10.97048760.97051966	chr10	97048761	97051966	+	gene body		CpG	27.8976	-2.33696	0.816769	-2.86122	0.00422014	0.0364174
chr10.976230.979073	chr10	976231	979073	+	promoter-TSS	LARP4B	promoter-TSS (NM_001351277)	44.7251	-2.75347	0.714769	-3.85225	0.000117036	0.00331158
chr10.98344134.98347091	chr10	98344135	98347091	+	gene body	TM9SF3	intron (NM_020123, intron 1 of 14)	47.763	-2.00209	0.67402	-2.97037	0.00297443	0.0288233
chr10.99092347.99096460	chr10	99092348	99096460	+	promoter-TSS	FRAT2	promoter-TSS (NM_012083)	58.3402	-2.1534	0.735454	-2.92799	0.00341165	0.0314969
chr10.99185204.99188071	chr10	99185205	99188071	+	promoter-TSS		promoter-TSS (NR_157582)	44.0697	-2.72871	0.718668	-3.7969	0.000146516	0.00386024
chr10.99208576.99212731	chr10	99208577	99212731	+	gene body	ZDHHC16	intron (NM_198046, intron 2 of 11)	82.78	-2.46047	0.629074	-3.91125	9.18202e-05	0.00283608
chr10.99433520.99436180	chr10	99433521	99436180	+	3' UTR	PI4K2A	3' UTR (NM_018425, exon 9 of 9)	57.7373	-2.92361	0.684023	-4.27414	1.91876e-05	0.00100637
chr10.99436626.99440738	chr10	99436627	99440738	+	gene body		(TG)n|Simple_repeat|Simple_repeat	60.0494	-2.57954	0.682702	-3.77843	0.000157822	0.00403266
chr10.99510904.99516184	chr10	99510905	99516184	+	gene body	ZFYVE27	intron (NM_001002261, intron 9 of 11)	78.8838	-1.7514	0.629405	-2.78263	0.00539197	0.0429053
chr11.1012484.1026639	chr11	1012485	1026639	+	gene body	MUC6	intron (NM_005961, intron 29 of 32)	435.28	-2.51776	0.572866	-4.39502	1.1076e-05	0.000721687
chr11.10829413.10831425	chr11	10829414	10831425	+	promoter-TSS		promoter-TSS (NR_120540)	139.124	-3.01716	0.667021	-4.52334	6.08716e-06	0.00050335
chr11.10878733.10879617	chr11	10878734	10879617	+	promoter-TSS	ZBED5-AS1	promoter-TSS (NR_034137)	19.5661	-2.85169	0.956408	-2.98167	0.0028668	0.0280488
chr11.111472374.111475105	chr11	111472375	111475105	+	gene body		CpG	47.1997	-2.78188	0.70125	-3.96702	7.27756e-05	0.0024195
chr11.111605894.111608986	chr11	111605895	111608986	+	gene body	PPP2R1B	intron (NM_181699, intron 15 of 15)	49.5032	-2.67223	0.699121	-3.82227	0.000132228	0.00359562
chr11.111957286.111959490	chr11	111957287	111959490	+	promoter-TSS	TIMM8B	promoter-TSS (NR_028383)	16.7852	-2.58561	0.914186	-2.82832	0.00467936	0.0389357
chr11.113933851.113938509	chr11	113933852	113938509	+	gene body		AluSp|SINE|Alu	59.9293	-1.7688	0.645122	-2.7418	0.00611032	0.0467547
chr11.114503750.114504735	chr11	114503751	114504735	+	Intergenic		L1PA3|LINE|L1	17.5953	-3.77546	1.20878	-3.12336	0.00178799	0.0204941
chr11.114510636.114511601	chr11	114510637	114511601	+	Intergenic		L1P4|LINE|L1	15.5301	-3.55552	1.27868	-2.78063	0.00542541	0.0430904
chr11.11863453.11864989	chr11	11863454	11864989	+	gene body	USP47	intron (NM_017944, intron 1 of 26)	24.2852	-3.02578	0.905263	-3.34243	0.000830474	0.0122375
chr11.118660576.118662055	chr11	118660577	118662055	+	gene body		CpG	41.118	-2.6769	0.755958	-3.54107	0.000398507	0.00739081
chr11.118662056.118663243	chr11	118662057	118663243	+	promoter-TSS	DDX6	promoter-TSS (NM_001257191)	26.1103	-2.53077	0.812181	-3.11602	0.00183312	0.0208492
chr11.118702431.118704149	chr11	118702432	118704149	+	Intergenic		AluSx|SINE|Alu	16.1522	3.02267	1.02082	2.96102	0.00306618	0.0294051
chr11.118917044.118919393	chr11	118917045	118919393	+	gene body		L2b|LINE|L2	22.9367	-2.54559	0.825002	-3.08556	0.00203172	0.0222996
chr11.118924067.118928549	chr11	118924068	118928549	+	gene body	HYOU1	intron (NM_006389, intron 3 of 25)	65.9295	-2.24998	0.736467	-3.05509	0.0022499	0.0239044
chr11.119205760.119209080	chr11	119205761	119209080	+	3' UTR	RNF26	3' UTR (NM_032015, exon 1 of 1)	34.4385	-2.89014	0.774916	-3.72961	0.000191775	0.00454719
chr11.122424467.122428214	chr11	122424468	122428214	+	Intergenic		L1PBa1|LINE|L1	40.163	2.75918	0.913549	3.02029	0.00252533	0.0258449
chr11.122932080.122933843	chr11	122932081	122933843	+	promoter-TSS	HSPA8	promoter-TSS (NM_153201)	92.5454	-3.18457	0.656137	-4.85351	1.21298e-06	0.000185965
chr11.123610831.123614174	chr11	123610832	123614174	+	promoter-TSS	ZNF202	promoter-TSS (NM_001301779)	55.9726	-3.12398	0.688239	-4.53909	5.64977e-06	0.00048218
chr11.125493667.125495961	chr11	125493668	125495961	+	promoter-TSS	CHEK1	promoter-TSS (NM_001330427)	41.1612	-3.29385	0.757289	-4.34952	1.36434e-05	0.000818168
chr11.126132610.126136613	chr11	126132611	126136613	+	gene body	SRPR	intron (NM_001177842, intron 10 of 12)	58.67	-2.61472	0.740912	-3.52906	0.000417038	0.00760908
chr11.126144179.126148049	chr11	126144180	126148049	+	non-coding	FOXRED1	non-coding (NR_037648, exon 8 of 11)	70.67	-2.40279	0.635126	-3.78317	0.000154847	0.00397771
chr11.1261828.1277409	chr11	1261829	1277409	+	gene body	MUC5B	exon (NM_002458, exon 31 of 49)	109.206	-1.91325	0.70008	-2.7329	0.00627802	0.0475759
chr11.12693697.12697311	chr11	12693698	12697311	+	promoter-TSS	TEAD1	promoter-TSS (NM_021961)	21.4412	-2.70968	0.879299	-3.08164	0.00205864	0.0224713
chr11.1277410.1284440	chr11	1277411	1284440	+	gene body	MUC5B	intron (NM_002458, intron 44 of 48)	94.1214	-2.05062	0.629354	-3.25829	0.00112087	0.0150584
chr11.129871585.129873114	chr11	129871586	129873114	+	promoter-TSS	LINC00167	promoter-TSS (NR_024233)	34.0106	-3.41831	0.848876	-4.02687	5.65245e-05	0.00208956
chr11.130183425.130186796	chr11	130183426	130186796	+	promoter-TSS	ZBTB44	promoter-TSS (NM_001301099)	46.2826	-2.65901	0.792565	-3.35495	0.000793804	0.0118791
chr11.130784507.130786863	chr11	130784508	130786863	+	gene body	SNX19	exon (NM_014758, exon 1 of 11)	29.8993	-2.28407	0.807896	-2.82718	0.00469593	0.0390161
chr11.1326420.1329661	chr11	1326421	1329661	+	gene body	TOLLIP	intron (NM_019009, intron 1 of 5)	32.7531	-2.44337	0.780979	-3.1286	0.00175641	0.0202694
chr11.14379644.14381929	chr11	14379645	14381929	+	promoter-TSS	RRAS2	promoter-TSS (NM_012250)	19.6501	-2.53673	0.875133	-2.89868	0.00374733	0.0336604
chr11.1488954.1490696	chr11	1488955	1490696	+	TTS	MOB2	TTS (NM_053005)	23.8331	-2.36146	0.850673	-2.77599	0.00550337	0.0434752
chr11.16759689.16760798	chr11	16759690	16760798	+	promoter-TSS	SOX6	promoter-TSS (NM_001367872)	26.2084	-2.41991	0.83708	-2.89089	0.0038415	0.0341711
chr11.17097099.17099818	chr11	17097100	17099818	+	gene body		MIR|SINE|MIR	53.126	-2.36056	0.690673	-3.41776	0.000631376	0.0101674
chr11.17404202.17408428	chr11	17404203	17408428	+	TTS	KCNJ11	TTS (NM_000525)	40.0777	-2.42984	0.743391	-3.26859	0.00108084	0.0146837
chr11.1767601.1772657	chr11	1767602	1772657	+	gene body		CpG	129.542	-1.96396	0.586578	-3.34817	0.00081348	0.0120994
chr11.18415720.18416966	chr11	18415721	18416966	+	gene body		CpG	25.3955	-2.94473	0.888581	-3.31397	0.000919809	0.0131396
chr11.19137688.19139403	chr11	19137689	19139403	+	promoter-TSS	ZDHHC13	promoter-TSS (NM_001001483)	18.4777	-2.89569	1.01288	-2.85886	0.00425169	0.0365375
chr11.1976201.1978627	chr11	1976202	1978627	+	gene body	MRPL23	intron (NM_021134, intron 4 of 4)	43.6857	-2.09467	0.741882	-2.82346	0.00475089	0.03928
chr11.1978628.1981533	chr11	1978629	1981533	+	Intergenic		Intergenic	52.2629	-1.79133	0.657573	-2.72416	0.00644661	0.0484418
chr11.1988853.1996914	chr11	1988854	1996914	+	Intergenic		Intergenic	82.0918	-2.40973	0.636893	-3.78358	0.000154588	0.00397771
chr11.2322232.2329405	chr11	2322233	2329405	+	gene body	TSPAN32	intron (NM_139022, intron 3 of 9)	131.283	-2.38145	0.591927	-4.02322	5.74081e-05	0.00209828
chr11.2329406.2334445	chr11	2329407	2334445	+	gene body		MIR3|SINE|MIR	150.528	-2.27181	0.618972	-3.6703	0.000242264	0.00533012
chr11.2334458.2337140	chr11	2334459	2337140	+	gene body	TSPAN32	exon (NM_139022, exon 6 of 10)	119.144	-2.7883	0.617726	-4.51381	6.3672e-06	0.000507974
chr11.2337141.2338397	chr11	2337142	2338397	+	gene body	TSPAN32	intron (NM_139022, intron 7 of 9)	23.836	-2.48937	0.851014	-2.92518	0.00344257	0.0317052
chr11.2338496.2339668	chr11	2338497	2339668	+	gene body		MLT1E2|LTR|ERVL-MaLR	41.1429	-3.38287	0.752469	-4.4957	6.93414e-06	0.000537626
chr11.2339669.2343309	chr11	2339670	2343309	+	Intergenic		Intergenic	88.5605	-3.34185	0.655089	-5.10137	3.37206e-07	8.56771e-05
chr11.2398079.2404432	chr11	2398080	2404432	+	gene body	CD81	intron (NM_004356, intron 1 of 7)	77.3435	-2.08417	0.663972	-3.13894	0.00169558	0.0197286
chr11.2423473.2430111	chr11	2423474	2430111	+	gene body	TRPM5	exon (NM_014555, exon 23 of 24)	165.892	-2.05431	0.579057	-3.54769	0.000388629	0.00727487
chr11.2958721.2961718	chr11	2958722	2961718	+	Intergenic		L1MB3|LINE|L1	37.2408	-2.36709	0.747776	-3.16551	0.00154813	0.0186536
chr11.2963725.2965306	chr11	2963726	2965306	+	Intergenic		Intergenic	33.5838	-2.05774	0.738828	-2.78514	0.00535052	0.0427058
chr11.30344389.30346426	chr11	30344390	30346426	+	gene body		MIRb|SINE|MIR	44.8375	-2.60537	0.792476	-3.28764	0.00101033	0.0140416
chr11.3076271.3081224	chr11	3076272	3081224	+	promoter-TSS	CARS	promoter-TSS (NM_001014437)	52.4141	-1.85863	0.676175	-2.74873	0.00598261	0.0460526
chr11.3107279.3108615	chr11	3107280	3108615	+	TTS	OSBPL5	TTS (NM_001144063)	24.7488	-2.33902	0.816676	-2.86407	0.00418235	0.0362162
chr11.3110261.3115475	chr11	3110262	3115475	+	gene body	OSBPL5	intron (NM_145638, intron 18 of 20)	122.345	-2.25124	0.601165	-3.7448	0.000180537	0.00437549
chr11.3119459.3127499	chr11	3119460	3127499	+	gene body	OSBPL5	exon (NM_001144063, exon 11 of 21)	154.479	-2.0824	0.596594	-3.49048	0.000482157	0.00840886
chr11.3150956.3154861	chr11	3150957	3154861	+	gene body		(TCCA)n|Simple_repeat|Simple_repeat	72.8645	-2.25737	0.645971	-3.49453	0.00047489	0.00832397
chr11.3156564.3160444	chr11	3156565	3160444	+	gene body	OSBPL5	intron (NM_145638, intron 1 of 20)	31.5739	-2.0281	0.735648	-2.75689	0.00583546	0.0452779
chr11.32109979.32115107	chr11	32109980	32115107	+	promoter-TSS	RCN1	promoter-TSS (NM_002901)	95.0659	-3.18736	0.649861	-4.90468	9.35817e-07	0.00015467
chr11.32913840.32915994	chr11	32913841	32915994	+	gene body		CpG	42.4102	-3.05099	0.732855	-4.16316	3.13869e-05	0.00139744
chr11.33753320.33757253	chr11	33753321	33757253	+	gene body	CD59	intron (NM_203330, intron 1 of 5)	57.009	-2.18857	0.795869	-2.74991	0.00596112	0.0459242
chr11.33880557.33882919	chr11	33880558	33882919	+	gene body	LMO2	intron (NM_001142316, intron 2 of 2)	26.903	-2.7865	0.884692	-3.14968	0.00163447	0.0193026
chr11.33890326.33892410	chr11	33890327	33892410	+	promoter-TSS	LMO2	promoter-TSS (NM_001142315)	39.2085	-2.68378	0.725165	-3.70092	0.000214823	0.00490804
chr11.34072841.34075186	chr11	34072842	34075186	+	gene body	CAPRIN1	exon (NM_005898, exon 2 of 19)	48.7852	-2.62376	0.762256	-3.44209	0.00057723	0.00951441
chr11.34172887.34175212	chr11	34172888	34175212	+	gene body	ABTB2	exon (NM_145804, exon 17 of 17)	43.5691	-2.2174	0.725354	-3.05699	0.00223573	0.0238135
chr11.35683864.35685557	chr11	35683865	35685557	+	gene body	TRIM44	exon (NM_017583, exon 1 of 5)	34.0306	-2.27582	0.784933	-2.89937	0.00373908	0.0336041
chr11.36126245.36130360	chr11	36126246	36130360	+	gene body	LDLRAD3	intron (NM_174902, intron 4 of 5)	72.6044	-2.941	0.646836	-4.54675	5.4481e-06	0.000474531
chr11.3690910.3693007	chr11	3690911	3693007	+	gene body		L2|LINE|L2	38.8692	-2.91868	0.755252	-3.86451	0.000111311	0.00320429
chr11.41842595.41843407	chr11	41842596	41843407	+	gene body	LINC01499	intron (NR_120584, intron 3 of 5)	16.0676	-2.69789	0.97204	-2.77549	0.00551182	0.0434939
chr11.43944810.43947997	chr11	43944811	43947997	+	Intergenic		Intergenic	33.6323	-2.4802	0.817872	-3.03251	0.00242533	0.0251488
chr11.44630847.44633589	chr11	44630848	44633589	+	gene body		MIRb|SINE|MIR	24.0547	-2.27775	0.831441	-2.73952	0.00615282	0.0469526
chr11.44644234.44646798	chr11	44644235	44646798	+	Intergenic		Intergenic	76.7765	-2.86547	0.682645	-4.1976	2.69758e-05	0.00124863
chr11.45200958.45203577	chr11	45200959	45203577	+	gene body		CpG	33.1955	-2.6378	0.779558	-3.38371	0.000715138	0.011059
chr11.45830936.45834262	chr11	45830937	45834262	+	gene body	SLC35C1	exon (NM_001145266, exon 3 of 3)	39.888	-2.0582	0.719703	-2.85979	0.00423919	0.0365094
chr11.45926989.45929531	chr11	45926990	45929531	+	TTS	MAPK8IP1	TTS (NM_005456)	45.9927	-2.0585	0.692798	-2.97128	0.00296558	0.0287908
chr11.45930322.45932799	chr11	45930323	45932799	+	3' UTR	PEX16	3' UTR (NM_057174, exon 11 of 11)	80.0575	-2.0502	0.634835	-3.2295	0.00124008	0.0160517
chr11.46380246.46385527	chr11	46380247	46385527	+	promoter-TSS	DGKZ	promoter-TSS (NM_001105540)	93.9331	-2.63027	0.65013	-4.04576	5.21528e-05	0.00198099
chr11.46385528.46389954	chr11	46385529	46389954	+	gene body	DGKZ	intron (NM_001105540, intron 1 of 31)	79.0729	-2.34364	0.648815	-3.61218	0.000303633	0.0061401
chr11.46399484.46404995	chr11	46399485	46404995	+	promoter-TSS	MDK	promoter-TSS (NM_001270552)	140.596	-2.21721	0.582006	-3.8096	0.000139193	0.00372229
chr11.46697952.46702900	chr11	46697953	46702900	+	3' UTR	ARHGAP1	3' UTR (NM_004308, exon 13 of 13)	75.051	-2.46699	0.658677	-3.74537	0.000180128	0.00437397
chr11.46725190.46730577	chr11	46725191	46730577	+	TTS	ZNF408	TTS (NM_001184751)	61.4433	-1.77951	0.644208	-2.76232	0.00573916	0.0447741
chr11.46863858.46868423	chr11	46863859	46868423	+	gene body	CKAP5	intron (NM_001008938, intron 1 of 43)	72.8763	-2.2062	0.69346	-3.18144	0.00146546	0.0179381
chr11.47180266.47182967	chr11	47180267	47182967	+	gene body		AluJb|SINE|Alu	61.9726	-2.54843	0.711352	-3.58252	0.0003403	0.00665322
chr11.47182968.47185499	chr11	47182969	47185499	+	TTS	C11orf49	TTS (NM_001003676)	86.6316	-2.7794	0.64557	-4.30535	1.66722e-05	0.000929089
chr11.47185500.47187402	chr11	47185501	47187402	+	TTS	C11orf49	TTS (NM_001003678)	35.2972	-2.3535	0.736139	-3.19708	0.00138827	0.0172913
chr11.47187826.47189373	chr11	47187827	47189373	+	gene body	ARFGAP2	intron (NM_032389, intron 12 of 15)	21.9186	-3.57939	0.950794	-3.76463	0.000166797	0.00418248
chr11.47192622.47197477	chr11	47192623	47197477	+	gene body	ARFGAP2	intron (NM_032389, intron 6 of 15)	56.6448	-2.50267	0.757508	-3.30382	0.00095378	0.01351
chr11.47289475.47293202	chr11	47289476	47293202	+	promoter-TSS	MADD	promoter-TSS (NM_001135943)	57.1817	-2.17008	0.713628	-3.04092	0.00235859	0.0247029
chr11.47432847.47438002	chr11	47432848	47438002	+	gene body	SLC39A13	intron (NM_001128225, intron 6 of 9)	147.469	-2.69044	0.61657	-4.36355	1.27969e-05	0.00079266
chr11.47438033.47440979	chr11	47438034	47440979	+	TTS	PSMC3	TTS (NM_002804)	90.9326	-2.67782	0.673256	-3.97742	6.96667e-05	0.00238085
chr11.47488034.47490148	chr11	47488035	47490148	+	3' UTR	CELF1	3' UTR (NM_001172639, exon 16 of 16)	24.1028	-2.74621	0.842198	-3.26077	0.0011111	0.014957
chr11.492627.501943	chr11	492628	501943	+	gene body	RNH1	intron (NM_203389, intron 8 of 9)	194.906	-2.08636	0.63212	-3.30058	0.000964842	0.01361
chr11.505461.509203	chr11	505462	509203	+	promoter-TSS	RNH1	promoter-TSS (NM_203386)	55.0816	-1.90945	0.688403	-2.77373	0.00554175	0.0436664
chr11.57075540.57077254	chr11	57075541	57077254	+	gene body	TNKS1BP1	exon (NM_033396, exon 6 of 12)	35.9348	-2.06505	0.717258	-2.87909	0.00398827	0.0350106
chr11.57077584.57081185	chr11	57077585	57081185	+	gene body		MIR|SINE|MIR	135.605	-1.71262	0.627185	-2.73065	0.00632097	0.0477731
chr11.57088962.57092531	chr11	57088963	57092531	+	gene body	TNKS1BP1	intron (NM_033396, intron 1 of 11)	56.8451	-2.77096	0.709944	-3.90307	9.4981e-05	0.00288882
chr11.57242693.57246733	chr11	57242694	57246733	+	3' UTR	RTN4RL2	3' UTR (NM_178570, exon 3 of 3)	71.5783	-2.35021	0.635633	-3.69744	0.000217789	0.0049533
chr11.57508922.57509909	chr11	57508923	57509909	+	TTS	TMX2	TTS (NM_015959)	25.7609	-2.4098	0.793624	-3.03646	0.00239376	0.0249657
chr11.58345749.58347805	chr11	58345750	58347805	+	non-coding	ZFP91-CNTF	non-coding (NR_024091, exon 1 of 13)	50.4124	-2.95098	0.700431	-4.2131	2.51895e-05	0.00118774
chr11.59381780.59384244	chr11	59381781	59384244	+	gene body	OSBP	exon (NM_002556, exon 1 of 14)	48.4676	-3.7248	0.821773	-4.53264	5.82507e-06	0.000490279
chr11.59558813.59561726	chr11	59558814	59561726	+	gene body	STX3	intron (NM_004177, intron 6 of 10)	19.4807	-2.51061	0.900031	-2.78947	0.00527944	0.042278
chr11.602233.607793	chr11	602234	607793	+	gene body	PHRF1	intron (NM_001286582, intron 10 of 17)	70.8799	-1.79859	0.650337	-2.76563	0.00568131	0.0444429
chr11.60618422.60622215	chr11	60618423	60622215	+	gene body	PTGDR2	exon (NM_004778, exon 2 of 2)	54.0239	-2.39101	0.669259	-3.57262	0.000353426	0.00684645
chr11.60654135.60657499	chr11	60654136	60657499	+	Intergenic		Intergenic	58.3782	-2.48433	0.6721	-3.69637	0.000218707	0.00496405
chr11.60667802.60669702	chr11	60667803	60669702	+	gene body	PRPF19	intron (NM_014502, intron 8 of 15)	18.3859	-2.56074	0.915848	-2.79603	0.00517346	0.0417748
chr11.607794.612419	chr11	607795	612419	+	gene body	PHRF1	intron (NM_001286582, intron 14 of 17)	110.875	-2.45855	0.615414	-3.99496	6.47065e-05	0.0022885
chr11.60893605.60898691	chr11	60893606	60898691	+	TTS	CD5	TTS (NM_001346456)	62.183	-2.16077	0.675143	-3.20046	0.00137209	0.017142
chr11.61170156.61172646	chr11	61170157	61172646	+	3' UTR	CPSF7	3' UTR (NM_024811, exon 10 of 10)	17.517	-2.64568	0.961685	-2.75109	0.00593966	0.0458005
chr11.61196080.61198076	chr11	61196081	61198076	+	promoter-TSS	SDHAF2	promoter-TSS (NM_017841)	62.1721	-2.67618	0.675813	-3.95994	7.49675e-05	0.00247685
chr11.613557.621844	chr11	613558	621844	+	gene body	CDHR5	exon (NM_031264, exon 14 of 14)	208.37	-2.49886	0.613132	-4.07557	4.59014e-05	0.00179985
chr11.61594087.61596661	chr11	61594088	61596661	+	promoter-TSS	FADS2	promoter-TSS (NM_004265)	65.9559	-2.61167	0.663886	-3.93392	8.35733e-05	0.0026912
chr11.61599830.61602710	chr11	61599831	61602710	+	gene body	FADS2	intron (NM_004265, intron 1 of 11)	29.6922	-2.37933	0.786973	-3.02339	0.00249958	0.0256872
chr11.61622806.61630342	chr11	61622807	61630342	+	gene body		AluSp|SINE|Alu	200.77	-2.48469	0.567949	-4.37485	1.21516e-05	0.000762658
chr11.61630343.61635250	chr11	61630344	61635250	+	gene body	FADS2	intron (NM_001281501, intron 11 of 11)	180.783	-2.91711	0.589444	-4.94891	7.46313e-07	0.00013239
chr11.61904942.61908065	chr11	61904943	61908065	+	gene body	INCENP	intron (NM_001040694, intron 7 of 18)	30.0116	-2.14755	0.784931	-2.73597	0.00621958	0.0472917
chr11.61913686.61914887	chr11	61913687	61914887	+	gene body	INCENP	exon (NM_020238, exon 14 of 18)	18.9871	-2.64094	0.902336	-2.92678	0.00342495	0.0315939
chr11.62366353.62372671	chr11	62366354	62372671	+	promoter-TSS	MTA2	promoter-TSS (NM_004739)	152.754	-2.5891	0.619428	-4.17983	2.91733e-05	0.00132323
chr11.62377957.62386770	chr11	62377958	62386770	+	TTS	B3GAT3	TTS (NR_109991)	139.367	-2.09141	0.59187	-3.53356	0.000410004	0.00752941
chr11.62388646.62390153	chr11	62388647	62390153	+	promoter-TSS	B3GAT3	promoter-TSS (NM_001288722)	33.8287	-2.67749	0.763778	-3.50558	0.000455609	0.00806528
chr11.62493133.62496348	chr11	62493134	62496348	+	promoter-TSS	TTC9C	promoter-TSS (NM_001318812)	82.1595	-2.75575	0.641523	-4.29564	1.74193e-05	0.000948551
chr11.62572397.62574720	chr11	62572398	62574720	+	promoter-TSS	NXF1	promoter-TSS (NM_006362)	32.5618	-2.08117	0.750994	-2.77123	0.00558452	0.0438911
chr11.625745.628504	chr11	625746	628504	+	promoter-TSS	SCT	promoter-TSS (NM_021920)	36.5993	-2.73279	0.762698	-3.58306	0.000339595	0.00665209
chr11.62647796.62649002	chr11	62647797	62649002	+	promoter-TSS	SLC3A2	promoter-TSS (NM_001013251)	37.9341	-3.16156	0.762026	-4.14889	3.34092e-05	0.00145497
chr11.62652249.62655698	chr11	62652250	62655698	+	gene body		AluJb|SINE|Alu	86.1868	-1.96635	0.638082	-3.08166	0.00205849	0.0224713
chr11.63528644.63533074	chr11	63528645	63533074	+	3' UTR	ZFTA	3' UTR (NM_001144936, exon 5 of 5)	56.0651	-2.76053	0.678223	-4.07025	4.69636e-05	0.00183278
chr11.63756817.63763728	chr11	63756818	63763728	+	gene body		AluSz|SINE|Alu	148.063	-2.14589	0.58063	-3.6958	0.000219197	0.00496413
chr11.63765073.63768176	chr11	63765074	63768176	+	TTS	OTUB1	TTS (NM_017670)	111.197	-3.17288	0.634092	-5.00381	5.6208e-07	0.000110083
chr11.639182.643641	chr11	639183	643641	+	TTS	DRD4	TTS (NM_000797)	156.215	-2.79152	0.61655	-4.52765	5.96445e-06	0.000498824
chr11.63991342.63995197	chr11	63991343	63995197	+	promoter-TSS	TRPT1	promoter-TSS (NM_001160393)	129.59	-1.92912	0.586802	-3.2875	0.0010108	0.0140418
chr11.64006518.64015419	chr11	64006519	64015419	+	TTS	PPP1R14B	TTS (NM_138689)	306.227	-2.58499	0.560301	-4.61358	3.95798e-06	0.000396759
chr11.64035127.64038302	chr11	64035128	64038302	+	TTS	BAD	TTS (NM_032989)	61.3914	-2.22521	0.651596	-3.41501	0.000637795	0.0102319
chr11.64080781.64084114	chr11	64080782	64084114	+	gene body	ESRRA	intron (NM_004451, intron 5 of 6)	79.1009	-2.03195	0.620116	-3.27672	0.00105021	0.0144048
chr11.64134537.64139716	chr11	64134538	64139716	+	TTS	MIR1237	TTS (NR_031602)	58.714	-1.7974	0.648385	-2.77211	0.00556937	0.0438432
chr11.64524873.64529502	chr11	64524874	64529502	+	gene body	PYGM	exon (NM_005609, exon 1 of 20)	132.76	-2.87952	0.64682	-4.45182	8.51458e-06	0.000605803
chr11.64529503.64530982	chr11	64529504	64530982	+	Intergenic		Intergenic	91.9117	-2.91006	0.635202	-4.58132	4.62053e-06	0.000430048
chr11.64530983.64534357	chr11	64530984	64534357	+	3' UTR	SF1	3' UTR (NM_001178031, exon 13 of 13)	89.1756	-1.77551	0.63912	-2.77805	0.00546855	0.0432834
chr11.64544824.64547884	chr11	64544825	64547884	+	promoter-TSS	SF1	promoter-TSS (NM_004630)	94.1349	-3.44354	0.639274	-5.38665	7.17849e-08	3.07875e-05
chr11.64851260.64852458	chr11	64851261	64852458	+	promoter-TSS	CDCA5	promoter-TSS (NM_080668)	30.171	-2.47988	0.82113	-3.02007	0.00252712	0.0258449
chr11.64872477.64878023	chr11	64872478	64878023	+	gene body		CpG	142.786	-2.55838	0.600956	-4.25718	2.07018e-05	0.0010535
chr11.64879521.64880934	chr11	64879522	64880934	+	TTS	VPS51	TTS (NM_013265)	74.6772	-3.13166	0.6713	-4.66507	3.0851e-06	0.000339219
chr11.64894809.64896559	chr11	64894810	64896559	+	TTS	MRPL49	TTS (NM_004927)	32.621	-2.69533	0.801548	-3.36265	0.000771971	0.0116507
chr11.64980704.64986437	chr11	64980705	64986437	+	gene body		(TGAG)n|Simple_repeat|Simple_repeat	90.2274	-2.19592	0.636289	-3.45113	0.000558249	0.00929008
chr11.65188613.65190406	chr11	65188614	65190406	+	promoter-TSS	NEAT1	promoter-TSS (NR_131012)	137.098	-2.38879	0.639171	-3.73732	0.000185993	0.00445359
chr11.65190407.65192519	chr11	65190408	65192519	+	non-coding	NEAT1	non-coding (NR_131012, exon 1 of 1)	464.115	-2.77607	0.562387	-4.93622	7.965e-07	0.000139108
chr11.65192520.65193342	chr11	65192521	65193342	+	non-coding	NEAT1	non-coding (NR_131012, exon 1 of 1)	47.5343	-1.96965	0.699374	-2.8163	0.00485802	0.0399054
chr11.65211107.65212630	chr11	65211108	65212630	+	promoter-TSS	NEAT1	promoter-TSS (NR_030343)	26.2455	-2.46891	0.835661	-2.95443	0.00313243	0.0298187
chr11.65212631.65220812	chr11	65212632	65220812	+	Intergenic		Intergenic	132.001	-1.83707	0.583198	-3.14999	0.00163278	0.0192893
chr11.65267538.65268421	chr11	65267539	65268421	+	non-coding	TALAM1	non-coding (NR_145459, exon 1 of 1)	46.4715	-2.69897	0.700809	-3.85122	0.000117532	0.00331292
chr11.65295435.65299409	chr11	65295436	65299409	+	gene body		MIR|SINE|MIR	48.66	-2.02288	0.672735	-3.00694	0.00263889	0.0266103
chr11.65302178.65304922	chr11	65302179	65304922	+	gene body	SCYL1	exon (NM_001048218, exon 11 of 18)	34.5768	-2.62421	0.759795	-3.45384	0.000552657	0.00921058
chr11.65339228.65350262	chr11	65339229	65350262	+	gene body	EHBP1L1	intron (NM_001099409, intron 1 of 18)	348.676	-2.14652	0.572373	-3.75021	0.000176685	0.00434115
chr11.65356571.65367762	chr11	65356572	65367762	+	gene body		AluSz|SINE|Alu	262.223	-1.85157	0.558273	-3.31659	0.00091122	0.0130711
chr11.65386551.65388653	chr11	65386552	65388653	+	gene body	PCNXL3	intron (NM_032223, intron 8 of 34)	22.3109	-2.275	0.81852	-2.77941	0.00544577	0.0431615
chr11.65388654.65396078	chr11	65388655	65396078	+	gene body	PCNXL3	intron (NM_032223, intron 15 of 34)	93.7892	-1.98659	0.608754	-3.26338	0.00110093	0.0148791
chr11.65418340.65424097	chr11	65418341	65424097	+	3' UTR	RELA	3' UTR (NM_001243985, exon 12 of 12)	150.851	-2.63175	0.607165	-4.33449	1.46099e-05	0.000846465
chr11.65479029.65480277	chr11	65479030	65480277	+	promoter-TSS	KAT5	promoter-TSS (NM_182709)	24.2784	-2.21173	0.795405	-2.78063	0.00542537	0.0430904
chr11.65480278.65483617	chr11	65480279	65483617	+	gene body	KAT5	intron (NM_006388, intron 7 of 13)	88.3852	-1.83032	0.636903	-2.87378	0.0040559	0.0354363
chr11.65483618.65485333	chr11	65483619	65485333	+	TTS	RNASEH2C	TTS (NM_032193)	34.4569	-2.09965	0.746866	-2.81127	0.00493457	0.0403555
chr11.65485647.65486908	chr11	65485648	65486908	+	3' UTR	RNASEH2C	3' UTR (NM_032193, exon 4 of 4)	31.8285	-2.24313	0.785636	-2.85517	0.00430136	0.0367656
chr11.65487378.65490173	chr11	65487379	65490173	+	promoter-TSS	RNASEH2C	promoter-TSS (NM_032193)	37.9543	-2.34058	0.727181	-3.2187	0.00128772	0.0164623
chr11.65542524.65550503	chr11	65542525	65550503	+	gene body	AP5B1	exon (NM_138368, exon 2 of 2)	126.202	-2.23852	0.608198	-3.68058	0.000232706	0.00518812
chr11.65618273.65621801	chr11	65618274	65621801	+	gene body	SNX32	intron (NM_152760, intron 10 of 12)	289.357	-3.07602	0.592409	-5.19239	2.07609e-07	6.82933e-05
chr11.65621802.65626538	chr11	65621803	65626538	+	gene body	CFL1	intron (NM_005507, intron 1 of 3)	187.705	-2.77302	0.6429	-4.3133	1.60836e-05	0.000905224
chr11.65626539.65627749	chr11	65626540	65627749	+	promoter-TSS	MUS81	promoter-TSS (NM_001350283)	38.3397	-2.78709	0.779132	-3.57717	0.000347333	0.00675565
chr11.65629094.65631778	chr11	65629095	65631778	+	gene body	MUS81	intron (NM_025128, intron 6 of 15)	65.3673	-2.62582	0.652311	-4.02542	5.6874e-05	0.00208956
chr11.65632846.65633738	chr11	65632847	65633738	+	TTS	EFEMP2	TTS (NM_016938)	15.5457	-2.82117	0.963204	-2.92895	0.00340112	0.0314339
chr11.65634456.65636342	chr11	65634457	65636342	+	TTS	MUS81	TTS (NR_146598)	74.6107	-2.22579	0.678749	-3.27926	0.00104079	0.0143349
chr11.65636343.65642205	chr11	65636344	65642205	+	gene body	EFEMP2	intron (NR_037718, intron 3 of 11)	239.523	-3.2944	0.582012	-5.66037	1.51047e-08	1.24824e-05
chr11.65657865.65660112	chr11	65657866	65660112	+	TTS	FOSL1	TTS (NM_001300857)	50.0641	-2.10596	0.743389	-2.83292	0.00461244	0.0385017
chr11.65660113.65663288	chr11	65660114	65663288	+	gene body	FOSL1	intron (NR_125339, intron 1 of 2)	140.031	-2.32815	0.637609	-3.65138	0.000260837	0.00555828
chr11.65682396.65690308	chr11	65682397	65690308	+	promoter-TSS	DRAP1	promoter-TSS (NM_006442)	122.984	-2.0078	0.598333	-3.35565	0.000791791	0.0118657
chr11.65725867.65733361	chr11	65725868	65733361	+	gene body	SART1	intron (NM_005146, intron 1 of 19)	189.727	-2.39656	0.575934	-4.16118	3.16613e-05	0.0014049
chr11.65738247.65743479	chr11	65738248	65743479	+	gene body		L1ME3D|LINE|L1	261.251	-2.97448	0.57757	-5.14999	2.60504e-07	7.54392e-05
chr11.65743493.65746961	chr11	65743494	65746961	+	gene body	SART1	intron (NM_005146, intron 16 of 19)	90.1712	-2.63569	0.622667	-4.23291	2.30691e-05	0.00112202
chr11.65769083.65772314	chr11	65769084	65772314	+	gene body	BANF1	intron (NM_003860, intron 1 of 2)	85.6856	-2.35383	0.649026	-3.62671	0.000287051	0.0059449
chr11.66041444.66046291	chr11	66041445	66046291	+	3' UTR	RAB1B	3' UTR (NM_030981, exon 6 of 6)	162.707	-2.59262	0.594968	-4.35758	1.3151e-05	0.000804021
chr11.66102536.66105575	chr11	66102537	66105575	+	promoter-TSS	RIN1	promoter-TSS (NM_004292)	65.2448	-2.07702	0.642025	-3.2351	0.00121598	0.0158652
chr11.66127547.66132313	chr11	66127548	66132313	+	TTS	SLC29A2	TTS (NM_001300869)	127.116	-3.24821	0.657086	-4.94335	7.67916e-07	0.000135513
chr11.66135489.66137382	chr11	66135490	66137382	+	gene body		MIR3|SINE|MIR	22.6077	-2.41193	0.82469	-2.92465	0.00344839	0.0317306
chr11.66242636.66245248	chr11	66242637	66245248	+	3' UTR	PELI3	3' UTR (NM_145065, exon 8 of 8)	52.2107	-1.83004	0.658889	-2.77747	0.00547835	0.0433431
chr11.66383764.66385144	chr11	66383765	66385144	+	gene body	RBM14	exon (NM_006328, exon 1 of 3)	45.742	-3.26029	0.726664	-4.48665	7.2351e-06	0.000555872
chr11.66391514.66394352	chr11	66391515	66394352	+	gene body	RBM14	exon (NM_006328, exon 2 of 3)	56.8417	-2.14179	0.732883	-2.92241	0.00347333	0.031858
chr11.66394353.66397222	chr11	66394354	66397222	+	3' UTR	RBM14	3' UTR (NM_006328, exon 3 of 3)	52.4343	-2.94576	0.712528	-4.13424	3.56128e-05	0.0015216
chr11.66607139.66609768	chr11	66607140	66609768	+	gene body		L2|LINE|L2	57.9983	-1.77545	0.648444	-2.73802	0.00618112	0.0470732
chr11.66612325.66616988	chr11	66612326	66616988	+	TTS	RCE1	TTS (NM_001032279)	147.951	-2.74097	0.594055	-4.61401	3.94978e-06	0.000396759
chr11.66616989.66622834	chr11	66616990	66622834	+	gene body	PC	exon (NM_022172, exon 13 of 21)	82.9871	-2.14542	0.629989	-3.40549	0.000660463	0.0104912
chr11.66623372.66632436	chr11	66623373	66632436	+	TTS	LRFN4	TTS (NM_024036)	264.181	-2.91403	0.560851	-5.19573	2.03922e-07	6.82933e-05
chr11.66884866.66887909	chr11	66884867	66887909	+	promoter-TSS	KDM2A	promoter-TSS (NM_012308)	39.6092	-3.01703	0.774795	-3.89397	9.86164e-05	0.00295692
chr11.6701925.6705206	chr11	6701926	6705206	+	gene body	MRPL17	exon (NM_022061, exon 3 of 3)	39.2483	-3.10278	0.760587	-4.07945	4.51415e-05	0.00178469
chr11.67033230.67038903	chr11	67033231	67038903	+	gene body	ADRBK1	intron (NM_001619, intron 1 of 20)	46.8646	-2.2377	0.747595	-2.9932	0.00276071	0.0273845
chr11.67039529.67046729	chr11	67039530	67046729	+	gene body	ADRBK1	intron (NM_001619, intron 1 of 20)	84.9439	-2.27923	0.663682	-3.43421	0.00059428	0.00971785
chr11.67047068.67060201	chr11	67047069	67060201	+	3' UTR	ADRBK1	3' UTR (NM_001619, exon 21 of 21)	491.224	-3.02029	0.5567	-5.42534	5.78438e-08	2.79981e-05
chr11.67067002.67070637	chr11	67067003	67070637	+	gene body	ANKRD13D	exon (NM_001347901, exon 13 of 16)	57.97	-2.26739	0.728763	-3.11129	0.00186273	0.0210166
chr11.67163484.67164440	chr11	67163485	67164440	+	gene body	RAD9A	intron (NM_001243224, intron 6 of 7)	16.0235	-2.69118	0.938616	-2.86717	0.00414155	0.0359805
chr11.67165961.67168426	chr11	67165962	67168426	+	gene body	PPP1CA	intron (NM_001008709, intron 3 of 6)	46.6407	-1.9056	0.692583	-2.75144	0.00593344	0.0457727
chr11.67175732.67179765	chr11	67175733	67179765	+	TTS	TBC1D10C	TTS (NM_198517)	49.0867	-2.46925	0.725215	-3.40485	0.000662013	0.0105105
chr11.67199803.67206589	chr11	67199804	67206589	+	TTS	RPS6KB2	TTS (NM_003952)	328.999	-2.93817	0.56888	-5.16483	2.40656e-07	7.25102e-05
chr11.67206590.67212943	chr11	67206591	67212943	+	gene body	CORO1B	intron (NM_001018070, intron 3 of 11)	230.335	-3.16629	0.575897	-5.49802	3.84087e-08	2.33973e-05
chr11.67257219.67261830	chr11	67257220	67261830	+	TTS	AIP	TTS (NM_003977)	56.0767	-2.18873	0.65912	-3.32068	0.00089797	0.0129358
chr11.67377077.67380604	chr11	67377078	67380604	+	gene body	NDUFV1	intron (NM_007103, intron 6 of 9)	70.1348	-2.13199	0.662366	-3.21875	0.0012875	0.0164623
chr11.67754758.67761591	chr11	67754759	67761591	+	TTS	UNC93B1	TTS (NM_030930)	88.2391	-1.96964	0.60683	-3.24579	0.00117126	0.015527
chr11.67765844.67773931	chr11	67765845	67773931	+	gene body	UNC93B1	intron (NM_030930, intron 3 of 11)	69.3236	-2.00076	0.716659	-2.79179	0.00524169	0.042115
chr11.67795210.67800265	chr11	67795211	67800265	+	promoter-TSS	NDUFS8	promoter-TSS (NM_002496)	89.5228	-1.95037	0.609266	-3.20118	0.00136867	0.0171335
chr11.67803972.67812949	chr11	67803973	67812949	+	gene body	TCIRG1	intron (NM_001351059, intron 1 of 18)	147.043	-2.5058	0.620484	-4.03846	5.38044e-05	0.00202331
chr11.67812950.67818211	chr11	67812951	67818211	+	gene body		L2b|LINE|L2	74.0821	-1.96551	0.622378	-3.15806	0.00158824	0.0189748
chr11.67818212.67819999	chr11	67818213	67819999	+	TTS	TCIRG1	TTS (NM_006019)	31.496	-3.17068	0.842503	-3.76341	0.000167613	0.00419429
chr11.67887961.67892154	chr11	67887962	67892154	+	Intergenic		AluY|SINE|Alu	46.7934	-2.67627	0.779534	-3.43317	0.000596568	0.00974116
chr11.67979589.67981574	chr11	67979590	67981574	+	gene body		CpG	25.2834	-3.2365	0.889214	-3.63973	0.000272922	0.00573644
chr11.68147901.68152452	chr11	68147902	68152452	+	gene body	LRP5	intron (NM_002335, intron 5 of 22)	48.8264	-2.76105	0.712647	-3.87435	0.00010691	0.00312268
chr11.68360711.68362227	chr11	68360712	68362227	+	gene body		L1MEc|LINE|L1	19.4342	-2.51133	0.889221	-2.82419	0.00473996	0.0392217
chr11.68365152.68368381	chr11	68365153	68368381	+	gene body	PPP6R3	intron (NR_147971, intron 20 of 24)	36.136	-2.01494	0.723524	-2.7849	0.0053544	0.0427092
chr11.68507018.68511732	chr11	68507019	68511732	+	gene body	MTL5	intron (NM_001039656, intron 5 of 5)	79.489	-2.27145	0.6236	-3.64248	0.000270026	0.00570675
chr11.68596260.68601299	chr11	68596261	68601299	+	gene body	CPT1A	intron (NM_001876, intron 1 of 18)	56.1598	-2.03536	0.659743	-3.08509	0.00203494	0.0223204
chr11.68657527.68659337	chr11	68657528	68659337	+	TTS	MRPL21	TTS (NM_181514)	44.5939	-2.68346	0.70523	-3.80509	0.000141754	0.00376405
chr11.68823495.68834536	chr11	68823496	68834536	+	gene body	TPCN2	intron (NM_139075, intron 5 of 24)	159.698	-1.82028	0.570643	-3.18987	0.00142338	0.017516
chr11.68859557.68861118	chr11	68859558	68861118	+	Intergenic		L1ME3F|LINE|L1	40.0467	-2.2051	0.71294	-3.09297	0.00198163	0.0219202
chr11.70047746.70051199	chr11	70047747	70051199	+	5' UTR	FADD	5' UTR (NM_003824, exon 1 of 2)	60.2757	-2.43847	0.706357	-3.45218	0.000556069	0.00925834
chr11.70115425.70117747	chr11	70115426	70117747	+	promoter-TSS	PPFIA1	promoter-TSS (NR_045286)	28.0341	-2.65795	0.786697	-3.37861	0.000728522	0.0112023
chr11.70273062.70276790	chr11	70273063	70276790	+	gene body	CTTN	intron (NM_001184740, intron 12 of 18)	48.1262	-2.09168	0.680803	-3.07237	0.00212363	0.0229734
chr11.704127.709839	chr11	704128	709839	+	promoter-TSS	DEAF1	promoter-TSS (NM_001367390)	46.1188	-1.92452	0.684421	-2.8119	0.00492504	0.0403166
chr11.71168058.71173561	chr11	71168059	71173561	+	gene body	NADSYN1	intron (NM_018161, intron 3 of 20)	50.8248	-2.00732	0.686363	-2.92457	0.00344931	0.0317306
chr11.71188388.71194228	chr11	71188389	71194228	+	gene body		AluSq|SINE|Alu	39.7486	-2.28136	0.753272	-3.0286	0.00245689	0.0253504
chr11.71711224.71714223	chr11	71711225	71714223	+	3' UTR	IL18BP	3' UTR (NM_005699, exon 4 of 4)	108.386	-2.04081	0.684972	-2.97941	0.00288802	0.0281832
chr11.71714224.71717000	chr11	71714225	71717000	+	gene body	NUMA1	intron (NM_001286561, intron 24 of 26)	81.8693	-2.87461	0.645351	-4.45433	8.41537e-06	0.000603093
chr11.71718895.71721382	chr11	71718896	71721382	+	gene body	NUMA1	exon (NM_006185, exon 19 of 27)	43.1845	-2.33001	0.697116	-3.34235	0.000830711	0.0122375
chr11.71813806.71815334	chr11	71813807	71815334	+	promoter-TSS	LAMTOR1	promoter-TSS (NM_017907)	43.2501	-2.21911	0.703061	-3.15636	0.00159751	0.0190258
chr11.71935525.71940677	chr11	71935526	71940677	+	gene body	INPPL1	intron (NM_001567, intron 1 of 27)	70.3533	-2.9147	0.695838	-4.18877	2.80473e-05	0.00128675
chr11.71940678.71944657	chr11	71940679	71944657	+	gene body	INPPL1	intron (NM_001567, intron 13 of 27)	60.8936	-2.31228	0.724252	-3.19264	0.00140977	0.0174404
chr11.71947444.71949917	chr11	71947445	71949917	+	gene body	INPPL1	exon (NM_001567, exon 26 of 28)	25.1304	-2.57954	0.811089	-3.18034	0.00147101	0.0179996
chr11.71949918.71951671	chr11	71949919	71951671	+	TTS	INPPL1	TTS (NM_001567)	28.1713	-2.12165	0.772464	-2.7466	0.00602162	0.0463061
chr11.72002140.72006571	chr11	72002141	72006571	+	3' UTR	CLPB	3' UTR (NM_001258394, exon 18 of 18)	31.5426	-2.75373	0.791482	-3.47921	0.000502897	0.00864755
chr11.72391477.72394114	chr11	72391478	72394114	+	Intergenic		Intergenic	89.9959	-2.80694	0.621051	-4.51965	6.19407e-06	0.000504174
chr11.72394115.72398131	chr11	72394116	72398131	+	TTS	ARAP1	TTS (NM_001135190)	119.842	-2.52777	0.599835	-4.2141	2.50772e-05	0.00118668
chr11.72398132.72399946	chr11	72398133	72399946	+	gene body		AluJo|SINE|Alu	21.096	-2.63155	0.96066	-2.73932	0.00615671	0.0469612
chr11.72410127.72413971	chr11	72410128	72413971	+	gene body		L2a|LINE|L2	55.0241	-2.41735	0.677814	-3.56639	0.000361929	0.00695943
chr11.72531506.72533050	chr11	72531507	72533050	+	gene body		MIRb|SINE|MIR	29.0428	-2.33746	0.777499	-3.00638	0.00264383	0.026617
chr11.72535054.72536561	chr11	72535055	72536561	+	gene body	ATG16L2	exon (NM_033388, exon 9 of 18)	24.1131	-2.87405	0.848797	-3.38603	0.000709107	0.0109947
chr11.72536562.72538824	chr11	72536563	72538824	+	gene body	ATG16L2	intron (NM_001318766, intron 12 of 17)	33.7946	-2.67266	0.762803	-3.50373	0.000458784	0.00811301
chr11.72538825.72540480	chr11	72538826	72540480	+	gene body	ATG16L2	intron (NM_001318766, intron 15 of 17)	24.9571	-2.47505	0.820787	-3.01545	0.00256594	0.0261236
chr11.72541475.72543690	chr11	72541476	72543690	+	Intergenic		Intergenic	42.0997	-2.34533	0.716675	-3.27252	0.00106594	0.0145512
chr11.73086083.73089563	chr11	73086084	73089563	+	5' UTR	RELT	5' UTR (NM_032871, exon 1 of 11)	62.9545	-2.99876	0.691586	-4.33605	1.45063e-05	0.000845958
chr11.73100802.73106145	chr11	73100803	73106145	+	gene body	RELT	exon (NM_152222, exon 6 of 11)	109.945	-2.25949	0.603589	-3.74343	0.000181522	0.00438049
chr11.73108427.73109850	chr11	73108428	73109850	+	TTS	RELT	TTS (NM_152222)	25.8367	-2.13669	0.783755	-2.72622	0.00640649	0.0482119
chr11.73115536.73117482	chr11	73115537	73117482	+	3' UTR	FAM168A	3' UTR (NM_001286050, exon 9 of 9)	17.231	-2.61826	0.934241	-2.80255	0.00506997	0.0411816
chr11.73117483.73124461	chr11	73117484	73124461	+	gene body	FAM168A	intron (NM_015159, intron 5 of 7)	65.8294	-1.95825	0.682786	-2.86802	0.00413045	0.0359117
chr11.73690155.73692558	chr11	73690156	73692558	+	gene body	UCP2	intron (NM_003355, intron 2 of 7)	34.6141	-2.47444	0.767567	-3.22374	0.0012653	0.0162854
chr11.74553642.74557304	chr11	74553643	74557304	+	gene body	XRRA1	intron (NM_001270381, intron 13 of 15)	70.2535	-2.37506	0.668016	-3.55539	0.000377413	0.00713589
chr11.745859.748505	chr11	745860	748505	+	promoter-TSS	TALDO1	promoter-TSS (NM_006755)	41.1584	-2.42246	0.734654	-3.29742	0.000975784	0.0137071
chr11.74974736.74976447	chr11	74974737	74976447	+	3' UTR	ARRB1	3' UTR (NM_020251, exon 15 of 15)	49.4138	-2.49854	0.683923	-3.65325	0.00025894	0.00553527
chr11.74976448.74980773	chr11	74976449	74980773	+	gene body	ARRB1	intron (NM_004041, intron 15 of 15)	68.6621	-2.52103	0.697718	-3.61325	0.000302383	0.00612392
chr11.75117912.75124158	chr11	75117913	75124158	+	gene body		SVA_E|Other|Other	149.185	-2.88859	0.599992	-4.81438	1.47658e-06	0.000211095
chr11.760238.767844	chr11	760239	767844	+	gene body	TALDO1	intron (NM_006755, intron 6 of 7)	311.402	-2.37552	0.586324	-4.05156	5.08775e-05	0.00194564
chr11.76088749.76092529	chr11	76088750	76092529	+	gene body		L2a|LINE|L2	42.0174	-2.7231	0.716856	-3.79867	0.000145474	0.00383575
chr11.774443.778598	chr11	774444	778598	+	gene body	GATD1	intron (NR_134868, intron 1 of 7)	78.7283	-1.77923	0.617674	-2.88053	0.00397006	0.0349568
chr11.790484.794782	chr11	790485	794782	+	gene body	SLC25A22	exon (NM_001191060, exon 7 of 10)	56.695	-2.34024	0.658025	-3.55646	0.000375879	0.00712678
chr11.794783.800938	chr11	794784	800938	+	gene body	PANO1_obsolete	exon (NM_001293167, exon 1 of 1)	123.401	-2.92731	0.605987	-4.83065	1.3609e-06	0.000199086
chr11.8189451.8191175	chr11	8189452	8191175	+	gene body		CpG	28.3798	3.07157	1.04287	2.9453	0.0032264	0.030425
chr11.825523.835766	chr11	825524	835766	+	gene body	EFCAB4A	exon (NM_173584, exon 6 of 8)	158.67	-2.21622	0.629014	-3.52332	0.00042617	0.00770518
chr11.82868255.82869687	chr11	82868256	82869687	+	gene body	PCF11	intron (NM_015885, intron 1 of 15)	68.2778	-3.12853	0.694158	-4.50694	6.57692e-06	0.000515831
chr11.836634.838160	chr11	836635	838160	+	gene body	CD151	intron (NM_004357, intron 6 of 8)	38.5992	-2.67016	0.760915	-3.50914	0.000449552	0.00797891
chr11.838161.840308	chr11	838162	840308	+	TTS	CD151	TTS (NM_001039490)	35.0006	-2.28436	0.734066	-3.11193	0.00185869	0.0209975
chr11.847146.858109	chr11	847147	858109	+	gene body	TSPAN4	intron (NM_001025238, intron 2 of 7)	124.986	-1.94984	0.607731	-3.20839	0.00133478	0.0168436
chr11.85374734.85376313	chr11	85374735	85376313	+	gene body	CREBZF	exon (NM_001039618, exon 1 of 1)	66.003	-3.81824	0.76163	-5.01324	5.35211e-07	0.000107941
chr11.85662513.85663494	chr11	85662514	85663494	+	Intergenic		Intergenic	33.4664	-2.60119	0.803492	-3.23735	0.00120646	0.0158156
chr11.858110.863885	chr11	858111	863885	+	gene body	TSPAN4	intron (NM_001025238, intron 2 of 7)	247.414	-2.25297	0.591524	-3.80875	0.000139672	0.00372999
chr11.85955488.85957637	chr11	85955489	85957637	+	gene body	EED	intron (NM_003797, intron 1 of 11)	44.9648	-2.32804	0.705367	-3.30046	0.000965256	0.01361
chr11.868058.871040	chr11	868059	871040	+	3' UTR	CHID1	3' UTR (NM_023947, exon 13 of 13)	69.7866	-2.17559	0.634328	-3.42975	0.000604133	0.00982209
chr11.8704732.8709057	chr11	8704733	8709057	+	promoter-TSS	SNORA45	promoter-TSS (NR_002977)	86.0735	-2.47625	0.681963	-3.63106	0.000282256	0.00588879
chr11.8709058.8710055	chr11	8709059	8710055	+	3' UTR	RPL27A	3' UTR (NM_000990, exon 5 of 5)	47.1313	-2.92061	0.735509	-3.97086	7.16127e-05	0.00239998
chr11.8713045.8714914	chr11	8713046	8714914	+	TTS	ST5	TTS (NM_139157)	26.2197	-2.24537	0.814645	-2.75626	0.00584671	0.045321
chr11.91830057.91831218	chr11	91830058	91831218	+	Intergenic		Intergenic	15.199	3.82206	1.2699	3.00974	0.00261472	0.0264403
chr11.9405822.9407331	chr11	9405823	9407331	+	gene body		CpG	66.3401	-3.91554	0.761414	-5.14246	2.7117e-07	7.71396e-05
chr11.95521422.95524049	chr11	95521423	95524049	+	promoter-TSS	CEP57	promoter-TSS (NM_014679)	53.7082	-2.47408	0.691871	-3.57592	0.000348997	0.0067828
chr11.9593526.9597074	chr11	9593527	9597074	+	promoter-TSS	WEE1	promoter-TSS (NM_001143976)	55.241	-2.5699	0.687341	-3.7389	0.000184829	0.00443926
chr12.104530282.104533103	chr12	104530283	104533103	+	gene body		CpG	29.0025	-2.33524	0.775163	-3.01257	0.00259043	0.0262995
chr12.104747369.104750341	chr12	104747370	104750341	+	Intergenic		Intergenic	51.4309	-2.61987	0.683327	-3.834	0.000126076	0.00347858
chr12.105121581.105124966	chr12	105121582	105124966	+	gene body		MER5A1|DNA|hAT-Charlie	39.8707	-2.23347	0.760528	-2.93674	0.00331687	0.0309507
chr12.107378871.107381906	chr12	107378872	107381906	+	gene body	MTERFD3	intron (NM_001033050, intron 1 of 2)	46.9766	-2.08027	0.736015	-2.82639	0.00470759	0.0390651
chr12.10858573.10860660	chr12	10858574	10860660	+	gene body		AluY|SINE|Alu	19.0913	-2.47954	0.906772	-2.73447	0.00624807	0.0474338
chr12.10874936.10876634	chr12	10874937	10876634	+	5' UTR	YBX3	5' UTR (NM_003651, exon 1 of 10)	39.1332	-2.85946	0.768769	-3.71953	0.000199597	0.0046704
chr12.108919147.108923058	chr12	108919148	108923058	+	gene body	SART3	intron (NM_014706, intron 15 of 18)	44.7539	-1.95665	0.714161	-2.73979	0.00614778	0.0469354
chr12.109035715.109039346	chr12	109035716	109039346	+	Intergenic		Intergenic	82.8079	-1.96297	0.621556	-3.15815	0.00158772	0.0189748
chr12.109048939.109052175	chr12	109048940	109052175	+	gene body		SVA_C|Other|Other	34.5795	-2.80652	0.754927	-3.7176	0.000201122	0.00469637
chr12.109123797.109125915	chr12	109123798	109125915	+	promoter-TSS	CORO1C	promoter-TSS (NM_001276471)	73.3544	-2.67974	0.685147	-3.91119	9.18419e-05	0.00283608
chr12.109534940.109536922	chr12	109534941	109536922	+	promoter-TSS	UNG	promoter-TSS (NM_003362)	28.0728	-2.26662	0.787201	-2.87935	0.00398499	0.0350106
chr12.1098703.1101798	chr12	1098704	1101798	+	promoter-TSS	ERC1	promoter-TSS (NR_027949)	37.9758	-2.5464	0.742877	-3.42775	0.000608595	0.00986623
chr12.110338544.110345086	chr12	110338545	110345086	+	gene body	TCHP	exon (NM_001143852, exon 3 of 13)	86.8408	-2.19604	0.616504	-3.56209	0.000367914	0.00701106
chr12.110351635.110354805	chr12	110351636	110354805	+	gene body	TCHP	exon (NM_001143852, exon 12 of 13)	38.3889	-2.56265	0.751436	-3.41034	0.000648819	0.0103499
chr12.110718540.110719684	chr12	110718541	110719684	+	promoter-TSS	ATP2A2	promoter-TSS (NM_001681)	63.2681	-4.65216	0.802217	-5.79913	6.6661e-09	7.05815e-06
chr12.110719685.110720999	chr12	110719686	110720999	+	gene body	ATP2A2	intron (NM_170665, intron 1 of 19)	52.5476	-2.94421	0.716197	-4.11089	3.9413e-05	0.00163052
chr12.110785315.110787905	chr12	110785316	110787905	+	3' UTR	ATP2A2	3' UTR (NM_170665, exon 20 of 20)	47.97	-2.32564	0.758105	-3.06769	0.00215717	0.0232324
chr12.111179427.111181044	chr12	111179428	111181044	+	gene body		CpG	24.5466	-2.90222	0.846458	-3.42867	0.000606554	0.00984255
chr12.111840396.111844776	chr12	111840397	111844776	+	Intergenic		MIRb|SINE|MIR	66.0289	-2.49879	0.686128	-3.64187	0.000270662	0.00571376
chr12.111865551.111868982	chr12	111865552	111868982	+	gene body		AluSx1|SINE|Alu	61.4972	-3.0337	0.674676	-4.49653	6.90728e-06	0.000536772
chr12.111872319.111874628	chr12	111872320	111874628	+	gene body	SH2B3	intron (NM_001291424, intron 1 of 6)	32.7089	-2.0224	0.728739	-2.77521	0.00551664	0.0434989
chr12.111875155.111878278	chr12	111875156	111878278	+	gene body		L2a|LINE|L2	81.5343	-1.9744	0.668759	-2.95233	0.00315385	0.0299576
chr12.111880803.111884795	chr12	111880804	111884795	+	gene body	SH2B3	intron (NM_001291424, intron 1 of 6)	99.8313	-2.86671	0.632492	-4.53241	5.83149e-06	0.000490279
chr12.111884796.111886114	chr12	111884797	111886114	+	gene body	SH2B3	intron (NM_005475, intron 6 of 7)	35.7807	-2.24384	0.726567	-3.08827	0.00201326	0.0221636
chr12.112035021.112040021	chr12	112035022	112040021	+	promoter-TSS	ATXN2	promoter-TSS (NM_001310123)	70.6563	-2.34942	0.675388	-3.47862	0.000504005	0.00865445
chr12.112335731.112339014	chr12	112335732	112339014	+	non-coding		non-coding (NR_036636, exon 1 of 1)	35.5456	-2.52267	0.808458	-3.12035	0.00180634	0.0206625
chr12.112457906.112459703	chr12	112457907	112459703	+	gene body	ERP29	intron (NM_006817, intron 2 of 2)	21.3463	-2.69486	0.867664	-3.10588	0.00189712	0.0212631
chr12.112459800.112461175	chr12	112459801	112461175	+	3' UTR	ERP29	3' UTR (NM_006817, exon 3 of 3)	21.69	-2.33819	0.844072	-2.77013	0.0056034	0.0439783
chr12.112603557.112607701	chr12	112603558	112607701	+	gene body	HECTD4	exon (NM_001109662, exon 71 of 76)	130.754	-2.61885	0.604033	-4.33562	1.45352e-05	0.00084619
chr12.113556827.113560150	chr12	113556828	113560150	+	gene body	RASAL1	intron (NM_001301202, intron 5 of 20)	20.7773	-2.61238	0.918108	-2.84539	0.00443566	0.0375254
chr12.113597042.113600178	chr12	113597043	113600178	+	gene body	DDX54	intron (NM_001111322, intron 19 of 19)	65.3414	-2.25465	0.652398	-3.45595	0.000548362	0.00916606
chr12.113601199.113607728	chr12	113601200	113607728	+	gene body		AluJb|SINE|Alu	183.134	-2.21578	0.573716	-3.86216	0.000112389	0.00322708
chr12.113614452.113619335	chr12	113614453	113619335	+	gene body	DDX54	intron (NM_024072, intron 4 of 19)	66.2973	-2.13023	0.669894	-3.17996	0.00147297	0.018017
chr12.113619336.113625203	chr12	113619337	113625203	+	gene body		MIRb|SINE|MIR	123.16	-2.14236	0.591956	-3.61911	0.000295614	0.00602946
chr12.113733960.113736306	chr12	113733961	113736306	+	3' UTR	TPCN1	3' UTR (NM_001301214, exon 27 of 27)	43.0454	-2.62902	0.714769	-3.67814	0.000234942	0.00522331
chr12.113737051.113739824	chr12	113737052	113739824	+	gene body	SLC8B1	intron (NM_001330466, intron 14 of 14)	39.3036	-2.39171	0.744044	-3.21447	0.00130687	0.0166339
chr12.118497787.118500924	chr12	118497788	118500924	+	promoter-TSS	WSB2	promoter-TSS (NM_001278558)	62.3725	-2.26145	0.67583	-3.34618	0.000819317	0.0121595
chr12.120530106.120532130	chr12	120530107	120532130	+	non-coding	BICDL1	non-coding (NR_147892, exon 12 of 12)	36.1456	-2.26961	0.730106	-3.10861	0.00187972	0.0211057
chr12.120532577.120534351	chr12	120532578	120534351	+	3' UTR	RAB35	3' UTR (NM_006861, exon 6 of 6)	24.3054	-2.43141	0.826937	-2.94025	0.00327943	0.0307315
chr12.120537349.120541161	chr12	120537350	120541161	+	gene body	RAB35	intron (NM_001167606, intron 3 of 4)	50.5257	-2.37174	0.684076	-3.46707	0.000526158	0.00889141
chr12.120553439.120555970	chr12	120553440	120555970	+	promoter-TSS	RAB35	promoter-TSS (NM_006861)	51.1185	-2.72	0.695771	-3.90934	9.25493e-05	0.00284551
chr12.120567005.120568775	chr12	120567006	120568775	+	gene body	GCN1L1	intron (NM_006836, intron 56 of 57)	29.0222	-2.61914	0.783281	-3.34381	0.000826376	0.0122142
chr12.120652180.120655752	chr12	120652181	120655752	+	gene body	PXN	intron (NM_001080855, intron 6 of 11)	69.2238	-2.36486	0.635848	-3.71921	0.000199843	0.00467294
chr12.121193416.121198410	chr12	121193417	121198410	+	Intergenic		L3|LINE|CR1	86.2425	-2.39867	0.635873	-3.77224	0.000161789	0.00409696
chr12.121436371.121438389	chr12	121436372	121438389	+	TTS	C12orf43	TTS (NM_001286191)	24.2259	-2.86826	0.893436	-3.21037	0.00132566	0.0167959
chr12.121438411.121440493	chr12	121438412	121440493	+	TTS	C12orf43	TTS (NM_001286192)	37.0138	-2.11841	0.711749	-2.97634	0.00291707	0.0284087
chr12.121775531.121778183	chr12	121775532	121778183	+	gene body		AluSx1|SINE|Alu	24.3959	-3.06023	0.867889	-3.52607	0.000421783	0.00766676
chr12.121836950.121839232	chr12	121836951	121839232	+	gene body		CpG	22.7127	-2.51203	0.854008	-2.94146	0.00326669	0.0306513
chr12.121875712.121880806	chr12	121875713	121880806	+	gene body	KDM2B	intron (NM_032590, intron 21 of 22)	72.2509	-1.92145	0.624765	-3.07547	0.00210169	0.0228016
chr12.121880807.121882976	chr12	121880808	121882976	+	TTS	MIR7107	TTS (NR_106957)	18.6486	-2.74124	0.937521	-2.92393	0.00345645	0.0317461
chr12.121890366.121895673	chr12	121890367	121895673	+	gene body	KDM2B	intron (NM_032590, intron 12 of 22)	45.839	-2.24664	0.71156	-3.15735	0.0015921	0.0190056
chr12.122213763.122220220	chr12	122213764	122220220	+	3' UTR	RHOF	3' UTR (NM_019034, exon 5 of 5)	110.835	-2.05001	0.595106	-3.44478	0.000571529	0.00944612
chr12.122237179.122239500	chr12	122237180	122239500	+	gene body		CpG	93.0678	-3.51494	0.687116	-5.1155	3.12908e-07	8.54997e-05
chr12.122262131.122269138	chr12	122262132	122269138	+	gene body		CpG-5921	317.054	-2.57461	0.555008	-4.63886	3.50328e-06	0.000364105
chr12.122614587.122625961	chr12	122614588	122625961	+	gene body	MLXIP	intron (NM_014938, intron 11 of 16)	275.525	-2.1303	0.563886	-3.77789	0.000158166	0.00403841
chr12.122686940.122690439	chr12	122686941	122690439	+	TTS	LRRC43	TTS (NM_152759)	56.8739	-2.6171	0.707909	-3.69695	0.000218208	0.00495863
chr12.122690440.122691594	chr12	122690441	122691594	+	gene body	B3GNT4	exon (NM_001330492, exon 2 of 2)	26.8696	-2.29737	0.78053	-2.94335	0.00324679	0.0305577
chr12.122990299.122991509	chr12	122990300	122991509	+	gene body	RSRC2	intron (NR_036435, intron 10 of 10)	35.8053	-2.3149	0.726953	-3.18438	0.00145062	0.0178079
chr12.123258505.123260075	chr12	123258506	123260075	+	gene body		GC_rich|Low_complexity|Low_complexity	26.1435	-2.24805	0.780529	-2.88016	0.00397476	0.0349776
chr12.123337323.123341843	chr12	123337324	123341843	+	gene body	HIP1R	intron (NM_001303099, intron 9 of 17)	75.0879	-2.42412	0.657404	-3.68741	0.000226552	0.00508346
chr12.123342511.123346583	chr12	123342512	123346583	+	gene body	HIP1R	intron (NM_003959, intron 24 of 31)	128.972	-2.65959	0.619516	-4.29301	1.76267e-05	0.000953351
chr12.123346613.123348950	chr12	123346614	123348950	+	TTS	HIP1R	TTS (NM_003959)	76.9612	-2.85928	0.640702	-4.46274	8.09194e-06	0.000590886
chr12.123350916.123353309	chr12	123350917	123353309	+	gene body	VPS37B	exon (NM_024667, exon 4 of 4)	80.8658	-3.53113	0.660154	-5.34894	8.84685e-08	3.65548e-05
chr12.123373043.123374065	chr12	123373044	123374065	+	gene body	VPS37B	intron (NM_024667, intron 1 of 3)	18.3596	-2.42367	0.880744	-2.75185	0.00592601	0.0457416
chr12.123461141.123464394	chr12	123461142	123464394	+	gene body	OGFOD2	intron (NM_001304834, intron 5 of 7)	97.8819	-2.10422	0.60237	-3.49323	0.000477212	0.0083517
chr12.123464395.123469152	chr12	123464396	123469152	+	gene body	ARL6IP4	intron (NM_001002251, intron 4 of 5)	267.45	-2.4288	0.554672	-4.37881	1.19327e-05	0.000758543
chr12.123469153.123471056	chr12	123469154	123471056	+	3' UTR	PITPNM2	3' UTR (NM_001300801, exon 25 of 25)	26.4943	-2.2587	0.793591	-2.84618	0.00442475	0.0374704
chr12.123475957.123483067	chr12	123475958	123483067	+	gene body	PITPNM2	exon (NM_001300801, exon 14 of 25)	77.461	-1.89206	0.648593	-2.91717	0.00353219	0.0321714
chr12.123755273.123756887	chr12	123755274	123756887	+	promoter-TSS	CDK2AP1	promoter-TSS (NR_073008)	17.4874	-2.68726	0.983179	-2.73324	0.00627146	0.0475475
chr12.123872359.123875335	chr12	123872360	123875335	+	gene body		CpG	39.4617	-2.23526	0.7577	-2.95007	0.00317706	0.030115
chr12.124456405.124459218	chr12	124456406	124459218	+	promoter-TSS	RFLNA	promoter-TSS (NM_001347902)	37.2308	-2.31903	0.716727	-3.23558	0.00121397	0.0158634
chr12.124809051.124811352	chr12	124809052	124811352	+	gene body	NCOR2	intron (NM_001206654, intron 47 of 47)	54.6405	-2.52017	0.69513	-3.62547	0.000288439	0.00596636
chr12.124811353.124814303	chr12	124811354	124814303	+	gene body	NCOR2	intron (NM_001206654, intron 45 of 47)	30.9359	-2.27552	0.756024	-3.00985	0.00261378	0.0264403
chr12.124821974.124827994	chr12	124821975	124827994	+	gene body	NCOR2	exon (NM_001077261, exon 37 of 48)	77.5885	-2.0004	0.681782	-2.93407	0.00334548	0.0310978
chr12.124838097.124840621	chr12	124838098	124840621	+	gene body	NCOR2	intron (NM_001206654, intron 26 of 47)	27.7666	-2.26637	0.769342	-2.94586	0.00322059	0.0303887
chr12.124852699.124861403	chr12	124852700	124861403	+	gene body	NCOR2	exon (NM_001077261, exon 21 of 48)	144.822	-2.53215	0.583947	-4.33626	1.4493e-05	0.000845958
chr12.124866367.124868319	chr12	124866368	124868319	+	gene body		MIR|SINE|MIR	18.1669	-2.72155	0.907749	-2.99813	0.00271643	0.0271259
chr12.124872020.124876592	chr12	124872021	124876592	+	gene body	NCOR2	intron (NM_001206654, intron 18 of 47)	86.2577	-2.28481	0.630351	-3.62467	0.000289334	0.0059678
chr12.124884867.124889495	chr12	124884868	124889495	+	gene body	NCOR2	intron (NM_001206654, intron 15 of 47)	59.3965	-2.09902	0.646543	-3.24653	0.00116821	0.0155221
chr12.124893690.124896535	chr12	124893691	124896535	+	gene body	NCOR2	intron (NM_001206654, intron 15 of 47)	26.1435	-2.31585	0.840206	-2.75629	0.00584615	0.045321
chr12.124905556.124909541	chr12	124905557	124909541	+	gene body	NCOR2	intron (NM_001206654, intron 13 of 47)	50.5876	-2.0449	0.674529	-3.03159	0.00243266	0.0251957
chr12.124912632.124917123	chr12	124912633	124917123	+	gene body		MER102a|DNA|hAT-Charlie	60.4729	-2.31985	0.654896	-3.54232	0.000396622	0.00737155
chr12.124917124.124921287	chr12	124917125	124921287	+	gene body	NCOR2	intron (NM_001206654, intron 10 of 47)	42.6575	-2.898	0.723773	-4.00401	6.22772e-05	0.00222347
chr12.125345545.125348930	chr12	125345546	125348930	+	gene body	SCARB1	intron (NR_160424, intron 1 of 11)	31.9702	-2.32744	0.767122	-3.03398	0.00241347	0.0250992
chr12.125394823.125400021	chr12	125394824	125400021	+	gene body	UBC	exon (NM_021009, exon 2 of 2)	266.894	-2.49413	0.717707	-3.47514	0.00051058	0.00872302
chr12.12714355.12716435	chr12	12714356	12716435	+	5' UTR	DUSP16	5' UTR (NM_030640, exon 1 of 7)	26.1595	-2.76177	0.814858	-3.38927	0.000700797	0.010917
chr12.12869256.12871975	chr12	12869257	12871975	+	5' UTR	CDKN1B	5' UTR (NM_004064, exon 1 of 3)	49.4458	-2.28321	0.706153	-3.23331	0.00122365	0.0159216
chr12.12875757.12880197	chr12	12875758	12880197	+	promoter-TSS	APOLD1	promoter-TSS (NM_001130415)	53.1857	-2.49974	0.709965	-3.52094	0.000430016	0.00775814
chr12.131355543.131358289	chr12	131355544	131358289	+	gene body		CpG	110.749	-3.05285	0.618834	-4.93322	8.08833e-07	0.000140538
chr12.132216883.132222194	chr12	132216884	132222194	+	gene body		CpG	85.9777	-2.33933	0.623158	-3.754	0.000174038	0.0042948
chr12.132412763.132416963	chr12	132412764	132416963	+	gene body	PUS1	intron (NM_025215, intron 2 of 5)	65.7846	-2.172	0.642454	-3.38079	0.000722773	0.0111393
chr12.132427333.132435058	chr12	132427334	132435058	+	TTS	PUS1	TTS (NM_001002019)	157.976	-2.22816	0.587886	-3.79012	0.000150576	0.00392447
chr12.132614765.132622284	chr12	132614766	132622284	+	Intergenic		Intergenic	121.037	-2.78434	0.606862	-4.5881	4.47301e-06	0.000424522
chr12.132622712.132625061	chr12	132622713	132625061	+	gene body	DDX51	intron (NM_175066, intron 14 of 14)	46.1467	-2.39464	0.706926	-3.38741	0.000705571	0.0109611
chr12.132626182.132630388	chr12	132626183	132630388	+	promoter-TSS	NOC4L	promoter-TSS (NM_024078)	86.2134	-2.65859	0.630133	-4.21909	2.45286e-05	0.00117374
chr12.132630389.132637690	chr12	132630390	132637690	+	gene body		CpG-6087	77.6146	-2.37464	0.654445	-3.62849	0.000285085	0.00592543
chr12.132647362.132650692	chr12	132647363	132650692	+	Intergenic		Intergenic	97.2375	-5.30651	1.88628	-2.81321	0.00490496	0.040191
chr12.133071326.133076700	chr12	133071327	133076700	+	gene body	FBRSL1	intron (NM_001142641, intron 1 of 16)	72.1463	-2.16875	0.704805	-3.0771	0.00209026	0.0227285
chr12.133087166.133092084	chr12	133087167	133092084	+	gene body	FBRSL1	intron (NM_001142641, intron 2 of 16)	68.2712	-1.92229	0.659533	-2.91463	0.00356113	0.0324002
chr12.133093575.133098558	chr12	133093576	133098558	+	gene body	FBRSL1	intron (NM_001142641, intron 2 of 16)	73.2722	-2.0372	0.634782	-3.20929	0.00133064	0.0168227
chr12.133113450.133122003	chr12	133113451	133122003	+	gene body	FBRSL1	intron (NM_001142641, intron 4 of 16)	103.295	-2.03944	0.634868	-3.21238	0.00131639	0.0167173
chr12.133133951.133140371	chr12	133133952	133140371	+	gene body		CpG	62.7053	-2.64244	0.67446	-3.91786	8.93382e-05	0.00278982
chr12.133142939.133147648	chr12	133142940	133147648	+	gene body	FBRSL1	intron (NM_001142641, intron 6 of 16)	57.9047	-2.15571	0.671658	-3.20953	0.00132952	0.0168211
chr12.133194463.133200674	chr12	133194464	133200674	+	gene body	P2RX2	intron (NM_001282164, intron 6 of 10)	197.188	-2.94837	0.615747	-4.78828	1.68219e-06	0.0002289
chr12.133249812.133252921	chr12	133249813	133252921	+	gene body	POLE	intron (NM_006231, intron 12 of 48)	39.9265	-2.02762	0.706577	-2.86963	0.00410946	0.0357751
chr12.133263371.133266471	chr12	133263372	133266471	+	promoter-TSS	POLE	promoter-TSS (NM_006231)	43.9025	-3.61004	0.771727	-4.67787	2.89871e-06	0.000326292
chr12.133296001.133297868	chr12	133296002	133297868	+	gene body		AluY|SINE|Alu	22.5058	-2.92012	0.986542	-2.95995	0.00307686	0.0294825
chr12.133331088.133336511	chr12	133331089	133336511	+	gene body		L1MC4a|LINE|L1	57.0562	-2.84308	0.828607	-3.43116	0.000601	0.00978995
chr12.133413282.133417825	chr12	133413283	133417825	+	Intergenic		Intergenic	88.3335	-1.79013	0.615567	-2.9081	0.00363637	0.0328992
chr12.133806494.133811139	chr12	133806495	133811139	+	gene body	ANHX	intron (NM_001191054, intron 2 of 8)	57.1228	2.62151	0.908406	2.88583	0.00390382	0.0345707
chr12.14926871.14928821	chr12	14926872	14928821	+	non-coding	H2AJ	non-coding (NR_027716, exon 1 of 2)	43.1614	-2.24901	0.726749	-3.09461	0.00197071	0.021835
chr12.1701299.1704548	chr12	1701300	1704548	+	gene body	FBXL14	exon (NM_152441, exon 1 of 2)	83.2534	-2.89181	0.65526	-4.41323	1.01839e-05	0.000677536
chr12.1902036.1911100	chr12	1902037	1911100	+	gene body		CpG	146.918	-2.22366	0.627178	-3.5455	0.000391863	0.00731042
chr12.19592136.19593639	chr12	19592137	19593639	+	promoter-TSS	AEBP2	promoter-TSS (NM_001267043)	31.5315	-3.61116	0.82715	-4.36579	1.26665e-05	0.000788909
chr12.19940637.19942116	chr12	19940638	19942116	+	Intergenic		(TTATA)n|Simple_repeat|Simple_repeat	18.8988	-3.1232	1.1506	-2.7144	0.00663954	0.0493227
chr12.21810273.21811797	chr12	21810274	21811797	+	promoter-TSS	LDHB	promoter-TSS (NM_001315537)	36.3701	-2.40841	0.730263	-3.298	0.000973745	0.0136841
chr12.22845185.22847576	chr12	22845186	22847576	+	Intergenic		LTR12C|LTR|ERV1	29.884	-2.31293	0.7699	-3.00419	0.00266286	0.0267486
chr12.25402125.25405885	chr12	25402126	25405885	+	promoter-TSS	KRAS	promoter-TSS (NM_033360)	30.1513	-2.22262	0.778166	-2.85623	0.00428705	0.0366988
chr12.2928688.2932372	chr12	2928689	2932372	+	gene body	ITFG2	intron (NR_130744, intron 7 of 13)	52.9666	-2.5155	0.673019	-3.73764	0.000185754	0.00445236
chr12.29301064.29303350	chr12	29301065	29303350	+	promoter-TSS	FAR2	promoter-TSS (NM_001271783)	66.4667	-3.32502	0.690206	-4.81743	1.45415e-06	0.00020877
chr12.29796684.29798760	chr12	29796685	29798760	+	gene body		L2b|LINE|L2	37.4451	-5.23108	1.93169	-2.70803	0.0067684	0.0499732
chr12.2999642.3000603	chr12	2999643	3000603	+	promoter-TSS	TULP3	promoter-TSS (NM_001160408)	19.6401	-2.53818	0.868856	-2.92129	0.00348584	0.0319036
chr12.31239593.31243463	chr12	31239594	31243463	+	gene body	DDX11	intron (NM_030653, intron 6 of 26)	46.1063	-2.69149	0.711219	-3.78433	0.000154121	0.00397406
chr12.31245528.31252464	chr12	31245529	31252464	+	gene body	DDX11	intron (NM_030653, intron 14 of 26)	44.4483	-2.27349	0.700391	-3.24603	0.00117028	0.015527
chr12.31256077.31258540	chr12	31256078	31258540	+	3' UTR	DDX11	3' UTR (NM_152438, exon 27 of 27)	24.2891	-2.41005	0.809661	-2.97661	0.00291455	0.0284019
chr12.31258541.31261657	chr12	31258542	31261657	+	Intergenic		AluY|SINE|Alu	34.2678	-2.403	0.769104	-3.12441	0.00178162	0.0204488
chr12.31476367.31479057	chr12	31476368	31479057	+	non-coding	FLJ13224	non-coding (NR_026806, exon 1 of 1)	95.6755	-3.00752	0.62908	-4.78082	1.74579e-06	0.000236604
chr12.32831510.32833014	chr12	32831511	32833014	+	promoter-TSS	DNM1L	promoter-TSS (NM_012062)	36.7307	-2.36363	0.731665	-3.23048	0.00123585	0.0160126
chr12.42411584.42413164	chr12	42411585	42413164	+	Intergenic		AluJb|SINE|Alu	20.3519	3.03091	1.11265	2.72405	0.00644866	0.0484465
chr12.42630877.42633331	chr12	42630878	42633331	+	promoter-TSS	YAF2	promoter-TSS (NM_001190977)	21.5769	-2.31371	0.83814	-2.76053	0.00577082	0.044959
chr12.42741802.42744958	chr12	42741803	42744958	+	gene body		SVA_B|Other|Other	27.0524	-2.12963	0.775989	-2.7444	0.00606216	0.0465228
chr12.4351289.4353575	chr12	4351290	4353575	+	Intergenic		Intergenic	23.4186	3.27413	1.0426	3.14035	0.00168748	0.0196884
chr12.46122045.46125575	chr12	46122046	46125575	+	gene body		CpG	19.6672	-2.99387	0.970523	-3.0848	0.00203691	0.0223208
chr12.46309273.46310582	chr12	46309274	46310582	+	Intergenic		Intergenic	31.0753	-2.65978	0.836583	-3.17934	0.0014761	0.0180343
chr12.46661121.46664377	chr12	46661122	46664377	+	promoter-TSS	SLC38A1	promoter-TSS (NM_001278387)	53.8518	-2.90846	0.767617	-3.78895	0.000151284	0.00392891
chr12.46764769.46766797	chr12	46764770	46766797	+	gene body		CpG	126.122	-2.88026	0.682773	-4.21848	2.45959e-05	0.00117374
chr12.48172847.48177084	chr12	48172848	48177084	+	3' UTR	SLC48A1	3' UTR (NM_017842, exon 3 of 3)	127.712	-2.36732	0.595828	-3.97315	7.09277e-05	0.0023936
chr12.48450110.48452493	chr12	48450111	48452493	+	gene body		AluSx1|SINE|Alu	31.6712	-2.84029	0.973003	-2.9191	0.00351044	0.0320382
chr12.49073635.49076265	chr12	49073636	49076265	+	gene body		MIR3|SINE|MIR	37.2336	-2.17796	0.727064	-2.99556	0.00273942	0.0272445
chr12.49424364.49427985	chr12	49424365	49427985	+	gene body	KMT2D	exon (NM_003482, exon 39 of 54)	82.2562	-2.75554	0.647502	-4.25565	2.08445e-05	0.0010535
chr12.49442761.49447485	chr12	49442762	49447485	+	gene body	KMT2D	exon (NM_003482, exon 10 of 54)	38.2955	-2.05585	0.7085	-2.90169	0.00371154	0.0334009
chr12.49524382.49525707	chr12	49524383	49525707	+	gene body		CpG	81.9586	-3.18584	0.731393	-4.35586	1.32546e-05	0.00080627
chr12.49947518.49949965	chr12	49947519	49949965	+	gene body	KCNH3	intron (NM_012284, intron 11 of 14)	32.4502	-2.34932	0.774876	-3.03187	0.00243047	0.0251833
chr12.49951028.49954350	chr12	49951029	49954350	+	TTS	KCNH3	TTS (NM_001314030)	100.041	-2.73814	0.651536	-4.20259	2.63881e-05	0.00123322
chr12.49956922.49962008	chr12	49956923	49962008	+	gene body	MCRS1	intron (NM_001278341, intron 1 of 12)	112.984	-2.00996	0.627269	-3.2043	0.00135391	0.0170168
chr12.50187279.50192700	chr12	50187280	50192700	+	gene body	NCKAP5L	exon (NM_001368048, exon 9 of 14)	71.129	-2.21763	0.670822	-3.30585	0.000946901	0.0134463
chr12.50490409.50493039	chr12	50490410	50493039	+	gene body	SMARCD1	intron (NM_003076, intron 11 of 12)	32.5564	-2.2219	0.773666	-2.87191	0.00407999	0.0355826
chr12.50794362.50795941	chr12	50794363	50795941	+	promoter-TSS	LARP4	promoter-TSS (NM_001352314)	25.7059	-2.85061	0.824073	-3.45917	0.000541848	0.00909758
chr12.51158021.51160066	chr12	51158022	51160066	+	gene body	ATF1	intron (NM_005171, intron 1 of 6)	41.9783	-2.21498	0.709256	-3.12296	0.00179039	0.0205078
chr12.51419019.51422877	chr12	51419020	51422877	+	promoter-TSS	SLC11A2	promoter-TSS (NM_001174126)	33.3676	-2.32455	0.755958	-3.07497	0.00210522	0.022827
chr12.52442583.52449164	chr12	52442584	52449164	+	gene body	NR4A1	intron (NM_173157, intron 1 of 6)	113.113	-2.33208	0.774584	-3.01075	0.00260603	0.0264091
chr12.52471221.52476275	chr12	52471222	52476275	+	gene body	SMIM41	exon (NM_001369216, exon 1 of 3)	43.4171	-2.10745	0.709459	-2.97051	0.00297307	0.0288233
chr12.53398802.53400870	chr12	53398803	53400870	+	promoter-TSS	EIF4B	promoter-TSS (NM_001300821)	67.3745	-2.41632	0.70685	-3.41844	0.000629806	0.0101518
chr12.53451003.53455450	chr12	53451004	53455450	+	gene body	TENC1	exon (NM_198316, exon 18 of 29)	103.463	-2.51131	0.640886	-3.91849	8.91048e-05	0.0027851
chr12.53580848.53582912	chr12	53580849	53582912	+	3' UTR	ZNF740	3' UTR (NM_001004304, exon 7 of 7)	35.2536	-2.20278	0.786782	-2.79973	0.00511447	0.0414566
chr12.53585476.53587349	chr12	53585477	53587349	+	3' UTR	ZNF740	3' UTR (NM_001004304, exon 7 of 7)	38.536	-2.13023	0.711697	-2.99317	0.00276092	0.0273845
chr12.53876372.53877179	chr12	53876373	53877179	+	gene body	MAP3K12	exon (NM_006301, exon 12 of 15)	30.271	-3.40204	0.843557	-4.03297	5.50752e-05	0.00204822
chr12.53878299.53882237	chr12	53878300	53882237	+	gene body	MAP3K12	exon (NM_006301, exon 4 of 15)	63.1472	-2.20619	0.655252	-3.36693	0.000760104	0.0115436
chr12.53898557.53900605	chr12	53898558	53900605	+	TTS	NPFF	TTS (NM_003717)	23.1755	-2.22202	0.812487	-2.73483	0.00624124	0.0474138
chr12.54672567.54674207	chr12	54672568	54674207	+	TTS	SCAT2	TTS (NR_157844)	24.4414	-2.21116	0.812613	-2.72105	0.00650748	0.0487445
chr12.54675530.54678227	chr12	54675531	54678227	+	gene body	HNRNPA1	exon (NM_031157, exon 8 of 11)	84.6019	-3.05783	0.656347	-4.65885	3.17976e-06	0.000343111
chr12.54679514.54681253	chr12	54679515	54681253	+	3' UTR	HNRNPA1	3' UTR (NM_002136, exon 10 of 10)	98.0335	-2.66727	0.619998	-4.30206	1.69217e-05	0.000936445
chr12.54933896.54935987	chr12	54933897	54935987	+	gene body		MIR3|SINE|MIR	19.8909	-2.8671	0.888575	-3.22662	0.0012526	0.0161801
chr12.54940768.54943755	chr12	54940769	54943755	+	promoter-TSS	PDE1B	promoter-TSS (NM_001288768)	106.555	-2.01276	0.625388	-3.21841	0.00128902	0.0164623
chr12.56117472.56118789	chr12	56117473	56118789	+	gene body	RDH5	exon (NM_001199771, exon 5 of 5)	27.2421	-2.29512	0.824198	-2.78467	0.00535829	0.0427176
chr12.56142900.56145269	chr12	56142901	56145269	+	3' UTR	GDF11	3' UTR (NM_005811, exon 3 of 3)	49.1148	-2.76738	0.723502	-3.82498	0.000130784	0.00356389
chr12.56497750.56499405	chr12	56497751	56499405	+	gene body	PA2G4	exon (NM_006191, exon 1 of 13)	32.4719	-2.21585	0.738376	-3.00097	0.00269117	0.0269412
chr12.56548890.56552680	chr12	56548891	56552680	+	gene body		AluJb|SINE|Alu	177.018	-2.71029	0.574863	-4.71466	2.42113e-06	0.000295082
chr12.56553422.56554648	chr12	56553423	56554648	+	gene body	MYL6	exon (NM_079423, exon 5 of 6)	40.8119	-2.05936	0.69483	-2.96383	0.0030384	0.0292796
chr12.56554649.56559740	chr12	56554650	56559740	+	3' UTR	SMARCC2	3' UTR (NM_139067, exon 29 of 29)	376.996	-2.84691	0.549628	-5.17971	2.22233e-07	7.0371e-05
chr12.56708222.56710252	chr12	56708223	56710252	+	TTS	PAN2	TTS (NM_001166279)	30.1372	-2.23676	0.758287	-2.94976	0.0031802	0.030115
chr12.57480115.57484058	chr12	57480116	57484058	+	promoter-TSS	NAB2	promoter-TSS (NM_001330305)	90.9812	-3.20355	0.643537	-4.97804	6.4233e-07	0.000119639
chr12.57484059.57486195	chr12	57484060	57486195	+	gene body	NAB2	exon (NM_001330305, exon 2 of 6)	40.7911	-2.28586	0.700623	-3.26261	0.00110392	0.0149016
chr12.57486196.57489201	chr12	57486197	57489201	+	gene body	NAB2	intron (NM_005967, intron 6 of 6)	116.457	-2.45776	0.594184	-4.13636	3.52862e-05	0.00151721
chr12.57490484.57491715	chr12	57490485	57491715	+	gene body		MIR3|SINE|MIR	26.4848	-3.14803	0.923617	-3.40838	0.00065351	0.0104014
chr12.57628574.57630530	chr12	57628575	57630530	+	TTS	SHMT2	TTS (NR_029415)	39.3331	-2.55126	0.725143	-3.51829	0.000434337	0.00782361
chr12.57634994.57637604	chr12	57634995	57637604	+	TTS	STAC3	TTS (NR_104422)	30.6922	-2.27193	0.758602	-2.99489	0.0027454	0.0272785
chr12.57886633.57891259	chr12	57886634	57891259	+	gene body		SVA_B|Other|Other	168.274	-3.40512	0.808903	-4.20955	2.55875e-05	0.00120243
chr12.57913336.57920034	chr12	57913337	57920034	+	promoter-TSS	MBD6	promoter-TSS (NM_052897)	165.72	-2.17428	0.574992	-3.78141	0.000155941	0.00399365
chr12.58113209.58118823	chr12	58113210	58118823	+	TTS	OS9	TTS (NM_001261420)	132.99	-2.53088	0.634949	-3.98595	6.72097e-05	0.00232908
chr12.58118824.58121489	chr12	58118825	58121489	+	non-coding	AGAP2-AS1	non-coding (NR_027032, exon 1 of 2)	25.9255	-2.15096	0.783993	-2.74359	0.00607712	0.0465954
chr12.58136265.58138607	chr12	58136266	58138607	+	Intergenic		AluSx1|SINE|Alu	30.4997	-2.18012	0.781151	-2.79091	0.00525603	0.0421702
chr12.58139131.58140213	chr12	58139132	58140213	+	gene body	TSPAN31	exon (NM_005981, exon 2 of 6)	50.1836	-2.81797	0.698634	-4.03355	5.49414e-05	0.00204563
chr12.58144403.58145436	chr12	58144404	58145436	+	TTS	TSPAN31	TTS (NM_005981)	25.1436	-2.2815	0.796147	-2.86568	0.00416115	0.0360953
chr12.58157380.58161223	chr12	58157381	58161223	+	gene body		CpG-5529	62.0768	-2.49836	0.703149	-3.5531	0.000380716	0.00716237
chr12.58163664.58166190	chr12	58163665	58166190	+	gene body	METTL1	exon (NM_023033, exon 2 of 5)	44.816	-2.82439	0.73151	-3.86104	0.000112906	0.00323099
chr12.59987967.59991436	chr12	59987968	59991436	+	promoter-TSS	SLC16A7	promoter-TSS (NM_001270622)	41.3585	-3.37223	0.804488	-4.19178	2.76776e-05	0.00127415
chr12.62996772.62998170	chr12	62996773	62998170	+	promoter-TSS	MIRLET7I	promoter-TSS (NR_029661)	51.8929	-3.54672	0.73486	-4.82639	1.39033e-06	0.000201313
chr12.6436036.6437959	chr12	6436037	6437959	+	TTS	TNFRSF1A	TTS (NM_001065)	32.7074	-2.21151	0.780422	-2.83373	0.00460081	0.0384425
chr12.6444709.6447364	chr12	6444710	6447364	+	gene body	TNFRSF1A	intron (NR_144351, intron 1 of 8)	32.8777	-2.30372	0.751388	-3.06596	0.00216974	0.0233233
chr12.64797118.64799314	chr12	64797119	64799314	+	promoter-TSS	XPOT	promoter-TSS (NM_007235)	60.4291	-3.18309	0.678849	-4.68895	2.74604e-06	0.000318634
chr12.6641578.6645278	chr12	6641579	6645278	+	promoter-TSS	GAPDH	promoter-TSS (NM_001289746)	228.918	-3.34655	0.603097	-5.54895	2.87392e-08	1.98723e-05
chr12.6645916.6646967	chr12	6645917	6646967	+	gene body	GAPDH	intron (NM_001357943, intron 6 of 8)	23.4027	-2.68802	0.854173	-3.14692	0.00164997	0.019418
chr12.6646968.6648658	chr12	6646969	6648658	+	TTS	IFFO1	TTS (NR_036467)	33.7565	-2.85958	0.853885	-3.34891	0.000811302	0.0120776
chr12.6718894.6723156	chr12	6718895	6723156	+	Intergenic		Intergenic	197.085	-2.76268	0.571626	-4.83303	1.34474e-06	0.000199086
chr12.68041660.68044785	chr12	68041661	68044785	+	gene body		CpG	63.0225	-3.24395	0.684505	-4.73913	2.14642e-06	0.000271361
chr12.6857640.6861836	chr12	6857641	6861836	+	gene body	MLF2	intron (NR_026581, intron 5 of 8)	46.3436	-2.06452	0.704481	-2.93056	0.00338356	0.0313486
chr12.6881892.6883917	chr12	6881893	6883917	+	gene body	LAG3	exon (NM_002286, exon 3 of 8)	32.1268	2.81716	1.02122	2.75863	0.00580442	0.0451214
chr12.69003685.69006390	chr12	69003686	69006390	+	gene body		CpG	49.9582	-2.918	0.767743	-3.80075	0.00014426	0.00380671
chr12.6975920.6979514	chr12	6975921	6979514	+	gene body	TPI1	intron (NM_001258026, intron 1 of 6)	190.134	-2.91976	0.613955	-4.75566	1.97799e-06	0.000257763
chr12.6979515.6981060	chr12	6979516	6981060	+	TTS	TPI1	TTS (NM_001159287)	75.3484	-3.07442	0.717832	-4.28293	1.84449e-05	0.000978012
chr12.6981120.6983443	chr12	6981121	6983443	+	5' UTR	SPSB2	5' UTR (NM_001319670, exon 1 of 2)	27.0825	-2.21093	0.793704	-2.78559	0.00534301	0.0426761
chr12.7043252.7047483	chr12	7043253	7047483	+	gene body	ATN1	exon (NM_001007026, exon 5 of 10)	142.759	-2.16494	0.599319	-3.61233	0.000303462	0.0061401
chr12.7053123.7054004	chr12	7053124	7054004	+	TTS	RNU7-1	TTS (NR_023317)	18.7616	-2.77177	0.893863	-3.1009	0.00192936	0.0214964
chr12.70635498.70637972	chr12	70635499	70637972	+	promoter-TSS	CNOT2	promoter-TSS (NM_014515)	46.7644	-2.88844	0.734605	-3.93197	8.42524e-05	0.00270326
chr12.7068276.7074542	chr12	7068277	7074542	+	promoter-TSS	MIR200CHG	promoter-TSS (NR_135032)	161.341	-3.02437	0.58623	-5.15902	2.48247e-07	7.37816e-05
chr12.72148000.72149206	chr12	72148001	72149206	+	promoter-TSS	RAB21	promoter-TSS (NM_014999)	37.1478	-3.20682	0.792423	-4.04685	5.19115e-05	0.00197625
chr12.7242356.7245405	chr12	7242357	7245405	+	gene body	C1R	intron (NM_001354346, intron 2 of 8)	34.5803	-2.22843	0.808579	-2.75598	0.00585162	0.045328
chr12.7248711.7249800	chr12	7248712	7249800	+	gene body	C1RL	exon (NM_016546, exon 6 of 6)	20.6919	-3.10588	0.898698	-3.45597	0.000548312	0.00916606
chr12.76477857.76478989	chr12	76477858	76478989	+	promoter-TSS	NAP1L1	promoter-TSS (NM_001330232)	27.5682	-2.61627	0.811144	-3.22541	0.00125791	0.0162364
chr12.77156899.77160083	chr12	77156900	77160083	+	gene body	ZDHHC17	intron (NM_001359626, intron 1 of 16)	38.8602	-2.06811	0.725345	-2.8512	0.00435543	0.0370931
chr12.80327961.80330098	chr12	80327962	80330098	+	promoter-TSS	PPP1R12A	promoter-TSS (NM_001244992)	52.793	-2.32347	0.784162	-2.963	0.00304655	0.0293331
chr12.82751930.82753477	chr12	82751931	82753477	+	promoter-TSS	CCDC59	promoter-TSS (NR_033192)	27.4144	-2.42277	0.780969	-3.10226	0.00192049	0.0214489
chr12.92537356.92540562	chr12	92537357	92540562	+	promoter-TSS	BTG1-DT	promoter-TSS (NR_135037)	41.1178	-2.11036	0.759161	-2.77986	0.0054383	0.0431518
chr12.93832762.93837153	chr12	93832763	93837153	+	gene body		CpG	64.4071	-3.26417	0.743307	-4.39142	1.12611e-05	0.000728149
chr12.93963635.93966298	chr12	93963636	93966298	+	promoter-TSS	SOCS2	promoter-TSS (NM_001270470)	61.069	-1.85797	0.647312	-2.87028	0.00410109	0.0357217
chr12.9454572.9461215	chr12	9454573	9461215	+	gene body		intron (NR_024374, intron 14 of 21)	21.1561	-2.5338	0.875477	-2.8942	0.00380131	0.0339921
chr12.94676636.94679001	chr12	94676637	94679001	+	gene body		AluSx|SINE|Alu	35.4723	-2.67551	0.742805	-3.6019	0.000315902	0.00630353
chr12.9566306.9569484	chr12	9566307	9569484	+	Intergenic		AluY|SINE|Alu	26.9499	-2.2146	0.774324	-2.86005	0.0042358	0.0365094
chr12.96792261.96794636	chr12	96792262	96794636	+	gene body		CpG	60.9061	-2.77403	0.724712	-3.82776	0.000129314	0.00354235
chr12.99037355.99039701	chr12	99037356	99039701	+	promoter-TSS	IKBIP	promoter-TSS (NM_153687)	28.1527	-2.55215	0.79443	-3.21255	0.00131561	0.0167145
chr13.103247706.103250272	chr13	103247707	103250272	+	promoter-TSS	TPP2	promoter-TSS (NM_001367947)	46.3402	-2.47548	0.774684	-3.19547	0.00139601	0.0173577
chr13.108006125.108008087	chr13	108006126	108008087	+	gene body	FAM155A	intron (NM_001080396, intron 1 of 2)	21.7519	2.78859	0.951271	2.93144	0.00337395	0.0313093
chr13.110420440.110423647	chr13	110420441	110423647	+	gene body	IRS2	intron (NM_003749, intron 1 of 1)	38.5514	-2.71953	0.767949	-3.54129	0.000398176	0.00739081
chr13.110429149.110440219	chr13	110429150	110440219	+	gene body	IRS2	exon (NM_003749, exon 1 of 2)	190.817	-2.62761	0.686982	-3.82485	0.000130851	0.00356389
chr13.111267808.111269498	chr13	111267809	111269498	+	gene body		CpG	38.5593	-3.26533	0.792562	-4.11997	3.78924e-05	0.00158698
chr13.111275462.111281370	chr13	111275463	111281370	+	gene body	NAXD	intron (NM_001242882, intron 4 of 9)	89.9963	-1.93695	0.612611	-3.1618	0.00156798	0.0187858
chr13.111292551.111293805	chr13	111292552	111293805	+	TTS	CARKD	TTS (NR_040104)	20.6567	-2.74293	0.960302	-2.85632	0.00428584	0.0366988
chr13.111297263.111300245	chr13	111297264	111300245	+	gene body	CARS2	intron (NR_147942, intron 12 of 16)	53.144	-2.55494	0.697896	-3.66091	0.000251321	0.00543238
chr13.111348669.111352228	chr13	111348670	111352228	+	gene body	CARS2	intron (NR_147941, intron 3 of 16)	39.4879	-2.17667	0.711786	-3.05804	0.00222787	0.0237597
chr13.111363385.111369232	chr13	111363386	111369232	+	5' UTR	ING1	5' UTR (NM_198219, exon 1 of 2)	50.7789	-2.03929	0.713962	-2.8563	0.00428611	0.0366988
chr13.111566343.111568585	chr13	111566344	111568585	+	promoter-TSS	ANKRD10	promoter-TSS (NM_017664)	60.4118	-3.38999	0.692449	-4.89566	9.79785e-07	0.000160276
chr13.113146610.113149549	chr13	113146611	113149549	+	gene body	TUBGCP3	intron (NM_006322, intron 20 of 21)	14.9872	-2.96282	1.03982	-2.84937	0.00438058	0.0372472
chr13.113862505.113865227	chr13	113862506	113865227	+	promoter-TSS	PCID2	promoter-TSS (NM_001258213)	54.2874	-2.9314	0.718485	-4.07998	4.50405e-05	0.00178278
chr13.113874136.113876389	chr13	113874137	113876389	+	gene body	CUL4A	intron (NM_001354942, intron 3 of 19)	68.7389	-2.07768	0.760772	-2.73101	0.006314	0.0477418
chr13.113876390.113877518	chr13	113876391	113877518	+	gene body	CUL4A	intron (NM_001354942, intron 3 of 19)	26.2265	-2.35755	0.813423	-2.89831	0.00375185	0.0336874
chr13.113880722.113881849	chr13	113880723	113881849	+	gene body	CUL4A	intron (NM_001354942, intron 3 of 19)	31.2048	-3.92429	0.90484	-4.337	1.44442e-05	0.000845958
chr13.113978885.113981152	chr13	113978886	113981152	+	gene body	GRTP1	exon (NM_024719, exon 7 of 8)	99.676	-2.52389	0.635509	-3.97145	7.14367e-05	0.00239937
chr13.114143897.114146275	chr13	114143898	114146275	+	promoter-TSS	TMCO3	promoter-TSS (NM_001349746)	39.9405	-2.01732	0.696844	-2.89494	0.00379226	0.0339291
chr13.114236779.114240748	chr13	114236780	114240748	+	promoter-TSS	TFDP1	promoter-TSS (NR_026580)	49.3101	-2.7313	0.696615	-3.92083	8.82462e-05	0.00276592
chr13.114240749.114243546	chr13	114240750	114243546	+	gene body	TFDP1	intron (NM_007111, intron 2 of 11)	67.0095	-2.96632	0.675827	-4.38917	1.13783e-05	0.000734325
chr13.114253646.114259696	chr13	114253647	114259696	+	gene body	TFDP1	intron (NM_007111, intron 2 of 11)	90.1955	-1.89065	0.663691	-2.84869	0.00438993	0.0372975
chr13.114538436.114547580	chr13	114538437	114547580	+	gene body	GAS6	intron (NM_000820, intron 4 of 14)	171.842	-1.86434	0.582277	-3.20181	0.00136567	0.0171123
chr13.20172135.20177604	chr13	20172136	20177604	+	Intergenic		LTR5_Hs|LTR|ERVK	57.6597	-2.24764	0.67081	-3.35064	0.000806244	0.0120181
chr13.20531407.20534475	chr13	20531408	20534475	+	promoter-TSS	ZMYM2	promoter-TSS (NM_001353165)	78.1751	-2.74128	0.676137	-4.05433	5.02781e-05	0.00193432
chr13.21347286.21349287	chr13	21347287	21349287	+	promoter-TSS	EEF1AKMT1	promoter-TSS (NR_134934)	17.3222	-2.98128	0.994606	-2.99745	0.00272249	0.0271704
chr13.21720971.21722424	chr13	21720972	21722424	+	3' UTR	SAP18	3' UTR (NM_001366643, exon 5 of 5)	40.6622	-2.00798	0.705408	-2.84656	0.00441948	0.037449
chr13.21950928.21951967	chr13	21950929	21951967	+	gene body		CpG	17.4161	-2.48463	0.895997	-2.77303	0.00555362	0.0437396
chr13.23247122.23248409	chr13	23247123	23248409	+	Intergenic		Intergenic	18.5176	-4.63322	1.34613	-3.44188	0.000577689	0.00951544
chr13.25080514.25083033	chr13	25080515	25083033	+	gene body	PARP4	intron (NM_006437, intron 1 of 33)	83.6	-3.41675	0.668581	-5.11046	3.21382e-07	8.56771e-05
chr13.28194018.28196738	chr13	28194019	28196738	+	promoter-TSS	POLR1D	promoter-TSS (NM_015972)	71.3222	-2.75652	0.68126	-4.0462	5.2055e-05	0.00197949
chr13.28507238.28508789	chr13	28507239	28508789	+	Intergenic		Intergenic	17.3149	-3.72658	1.20947	-3.08116	0.00206194	0.0224928
chr13.28712182.28714370	chr13	28712183	28714370	+	promoter-TSS	PAN3-AS1	promoter-TSS (NR_029383)	62.9012	-2.59515	0.684516	-3.79122	0.000149909	0.00391311
chr13.30081542.30083648	chr13	30081543	30083648	+	TTS	SLC7A1	TTS (NM_003045)	17.9691	-2.70745	0.903973	-2.99505	0.00274397	0.0272785
chr13.30086669.30090974	chr13	30086670	30090974	+	gene body	SLC7A1	intron (NM_003045, intron 12 of 12)	62.8418	-2.54436	0.688485	-3.69559	0.000219378	0.00496413
chr13.30160900.30163869	chr13	30160901	30163869	+	gene body		L1MC4|LINE|L1	36.4656	-2.692	0.87128	-3.08971	0.00200352	0.0221046
chr13.30163870.30167612	chr13	30163871	30167612	+	gene body	SLC7A1	intron (NM_003045, intron 1 of 12)	30.5654	-2.48736	0.844955	-2.94378	0.00324235	0.0305244
chr13.30167933.30170559	chr13	30167934	30170559	+	gene body		CpG	90.9044	-3.49366	0.661749	-5.27943	1.29589e-07	4.85648e-05
chr13.31035436.31035893	chr13	31035437	31035893	+	gene body	HMGB1	exon (NM_001313893, exon 5 of 5)	21.2881	-2.96745	0.953529	-3.11207	0.00185781	0.0209961
chr13.31038156.31040809	chr13	31038157	31040809	+	promoter-TSS	HMGB1	promoter-TSS (NM_001370341)	145.525	-3.90549	0.612228	-6.37914	1.78088e-10	8.7101e-07
chr13.34069961.34071383	chr13	34069962	34071383	+	gene body	STARD13	intron (NM_001243476, intron 4 of 17)	21.3978	-3.54597	1.17066	-3.02904	0.00245329	0.02535
chr13.34392057.34393411	chr13	34392058	34393411	+	gene body		L2a|LINE|L2	23.8444	-2.72945	0.844578	-3.23173	0.00123041	0.0159727
chr13.37392089.37393823	chr13	37392090	37393823	+	promoter-TSS	RFXAP	promoter-TSS (NM_000538)	26.1916	-2.75267	0.838259	-3.28379	0.00102422	0.0141817
chr13.42038004.42041007	chr13	42038005	42041007	+	gene body	RGCC	intron (NM_014059, intron 2 of 4)	47.9699	-2.14894	0.681988	-3.15099	0.00162716	0.01927
chr13.44452221.44455467	chr13	44452222	44455467	+	promoter-TSS	LACC1	promoter-TSS (NM_001350643)	44.7914	-2.36593	0.742285	-3.18737	0.00143575	0.017651
chr13.45907410.45909817	chr13	45907411	45909817	+	3' UTR	TPT1	3' UTR (NM_001286272, exon 6 of 6)	56.6551	-2.21864	0.701462	-3.16288	0.00156216	0.0187467
chr13.45914706.45916066	chr13	45914707	45916066	+	promoter-TSS	TPT1	promoter-TSS (NM_001286272)	36.1829	-2.11828	0.745491	-2.84146	0.00449078	0.0377898
chr13.46086029.46087763	chr13	46086030	46087763	+	gene body		AluJb|SINE|Alu	24.8402	-3.78839	1.13238	-3.34552	0.000821272	0.0121832
chr13.46735964.46737878	chr13	46735965	46737878	+	gene body		SVA_C|Other|Other	36.3228	-2.54538	0.787136	-3.23372	0.0012219	0.0159107
chr13.47319472.47321684	chr13	47319473	47321684	+	gene body	LRCH1	intron (NM_001164213, intron 18 of 18)	21.334	-2.5482	0.856077	-2.9766	0.00291463	0.0284019
chr13.48640953.48642558	chr13	48640954	48642558	+	Intergenic		MER61-int|LTR|ERV1	15.9901	-3.59495	1.13347	-3.17164	0.00151581	0.0183686
chr13.48876131.48879635	chr13	48876132	48879635	+	promoter-TSS	LINC00441	promoter-TSS (NR_046414)	22.0808	-2.24446	0.826119	-2.71687	0.00659016	0.0491174
chr13.48890695.48896121	chr13	48890696	48896121	+	gene body		CpG	43.7691	-2.10444	0.748159	-2.81282	0.00491089	0.0402299
chr13.49549539.49551220	chr13	49549540	49551220	+	promoter-TSS	FNDC3A	promoter-TSS (NM_001278438)	28.2268	-3.00344	0.812094	-3.69838	0.000216977	0.00494059
chr13.50365231.50367445	chr13	50365232	50367445	+	gene body		CpG	34.2387	-2.87131	0.798911	-3.59402	0.00032561	0.00645981
chr13.50568849.50572064	chr13	50568850	50572064	+	promoter-TSS	TRIM13	promoter-TSS (NM_213590)	56.905	-2.24807	0.715611	-3.14147	0.00168101	0.0196603
chr13.50698670.50701415	chr13	50698671	50701415	+	promoter-TSS	DLEU2	promoter-TSS (NR_152566)	84.0184	-3.7333	0.821524	-4.54436	5.51027e-06	0.000477644
chr13.51482248.51485091	chr13	51482249	51485091	+	promoter-TSS	RNASEH2B	promoter-TSS (NM_001142279)	57.791	-2.58227	0.741335	-3.48327	0.000495322	0.00855714
chr13.51517481.51519497	chr13	51517482	51519497	+	gene body	RNASEH2B	intron (NM_024570, intron 6 of 10)	17.0137	-2.77729	0.965866	-2.87544	0.0040347	0.0352966
chr13.52025357.52027326	chr13	52025358	52027326	+	gene body		CpG-6451	151.97	-3.75878	0.685482	-5.48342	4.1719e-08	2.33973e-05
chr13.52027327.52029428	chr13	52027328	52029428	+	non-coding	INTS6-AS1	non-coding (NR_103812, exon 2 of 2)	36.2591	-2.40267	0.735495	-3.26675	0.00108791	0.0147679
chr13.54455603.54456387	chr13	54455604	54456387	+	Intergenic		Intergenic	46.3947	-4.04795	0.916175	-4.41831	9.94739e-06	0.000667401
chr13.60970862.60973099	chr13	60970863	60973099	+	gene body		CpG	34.5095	-2.99049	0.776545	-3.85102	0.000117627	0.00331292
chr13.77054380.77056081	chr13	77054381	77056081	+	Intergenic		AT_rich|Low_complexity|Low_complexity	14.7622	-3.84259	1.33515	-2.87802	0.00400178	0.035072
chr13.79965065.79966519	chr13	79965066	79966519	+	gene body		AluSx1|SINE|Alu	26.8307	-3.03405	1.061	-2.8596	0.00424178	0.0365094
chr13.80912770.80914429	chr13	80912771	80914429	+	5' UTR	SPRY2	5' UTR (NM_001318538, exon 1 of 2)	33.6262	-2.48354	0.797271	-3.11505	0.00183913	0.0208755
chr13.91999109.92001660	chr13	91999110	92001660	+	gene body		CpG	150.815	-4.77895	0.666549	-7.16968	7.51743e-13	2.54705e-08
chr13.96328420.96330167	chr13	96328421	96330167	+	promoter-TSS	DNAJC3-DT	promoter-TSS (NR_132117)	22.9668	-2.51978	0.911991	-2.76294	0.00572832	0.0447102
chr13.96340369.96344740	chr13	96340370	96344740	+	gene body		SVA_D|Other|Other	37.6685	-2.45667	0.756972	-3.24539	0.00117291	0.0155418
chr13.99097482.99101321	chr13	99097483	99101321	+	gene body	FARP1	intron (NM_001286839, intron 27 of 27)	116.057	-3.14371	0.621264	-5.06018	4.18853e-07	9.39839e-05
chr13.99128336.99132728	chr13	99128337	99132728	+	gene body	STK24	intron (NM_001286649, intron 2 of 9)	37.2883	-2.22934	0.767482	-2.90474	0.00367559	0.033139
chr13.99228273.99230748	chr13	99228274	99230748	+	promoter-TSS	STK24-AS1	promoter-TSS (NR_046542)	22.1782	-2.4699	0.863573	-2.86009	0.0042352	0.0365094
chr13.99256965.99257853	chr13	99256966	99257853	+	Intergenic		AluSx1|SINE|Alu	19.0129	-3.88344	1.22784	-3.16283	0.00156242	0.0187467
chr14.100604811.100610345	chr14	100604812	100610345	+	gene body	EVL	exon (NM_001330221, exon 12 of 14)	97.9461	-2.20114	0.603175	-3.64926	0.000262996	0.00559129
chr14.100703883.100707039	chr14	100703884	100707039	+	promoter-TSS	YY1	promoter-TSS (NM_003403)	110.74	-3.73634	0.663879	-5.62804	1.82265e-08	1.43616e-05
chr14.100769532.100776035	chr14	100769533	100776035	+	promoter-TSS	SLC25A29	promoter-TSS (NM_001291813)	55.3108	-2.05535	0.75394	-2.72615	0.00640786	0.0482119
chr14.100792786.100800684	chr14	100792787	100800684	+	TTS	SLC25A47	TTS (NM_001350877)	80.2917	-1.99484	0.621809	-3.20811	0.00133608	0.0168537
chr14.100809872.100815755	chr14	100809873	100815755	+	gene body	WARS	intron (NM_213646, intron 6 of 9)	79.2462	-2.07469	0.640627	-3.23854	0.00120144	0.0157944
chr14.101443339.101444894	chr14	101443340	101444894	+	gene body		AluSg7|SINE|Alu	15.8403	2.99062	1.06867	2.79846	0.00513476	0.0415713
chr14.102291032.102292232	chr14	102291033	102292232	+	gene body	PPP2R5C	intron (NM_001161725, intron 3 of 15)	14.7532	-2.74328	0.96643	-2.83857	0.00453159	0.0380456
chr14.102298817.102301959	chr14	102298818	102301959	+	gene body		AluSx1|SINE|Alu	39.6357	-2.34164	0.744924	-3.14345	0.00166967	0.0195637
chr14.102429529.102432127	chr14	102429530	102432127	+	promoter-TSS	DYNC1H1	promoter-TSS (NM_001376)	40.5398	-2.15279	0.725808	-2.96606	0.0030164	0.029109
chr14.102552792.102553658	chr14	102552793	102553658	+	gene body		CpG	18.7148	-6.27534	1.64241	-3.8208	0.000133017	0.00361115
chr14.102606328.102611650	chr14	102606329	102611650	+	gene body		AluJr|SINE|Alu	41.0645	-2.21734	0.738613	-3.00203	0.00268187	0.0268883
chr14.102698590.102700399	chr14	102698591	102700399	+	gene body	MOK	intron (NR_148552, intron 7 of 9)	27.5341	2.98994	1.05453	2.83533	0.00457788	0.0383266
chr14.103057031.103060340	chr14	103057032	103060340	+	promoter-TSS	RCOR1	promoter-TSS (NM_015156)	53.8478	-2.63282	0.700213	-3.76003	0.00016989	0.00422388
chr14.103374399.103383277	chr14	103374400	103383277	+	Intergenic		Intergenic	150.368	-2.75759	0.631585	-4.36614	1.2646e-05	0.000788909
chr14.103799616.103802043	chr14	103799617	103802043	+	promoter-TSS	EIF5	promoter-TSS (NM_183004)	83.3981	-3.2587	0.646014	-5.04431	4.55161e-07	9.69923e-05
chr14.103971293.103975618	chr14	103971294	103975618	+	Intergenic		AluSx|SINE|Alu	63.9456	-1.79821	0.646922	-2.77963	0.00544205	0.0431518
chr14.103980099.103983548	chr14	103980100	103983548	+	Intergenic		Intergenic	50.0797	-2.07835	0.671889	-3.09329	0.00197949	0.021904
chr14.103994941.104002097	chr14	103994942	104002097	+	gene body	TRMT61A	intron (NM_152307, intron 2 of 3)	232.473	-2.5645	0.564661	-4.54165	5.5815e-06	0.000479781
chr14.104003323.104005410	chr14	104003324	104005410	+	TTS	TRMT61A	TTS (NM_152307)	49.8589	-3.08823	0.705808	-4.37546	1.21179e-05	0.000762658
chr14.104163490.104166102	chr14	104163491	104166102	+	3' UTR	XRCC3	3' UTR (NM_001100118, exon 9 of 9)	81.7693	-2.44249	0.62236	-3.92457	8.68859e-05	0.00274871
chr14.104166103.104167845	chr14	104166104	104167845	+	gene body	XRCC3	intron (NM_001371231, intron 7 of 9)	39.2976	-1.9982	0.707778	-2.8232	0.00475473	0.0393022
chr14.104169295.104171056	chr14	104169296	104171056	+	gene body		L1MB7|LINE|L1	45.3047	-2.20283	0.70405	-3.1288	0.00175521	0.0202624
chr14.104171448.104173834	chr14	104171449	104173834	+	gene body	XRCC3	intron (NM_001371231, intron 6 of 9)	56.8708	-2.59437	0.681169	-3.8087	0.000139701	0.00372999
chr14.104173835.104176766	chr14	104173836	104176766	+	gene body	XRCC3	intron (NM_001371231, intron 4 of 9)	62.1026	-2.6341	0.66237	-3.97679	6.98527e-05	0.00238104
chr14.104176767.104179629	chr14	104176768	104179629	+	gene body	XRCC3	intron (NM_001371231, intron 2 of 9)	57.2051	-2.39548	0.673905	-3.55463	0.000378509	0.00714744
chr14.104179630.104183393	chr14	104179631	104183393	+	promoter-TSS	ZFYVE21	promoter-TSS (NM_001198953)	88.845	-2.71752	0.634708	-4.28152	1.8562e-05	0.000979622
chr14.105225609.105227695	chr14	105225610	105227695	+	TTS	SIVA1	TTS (NM_006427)	19.3533	-2.37171	0.871425	-2.72165	0.00649577	0.0486924
chr14.105233499.105236975	chr14	105233500	105236975	+	TTS	AKT1	TTS (NM_005163)	50.477	-1.87166	0.672721	-2.78222	0.00539882	0.0429397
chr14.105239316.105243792	chr14	105239317	105243792	+	gene body	AKT1	intron (NM_001014431, intron 5 of 13)	74.7359	-1.7315	0.623245	-2.77821	0.00546595	0.0432824
chr14.105244925.105253137	chr14	105244926	105253137	+	gene body	AKT1	intron (NM_001014431, intron 2 of 13)	188.315	-2.14635	0.582334	-3.68577	0.000228016	0.00510725
chr14.105253138.105263583	chr14	105253139	105263583	+	gene body	AKT1	intron (NM_001014431, intron 2 of 13)	173.792	-2.26623	0.597611	-3.79215	0.000149347	0.00390445
chr14.105470254.105474107	chr14	105470255	105474107	+	Intergenic		Intergenic	59.5476	-2.1393	0.667321	-3.20581	0.00134682	0.0169703
chr14.105478648.105479769	chr14	105478649	105479769	+	gene body	CDCA4	intron (NM_145701, intron 1 of 2)	16.9622	-3.42472	0.994567	-3.44343	0.000574393	0.00947497
chr14.105670895.105679274	chr14	105670896	105679274	+	TTS	BRF1	TTS (NM_001519)	204.2	-2.87675	0.574524	-5.00718	5.52326e-07	0.00010948
chr14.105903219.105909631	chr14	105903220	105909631	+	gene body	MTA1	intron (NM_004689, intron 2 of 20)	75.5808	-1.87728	0.644809	-2.91137	0.0035985	0.0326525
chr14.105923974.105928015	chr14	105923975	105928015	+	gene body	MTA1	intron (NM_004689, intron 8 of 20)	55.1985	-1.86049	0.671349	-2.77127	0.00558373	0.0438911
chr14.105928016.105933503	chr14	105928017	105933503	+	gene body	MTA1	exon (NM_004689, exon 14 of 21)	68.8573	-2.03799	0.643108	-3.16897	0.00152981	0.0184853
chr14.105960179.105963977	chr14	105960180	105963977	+	gene body	C14orf80	intron (NM_001134875, intron 5 of 7)	30.0634	-2.32947	0.770937	-3.02161	0.00251435	0.0257843
chr14.105963978.105966796	chr14	105963979	105966796	+	3' UTR	TEDC1	3' UTR (NM_001367178, exon 9 of 9)	42.4826	-2.66492	0.722827	-3.68681	0.000227086	0.00509207
chr14.105966797.105972083	chr14	105966798	105972083	+	Intergenic		Intergenic	82.4718	-2.75138	0.678362	-4.05592	4.99366e-05	0.00192486
chr14.106392001.106395212	chr14	106392002	106395212	+	non-coding	KIAA0125	non-coding (NR_026800, exon 6 of 6)	66.1435	-1.79456	0.652029	-2.75228	0.00591826	0.0457187
chr14.20937178.20938680	chr14	20937179	20938680	+	gene body	PNP	intron (NM_000270, intron 1 of 5)	46.9864	-2.17584	0.720452	-3.02011	0.00252683	0.0258449
chr14.21558370.21564062	chr14	21558371	21564062	+	gene body	ZNF219	exon (NM_001101672, exon 3 of 5)	68.2475	-2.73868	0.657456	-4.16557	3.1058e-05	0.00138461
chr14.21816442.21820571	chr14	21816443	21820571	+	gene body		AluSx1|SINE|Alu	40.7234	-2.26607	0.828695	-2.73451	0.0062474	0.0474338
chr14.23241783.23244316	chr14	23241784	23244316	+	TTS	OXA1L	TTS (NM_005015)	42.9869	-2.76891	0.758769	-3.64921	0.000263046	0.00559129
chr14.23527120.23532566	chr14	23527121	23532566	+	gene body		AluSq2|SINE|Alu	130.885	-2.12328	0.599356	-3.54261	0.000396187	0.00736752
chr14.23548948.23550285	chr14	23548949	23550285	+	gene body	ACIN1	exon (NM_014977, exon 6 of 19)	17.8521	-2.83306	1.0026	-2.82572	0.00471752	0.0391091
chr14.23769859.23773527	chr14	23769860	23773527	+	gene body	PPP1R3E	exon (NM_001276318, exon 1 of 5)	79.7651	-2.75734	0.640733	-4.30342	1.68182e-05	0.000935691
chr14.23792733.23794603	chr14	23792734	23794603	+	3' UTR	PABPN1	3' UTR (NM_001360551, exon 6 of 6)	26.8159	-2.6748	0.87362	-3.06175	0.0022005	0.0235494
chr14.24028523.24034207	chr14	24028524	24034207	+	gene body	AP1G2	intron (NR_148937, intron 15 of 20)	162.297	-1.97938	0.570328	-3.47061	0.000519281	0.00881035
chr14.24563144.24565208	chr14	24563145	24565208	+	gene body	PCK2	intron (NM_001291556, intron 2 of 9)	42.7749	-2.72411	0.837158	-3.254	0.00113793	0.0152393
chr14.24646307.24651656	chr14	24646308	24651656	+	TTS	IPO4	TTS (NM_024658)	147.228	-2.66102	0.585576	-4.54427	5.51252e-06	0.000477644
chr14.24776338.24781777	chr14	24776339	24781777	+	promoter-TSS	LTB4R2	promoter-TSS (NM_001164692)	112.128	-2.11237	0.597592	-3.5348	0.000408078	0.00752258
chr14.24899591.24902499	chr14	24899592	24902499	+	gene body	KHNYN	exon (NM_015299, exon 3 of 8)	73.9243	-2.0646	0.672268	-3.07109	0.00213277	0.0230576
chr14.24909209.24912484	chr14	24909210	24912484	+	TTS	KHNYN	TTS (NM_001290256)	81.2672	-2.28199	0.628013	-3.63367	0.000279421	0.00583997
chr14.29934610.29935843	chr14	29934611	29935843	+	Intergenic		Intergenic	17.323	-3.75125	1.20915	-3.10239	0.00191966	0.0214489
chr14.32545157.32547210	chr14	32545158	32547210	+	promoter-TSS	ARHGAP5	promoter-TSS (NM_001173)	37.0614	-2.72321	0.846797	-3.2159	0.00130036	0.0165703
chr14.35343251.35345147	chr14	35343252	35345147	+	non-coding	BAZ1A-AS1	non-coding (NR_160776, exon 1 of 1)	35.5251	-2.83726	0.78699	-3.60521	0.000311906	0.00626066
chr14.35872812.35874600	chr14	35872813	35874600	+	gene body	NFKBIA	exon (NM_020529, exon 1 of 6)	57.4892	-3.15409	0.728564	-4.32919	1.49656e-05	0.000860889
chr14.39642834.39645889	chr14	39642835	39645889	+	promoter-TSS	PNN	promoter-TSS (NM_002687)	70.7417	-2.51424	0.63984	-3.92948	8.513e-05	0.00272111
chr14.39649615.39650955	chr14	39649616	39650955	+	gene body	PNN	exon (NM_002687, exon 9 of 9)	53.4216	-2.75455	0.698062	-3.946	7.94677e-05	0.00258897
chr14.50099856.50105424	chr14	50099857	50105424	+	promoter-TSS	DNAAF2	promoter-TSS (NM_018139)	77.2757	-1.73628	0.639862	-2.71352	0.00665735	0.0494333
chr14.50285910.50290216	chr14	50285911	50290216	+	gene body		SVA_D|Other|Other	42.4618	-1.95472	0.717131	-2.72575	0.00641557	0.04823
chr14.50359387.50360542	chr14	50359388	50360542	+	gene body		CpG	36.0473	-2.37552	0.778272	-3.05231	0.00227091	0.0240898
chr14.50998290.50999871	chr14	50998291	50999871	+	promoter-TSS	ATL1	promoter-TSS (NM_001127713)	26.7867	-2.9063	0.851683	-3.41242	0.000643895	0.0102902
chr14.53618105.53620244	chr14	53618106	53620244	+	promoter-TSS	RP11-547D23.1	promoter-TSS (NR_110062)	21.7535	-2.70276	0.863704	-3.12927	0.0017524	0.0202437
chr14.55737814.55739660	chr14	55737815	55739660	+	promoter-TSS	FBXO34	promoter-TSS (NM_152231)	59.0828	-3.40128	0.767687	-4.43056	9.39879e-06	0.000642512
chr14.56046013.56047858	chr14	56046014	56047858	+	promoter-TSS	KTN1	promoter-TSS (NM_001079522)	27.9535	-2.65354	0.785751	-3.37707	0.000732623	0.0112473
chr14.57732804.57737009	chr14	57732805	57737009	+	promoter-TSS	AP5M1	promoter-TSS (NR_026895)	56.0448	-2.25057	0.741468	-3.03529	0.00240302	0.025029
chr14.57741421.57742479	chr14	57741422	57742479	+	gene body		MLT1F1|LTR|ERVL-MaLR	20.4108	-2.7491	0.875456	-3.14019	0.00168835	0.0196884
chr14.57855438.57858578	chr14	57855439	57858578	+	promoter-TSS	NAA30	promoter-TSS (NM_001011713)	47.5792	-1.98754	0.671041	-2.96187	0.00305778	0.0293661
chr14.60716093.60718112	chr14	60716094	60718112	+	5' UTR	PPM1A	5' UTR (NM_177951, exon 2 of 4)	35.7272	-2.44264	0.749385	-3.25952	0.00111601	0.015011
chr14.64969843.64972399	chr14	64969844	64972399	+	promoter-TSS	ZBTB1	promoter-TSS (NM_001123329)	107.319	-3.08405	0.627551	-4.91442	8.90439e-07	0.000150376
chr14.65228731.65230749	chr14	65228732	65230749	+	gene body	SPTB	intron (NM_001355436, intron 32 of 35)	33.9622	-2.30065	0.745533	-3.08591	0.0020293	0.0222875
chr14.65412061.65415831	chr14	65412062	65415831	+	3' UTR	RAB15	3' UTR (NM_198686, exon 7 of 7)	43.9104	-2.07557	0.691663	-3.00084	0.00269237	0.0269412
chr14.69260895.69263859	chr14	69260896	69263859	+	gene body		CpG	39.476	-2.53189	0.785676	-3.22256	0.00127051	0.0163244
chr14.69616287.69619512	chr14	69616288	69619512	+	gene body	DCAF5	intron (NM_003861, intron 1 of 8)	28.9943	-2.80882	0.804325	-3.49214	0.000479162	0.00837718
chr14.70232480.70235082	chr14	70232481	70235082	+	promoter-TSS	SRSF5	promoter-TSS (NM_001320214)	66.7774	-2.39187	0.721598	-3.31469	0.000917454	0.013125
chr14.71061059.71062837	chr14	71061060	71062837	+	gene body	MED6	intron (NM_001284209, intron 3 of 7)	24.3954	-2.30844	0.82974	-2.78212	0.00540044	0.0429424
chr14.71785601.71789069	chr14	71785602	71789069	+	gene body		CpG	51.5413	-3.27957	0.713892	-4.59393	4.34985e-06	0.000417512
chr14.73524790.73525923	chr14	73524791	73525923	+	5' UTR	RBM25	5' UTR (NM_021239, exon 1 of 19)	36.0016	-3.64732	0.830058	-4.39406	1.11256e-05	0.000722138
chr14.73732742.73738100	chr14	73732743	73738100	+	gene body	PAPLN	exon (NM_173462, exon 25 of 26)	110.855	-1.93395	0.624089	-3.09883	0.00194288	0.0216044
chr14.74225049.74228155	chr14	74225050	74228155	+	5' UTR	MIDEAS	5' UTR (NM_001367710, exon 1 of 13)	63.593	-2.71174	0.672261	-4.03376	5.48923e-05	0.00204563
chr14.75112235.75115275	chr14	75112236	75115275	+	Intergenic		AluSz|SINE|Alu	47.1107	-2.18933	0.713915	-3.06666	0.00216466	0.0232835
chr14.75264212.75266301	chr14	75264213	75266301	+	gene body	YLPM1	exon (NM_019589, exon 5 of 21)	33.1057	-2.65917	0.804861	-3.30389	0.000953542	0.01351
chr14.75372417.75374485	chr14	75372418	75374485	+	3' UTR	RPS6KL1	3' UTR (NM_031464, exon 11 of 11)	31.0792	-2.43049	0.850114	-2.85901	0.00424961	0.0365375
chr14.75374486.75377532	chr14	75374487	75377532	+	gene body	RPS6KL1	intron (NM_001370257, intron 5 of 7)	53.3673	-2.47062	0.670641	-3.68396	0.000229635	0.00513563
chr14.75744657.75748585	chr14	75744658	75748585	+	gene body	FOS	exon (NM_005252, exon 2 of 4)	155.683	-2.61654	0.78451	-3.33526	0.000852199	0.0124747
chr14.77247040.77250195	chr14	77247041	77250195	+	non-coding	VASH1-AS1	non-coding (NR_104183, exon 3 of 3)	42.7215	-2.18001	0.714475	-3.0512	0.00227931	0.0241425
chr14.77786219.77788383	chr14	77786220	77788383	+	promoter-TSS	POMT2	promoter-TSS (NM_013382)	24.5264	-2.22484	0.797052	-2.79133	0.0052492	0.0421397
chr14.78211732.78214779	chr14	78211733	78214779	+	gene body		SVA_B|Other|Other	32.6045	-2.61129	0.777234	-3.35972	0.000780203	0.011728
chr14.81685289.81688142	chr14	81685290	81688142	+	promoter-TSS		promoter-TSS (NR_135252)	69.0827	-2.68944	0.761803	-3.53036	0.000415001	0.00758828
chr14.89756186.89759898	chr14	89756187	89759898	+	gene body	FOXN3	intron (NM_001085471, intron 3 of 6)	26.5339	-2.5583	0.81386	-3.14342	0.00166986	0.0195637
chr14.90738623.90741510	chr14	90738624	90741510	+	3' UTR	NRDE2	3' UTR (NM_017970, exon 14 of 14)	82.7598	-2.81797	0.633965	-4.445	8.78915e-06	0.000615277
chr14.90862674.90864797	chr14	90862675	90864797	+	promoter-TSS	CALM1	promoter-TSS (NM_001363670)	70.7362	-3.68034	0.804649	-4.57385	4.78849e-06	0.000436138
chr14.91698168.91703798	chr14	91698169	91703798	+	gene body	GPR68	exon (NM_001348437, exon 3 of 3)	52.8037	-1.88185	0.657366	-2.86271	0.00420037	0.0363053
chr14.91730310.91732195	chr14	91730311	91732195	+	Intergenic		Intergenic	21.8967	-2.7012	0.909644	-2.96952	0.0029827	0.0288681
chr14.91799826.91802579	chr14	91799827	91802579	+	gene body	CCDC88C	intron (NM_001080414, intron 10 of 29)	23.224	-2.82498	0.842229	-3.35417	0.000796023	0.0119024
chr14.91819442.91823319	chr14	91819443	91823319	+	gene body	CCDC88C	intron (NM_001080414, intron 4 of 29)	16.5936	-2.56559	0.919135	-2.7913	0.00524961	0.0421397
chr14.91975958.91979167	chr14	91975959	91979167	+	promoter-TSS	SMEK1	promoter-TSS (NM_001284280)	109.767	-3.29229	0.658698	-4.99817	5.78756e-07	0.000111417
chr14.93022080.93028702	chr14	93022081	93028702	+	gene body		AluSx|SINE|Alu	102.157	-2.3291	0.650172	-3.58228	0.000340608	0.0066554
chr14.93064182.93066957	chr14	93064183	93066957	+	gene body	RIN3	intron (NM_024832, intron 3 of 9)	27.5965	-2.60259	0.911287	-2.85595	0.00429079	0.0367197
chr14.93113989.93116841	chr14	93113990	93116841	+	gene body	RIN3	intron (NM_024832, intron 5 of 9)	27.5693	-2.41168	0.81406	-2.96253	0.00305121	0.0293542
chr14.93120073.93125160	chr14	93120074	93125160	+	gene body		L2b|LINE|L2	123.687	-2.33548	0.604765	-3.86179	0.00011256	0.00322926
chr14.93137212.93141965	chr14	93137213	93141965	+	gene body		L1MB7|LINE|L1	67.4256	-2.35446	0.64852	-3.63051	0.000282863	0.00589782
chr14.93649551.93652207	chr14	93649552	93652207	+	promoter-TSS	TMEM251	promoter-TSS (NM_001098621)	25.2424	-2.36857	0.811025	-2.92047	0.00349502	0.0319704
chr14.93696306.93698371	chr14	93696307	93698371	+	Intergenic		Intergenic	21.0717	-3.31667	0.926336	-3.58042	0.000343038	0.00669131
chr14.93699591.93702731	chr14	93699592	93702731	+	Intergenic		L2|LINE|L2	51.2428	-1.95829	0.698918	-2.80189	0.00508037	0.0412295
chr14.93797745.93799719	chr14	93797746	93799719	+	promoter-TSS		promoter-TSS (NR_144398)	29.3533	-2.82448	0.819442	-3.44684	0.000567191	0.00938816
chr14.94508465.94509990	chr14	94508466	94509990	+	gene body	OTUB2	intron (NM_023112, intron 3 of 5)	19.0454	-2.48888	0.893445	-2.78571	0.00534108	0.0426761
chr14.94513312.94517356	chr14	94513313	94517356	+	TTS	OTUB2	TTS (NM_023112)	59.6653	-3.08647	0.736869	-4.18862	2.80653e-05	0.00128675
chr14.95622595.95624150	chr14	95622596	95624150	+	promoter-TSS	DICER1-AS1	promoter-TSS (NR_015415)	21.1181	-2.52483	0.863316	-2.92457	0.00344936	0.0317306
chr14.99945357.99948422	chr14	99945358	99948422	+	promoter-TSS	CCNK	promoter-TSS (NM_001099402)	37.3242	-2.57122	0.843194	-3.04939	0.00229308	0.0242567
chr14.99979733.99981460	chr14	99979734	99981460	+	3' UTR	CCDC85C	3' UTR (NM_001144995, exon 6 of 6)	33.345	-2.65524	0.755317	-3.5154	0.000439097	0.00788421
chr15.100105996.100106971	chr15	100105997	100106971	+	promoter-TSS	MEF2A	intron (NM_001352617, intron 1 of 10)	16.9331	-2.76988	0.979698	-2.82728	0.00469455	0.0390142
chr15.101826755.101828544	chr15	101826756	101828544	+	gene body		L1PA5|LINE|L1	16.8337	-2.60451	0.933005	-2.79152	0.00524607	0.0421397
chr15.102302388.102305723	chr15	102302389	102305723	+	Intergenic		CpG	20.6181	-2.61824	0.865061	-3.02665	0.00247277	0.0254612
chr15.25682857.25686029	chr15	25682858	25686029	+	promoter-TSS	UBE3A	promoter-TSS (NM_001354538)	61.4159	-2.54523	0.72106	-3.52984	0.000415808	0.00759483
chr15.31617181.31620979	chr15	31617182	31620979	+	promoter-TSS	KLF13	promoter-TSS (NM_015995)	32.9754	-2.47624	0.744271	-3.32707	0.000877641	0.0127405
chr15.32933614.32936585	chr15	32933615	32936585	+	gene body		MIR|SINE|MIR	35.1551	-2.20964	0.744403	-2.96834	0.00299411	0.0289434
chr15.33601666.33603841	chr15	33601667	33603841	+	promoter-TSS	RYR3-DT	promoter-TSS (NR_120326)	33.535	-2.32958	0.76794	-3.03354	0.00241702	0.025121
chr15.34079347.34088091	chr15	34079348	34088091	+	gene body		L2a|LINE|L2	124.377	-2.73403	0.845118	-3.23509	0.00121604	0.0158652
chr15.34329620.34333070	chr15	34329621	34333070	+	promoter-TSS	AVEN	promoter-TSS (NM_020371)	55.1873	-2.42935	0.669774	-3.62712	0.000286595	0.0059449
chr15.38748661.38752599	chr15	38748662	38752599	+	gene body	FAM98B	intron (NM_173611, intron 1 of 7)	45.8103	-2.79068	0.715706	-3.8992	9.65122e-05	0.00292489
chr15.40614739.40617199	chr15	40614740	40617199	+	promoter-TSS	INAFM2	promoter-TSS (NM_001301268)	26.6415	-2.80112	0.805746	-3.47643	0.00050813	0.00869518
chr15.41035276.41041543	chr15	41035277	41041543	+	gene body	RMDN3	intron (NM_001323894, intron 4 of 12)	69.8399	-2.00731	0.68686	-2.92245	0.00347292	0.031858
chr15.41057422.41058320	chr15	41057423	41058320	+	3' UTR	DNAJC17	3' UTR (NM_018163, exon 11 of 11)	17.7308	-2.65389	0.955313	-2.77804	0.00546887	0.0432834
chr15.41058321.41063690	chr15	41058322	41063690	+	gene body	DNAJC17	intron (NM_018163, intron 10 of 10)	197.881	-2.06399	0.592843	-3.48152	0.000498584	0.00859696
chr15.41407613.41410953	chr15	41407614	41410953	+	promoter-TSS	INO80	promoter-TSS (NR_104038)	55.7739	-2.6922	0.687961	-3.91331	9.10399e-05	0.00282474
chr15.41672882.41679567	chr15	41672883	41679567	+	Intergenic		SVA_F|Other|Other	61.5351	-2.45051	0.662056	-3.70136	0.000214449	0.00490281
chr15.42065462.42068553	chr15	42065463	42068553	+	gene body		CpG	41.0003	-2.26846	0.763704	-2.97034	0.00297469	0.0288233
chr15.42140406.42145093	chr15	42140407	42145093	+	gene body	SPTBN5	intron (NM_016642, intron 66 of 67)	46.6186	-2.09795	0.681123	-3.08013	0.0020691	0.0225419
chr15.42848999.42849745	chr15	42849000	42849745	+	gene body		AluY|SINE|Alu	27.4568	-3.39047	1.08953	-3.11185	0.00185917	0.0209975
chr15.43296370.43298948	chr15	43296371	43298948	+	gene body		SVA_B|Other|Other	36.1156	-2.29986	0.838482	-2.74289	0.00609014	0.0466635
chr15.43661773.43665210	chr15	43661774	43665210	+	5' UTR	TUBGCP4	5' UTR (NM_001286414, exon 1 of 18)	56.9241	-2.55729	0.736369	-3.47283	0.000515004	0.00876412
chr15.44080884.44088559	chr15	44080885	44088559	+	5' UTR	SERF2	5' UTR (NM_001199878, exon 1 of 3)	204.192	-2.26201	0.601769	-3.75892	0.000170645	0.00423266
chr15.44090413.44091774	chr15	44090414	44091774	+	gene body	SERINC4	intron (NM_001258032, intron 3 of 10)	43.911	-2.41646	0.694916	-3.47734	0.000506407	0.00867884
chr15.44827085.44829910	chr15	44827086	44829910	+	promoter-TSS	EIF3J	promoter-TSS (NM_001284335)	68.6886	-2.30571	0.646704	-3.56532	0.000363407	0.00697223
chr15.49170341.49171387	chr15	49170342	49171387	+	gene body	EID1	exon (NM_014335, exon 1 of 1)	20.1365	-2.70842	0.923317	-2.93336	0.00335312	0.0311517
chr15.50484907.50487101	chr15	50484908	50487101	+	gene body		L2c|LINE|L2	22.6751	-2.77661	0.852069	-3.25866	0.00111939	0.0150504
chr15.50646234.50647187	chr15	50646235	50647187	+	non-coding	GABPB1-IT1	non-coding (NR_026891, exon 1 of 1)	48.0338	-3.43969	0.736721	-4.66892	3.02783e-06	0.000334166
chr15.51720254.51722028	chr15	51720255	51722028	+	Intergenic		AluY|SINE|Alu	21.4154	2.92954	1.0048	2.91556	0.00355049	0.0323121
chr15.59980799.59981881	chr15	59980800	59981881	+	promoter-TSS	BNIP2	promoter-TSS (NM_001320675)	21.4095	-2.98254	0.87708	-3.40053	0.000672554	0.0106248
chr15.60689714.60691862	chr15	60689715	60691862	+	promoter-TSS	ANXA2	promoter-TSS (NM_001136015)	37.2547	-3.10735	0.811799	-3.82774	0.000129328	0.00354235
chr15.63795693.63799165	chr15	63795694	63799165	+	gene body		CpG	57.3048	-2.25974	0.677942	-3.33324	0.000858418	0.012533
chr15.63886645.63890597	chr15	63886646	63890597	+	promoter-TSS	FBXL22	promoter-TSS (NM_001367807)	40.7175	-2.25437	0.789178	-2.8566	0.00428201	0.0366927
chr15.64445486.64448930	chr15	64445487	64448930	+	TTS	PPIB	TTS (NM_000942)	112.773	-2.91416	0.60976	-4.77919	1.76007e-06	0.000236645
chr15.64751279.64753878	chr15	64751280	64753878	+	Intergenic		Intergenic	54.2793	-2.25626	0.700175	-3.22242	0.00127112	0.0163261
chr15.65243392.65247900	chr15	65243393	65247900	+	gene body		CT-rich|Low_complexity|Low_complexity	70.7625	-1.84979	0.638143	-2.89871	0.00374696	0.0336604
chr15.65942569.65944196	chr15	65942570	65944196	+	gene body	SLC24A1	intron (NM_001301031, intron 6 of 7)	19.6013	-2.38755	0.881599	-2.7082	0.00676483	0.0499686
chr15.66646860.66649185	chr15	66646861	66649185	+	gene body		AluSx3|SINE|Alu	42.5785	-2.12967	0.699864	-3.04298	0.00234246	0.0246098
chr15.66796854.66798802	chr15	66796855	66798802	+	promoter-TSS	RPL4	promoter-TSS (NM_000968)	45.8781	-2.41156	0.734295	-3.28418	0.00102279	0.0141698
chr15.68113717.68121141	chr15	68113718	68121141	+	promoter-TSS	SKOR1	promoter-TSS (NM_001365915)	82.0591	-2.97932	0.712318	-4.18257	2.88233e-05	0.00131262
chr15.68489350.68492200	chr15	68489351	68492200	+	gene body	CALML4	intron (NM_001286695, intron 1 of 2)	75.7375	-2.85397	0.704262	-4.05243	5.06883e-05	0.00194385
chr15.68492201.68494578	chr15	68492202	68494578	+	gene body	CALML4	intron (NM_001286694, intron 1 of 3)	42.6664	-2.68264	0.708287	-3.7875	0.000152171	0.00394178
chr15.68495828.68498108	chr15	68495829	68498108	+	gene body	CALML4	intron (NM_001286694, intron 1 of 3)	37.791	-1.97625	0.709306	-2.78618	0.0053334	0.0426562
chr15.68498872.68500964	chr15	68498873	68500964	+	3' UTR	CLN6	3' UTR (NM_017882, exon 7 of 7)	30.5813	-2.32235	0.813581	-2.85448	0.0043107	0.0368175
chr15.68501257.68504820	chr15	68501258	68504820	+	gene body	CLN6	intron (NM_017882, intron 5 of 6)	73.1425	-2.94309	0.652304	-4.51184	6.42682e-06	0.00050877
chr15.68520093.68522528	chr15	68520094	68522528	+	gene body	CLN6	intron (NM_017882, intron 1 of 6)	53.8623	-2.9408	0.688407	-4.27189	1.93824e-05	0.00101502
chr15.69109106.69111743	chr15	69109107	69111743	+	gene body		CpG	59.6206	-2.58381	0.703102	-3.67487	0.000237973	0.00526993
chr15.69111744.69113129	chr15	69111745	69113129	+	gene body		CpG	26.9715	-2.69264	0.809537	-3.32615	0.000880532	0.0127619
chr15.70345143.70348114	chr15	70345144	70348114	+	gene body	TLE3	intron (NM_001282981, intron 16 of 19)	34.7398	-3.08782	0.853298	-3.61869	0.000296097	0.00602946
chr15.70350740.70355888	chr15	70350741	70355888	+	gene body		L2b|LINE|L2	107.454	-2.38864	0.609195	-3.92097	8.81921e-05	0.00276592
chr15.70361780.70364505	chr15	70361781	70364505	+	gene body	TLE3	intron (NM_001282981, intron 6 of 19)	25.378	-2.48451	0.806075	-3.08223	0.00205454	0.0224482
chr15.70388526.70390638	chr15	70388527	70390638	+	promoter-TSS	TLE3	promoter-TSS (NM_001282981)	21.3104	-2.81146	0.903674	-3.11115	0.00186362	0.0210197
chr15.70769877.70774016	chr15	70769878	70774016	+	Intergenic		Intergenic	42.3704	2.37649	0.870484	2.73008	0.00633181	0.0478337
chr15.72487945.72493571	chr15	72487946	72493571	+	promoter-TSS	GRAMD2	promoter-TSS (NM_001012642)	91.1998	-2.15765	0.612173	-3.52457	0.000424164	0.00769754
chr15.72766143.72767812	chr15	72766144	72767812	+	promoter-TSS	TMEM202-AS1	promoter-TSS (NR_135678)	60.6389	-3.60675	0.73939	-4.878	1.07165e-06	0.000169671
chr15.73063047.73065578	chr15	73063048	73065578	+	gene body		L4|LINE|RTE	33.4342	-2.82415	0.831544	-3.39628	0.00068309	0.0107299
chr15.74324149.74326446	chr15	74324150	74326446	+	gene body	PML	intron (NM_033239, intron 5 of 7)	24.7533	-2.54963	0.815009	-3.12835	0.00175793	0.0202711
chr15.74911093.74914556	chr15	74911094	74914556	+	gene body	CLK3	intron (NM_003992, intron 3 of 12)	50.859	-2.5192	0.769844	-3.27235	0.00106658	0.0145541
chr15.74914557.74916156	chr15	74914558	74916156	+	gene body	CLK3	intron (NM_003992, intron 5 of 12)	21.9862	-2.33959	0.853966	-2.73967	0.00615001	0.0469418
chr15.75087733.75096504	chr15	75087734	75096504	+	gene body		MIRb|SINE|MIR	137.304	-2.09694	0.598562	-3.50329	0.000459543	0.0081222
chr15.75493893.75497355	chr15	75493894	75497355	+	gene body	C15orf39	intron (NM_015492, intron 1 of 2)	65.0373	-2.12012	0.718092	-2.95244	0.00315278	0.0299558
chr15.75497356.75500753	chr15	75497357	75500753	+	gene body	C15orf39	exon (NM_015492, exon 2 of 3)	64.1972	-2.59442	0.655222	-3.9596	7.50761e-05	0.00247685
chr15.75501728.75504243	chr15	75501729	75504243	+	gene body	C15orf39	intron (NM_015492, intron 2 of 2)	27.542	-2.72082	0.837047	-3.2505	0.00115204	0.0153604
chr15.75504244.75507494	chr15	75504245	75507494	+	Intergenic		Intergenic	147.855	-2.7104	0.603969	-4.48765	7.20129e-06	0.000554532
chr15.75628806.75631718	chr15	75628807	75631718	+	gene body	COMMD4	intron (NM_001321848, intron 1 of 6)	44.7922	-2.38358	0.729525	-3.26731	0.00108576	0.0147446
chr15.75638248.75645817	chr15	75638249	75645817	+	gene body		AluSg|SINE|Alu	173.074	-2.36844	0.595092	-3.97997	6.89253e-05	0.0023613
chr15.75652754.75656486	chr15	75652755	75656486	+	gene body	MAN2C1	intron (NM_006715, intron 8 of 25)	98.1517	-2.67586	0.63772	-4.19598	2.717e-05	0.0012559
chr15.75742031.75749321	chr15	75742032	75749321	+	gene body		CpG-8103	162.484	-2.74211	0.582599	-4.70667	2.5179e-06	0.000300613
chr15.75949024.75954180	chr15	75949025	75954180	+	TTS	SNX33	TTS (NM_153271)	34.314	-2.03955	0.735771	-2.77199	0.00557145	0.0438494
chr15.76493242.76495208	chr15	76493243	76495208	+	gene body		MIR3|SINE|MIR	26.345	-2.77771	0.805726	-3.44747	0.000565872	0.00938008
chr15.76496818.76498534	chr15	76496819	76498534	+	TTS	C15orf27	TTS (NM_152335)	35.3824	-2.77616	0.770419	-3.60344	0.000314032	0.00628472
chr15.77321784.77325026	chr15	77321785	77325026	+	gene body	PSTPIP1	intron (NM_001321137, intron 10 of 15)	37.2886	-2.24659	0.720398	-3.11854	0.00181748	0.020762
chr15.77362314.77368319	chr15	77362315	77368319	+	Intergenic		MER5B|DNA|hAT-Charlie	153.796	-2.39625	0.642387	-3.73024	0.000191301	0.00454216
chr15.78279810.78284040	chr15	78279811	78284040	+	Intergenic		Intergenic	47.2174	-2.18966	0.729458	-3.00177	0.00268415	0.0268883
chr15.78284673.78287324	chr15	78284674	78287324	+	non-coding		non-coding (NR_026998, exon 1 of 1)	16.8659	-2.59281	0.917302	-2.82657	0.00470501	0.0390626
chr15.78441487.78443033	chr15	78441488	78443033	+	gene body		CpG	25.6166	3.03847	1.03518	2.93522	0.00333307	0.0310265
chr15.79164737.79166619	chr15	79164738	79166619	+	gene body		CpG	58.1849	-2.57421	0.661163	-3.89345	9.88269e-05	0.00296061
chr15.79193271.79195580	chr15	79193272	79195580	+	Intergenic		Intergenic	57.1845	-2.68053	0.748174	-3.58277	0.000339971	0.00665209
chr15.79198970.79200926	chr15	79198971	79200926	+	Intergenic		ERVL-E-int|LTR|ERVL	27.622	-2.3631	0.808035	-2.9245	0.00345007	0.0317306
chr15.79218124.79219171	chr15	79218125	79219171	+	gene body	CTSH	intron (NM_001319137, intron 10 of 12)	17.3355	-2.47759	0.898054	-2.75885	0.0058006	0.0451214
chr15.79219313.79221640	chr15	79219314	79221640	+	gene body	CTSH	intron (NM_001319137, intron 9 of 12)	41.1365	-2.31246	0.736043	-3.14175	0.00167943	0.019654
chr15.79644459.79645764	chr15	79644460	79645764	+	gene body	TMED3	intron (NM_001330376, intron 2 of 2)	20.0619	-4.29954	1.24344	-3.45777	0.000544675	0.00912954
chr15.83477829.83479400	chr15	83477830	83479400	+	gene body	WHAMM	exon (NM_001080435, exon 1 of 10)	21.9676	-2.73914	0.852604	-3.21268	0.00131504	0.0167145
chr15.85289631.85292795	chr15	85289632	85292795	+	promoter-TSS	ZNF592	promoter-TSS (NM_014630)	44.9733	-2.2051	0.760898	-2.89802	0.00375531	0.0336874
chr15.89010816.89014570	chr15	89010817	89014570	+	gene body		L2a|LINE|L2	34.5201	-2.22745	0.786451	-2.83228	0.00462179	0.0385329
chr15.89173131.89174276	chr15	89173132	89174276	+	3' UTR	AEN	3' UTR (NM_022767, exon 4 of 4)	19.3283	-2.80864	0.908626	-3.09108	0.00199428	0.0220171
chr15.89180855.89183484	chr15	89180856	89183484	+	promoter-TSS	ISG20	promoter-TSS (NM_002201)	54.2723	-2.11458	0.696078	-3.03785	0.00238271	0.0248786
chr15.89862953.89865863	chr15	89862954	89865863	+	gene body	POLG	exon (NM_002693, exon 17 of 23)	80.2548	-2.59111	0.644721	-4.01897	5.84531e-05	0.00213187
chr15.89867439.89869095	chr15	89867440	89869095	+	gene body	POLG	intron (NM_001126131, intron 10 of 22)	22.6054	-2.289	0.826769	-2.7686	0.0056297	0.044154
chr15.89869809.89871226	chr15	89869810	89871226	+	promoter-TSS	MIR6766	promoter-TSS (NR_106824)	22.8946	-2.55547	0.838545	-3.0475	0.0023075	0.0243273
chr15.89876074.89878630	chr15	89876075	89878630	+	gene body		MIRb|SINE|MIR	93.1168	-3.52159	0.654403	-5.38138	7.39189e-08	3.13065e-05
chr15.90174047.90175574	chr15	90174048	90175574	+	gene body	KIF7	exon (NM_198525, exon 15 of 19)	41.7548	-2.22664	0.723843	-3.07613	0.00209708	0.0227662
chr15.90542379.90546560	chr15	90542380	90546560	+	promoter-TSS	ZNF710	promoter-TSS (NM_198526)	55.3322	-2.14845	0.70891	-3.03064	0.00244036	0.0252549
chr15.90620434.90624172	chr15	90620435	90624172	+	gene body	ZNF710-AS1	intron (NR_146321, intron 1 of 1)	60.2461	-2.45055	0.669595	-3.65975	0.000252458	0.00543443
chr15.90931087.90933680	chr15	90931088	90933680	+	gene body		L2c|LINE|L2	44.3061	-2.8796	0.744689	-3.86686	0.000110247	0.0031872
chr15.90933681.90934873	chr15	90933682	90934873	+	gene body		AluJb|SINE|Alu	16.7659	-3.15175	1.02012	-3.08958	0.00200438	0.0221047
chr15.91414204.91418136	chr15	91414205	91418136	+	promoter-TSS	FURIN	promoter-TSS (NM_001289824)	66.2994	-2.1166	0.733074	-2.88729	0.00388574	0.0344561
chr15.91420299.91423739	chr15	91420300	91423739	+	gene body	FURIN	exon (NM_002569, exon 9 of 16)	42.3045	-2.25246	0.829138	-2.71662	0.00659514	0.0491437
chr15.91427262.91429288	chr15	91427263	91429288	+	promoter-TSS	FES	promoter-TSS (NM_001143784)	45.2808	-2.5773	0.703988	-3.661	0.000251235	0.00543238
chr15.91460899.91463797	chr15	91460900	91463797	+	gene body		L2b|LINE|L2	65.2452	-1.98334	0.678614	-2.92263	0.00347089	0.0318529
chr15.91501994.91506190	chr15	91501995	91506190	+	gene body	RCCD1	intron (NM_001017919, intron 6 of 7)	53.8475	-2.11428	0.71567	-2.95427	0.00313409	0.0298201
chr15.93425470.93427550	chr15	93425471	93427550	+	promoter-TSS	CHASERR	promoter-TSS (NR_037602)	131.316	-4.19951	0.674427	-6.22679	4.76094e-10	1.6131e-06
chr15.99191268.99194976	chr15	99191269	99194976	+	non-coding		non-coding (NR_126453, exon 1 of 1)	62.2538	-2.60588	0.684625	-3.80629	0.000141069	0.00375092
chr16.0.65692	chr16	1	65692	+	Intergenic		Intergenic	28.9341	-6.88998	2.27918	-3.02301	0.00250277	0.0256952
chr16.10854395.10861582	chr16	10854396	10861582	+	gene body	TVP23A	intron (NR_134902, intron 7 of 8)	113.318	-2.76894	0.619046	-4.47292	7.71585e-06	0.000577105
chr16.11343921.11352622	chr16	11343922	11352622	+	TTS	SOCS1	TTS (NM_003745)	182.033	-2.54053	0.63912	-3.97505	7.03654e-05	0.0023913
chr16.11889513.11893666	chr16	11889514	11893666	+	promoter-TSS	ZC3H7A	promoter-TSS (NM_014153)	69.7477	-2.21553	0.684131	-3.23846	0.00120176	0.0157944
chr16.12008511.12010789	chr16	12008512	12010789	+	5' UTR	GSPT1	5' UTR (NM_001130006, exon 1 of 15)	55.3647	-3.46269	0.751419	-4.6082	4.06169e-06	0.000401219
chr16.1357227.1362903	chr16	1357228	1362903	+	gene body		CpG	67.8386	-2.68089	0.692089	-3.87361	0.000107233	0.00312382
chr16.1367421.1368867	chr16	1367422	1368867	+	gene body	UBE2I	intron (NM_003345, intron 4 of 6)	27.9879	-2.11788	0.771811	-2.74404	0.00606876	0.0465418
chr16.1368868.1373514	chr16	1368869	1373514	+	gene body	UBE2I	intron (NM_003345, intron 6 of 6)	91.5741	-1.91532	0.615587	-3.11137	0.00186219	0.0210166
chr16.14105434.14106739	chr16	14105435	14106739	+	gene body		(T)n|Simple_repeat|Simple_repeat	17.4617	2.94319	1.04419	2.81863	0.00482298	0.0397138
chr16.1492530.1499765	chr16	1492531	1499765	+	3' UTR	CLCN7	3' UTR (NM_001287, exon 25 of 25)	149.644	-2.72104	0.673118	-4.04244	5.28989e-05	0.00200483
chr16.1500182.1503229	chr16	1500183	1503229	+	gene body	CLCN7	exon (NM_001287, exon 16 of 25)	48.9311	-2.20429	0.723787	-3.0455	0.00232294	0.0244352
chr16.1504232.1511148	chr16	1504233	1511148	+	gene body	CLCN7	intron (NM_001114331, intron 7 of 23)	66.6596	-1.9333	0.708371	-2.72922	0.00634847	0.0479276
chr16.15236923.15240120	chr16	15236924	15240120	+	Intergenic		Intergenic	37.9215	-2.22019	0.718692	-3.08921	0.00200693	0.0221143
chr16.1524097.1525766	chr16	1524098	1525766	+	promoter-TSS	CLCN7	promoter-TSS (NM_001287)	27.5952	-2.33959	0.793202	-2.94955	0.00318235	0.0301269
chr16.1542736.1549304	chr16	1542737	1549304	+	gene body	TELO2	intron (NM_016111, intron 3 of 20)	96.4024	-2.4341	0.627858	-3.87683	0.000105827	0.00310107
chr16.1553826.1557336	chr16	1553827	1557336	+	gene body	TELO2	exon (NM_001351846, exon 16 of 21)	40.7344	-1.99089	0.704332	-2.82663	0.00470402	0.0390626
chr16.16238317.16243881	chr16	16238318	16243881	+	Intergenic		AluSx1|SINE|Alu	77.7214	-1.88749	0.643057	-2.93519	0.00333347	0.0310265
chr16.1659248.1666073	chr16	1659249	1666073	+	promoter-TSS	IFT140	promoter-TSS (NM_014714)	98.3402	-2.52844	0.687471	-3.67788	0.000235179	0.00522514
chr16.1706429.1709125	chr16	1706430	1709125	+	gene body	CRAMP1L	intron (NM_020825, intron 9 of 19)	53.9583	-2.25187	0.66384	-3.39219	0.000693373	0.0108525
chr16.1727007.1730509	chr16	1727008	1730509	+	TTS	CRAMP1L	TTS (NM_020825)	64.6675	-2.21611	0.658885	-3.36343	0.0007698	0.011642
chr16.1812991.1818850	chr16	1812992	1818850	+	gene body	MAPK8IP3	intron (NM_001318852, intron 20 of 31)	172.655	-2.57161	0.598803	-4.29459	1.75017e-05	0.000950311
chr16.1818851.1822220	chr16	1818852	1822220	+	TTS	MAPK8IP3	TTS (NM_015133)	134.446	-2.71491	0.592716	-4.58046	4.63955e-06	0.000430048
chr16.1822221.1828875	chr16	1822222	1828875	+	gene body	EME2	intron (NM_001257370, intron 5 of 7)	385.369	-2.60386	0.565438	-4.60503	4.12406e-06	0.000406196
chr16.1828876.1831495	chr16	1828877	1831495	+	gene body	SPSB3	intron (NM_080861, intron 2 of 6)	108.104	-2.39687	0.598538	-4.00454	6.21378e-05	0.00222347
chr16.1839343.1842810	chr16	1839344	1842810	+	gene body	IGFALS	exon (NM_001146006, exon 2 of 2)	48.2296	-2.14953	0.673576	-3.19122	0.00141671	0.0174676
chr16.1866452.1873142	chr16	1866453	1873142	+	gene body	HAGH	intron (NM_001363914, intron 5 of 9)	120.806	-2.17703	0.607124	-3.58582	0.000336027	0.00661549
chr16.18811456.18814293	chr16	18811457	18814293	+	promoter-TSS	ARL6IP1	promoter-TSS (NM_015161)	64.8815	-2.08968	0.680301	-3.07169	0.00212849	0.0230187
chr16.18936809.18939317	chr16	18936810	18939317	+	promoter-TSS	SMG1	promoter-TSS (NM_015092)	45.922	-2.59744	0.71014	-3.65765	0.000254541	0.00546885
chr16.2009124.2013693	chr16	2009125	2013693	+	TTS	SNORA10	TTS (NR_002327)	312.813	-2.41202	0.61407	-3.92793	8.56795e-05	0.0027325
chr16.2014037.2016165	chr16	2014038	2016165	+	promoter-TSS	SNHG9	promoter-TSS (NR_003020)	191.983	-2.83585	0.585503	-4.84345	1.27604e-06	0.000191304
chr16.2025569.2028928	chr16	2025570	2028928	+	gene body	TBL3	exon (NM_006453, exon 15 of 22)	31.8298	-2.02824	0.746987	-2.71522	0.0066231	0.0492779
chr16.2030952.2035257	chr16	2030953	2035257	+	TTS	TBL3	TTS (NM_006453)	81.7176	-2.07961	0.647991	-3.20931	0.00133053	0.0168227
chr16.2035258.2038491	chr16	2035259	2038491	+	3' UTR	GFER	3' UTR (NM_005262, exon 3 of 3)	59.2005	-2.28748	0.653016	-3.50295	0.000460144	0.0081285
chr16.2045575.2053617	chr16	2045576	2053617	+	gene body	ZNF598	exon (NM_178167, exon 11 of 14)	143.203	-2.30307	0.614718	-3.74655	0.000179283	0.00436384
chr16.2053709.2056068	chr16	2053710	2056068	+	gene body	ZNF598	intron (NM_178167, intron 3 of 13)	40.8289	-1.91138	0.700143	-2.72998	0.00633381	0.0478382
chr16.2131731.2136854	chr16	2131732	2136854	+	gene body	TSC2	exon (NM_021055, exon 33 of 41)	104.208	-2.61957	0.609087	-4.30082	1.70163e-05	0.000936924
chr16.2138775.2143078	chr16	2138776	2143078	+	promoter-TSS	PKD1-AS1	promoter-TSS (NR_135175)	70.8456	-2.25771	0.635621	-3.55198	0.000382339	0.00718891
chr16.21512631.21515912	chr16	21512632	21515912	+	promoter-TSS	CTD-2547E10.2	promoter-TSS (NR_027155)	80.6574	-2.48191	0.639588	-3.88048	0.000104249	0.00307497
chr16.2173888.2181660	chr16	2173889	2181660	+	gene body		MIRb|SINE|MIR	59.6285	-2.00634	0.716701	-2.79941	0.00511963	0.0414784
chr16.21963270.21966679	chr16	21963271	21966679	+	gene body	UQCRC2	intron (NM_003366, intron 1 of 13)	41.46	-2.29971	0.729926	-3.1506	0.00162934	0.0192777
chr16.2228025.2232503	chr16	2228026	2232503	+	gene body	CASKIN1	exon (NM_020764, exon 18 of 20)	46.0747	-2.53686	0.722588	-3.5108	0.000446755	0.00795562
chr16.22314316.22316678	chr16	22314317	22316678	+	gene body	POLR3E	intron (NM_001258034, intron 2 of 19)	35.4075	-2.27223	0.782877	-2.90241	0.00370299	0.0333505
chr16.22318995.22321141	chr16	22318996	22321141	+	gene body	POLR3E	intron (NR_047581, intron 4 of 20)	38.8221	-2.09022	0.711179	-2.9391	0.00329171	0.0308093
chr16.22336070.22338989	chr16	22336071	22338989	+	gene body	POLR3E	exon (NM_001258036, exon 18 of 20)	48.5968	-2.41752	0.684274	-3.53298	0.00041091	0.00754196
chr16.2256615.2265491	chr16	2256616	2265491	+	promoter-TSS	BRICD5	promoter-TSS (NM_182563)	354.994	-2.51685	0.586629	-4.29035	1.78392e-05	0.000959408
chr16.2277376.2285694	chr16	2277377	2285694	+	gene body	E4F1	intron (NM_004424, intron 3 of 13)	202.9	-2.40044	0.565166	-4.24731	2.16355e-05	0.00108019
chr16.2285695.2287295	chr16	2285696	2287295	+	promoter-TSS	DNASE1L2	promoter-TSS (NM_001374)	26.4744	-2.9151	0.818085	-3.56332	0.0003662	0.00699414
chr16.2287996.2291032	chr16	2287997	2291032	+	TTS	DNASE1L2	TTS (NM_001374)	93.1972	-2.30264	0.632441	-3.64088	0.000271711	0.00572224
chr16.2299483.2302740	chr16	2299484	2302740	+	gene body		AluSx|SINE|Alu	80.8953	-2.85016	0.697368	-4.08702	4.36945e-05	0.00173967
chr16.2303284.2308225	chr16	2303285	2308225	+	gene body	RNPS1	intron (NM_080594, intron 6 of 7)	62.1859	-2.04173	0.668457	-3.0544	0.00225512	0.0239523
chr16.2311937.2316814	chr16	2311938	2316814	+	gene body	RNPS1	intron (NM_001286626, intron 1 of 6)	74.9958	-2.95498	0.847949	-3.48486	0.000492396	0.00853805
chr16.2316901.2320141	chr16	2316902	2320141	+	promoter-TSS	MIR3677HG	promoter-TSS (NR_132988)	93.0451	-2.92242	0.639579	-4.56928	4.89394e-06	0.000442229
chr16.23569050.23570363	chr16	23569051	23570363	+	gene body	UBFD1	intron (NM_019116, intron 2 of 6)	15.6645	-2.65948	0.947894	-2.80567	0.00502114	0.0409147
chr16.24550259.24551858	chr16	24550260	24551858	+	5' UTR	RBBP6	5' UTR (NM_018703, exon 1 of 17)	60.7103	-3.77552	0.781631	-4.83031	1.3632e-06	0.000199086
chr16.24801296.24803398	chr16	24801297	24803398	+	gene body	TNRC6A	exon (NM_001351850, exon 6 of 24)	24.991	-2.45564	0.813612	-3.01819	0.0025429	0.0259513
chr16.2502896.2506146	chr16	2502897	2506146	+	gene body	CCNF	intron (NM_001323538, intron 14 of 15)	38.1274	-2.23389	0.712903	-3.13352	0.00172724	0.0200008
chr16.2519606.2527242	chr16	2519607	2527242	+	gene body		CpG-8681	190.184	-1.92602	0.643809	-2.9916	0.00277521	0.0274516
chr16.2562121.2565567	chr16	2562122	2565567	+	promoter-TSS	ATP6V0C	promoter-TSS (NM_001694)	119.606	-2.25831	0.596821	-3.78391	0.000154384	0.00397771
chr16.2568654.2569772	chr16	2568655	2569772	+	gene body	ATP6V0C	intron (NM_001694, intron 1 of 2)	20.9014	-3.09916	0.939238	-3.29966	0.000968032	0.0136277
chr16.2569859.2572391	chr16	2569860	2572391	+	TTS	ATP6V0C	TTS (NM_001198569)	66.9452	-2.56785	0.67081	-3.82798	0.000129199	0.00354235
chr16.2574229.2581443	chr16	2574230	2581443	+	gene body	AMDHD2	exon (NM_001330449, exon 5 of 11)	232.755	-2.39062	0.56596	-4.224	2.40002e-05	0.00115672
chr16.2586635.2589017	chr16	2586636	2589017	+	promoter-TSS	PDPK1	promoter-TSS (NM_001261816)	22.9316	-2.94083	0.857407	-3.42992	0.000603761	0.00982076
chr16.2659332.2665506	chr16	2659333	2665506	+	gene body	AC141586.5	intron (NR_015441, intron 2 of 3)	40.6002	-2.44364	0.754784	-3.23754	0.00120566	0.0158156
chr16.27322987.27325914	chr16	27322988	27325914	+	promoter-TSS	IL4R	promoter-TSS (NM_001257997)	53.0136	-2.05694	0.679258	-3.02822	0.00245998	0.0253649
chr16.27371912.27374406	chr16	27371913	27374406	+	gene body		AluJo|SINE|Alu	29.1186	-2.10088	0.752982	-2.79008	0.00526956	0.0422487
chr16.27473092.27477413	chr16	27473093	27477413	+	gene body	GTF3C1	intron (NM_001286242, intron 34 of 36)	47.3434	-2.29699	0.731952	-3.13817	0.00170006	0.0197739
chr16.2787598.2790514	chr16	2787599	2790514	+	gene body	SRRM2-AS1	intron (NR_027275, intron 3 of 5)	36.1378	-2.70593	0.739835	-3.65747	0.000254713	0.00546907
chr16.2801737.2803568	chr16	2801738	2803568	+	promoter-TSS	SRRM2	promoter-TSS (NM_016333)	37.5701	-2.5154	0.790193	-3.18328	0.00145619	0.0178634
chr16.28099587.28101677	chr16	28099588	28101677	+	Intergenic		(CA)n|Simple_repeat|Simple_repeat	17.5497	-2.64217	0.974497	-2.71132	0.00670158	0.0496855
chr16.2821363.2822730	chr16	2821364	2822730	+	TTS	SRRM2	TTS (NM_016333)	28.7067	-2.42182	0.798875	-3.03153	0.00243316	0.0251957
chr16.28508993.28514714	chr16	28508994	28514714	+	gene body		AluSz|SINE|Alu	74.0652	-1.72497	0.623157	-2.76811	0.0056382	0.0442105
chr16.28609737.28620240	chr16	28609738	28620240	+	Intergenic		Intergenic	79.9223	-2.58458	0.639233	-4.04326	5.27129e-05	0.00200002
chr16.28622310.28627251	chr16	28622311	28627251	+	gene body	SULT1A1	intron (NM_177536, intron 2 of 5)	18.2881	-2.90154	0.91542	-3.16963	0.00152632	0.0184696
chr16.28833470.28836800	chr16	28833471	28836800	+	gene body		CpG	189.664	-3.05137	0.581008	-5.25186	1.50575e-07	5.48578e-05
chr16.28843966.28848219	chr16	28843967	28848219	+	gene body	ATXN2L	intron (NM_001308230, intron 18 of 22)	185.825	-3.00891	0.577481	-5.2104	1.88432e-07	6.5819e-05
chr16.28850266.28857439	chr16	28850267	28857439	+	3' UTR	TUFM	3' UTR (NM_003321, exon 10 of 10)	133.299	-2.72296	0.627778	-4.33745	1.44145e-05	0.000845958
chr16.28884129.28887049	chr16	28884130	28887049	+	TTS	SH2B1	TTS (NM_001145795)	65.533	-2.23441	0.638513	-3.4994	0.000466314	0.00822043
chr16.28934902.28937154	chr16	28934903	28937154	+	gene body	RABEP2	intron (NM_024816, intron 1 of 12)	27.945	-2.09893	0.774157	-2.71125	0.00670305	0.0496855
chr16.29139766.29142577	chr16	29139767	29142577	+	Intergenic		Intergenic	35.0668	-2.20219	0.749995	-2.93627	0.0033219	0.0309807
chr16.29185733.29190042	chr16	29185734	29190042	+	Intergenic		Intergenic	48.3734	-2.50775	0.707235	-3.54585	0.000391351	0.00730801
chr16.29190060.29192727	chr16	29190061	29192727	+	Intergenic		Intergenic	18.5583	-2.77174	0.924934	-2.99669	0.00272929	0.0272142
chr16.29192728.29195677	chr16	29192729	29195677	+	Intergenic		Intergenic	19.5712	-2.51554	0.916202	-2.74562	0.0060397	0.046382
chr16.2954070.2956933	chr16	2954071	2956933	+	Intergenic		CpG	41.8303	-2.33246	0.752653	-3.09899	0.00194181	0.0215996
chr16.29675180.29679948	chr16	29675181	29679948	+	3' UTR	SPN	3' UTR (NM_001030288, exon 2 of 2)	190.644	-2.45057	0.574162	-4.26808	1.97159e-05	0.00102614
chr16.2980480.2987612	chr16	2980481	2987612	+	gene body	FLYWCH1	intron (NM_001308068, intron 6 of 9)	64.7205	-1.90601	0.655503	-2.9077	0.00364092	0.0329053
chr16.29815918.29819354	chr16	29815919	29819354	+	promoter-TSS	MAZ	promoter-TSS (NR_074080)	198.778	-2.71173	0.600325	-4.51711	6.26895e-06	0.000505725
chr16.29821700.29822703	chr16	29821701	29822703	+	non-coding	MAZ	non-coding (NR_074080, exon 4 of 4)	18.6185	-2.90451	0.978991	-2.96684	0.00300881	0.0290606
chr16.29823030.29829014	chr16	29823031	29829014	+	3' UTR	PRRT2	3' UTR (NM_145239, exon 4 of 4)	67.5547	-1.82439	0.639916	-2.85099	0.00435829	0.0370931
chr16.30005416.30008232	chr16	30005417	30008232	+	promoter-TSS	INO80E	promoter-TSS (NM_001304562)	46.2962	-1.85665	0.677432	-2.74071	0.00613061	0.0468571
chr16.30017058.30021092	chr16	30017059	30021092	+	gene body	DOC2A	intron (NR_104089, intron 5 of 10)	54.5223	-2.22597	0.669563	-3.32451	0.000885749	0.0128111
chr16.30073955.30077580	chr16	30073956	30077580	+	promoter-TSS	ALDOA	promoter-TSS (NM_001127617)	58.6556	-1.99219	0.658994	-3.02308	0.00250217	0.0256952
chr16.30077829.30079328	chr16	30077830	30079328	+	gene body	ALDOA	exon (NM_001127617, exon 2 of 9)	40.1026	-2.17291	0.752689	-2.88687	0.00389099	0.0344936
chr16.30079720.30083114	chr16	30079721	30083114	+	gene body	ALDOA	intron (NM_184041, intron 8 of 8)	84.2422	-2.47498	0.710366	-3.4841	0.000493802	0.00854608
chr16.30086420.30087564	chr16	30086421	30087564	+	promoter-TSS	PPP4C	promoter-TSS (NM_001303507)	21.1113	-2.2884	0.831384	-2.75252	0.00591394	0.0456958
chr16.30091770.30097035	chr16	30091771	30097035	+	gene body	PPP4C	intron (NM_002720, intron 5 of 8)	139.473	-2.10696	0.602979	-3.49425	0.000475398	0.00832857
chr16.30097036.30100746	chr16	30097037	30100746	+	gene body		L2b|LINE|L2	99.1224	-2.50784	0.612922	-4.09161	4.28387e-05	0.00171974
chr16.3016009.3022401	chr16	3016010	3022401	+	promoter-TSS	PAQR4	promoter-TSS (NM_001284511)	286.508	-3.1849	0.616141	-5.16912	2.35202e-07	7.25102e-05
chr16.30194122.30201549	chr16	30194123	30201549	+	gene body	CORO1A	intron (NM_001193333, intron 3 of 11)	188.678	-3.74967	0.628441	-5.96662	2.4222e-09	4.55938e-06
chr16.3022805.3031995	chr16	3022806	3031995	+	gene body		MIR|SINE|MIR	302.638	-2.36992	0.639438	-3.70625	0.000210354	0.00484185
chr16.30363394.30365718	chr16	30363395	30365718	+	gene body	CD2BP2	exon (NM_001243646, exon 5 of 6)	25.1546	-2.58614	0.811831	-3.18557	0.0014447	0.0177481
chr16.30366794.30368801	chr16	30366795	30368801	+	TTS	TBC1D10B	TTS (NM_015527)	42.2507	-2.33624	0.712894	-3.27711	0.00104874	0.0143977
chr16.30417665.30423520	chr16	30417666	30423520	+	gene body		AluSx|SINE|Alu	105.251	-2.1979	0.602403	-3.64855	0.000263721	0.00559862
chr16.30537017.30541822	chr16	30537018	30541822	+	Intergenic		Intergenic	157.46	-2.32351	0.584268	-3.9768	6.98502e-05	0.00238104
chr16.30663924.30668382	chr16	30663925	30668382	+	gene body	PRR14	exon (NM_001320464, exon 8 of 12)	48.0815	-2.05399	0.687091	-2.9894	0.00279524	0.0275636
chr16.30668631.30672990	chr16	30668632	30672990	+	5' UTR	FBRS	5' UTR (NM_001105079, exon 1 of 18)	109.888	-2.37924	0.596989	-3.9854	6.73661e-05	0.00232908
chr16.30709102.30711080	chr16	30709103	30711080	+	promoter-TSS	SRCAP	promoter-TSS (NM_006662)	67.1257	-3.32686	0.753311	-4.41632	1.00393e-05	0.000669591
chr16.3071880.3076518	chr16	3071881	3076518	+	promoter-TSS	HCFC1R1	promoter-TSS (NM_001002017)	194.741	-1.69931	0.583304	-2.91326	0.00357682	0.0325254
chr16.30746150.30752863	chr16	30746151	30752863	+	gene body	SRCAP	exon (NM_006662, exon 34 of 34)	158.431	-1.9685	0.58857	-3.34454	0.000824184	0.0121951
chr16.30766959.30771264	chr16	30766960	30771264	+	3' UTR	PHKG2	3' UTR (NM_000294, exon 10 of 10)	80.0466	-2.44191	0.672049	-3.63353	0.000279571	0.00583997
chr16.3076964.3085592	chr16	3076965	3085592	+	gene body	CCDC64B	intron (NM_001103175, intron 1 of 8)	90.279	-1.99728	0.628911	-3.17577	0.0014944	0.0181872
chr16.30786450.30787530	chr16	30786451	30787530	+	3' UTR	RNF40	3' UTR (NM_001207033, exon 20 of 20)	32.1618	-2.33805	0.76399	-3.06031	0.00221104	0.0236324
chr16.30788763.30791727	chr16	30788764	30791727	+	3' UTR	ZNF629	3' UTR (NM_001345970, exon 3 of 3)	69.1288	-2.00064	0.653922	-3.05945	0.00221743	0.0236857
chr16.30793775.30802911	chr16	30793776	30802911	+	gene body		CpG	99.4267	-1.91093	0.60383	-3.16468	0.00155256	0.0186804
chr16.30961011.30967868	chr16	30961012	30967868	+	gene body	ORAI3	intron (NM_152288, intron 1 of 1)	139.344	-1.64289	0.583371	-2.8162	0.0048595	0.0399054
chr16.30969097.30971091	chr16	30969098	30971091	+	gene body	SETD1A	exon (NM_014712, exon 2 of 19)	38.4755	-2.11371	0.720388	-2.93413	0.00334486	0.0310978
chr16.30985686.30989039	chr16	30985687	30989039	+	gene body	SETD1A	intron (NM_014712, intron 13 of 18)	109.992	-1.97018	0.606409	-3.24893	0.0011584	0.0154253
chr16.30990006.30993084	chr16	30990007	30993084	+	gene body	SETD1A	intron (NM_014712, intron 14 of 18)	57.3722	-2.91861	0.697479	-4.1845	2.85789e-05	0.00130589
chr16.30993270.30995631	chr16	30993271	30995631	+	gene body	SETD1A	intron (NM_014712, intron 17 of 18)	59.6971	-2.57108	0.658722	-3.90313	9.4955e-05	0.00288882
chr16.30995977.30998375	chr16	30995978	30998375	+	gene body	HSD3B7	intron (NM_025193, intron 2 of 6)	45.2716	-3.16255	0.724716	-4.36385	1.27793e-05	0.00079266
chr16.31090681.31096988	chr16	31090682	31096988	+	TTS	PRSS53	TTS (NM_001039503)	233.253	-1.95679	0.580724	-3.36957	0.000752859	0.0114617
chr16.31126201.31131556	chr16	31126202	31131556	+	promoter-TSS	KAT8	promoter-TSS (NM_182958)	88.3649	-1.7931	0.629447	-2.84869	0.00438997	0.0372975
chr16.31194501.31198085	chr16	31194502	31198085	+	gene body	FUS	exon (NM_001170634, exon 6 of 15)	150.261	-3.38572	0.617964	-5.47883	4.28142e-08	2.33973e-05
chr16.31201955.31205983	chr16	31201956	31205983	+	non-coding	FUS	non-coding (NR_028388, exon 14 of 14)	168.904	-2.18218	0.626317	-3.48414	0.000493721	0.00854608
chr16.31210703.31213235	chr16	31210704	31213235	+	TTS	PYCARD	TTS (NM_013258)	81.5179	-2.87308	0.633893	-4.53243	5.83077e-06	0.000490279
chr16.314638.319547	chr16	314639	319547	+	gene body	FAM234A	intron (NR_104317, intron 12 of 13)	75.6829	-2.02586	0.647842	-3.1271	0.00176543	0.020318
chr16.31498659.31501510	chr16	31498660	31501510	+	TTS	C16orf58	TTS (NM_022744)	68.3264	-1.79436	0.627485	-2.8596	0.0042417	0.0365094
chr16.31713409.31716084	chr16	31713410	31716084	+	gene body	CLUHP3	intron (NR_024034, intron 4 of 8)	39.2451	-2.3825	0.781423	-3.04893	0.00229659	0.0242635
chr16.31716085.31719473	chr16	31716086	31719473	+	gene body	CLUHP3	intron (NR_024034, intron 8 of 8)	40.7757	-2.11272	0.699938	-3.01843	0.00254085	0.0259445
chr16.31719474.31722435	chr16	31719475	31722435	+	Intergenic		Intergenic	31.7397	-2.2307	0.79632	-2.80126	0.00509035	0.0412907
chr16.31722436.31728072	chr16	31722437	31728072	+	gene body	ZNF720	intron (NM_001130913, intron 1 of 4)	163.411	-2.52961	0.599793	-4.21747	2.47057e-05	0.00117567
chr16.31882063.31886144	chr16	31882064	31886144	+	promoter-TSS	ZNF267	promoter-TSS (NR_049749)	56.2809	-2.86335	0.739617	-3.8714	0.000108211	0.00313904
chr16.3334278.3336050	chr16	3334279	3336050	+	gene body	ZNF263	exon (NM_005741, exon 2 of 6)	24.2303	-2.29602	0.817788	-2.80759	0.00499133	0.0407344
chr16.3338290.3340034	chr16	3338291	3340034	+	gene body	ZNF263	intron (NM_005741, intron 5 of 5)	31.2204	-2.37956	0.776712	-3.06363	0.0021867	0.0234536
chr16.334030.337499	chr16	334031	337499	+	gene body	PDIA2	intron (NM_006849, intron 7 of 10)	37.5399	-2.07915	0.709674	-2.92973	0.00339253	0.0313888
chr16.3358859.3361674	chr16	3358860	3361674	+	gene body		AluSg|SINE|Alu	48.9601	-2.02517	0.693812	-2.9189	0.0035127	0.0320409
chr16.34780975.34782481	chr16	34780976	34782481	+	Intergenic		AluSz|SINE|Alu	34.7875	-5.5545	1.97196	-2.81674	0.00485133	0.0398714
chr16.3506537.3509171	chr16	3506538	3509171	+	promoter-TSS	NAA60	promoter-TSS (NM_001317095)	34.2485	-2.69599	0.76139	-3.54087	0.000398806	0.00739188
chr16.3512939.3517988	chr16	3512940	3517988	+	gene body	NAA60	intron (NM_001317095, intron 1 of 5)	66.3703	-2.12928	0.680775	-3.12772	0.00176165	0.0202951
chr16.3641047.3647695	chr16	3641048	3647695	+	gene body		G-rich|Low_complexity|Low_complexity	84.6467	-2.06282	0.649942	-3.17386	0.00150425	0.0182743
chr16.3702096.3706179	chr16	3702097	3706179	+	promoter-TSS	DNASE1	promoter-TSS (NM_001351825)	38.4309	-2.17836	0.773038	-2.81792	0.00483354	0.0397693
chr16.3706195.3709526	chr16	3706196	3709526	+	TTS	TRAP1	TTS (NM_016292)	37.709	-2.39383	0.742294	-3.2249	0.00126015	0.0162467
chr16.3766682.3769170	chr16	3766683	3769170	+	promoter-TSS	TRAP1	promoter-TSS (NM_016292)	29.948	-2.31604	0.792575	-2.92217	0.00347605	0.0318594
chr16.3777303.3783067	chr16	3777304	3783067	+	gene body	CREBBP	intron (NM_004380, intron 30 of 30)	77.1915	-1.88468	0.643775	-2.92754	0.00341658	0.0315252
chr16.413008.420810	chr16	413009	420810	+	TTS	MRPL28	TTS (NM_006428)	269.232	-1.58981	0.572474	-2.77708	0.00548497	0.0433703
chr16.4309671.4313240	chr16	4309672	4313240	+	gene body		AluY|SINE|Alu	55.55	-1.91289	0.673217	-2.84141	0.00449145	0.0377898
chr16.4317570.4321608	chr16	4317571	4321608	+	gene body		AluSc|SINE|Alu	47.1473	-2.24972	0.700916	-3.20969	0.00132878	0.016818
chr16.4321609.4324241	chr16	4321610	4324241	+	promoter-TSS	TFAP4	promoter-TSS (NM_003223)	36.2894	-2.40488	0.728479	-3.30124	0.00096258	0.0135892
chr16.4380663.4391189	chr16	4380664	4391189	+	gene body		MER33|DNA|hAT-Charlie	229.682	-2.31219	0.561015	-4.12144	3.76515e-05	0.00157885
chr16.4396487.4401595	chr16	4396488	4401595	+	gene body		AluY|SINE|Alu	150.009	-2.63506	0.592993	-4.44366	8.84405e-06	0.000617843
chr16.4430785.4436486	chr16	4430786	4436486	+	TTS	VASN	TTS (NM_138440)	77.4287	-2.33707	0.652318	-3.58271	0.000340045	0.00665209
chr16.4437019.4443786	chr16	4437020	4443786	+	gene body		MIR|SINE|MIR	85.4165	-2.64269	0.63528	-4.15988	3.18418e-05	0.00140751
chr16.4453445.4456522	chr16	4453446	4456522	+	gene body	CORO7	intron (NM_001351729, intron 6 of 27)	67.6811	-1.93498	0.643635	-3.00633	0.00264426	0.026617
chr16.446794.451796	chr16	446795	451796	+	gene body	NME4	intron (NM_001286433, intron 2 of 3)	182.603	-2.59678	0.589683	-4.40369	1.06425e-05	0.000702905
chr16.4560153.4565086	chr16	4560154	4565086	+	gene body	CDIP1	exon (NM_013399, exon 6 of 6)	91.9911	-2.00206	0.61837	-3.23765	0.00120521	0.0158156
chr16.4652628.4658455	chr16	4652629	4658455	+	Intergenic		Intergenic	206.125	-3.41608	0.631524	-5.40926	6.32863e-08	2.89766e-05
chr16.4658892.4662365	chr16	4658893	4662365	+	gene body	UBALD1	intron (NM_145253, intron 1 of 2)	88.9732	-2.84485	0.656802	-4.33137	1.48187e-05	0.000853888
chr16.4664035.4664890	chr16	4664036	4664890	+	gene body		CpG	36.7127	-4.16233	0.888546	-4.68443	2.8074e-06	0.000321353
chr16.4738035.4744983	chr16	4738036	4744983	+	TTS	MGRN1	TTS (NM_001142289)	165.743	-2.87407	0.580626	-4.94995	7.42334e-07	0.000132378
chr16.4748082.4749511	chr16	4748083	4749511	+	gene body	ANKS3	intron (NR_040252, intron 12 of 16)	17.1299	-2.60444	0.932263	-2.79368	0.00521121	0.0419796
chr16.4792919.4798461	chr16	4792920	4798461	+	gene body		AluSx|SINE|Alu	51.7645	-2.04662	0.698878	-2.92843	0.0034068	0.0314756
chr16.4798462.4800236	chr16	4798463	4800236	+	TTS	C16orf71	TTS (NM_139170)	29.5347	-2.27417	0.769383	-2.95583	0.00311824	0.0297194
chr16.48417094.48419909	chr16	48417095	48419909	+	gene body	SIAH1	intron (NM_003031, intron 1 of 1)	39.1168	-2.2102	0.739084	-2.99045	0.00278565	0.027517
chr16.50184058.50188118	chr16	50184059	50188118	+	promoter-TSS	TENT4B	promoter-TSS (NM_001365323)	47.0728	-2.51629	0.710838	-3.53989	0.000400293	0.0074125
chr16.50337178.50341551	chr16	50337179	50341551	+	gene body	ADCY7	intron (NM_001286057, intron 12 of 18)	63.6532	-1.78151	0.635267	-2.80434	0.00504195	0.0410081
chr16.50342843.50344939	chr16	50342844	50344939	+	gene body	ADCY7	intron (NM_001114, intron 18 of 25)	40.1902	-2.26344	0.703259	-3.21851	0.00128858	0.0164623
chr16.50344940.50346476	chr16	50344941	50346476	+	gene body	ADCY7	intron (NM_001114, intron 20 of 25)	34.3475	-3.31911	0.790136	-4.20068	2.66113e-05	0.00123783
chr16.5078807.5082291	chr16	5078808	5082291	+	gene body		L2b|LINE|L2	38.3368	-2.18917	0.730626	-2.99629	0.00273291	0.0272235
chr16.53083742.53085128	chr16	53083743	53085128	+	gene body		AluSx3|SINE|Alu	15.7275	3.02641	1.10533	2.73802	0.006181	0.0470732
chr16.53162559.53166176	chr16	53162560	53166176	+	promoter-TSS	CHD9	promoter-TSS (NM_001352127)	43.6044	-3.24979	0.837443	-3.88061	0.000104195	0.00307497
chr16.56771366.56775115	chr16	56771367	56775115	+	gene body		SVA_F|Other|Other	33.0165	-3.37784	0.823091	-4.10384	4.06343e-05	0.00165876
chr16.57503540.57510326	chr16	57503541	57510326	+	3' UTR	DOK4	3' UTR (NM_018110, exon 9 of 9)	87.7505	-2.32823	0.710733	-3.27582	0.00105355	0.0144071
chr16.576891.580995	chr16	576892	580995	+	gene body	CAPN15	intron (NM_005632, intron 1 of 13)	87.0774	-2.65445	0.686442	-3.86696	0.000110199	0.0031872
chr16.58023963.58031453	chr16	58023964	58031453	+	TTS	ZNF319	TTS (NM_020807)	86.9189	-2.35083	0.648146	-3.62701	0.000286727	0.0059449
chr16.58429218.58433960	chr16	58429219	58433960	+	gene body		SVA_D|Other|Other	46.5117	-2.81075	0.734845	-3.82496	0.000130794	0.00356389
chr16.58541364.58546979	chr16	58541365	58546979	+	gene body	NDRG4	intron (NM_022910, intron 15 of 15)	75.1757	-2.5477	0.634381	-4.01604	5.91844e-05	0.00214494
chr16.58548934.58550816	chr16	58548935	58550816	+	gene body	SETD6	exon (NM_001160305, exon 2 of 8)	60.9445	-3.01338	0.678785	-4.43937	9.02206e-06	0.000626404
chr16.58662771.58665622	chr16	58662772	58665622	+	promoter-TSS	CNOT1	promoter-TSS (NM_016284)	64.7145	-2.43559	0.662112	-3.67852	0.000234594	0.00521898
chr16.590648.593863	chr16	590649	593863	+	gene body		L1MB7|LINE|L1	52.2494	-2.14857	0.675196	-3.18214	0.0014619	0.0179139
chr16.627255.634575	chr16	627256	634575	+	gene body	PIGQ	exon (NM_004204, exon 9 of 11)	164.356	-1.92684	0.601616	-3.20277	0.00136115	0.0170872
chr16.634576.642396	chr16	634577	642396	+	promoter-TSS	RAB40C	promoter-TSS (NM_001172663)	247.653	-2.31991	0.57029	-4.06796	4.74273e-05	0.00184281
chr16.66765500.66767081	chr16	66765501	66767081	+	gene body	DYNC1LI2	exon (NM_001323955, exon 6 of 12)	16.6207	-3.12986	1.02954	-3.04006	0.00236531	0.024735
chr16.67238314.67243081	chr16	67238315	67243081	+	TTS	LRRC29	TTS (NM_012163)	147.835	-2.04589	0.637976	-3.20685	0.00134198	0.0169156
chr16.67259940.67261927	chr16	67259941	67261927	+	promoter-TSS	TMEM208	promoter-TSS (NM_014187)	21.6575	-2.99451	0.888708	-3.36951	0.00075302	0.0114617
chr16.67263456.67266500	chr16	67263457	67266500	+	gene body		L2b|LINE|L2	83.2629	-2.06711	0.615177	-3.36018	0.000778908	0.0117241
chr16.67266501.67268425	chr16	67266502	67268425	+	gene body		MIR3|SINE|MIR	28.7299	-2.23603	0.773191	-2.89196	0.00382851	0.0341003
chr16.67303689.67305730	chr16	67303690	67305730	+	non-coding	SLC9A5	non-coding (NR_136664, exon 17 of 17)	48.6788	-2.64021	0.6968	-3.78905	0.000151222	0.00392891
chr16.67490775.67495067	chr16	67490776	67495067	+	gene body	ATP6V0D1	intron (NM_004691, intron 1 of 7)	96.0256	-2.2877	0.610351	-3.74818	0.000178123	0.00434811
chr16.67595149.67597771	chr16	67595150	67597771	+	promoter-TSS	CTCF-DT	promoter-TSS (NR_158165)	41.6297	-3.10071	0.752743	-4.11921	3.80172e-05	0.00158767
chr16.67698216.67702639	chr16	67698217	67702639	+	promoter-TSS	C16orf86	promoter-TSS (NM_001012984)	56.4401	-1.81801	0.648228	-2.80459	0.00503813	0.0409947
chr16.679240.682339	chr16	679241	682339	+	promoter-TSS	WFIKKN1	promoter-TSS (NM_053284)	74.6868	-2.82399	0.674893	-4.18435	2.85977e-05	0.00130589
chr16.67962055.67964555	chr16	67962056	67964555	+	TTS	CTRL	TTS (NM_001907)	46.105	-2.49612	0.689408	-3.62068	0.000293831	0.00600819
chr16.67964556.67966324	chr16	67964557	67966324	+	gene body		L2b|LINE|L2	33.9403	-2.29156	0.74172	-3.08952	0.00200483	0.0221047
chr16.67977702.67987489	chr16	67977703	67987489	+	gene body	SLC12A4	intron (NM_001145962, intron 12 of 22)	263.235	-2.11187	0.569047	-3.71124	0.000206245	0.00478083
chr16.68114401.68116533	chr16	68114402	68116533	+	Intergenic		Intergenic	27.2342	-2.30839	0.790654	-2.9196	0.00350485	0.0320171
chr16.68195600.68198468	chr16	68195601	68198468	+	gene body		SVA_D|Other|Other	18.9608	-2.61432	0.906025	-2.88549	0.00390807	0.0345907
chr16.68263031.68265403	chr16	68263032	68265403	+	gene body	ESRP2	exon (NM_001365264, exon 15 of 15)	60.2033	-2.56869	0.691931	-3.71235	0.000205341	0.00476858
chr16.68265404.68267731	chr16	68265405	68267731	+	TTS	ESRP2	TTS (NR_106831)	66.0772	-2.9271	0.658304	-4.44643	8.73082e-06	0.000612459
chr16.68267732.68271627	chr16	68267733	68271627	+	gene body		CpG-9434	100.302	-2.38832	0.607147	-3.93369	8.36525e-05	0.0026912
chr16.68328707.68332068	chr16	68328708	68332068	+	gene body	SLC7A6	exon (NM_003983, exon 9 of 11)	40.1234	-2.01674	0.736782	-2.73723	0.00619587	0.0471643
chr16.68386911.68392312	chr16	68386912	68392312	+	gene body	PRMT7	intron (NR_147058, intron 16 of 18)	55.0927	-1.95922	0.654233	-2.99468	0.00274734	0.0272897
chr16.68392313.68394771	chr16	68392314	68394771	+	3' UTR	SMPD3	3' UTR (NM_018667, exon 9 of 9)	54.9676	-2.6313	0.67283	-3.91079	9.19945e-05	0.00283618
chr16.68395196.68398556	chr16	68395197	68398556	+	gene body	SMPD3	intron (NM_018667, intron 7 of 8)	50.544	-2.17053	0.697534	-3.11172	0.00186001	0.021
chr16.69164766.69167579	chr16	69164767	69167579	+	promoter-TSS	UTP4	promoter-TSS (NM_001318391)	155.279	-2.33038	0.602483	-3.86795	0.000109754	0.00317837
chr16.69362920.69365147	chr16	69362921	69365147	+	gene body	PDF	exon (NM_022341, exon 1 of 2)	78.7164	-2.0432	0.671721	-3.04174	0.00235219	0.0246722
chr16.69419225.69420710	chr16	69419226	69420710	+	promoter-TSS	TERF2	promoter-TSS (NM_005652)	29.2986	-2.17892	0.793985	-2.74429	0.00606423	0.0465282
chr16.696226.700679	chr16	696227	700679	+	promoter-TSS	WDR90	promoter-TSS (NM_145294)	101.113	-2.21447	0.606593	-3.65067	0.000261559	0.00557017
chr16.69777867.69779765	chr16	69777868	69779765	+	gene body	NOB1	exon (NM_014062, exon 8 of 9)	37.3384	-2.47149	0.74348	-3.32422	0.000886669	0.0128111
chr16.70414452.70419310	chr16	70414453	70419310	+	gene body	ST3GAL2	intron (NM_006927, intron 5 of 6)	56.7445	-1.79954	0.646541	-2.78333	0.00538033	0.0428328
chr16.70454536.70464248	chr16	70454537	70464248	+	gene body		AluJb|SINE|Alu	124.943	-1.86299	0.638217	-2.91906	0.00351094	0.0320382
chr16.70556540.70558367	chr16	70556541	70558367	+	promoter-TSS	COG4	promoter-TSS (NM_015386)	54.0731	-2.25731	0.665591	-3.39143	0.000695278	0.0108565
chr16.70695586.70701100	chr16	70695587	70701100	+	gene body	MTSS1L	exon (NM_138383, exon 15 of 15)	94.0697	-2.26961	0.625759	-3.62698	0.000286757	0.0059449
chr16.70710328.70716100	chr16	70710329	70716100	+	gene body	MTSS1L	intron (NM_138383, intron 7 of 14)	81.9741	-2.07969	0.63672	-3.26626	0.00108977	0.0147812
chr16.70718227.70722606	chr16	70718228	70722606	+	promoter-TSS	MTSS1L	promoter-TSS (NM_138383)	70.0308	-2.68379	0.677259	-3.96273	7.40981e-05	0.00245619
chr16.70802679.70804093	chr16	70802680	70804093	+	gene body	VAC14-AS1	intron (NR_034083, intron 5 of 5)	17.5132	-2.64288	0.92397	-2.86036	0.00423164	0.0365011
chr16.714530.723938	chr16	714531	723938	+	gene body	RHOT2	intron (NM_001352282, intron 4 of 17)	144.842	-2.11132	0.599133	-3.52396	0.000425142	0.00770302
chr16.71881991.71888048	chr16	71881992	71888048	+	gene body	ATXN1L	exon (NM_001137675, exon 3 of 3)	123.142	-2.38014	0.644628	-3.69227	0.000222265	0.00500717
chr16.723939.728252	chr16	723940	728252	+	promoter-TSS	RHBDL1	promoter-TSS (NM_001318733)	66.313	-2.29103	0.677352	-3.38233	0.000718725	0.0110993
chr16.728253.741408	chr16	728254	741408	+	promoter-TSS	JMJD8	promoter-TSS (NM_001323919)	351.943	-1.99116	0.569151	-3.49847	0.000467935	0.0082447
chr16.75143550.75145473	chr16	75143551	75145473	+	3' UTR	ZNRF1	3' UTR (NM_032268, exon 5 of 5)	88.9694	-2.204	0.660496	-3.33689	0.000847229	0.0124268
chr16.75145474.75147162	chr16	75145475	75147162	+	gene body	LDHD	exon (NM_153486, exon 11 of 11)	53.1269	-2.17875	0.666195	-3.27044	0.00107382	0.0146211
chr16.75147899.75149959	chr16	75147900	75149959	+	gene body	LDHD	intron (NM_194436, intron 3 of 10)	32.6317	-2.30478	0.740945	-3.1106	0.00186711	0.021045
chr16.75236907.75241343	chr16	75236908	75241343	+	gene body	CTRB2	intron (NM_001025200, intron 5 of 6)	69.0304	-1.96946	0.718158	-2.74237	0.00609972	0.0466841
chr16.75256111.75262321	chr16	75256112	75262321	+	TTS	CTRB1	TTS (NM_001329190)	148.7	-2.32031	0.636718	-3.64416	0.000268262	0.00568079
chr16.75658802.75661717	chr16	75658803	75661717	+	Intergenic		Intergenic	54.4079	-1.85695	0.672646	-2.76067	0.00576831	0.0449499
chr16.76684825.76686078	chr16	76684826	76686078	+	gene body		MLT1C|LTR|ERVL-MaLR	15.9133	-3.59504	1.19605	-3.00576	0.00264918	0.0266427
chr16.770146.773498	chr16	770147	773498	+	TTS	CCDC78	TTS (NM_001031737)	76.6517	-2.774	0.639995	-4.33441	1.46149e-05	0.000846465
chr16.77224209.77229353	chr16	77224210	77229353	+	gene body	MON1B	intron (NM_001286639, intron 2 of 4)	114.293	-2.67856	0.62943	-4.25553	2.08556e-05	0.0010535
chr16.773499.777325	chr16	773500	777325	+	gene body	CCDC78	intron (NM_001031737, intron 4 of 13)	85.7398	-2.16939	0.613925	-3.53363	0.000409893	0.00752941
chr16.777326.779700	chr16	777327	779700	+	gene body	HAGHL	exon (NM_001290137, exon 6 of 9)	61.2661	-2.1921	0.655364	-3.34486	0.000823237	0.0121951
chr16.780702.785996	chr16	780703	785996	+	gene body	CIAO3	exon (NM_001304799, exon 8 of 12)	127.766	-1.80639	0.589005	-3.06686	0.00216322	0.0232828
chr16.81037962.81043000	chr16	81037963	81043000	+	promoter-TSS	CMC2	promoter-TSS (NR_147838)	60.5891	-2.34712	0.756008	-3.10462	0.00190521	0.0213396
chr16.81701610.81706030	chr16	81701611	81706030	+	gene body	CMIP	exon (NM_198390, exon 8 of 21)	25.1291	-2.25056	0.829347	-2.71366	0.00665453	0.0494232
chr16.81729678.81732144	chr16	81729679	81732144	+	gene body		MIRb|SINE|MIR	27.2417	-2.14646	0.786098	-2.73053	0.00632325	0.0477798
chr16.826686.833981	chr16	826687	833981	+	Intergenic		Intergenic	79.3175	-2.51309	0.673351	-3.73221	0.000189804	0.00451928
chr16.83963195.83965979	chr16	83963196	83965979	+	Intergenic		MIRc|SINE|MIR	48.6257	-2.22009	0.684155	-3.24502	0.00117443	0.0155499
chr16.840377.843147	chr16	840378	843147	+	gene body	CHTF18	intron (NM_022092, intron 8 of 21)	20.42	-2.47342	0.885551	-2.79308	0.00522086	0.0420074
chr16.84211803.84216230	chr16	84211804	84216230	+	gene body	TAF1C	intron (NM_001243159, intron 11 of 13)	72.1637	-2.90768	0.701465	-4.14516	3.39578e-05	0.00147319
chr16.84731857.84734405	chr16	84731858	84734405	+	promoter-TSS	USP10	promoter-TSS (NM_005153)	28.2019	-2.28257	0.77817	-2.93326	0.00335424	0.0311536
chr16.847953.858628	chr16	847954	858628	+	Intergenic		Intergenic	253.807	-2.84166	0.598379	-4.74892	2.04502e-06	0.000264464
chr16.85582235.85586348	chr16	85582236	85586348	+	Intergenic		Intergenic	83.7815	-2.35626	0.663718	-3.5501	0.000385091	0.00723664
chr16.85586472.85589876	chr16	85586473	85589876	+	Intergenic		CpG	44.0329	-2.71194	0.779691	-3.47822	0.000504757	0.00865932
chr16.85596929.85601664	chr16	85596930	85601664	+	Intergenic		MER5A|DNA|hAT-Charlie	103.637	-2.31455	0.62997	-3.67407	0.000238714	0.00527945
chr16.85603126.85607479	chr16	85603127	85607479	+	Intergenic		Intergenic	104.051	-2.67279	0.614469	-4.34976	1.36287e-05	0.000818168
chr16.85622259.85624508	chr16	85622260	85624508	+	Intergenic		(TG)n|Simple_repeat|Simple_repeat	24.5938	-2.52739	0.844606	-2.99238	0.00276807	0.0274225
chr16.85625499.85629961	chr16	85625500	85629961	+	Intergenic		Intergenic	43.8353	-2.29647	0.704764	-3.25849	0.00112007	0.0150536
chr16.85630253.85634766	chr16	85630254	85634766	+	Intergenic		Intergenic	99.26	-2.13505	0.606498	-3.5203	0.000431062	0.00776874
chr16.85643566.85648329	chr16	85643567	85648329	+	promoter-TSS	GSE1	promoter-TSS (NM_001278184)	189.041	-3.13293	0.579881	-5.4027	6.56435e-08	2.93466e-05
chr16.85651369.85653963	chr16	85651370	85653963	+	gene body	GSE1	intron (NM_001278184, intron 1 of 14)	38.175	-2.50794	0.772658	-3.24585	0.00117099	0.015527
chr16.85664780.85670725	chr16	85664781	85670725	+	gene body		CpG	96.9967	-2.38517	0.611757	-3.89888	9.66397e-05	0.00292614
chr16.85688711.85691532	chr16	85688712	85691532	+	gene body	GSE1	exon (NM_001134473, exon 6 of 15)	60.7918	-2.11597	0.674781	-3.13579	0.00171394	0.0198808
chr16.85828615.85831377	chr16	85828616	85831377	+	gene body		L2c|LINE|L2	30.5362	-2.60055	0.767805	-3.387	0.000706617	0.0109723
chr16.86588394.86589793	chr16	86588395	86589793	+	promoter-TSS	MTHFSD	promoter-TSS (NM_001159377)	15.9913	-2.70384	0.968036	-2.79312	0.0052203	0.0420074
chr16.87357661.87363223	chr16	87357662	87363223	+	TTS	FBXO31	TTS (NM_024735)	51.5438	-2.15575	0.707346	-3.04766	0.00230628	0.0243273
chr16.87424527.87426855	chr16	87424528	87426855	+	promoter-TSS	MAP1LC3B	promoter-TSS (NM_022818)	67.172	-2.67071	0.648855	-4.11604	3.85442e-05	0.0016024
chr16.87523394.87527227	chr16	87523395	87527227	+	gene body	ZCCHC14	exon (NM_015144, exon 1 of 13)	34.7257	-3.10716	0.776885	-3.99952	6.34724e-05	0.002259
chr16.87720966.87724086	chr16	87720967	87724086	+	gene body	JPH3	intron (NR_073379, intron 3 of 5)	54.3085	-3.05818	0.740533	-4.1297	3.63231e-05	0.00154223
chr16.87724087.87726404	chr16	87724088	87726404	+	gene body	JPH3	intron (NR_073379, intron 4 of 5)	51.9841	-2.4102	0.767492	-3.14036	0.0016874	0.0196884
chr16.87726405.87728308	chr16	87726406	87728308	+	gene body	JPH3	intron (NR_073379, intron 4 of 5)	27.1778	-2.82346	0.804952	-3.50761	0.000452144	0.00802071
chr16.87751530.87756883	chr16	87751531	87756883	+	gene body		CpG	74.9025	-2.11311	0.633329	-3.33651	0.000848386	0.012433
chr16.87771359.87775411	chr16	87771360	87775411	+	gene body		L1MB7|LINE|L1	69.2263	-2.43304	0.643857	-3.77885	0.000157553	0.00402884
chr16.87859406.87864119	chr16	87859407	87864119	+	Intergenic		MER92B|LTR|ERV1	104.613	-2.4974	0.662385	-3.77031	0.000163045	0.00412259
chr16.87867284.87870553	chr16	87867285	87870553	+	promoter-TSS	MIR6775	promoter-TSS (NR_106833)	56.3462	-2.13186	0.683457	-3.11923	0.00181323	0.0207204
chr16.87870969.87873730	chr16	87870970	87873730	+	gene body	SLC7A5	exon (NM_003486, exon 6 of 10)	48.173	-2.41459	0.714275	-3.38048	0.000723603	0.0111393
chr16.87874825.87879368	chr16	87874826	87879368	+	gene body	SLC7A5	intron (NM_003486, intron 2 of 9)	53.5867	-2.20267	0.6748	-3.26418	0.00109782	0.0148488
chr16.87888028.87892444	chr16	87888029	87892444	+	gene body	SLC7A5	intron (NM_003486, intron 1 of 9)	78.0121	-2.76327	0.654755	-4.22032	2.43957e-05	0.00116913
chr16.87894580.87898381	chr16	87894581	87898381	+	gene body	SLC7A5	intron (NM_003486, intron 1 of 9)	61.5868	-2.2055	0.662363	-3.32974	0.000869258	0.0126513
chr16.88598012.88601643	chr16	88598013	88601643	+	gene body	ZFPM1	exon (NM_153813, exon 10 of 10)	96.5068	-2.37814	0.608825	-3.90611	9.37956e-05	0.00286563
chr16.88601644.88602507	chr16	88601645	88602507	+	3' UTR	ZFPM1	3' UTR (NM_153813, exon 10 of 10)	23.3599	-2.46257	0.815864	-3.01836	0.00254146	0.0259445
chr16.88643165.88644718	chr16	88643166	88644718	+	gene body	ZC3H18	exon (NM_001294340, exon 2 of 19)	24.9103	-2.3737	0.820595	-2.89266	0.00381997	0.034069
chr16.88774821.88780628	chr16	88774822	88780628	+	gene body	CTU2	intron (NM_001012762, intron 4 of 13)	220.008	-2.91922	0.641803	-4.54846	5.40406e-06	0.000473128
chr16.88780629.88784180	chr16	88780630	88784180	+	TTS	CTU2	TTS (NM_001012759)	90.4543	-2.51673	0.621082	-4.05216	5.07468e-05	0.00194385
chr16.88785658.88789057	chr16	88785659	88789057	+	gene body	PIEZO1	intron (NM_001142864, intron 39 of 50)	90.2939	-2.25607	0.649516	-3.47347	0.000513771	0.00874753
chr16.88789058.88792554	chr16	88789059	88792554	+	gene body		AluSx1|SINE|Alu	52.9246	-2.08841	0.661021	-3.15938	0.00158107	0.0189115
chr16.88800019.88805532	chr16	88800020	88805532	+	gene body	PIEZO1	exon (NM_001142864, exon 12 of 51)	76.1865	-1.80331	0.624155	-2.8892	0.00386223	0.0343104
chr16.88826812.88829787	chr16	88826813	88829787	+	gene body	PIEZO1	intron (NM_001142864, intron 1 of 50)	45.7064	-2.60209	0.695052	-3.74373	0.00018131	0.00438049
chr16.88835522.88839452	chr16	88835523	88839452	+	gene body	PIEZO1	intron (NM_001142864, intron 1 of 50)	90.2908	-2.23512	0.616753	-3.62401	0.000290066	0.00596991
chr16.88839453.88844488	chr16	88839454	88844488	+	gene body		AluSx1|SINE|Alu	111.994	-2.38843	0.641505	-3.72317	0.000196736	0.00462582
chr16.88850250.88853706	chr16	88850251	88853706	+	promoter-TSS	PIEZO1	promoter-TSS (NM_001142864)	62.8081	-2.42195	0.679149	-3.56615	0.000362258	0.00695943
chr16.88867718.88894516	chr16	88867719	88894516	+	gene body		AluSg|SINE|Alu	871.954	-2.62969	0.566206	-4.64441	3.41041e-06	0.00035849
chr16.88927566.88931747	chr16	88927567	88931747	+	TTS	PABPN1L	TTS (NM_001294328)	54.5358	-2.1166	0.681167	-3.10732	0.00188793	0.0211811
chr16.88931784.88934077	chr16	88931785	88934077	+	gene body	PABPN1L	exon (NM_001294328, exon 1 of 6)	42.502	-2.18108	0.693172	-3.14652	0.00165227	0.0194316
chr16.88934078.88937208	chr16	88934079	88937208	+	Intergenic		Intergenic	133.959	-2.7519	0.603958	-4.55645	5.20247e-06	0.00046144
chr16.88937209.88940598	chr16	88937210	88940598	+	Intergenic		Intergenic	141.13	-2.30384	0.584327	-3.94272	8.05635e-05	0.00261461
chr16.88941863.88946164	chr16	88941864	88946164	+	gene body	CBFA2T3	intron (NM_005187, intron 11 of 11)	80.3849	-2.30763	0.649447	-3.55323	0.000380531	0.00716237
chr16.88946165.88948768	chr16	88946166	88948768	+	gene body	CBFA2T3	intron (NM_005187, intron 9 of 11)	48.5113	-2.02629	0.682322	-2.96969	0.00298098	0.0288658
chr16.88962554.88971259	chr16	88962555	88971259	+	gene body	CBFA2T3	intron (NM_005187, intron 2 of 11)	106.243	-1.97858	0.595906	-3.32029	0.000899241	0.0129376
chr16.88975327.88978032	chr16	88975328	88978032	+	gene body	CBFA2T3	intron (NM_005187, intron 1 of 11)	37.8767	-2.09787	0.707159	-2.96662	0.00301091	0.0290726
chr16.89001968.89009579	chr16	89001969	89009579	+	promoter-TSS		promoter-TSS (NM_001290330)	110.011	-1.90351	0.590413	-3.22403	0.001264	0.0162839
chr16.89207194.89210665	chr16	89207195	89210665	+	gene body		(CA)n|Simple_repeat|Simple_repeat	58.7184	-2.00069	0.655676	-3.05134	0.00227819	0.0241425
chr16.89331121.89334024	chr16	89331122	89334024	+	Intergenic		AluSg4|SINE|Alu	50.8272	-2.05607	0.691128	-2.97496	0.00293031	0.0284973
chr16.89334178.89336007	chr16	89334179	89336007	+	gene body	ANKRD11	intron (NM_013275, intron 12 of 12)	16.5298	-2.91399	0.968921	-3.00746	0.00263443	0.0265871
chr16.89341758.89346296	chr16	89341759	89346296	+	gene body	ANKRD11	intron (NM_013275, intron 9 of 12)	52.7567	-2.55264	0.680352	-3.75195	0.000175466	0.00432373
chr16.89347541.89350497	chr16	89347542	89350497	+	gene body	ANKRD11	exon (NM_001256183, exon 9 of 13)	57.2588	-2.4512	0.669665	-3.66034	0.000251884	0.00543383
chr16.89370183.89375168	chr16	89370184	89375168	+	gene body		CpG	90.59	-2.20502	0.633596	-3.48016	0.000501108	0.00862731
chr16.89386207.89391349	chr16	89386208	89391349	+	gene body	LOC100287036_obsolete	intron (NM_001242885, intron 1 of 2)	63.5729	-2.06868	0.670915	-3.08338	0.00204666	0.022391
chr16.8940578.8945830	chr16	8940579	8945830	+	promoter-TSS	PMM2	promoter-TSS (NR_147908)	107.848	-1.83409	0.62381	-2.94014	0.00328068	0.0307315
chr16.89520234.89522165	chr16	89520235	89522165	+	TTS		TTS (NR_110931)	16.8498	-2.59855	0.920751	-2.82221	0.00476934	0.0393948
chr16.89553549.89557390	chr16	89553550	89557390	+	gene body	ANKRD11	intron (NM_001256182, intron 1 of 13)	78.9961	-2.96655	0.684001	-4.33706	1.44403e-05	0.000845958
chr16.8958048.8964326	chr16	8958049	8964326	+	promoter-TSS	CARHSP1	promoter-TSS (NM_001278264)	79.9567	-2.66189	0.681271	-3.90724	9.33564e-05	0.00286049
chr16.89631092.89635155	chr16	89631093	89635155	+	3' UTR	RPL13	3' UTR (NM_000977, exon 6 of 6)	51.8379	-2.14086	0.703927	-3.0413	0.00235558	0.0246874
chr16.89758445.89762746	chr16	89758446	89762746	+	gene body	CDK10	exon (NM_001098533, exon 9 of 13)	100.492	-1.8993	0.647923	-2.93137	0.0033747	0.0313093
chr16.89762747.89767941	chr16	89762748	89767941	+	gene body		AluSc|SINE|Alu	90.5975	-1.90757	0.661332	-2.88444	0.00392111	0.0346384
chr16.8977544.8980719	chr16	8977545	8980719	+	Intergenic		Intergenic	54.5652	-2.23581	0.660416	-3.38545	0.000710607	0.011004
chr16.89783139.89787212	chr16	89783140	89787212	+	TTS	VPS9D1-AS1	TTS (NR_036480)	102.26	-1.84013	0.632758	-2.90811	0.00363623	0.0328992
chr16.89787213.89792365	chr16	89787214	89792365	+	non-coding	ZNF276	non-coding (NR_110126, exon 4 of 11)	141.558	-2.08286	0.598389	-3.48078	0.000499956	0.00861623
chr16.90058767.90065846	chr16	90058768	90065846	+	non-coding	AFG3L1P	non-coding (NR_003226, exon 11 of 11)	45.9856	-1.92338	0.700097	-2.74731	0.00600863	0.0462377
chr16.9056676.9059502	chr16	9056677	9059502	+	promoter-TSS	USP7	promoter-TSS (NM_003470)	45.6171	-2.92784	0.731203	-4.00414	6.22445e-05	0.00222347
chr16.9185038.9187396	chr16	9185039	9187396	+	gene body		CpG-8843	124.351	-3.27437	0.669075	-4.89388	9.88659e-07	0.000160276
chr16.9940462.9941936	chr16	9940463	9941936	+	gene body		AluJr|SINE|Alu	16.881	-3.40926	1.11962	-3.04502	0.00232666	0.0244668
chr17.12894908.12897512	chr17	12894909	12897512	+	gene body	ELAC2	exon (NM_001165962, exon 23 of 23)	53.7228	-2.97532	0.740637	-4.01724	5.88831e-05	0.00214294
chr17.12906651.12908014	chr17	12906652	12908014	+	gene body	ELAC2	intron (NM_018127, intron 11 of 23)	17.9306	-2.68787	0.913651	-2.9419	0.00326203	0.0306246
chr17.1302165.1303307	chr17	1302166	1303307	+	gene body		CpG	28.5188	-2.79367	0.79943	-3.49458	0.000474816	0.00832397
chr17.1356813.1363762	chr17	1356814	1363762	+	promoter-TSS	CRK	promoter-TSS (NM_005206)	118.263	-1.89726	0.686517	-2.7636	0.00571683	0.0446308
chr17.1417226.1421597	chr17	1417227	1421597	+	promoter-TSS	PITPNA-AS1	promoter-TSS (NR_028514)	66.6825	-1.93691	0.675103	-2.86905	0.00411702	0.0358133
chr17.15402298.15408455	chr17	15402299	15408455	+	TTS	TVP23C	TTS (NM_145301)	51.4523	-2.10803	0.721573	-2.92143	0.00348425	0.0319036
chr17.1544115.1551523	chr17	1544116	1551523	+	gene body	SCARF1	intron (NM_003693, intron 3 of 10)	198.944	-2.22892	0.587713	-3.79253	0.000149119	0.00390151
chr17.1551524.1553505	chr17	1551525	1553505	+	gene body	RILP	exon (NM_031430, exon 3 of 8)	38.5973	-2.71523	0.786833	-3.45083	0.000558869	0.00929583
chr17.15855538.15859566	chr17	15855539	15859566	+	gene body		AluSx|SINE|Alu	52.8523	-2.40444	0.678618	-3.54314	0.000395395	0.00736026
chr17.15902619.15903949	chr17	15902620	15903949	+	promoter-TSS	ZSWIM7	promoter-TSS (NM_001042698)	46.9918	-3.21855	0.721132	-4.4632	8.07456e-06	0.000590886
chr17.16030076.16032330	chr17	16030077	16032330	+	gene body		AluJr|SINE|Alu	22.4184	-3.60292	1.0299	-3.4983	0.000468229	0.0082456
chr17.16247489.16249035	chr17	16247490	16249035	+	gene body		AluSx3|SINE|Alu	21.5334	-2.45256	0.855219	-2.86776	0.00413388	0.0359323
chr17.16282260.16285095	chr17	16282261	16285095	+	promoter-TSS	UBB	promoter-TSS (NM_018955)	191.708	-2.89715	0.641643	-4.5152	6.3256e-06	0.000506676
chr17.1631198.1634770	chr17	1631199	1634770	+	gene body		AluSc5|SINE|Alu	104.447	-2.01518	0.616245	-3.2701	0.00107511	0.0146231
chr17.16344839.16349146	chr17	16344840	16349146	+	gene body	FAM211A	exon (NM_001113567, exon 4 of 4)	95.8886	-2.53292	0.691898	-3.66083	0.000251401	0.00543238
chr17.16349147.16350991	chr17	16349148	16350991	+	gene body	FAM211A	intron (NM_207387, intron 2 of 2)	38.8417	-2.03406	0.732871	-2.77547	0.00551216	0.0434939
chr17.1637361.1641784	chr17	1637362	1641784	+	gene body	WDR81	intron (NM_001163811, intron 9 of 9)	126.819	-2.1472	0.604995	-3.54911	0.000386529	0.00724779
chr17.1641785.1646037	chr17	1641786	1646037	+	Intergenic		Intergenic	75.4635	-1.96079	0.644849	-3.0407	0.00236029	0.0247082
chr17.17108621.17110836	chr17	17108622	17110836	+	promoter-TSS	PLD6	promoter-TSS (NM_178836)	24.4924	-2.41124	0.856492	-2.81525	0.00487386	0.0400039
chr17.17246234.17253729	chr17	17246235	17253729	+	gene body	NT5M	intron (NM_020201, intron 4 of 4)	133.988	-2.59348	0.611241	-4.24297	2.20579e-05	0.00109264
chr17.17254558.17259237	chr17	17254559	17259237	+	Intergenic		Intergenic	32.1129	-2.19941	0.745065	-2.95197	0.00315758	0.0299747
chr17.17395287.17397415	chr17	17395288	17397415	+	3' UTR	MED9	3' UTR (NM_018019, exon 2 of 2)	30.0078	-2.14577	0.755487	-2.84025	0.00450786	0.0379184
chr17.17413196.17416565	chr17	17413197	17416565	+	gene body	PEMT	intron (NM_001267551, intron 4 of 6)	17.4707	-2.49873	0.899862	-2.77679	0.00548993	0.0433994
chr17.17584036.17586425	chr17	17584037	17586425	+	gene body		CpG	36.7516	-2.14912	0.734526	-2.92586	0.00343508	0.0316615
chr17.17587374.17593967	chr17	17587375	17593967	+	gene body	RAI1	intron (NM_030665, intron 1 of 5)	96.0943	-2.46812	0.62985	-3.91859	8.90696e-05	0.0027851
chr17.17605641.17611752	chr17	17605642	17611752	+	gene body		AluSx|SINE|Alu	102.204	-2.47635	0.605304	-4.09108	4.29367e-05	0.00172163
chr17.17611981.17614859	chr17	17611982	17614859	+	gene body	RAI1	intron (NM_030665, intron 1 of 5)	40.6477	-2.31219	0.778565	-2.96981	0.00297982	0.0288628
chr17.17699250.17704979	chr17	17699251	17704979	+	gene body	RAI1	intron (NM_030665, intron 3 of 5)	48.5068	-2.61719	0.744732	-3.51427	0.000440957	0.00790086
chr17.17707910.17714200	chr17	17707911	17714200	+	gene body	RAI1	intron (NM_030665, intron 4 of 5)	154.705	-2.69904	0.585401	-4.61059	4.01536e-06	0.000400142
chr17.17716014.17718251	chr17	17716015	17718251	+	promoter-TSS	MIR6777	promoter-TSS (NR_106835)	72.33	-2.26727	0.632791	-3.58297	0.000339706	0.00665209
chr17.17719192.17722208	chr17	17719193	17722208	+	gene body	SREBF1	exon (NM_004176, exon 8 of 19)	91.5458	-2.54259	0.623848	-4.07566	4.58843e-05	0.00179985
chr17.17726054.17729270	chr17	17726055	17729270	+	promoter-TSS	SREBF1	promoter-TSS (NM_001321096)	34.4255	-2.23696	0.743258	-3.00967	0.00261535	0.0264403
chr17.17738746.17741806	chr17	17738747	17741806	+	promoter-TSS	SREBF1	promoter-TSS (NM_004176)	72.5706	-2.18531	0.655555	-3.33352	0.000857547	0.012533
chr17.18009947.18013135	chr17	18009948	18013135	+	promoter-TSS	MYO15A	promoter-TSS (NM_016239)	91.5706	-3.02405	0.629247	-4.80582	1.54118e-06	0.000216674
chr17.18144629.18148132	chr17	18144630	18148132	+	gene body	LLGL1	intron (NM_004140, intron 22 of 22)	52.9374	-2.21011	0.683766	-3.23226	0.00122814	0.0159494
chr17.18228585.18231218	chr17	18228586	18231218	+	3' UTR	SMCR8	3' UTR (NM_144775, exon 2 of 2)	30.6562	-3.0174	0.820488	-3.67757	0.000235469	0.00522816
chr17.18759953.18762364	chr17	18759954	18762364	+	promoter-TSS	PRPSAP2	promoter-TSS (NM_001353099)	25.3214	-2.46011	0.865639	-2.84196	0.00448376	0.037772
chr17.18833134.18836780	chr17	18833135	18836780	+	TTS	PRPSAP2	TTS (NM_001353104)	54.2291	-2.30985	0.663266	-3.48254	0.000496683	0.0085729
chr17.19244546.19251466	chr17	19244547	19251466	+	promoter-TSS	MIR1180	promoter-TSS (NR_031591)	85.7857	-1.94859	0.618946	-3.14824	0.00164257	0.0193577
chr17.1937443.1941714	chr17	1937444	1941714	+	gene body	DPH1	intron (NR_144476, intron 4 of 12)	63.4442	-2.30635	0.699917	-3.29518	0.000983603	0.0137712
chr17.1944709.1948602	chr17	1944710	1948602	+	TTS	DPH1	TTS (NM_001383)	141.543	-2.69181	0.610633	-4.40823	1.04217e-05	0.000689665
chr17.1953631.1962907	chr17	1953632	1962907	+	promoter-TSS	HIC1	promoter-TSS (NM_006497)	128.307	-2.86537	0.65121	-4.40007	1.08215e-05	0.000710571
chr17.20905712.20908387	chr17	20905713	20908387	+	gene body		AluSq2|SINE|Alu	50.4025	-2.64042	0.685425	-3.85224	0.000117043	0.00331158
chr17.20943790.20945463	chr17	20943791	20945463	+	gene body	USP22	intron (NM_015276, intron 1 of 12)	37.8542	-2.87597	0.749819	-3.83555	0.000125283	0.00346558
chr17.21116696.21118590	chr17	21116697	21118590	+	non-coding	TMEM11	non-coding (NR_024547, exon 1 of 3)	27.2144	-3.06218	0.865855	-3.5366	0.000405317	0.00747983
chr17.21191981.21198635	chr17	21191982	21198635	+	gene body	MAP2K3	intron (NM_002756, intron 1 of 11)	88.1278	-1.96011	0.611674	-3.2045	0.00135298	0.0170162
chr17.21215884.21219353	chr17	21215885	21219353	+	3' UTR	MAP2K3	3' UTR (NM_002756, exon 12 of 12)	68.7868	-1.85426	0.644385	-2.87757	0.00400756	0.0351045
chr17.2239168.2243032	chr17	2239169	2243032	+	promoter-TSS	TSR1	promoter-TSS (NM_018128)	71.8153	-1.97275	0.699698	-2.81943	0.00481084	0.0396886
chr17.2287510.2289502	chr17	2287511	2289502	+	3' UTR	MNT	3' UTR (NM_020310, exon 6 of 6)	33.4602	-2.75156	0.762242	-3.60982	0.000306409	0.00618697
chr17.2289503.2292788	chr17	2289504	2292788	+	gene body	MNT	intron (NM_020310, intron 5 of 5)	87.2564	-2.49724	0.619078	-4.0338	5.48814e-05	0.00204563
chr17.2294742.2299257	chr17	2294743	2299257	+	gene body		CpG	139.511	-3.01327	0.597018	-5.0472	4.48336e-07	9.69923e-05
chr17.2299258.2301386	chr17	2299259	2301386	+	gene body	MNT	intron (NM_020310, intron 1 of 5)	34.4357	-2.69924	0.774827	-3.48366	0.000494604	0.00855009
chr17.2301828.2303494	chr17	2301829	2303494	+	gene body	MNT	intron (NM_020310, intron 1 of 5)	41.8681	-3.19492	0.783267	-4.07897	4.52364e-05	0.00178501
chr17.2322470.2326950	chr17	2322471	2326950	+	gene body		MIRc|SINE|MIR	46.2411	-2.11282	0.70011	-3.01784	0.00254583	0.0259657
chr17.2496201.2498826	chr17	2496202	2498826	+	gene body		CpG	24.6898	-2.32064	0.832937	-2.78609	0.0053348	0.0426562
chr17.2589276.2592175	chr17	2589277	2592175	+	Intergenic		AluSg|SINE|Alu	43.3735	-2.32681	0.721555	-3.22472	0.00126097	0.0162511
chr17.2592510.2593536	chr17	2592511	2593536	+	3' UTR	CLUH	3' UTR (NM_001366662, exon 26 of 26)	22.7059	-2.29228	0.828594	-2.76648	0.00566659	0.0443817
chr17.2593537.2601631	chr17	2593538	2601631	+	gene body	CLUH	intron (NM_015229, intron 17 of 25)	256.334	-3.07979	0.564743	-5.45344	4.94052e-08	2.53628e-05
chr17.25957672.25960628	chr17	25957673	25960628	+	gene body		MIRb|SINE|MIR	31.8362	-2.47726	0.817947	-3.02863	0.00245663	0.0253504
chr17.2604070.2608659	chr17	2604071	2608659	+	gene body		AluSq|SINE|Alu	181.543	-2.68373	0.598945	-4.48076	7.43784e-06	0.000565042
chr17.2609846.2613624	chr17	2609847	2613624	+	gene body	CLUH	intron (NM_001366662, intron 1 of 25)	118.576	-3.2225	0.609457	-5.28749	1.24003e-07	4.81663e-05
chr17.2613625.2615970	chr17	2613626	2615970	+	promoter-TSS		promoter-TSS (NR_136412)	63.6965	-2.54029	0.667317	-3.80673	0.000140817	0.00375092
chr17.26668446.26670813	chr17	26668447	26670813	+	gene body	TNFAIP1	intron (NM_021137, intron 6 of 6)	28.03	-2.55601	0.78947	-3.23763	0.00120528	0.0158156
chr17.27027895.27033621	chr17	27027896	27033621	+	gene body	PROCA1	exon (NM_001366303, exon 5 of 5)	85.3241	-1.92344	0.64867	-2.9652	0.00302482	0.0291756
chr17.27049990.27051169	chr17	27049991	27051169	+	promoter-TSS	SNORD4B	promoter-TSS (NR_000009)	33.3649	-2.65423	0.76743	-3.4586	0.000542989	0.00911221
chr17.27051170.27054952	chr17	27051171	27054952	+	gene body	TLCD1	exon (NM_138463, exon 1 of 4)	148.551	-2.36616	0.656843	-3.60232	0.000315391	0.00629705
chr17.27073164.27076275	chr17	27073165	27076275	+	gene body	TRAF4	intron (NM_004295, intron 2 of 6)	44.3043	-2.19213	0.701197	-3.12627	0.00177037	0.0203611
chr17.27210000.27212710	chr17	27210001	27212710	+	gene body	FLOT2	intron (NM_004475, intron 2 of 10)	23.9055	-2.27954	0.810795	-2.81149	0.00493123	0.040338
chr17.27618709.27620652	chr17	27618710	27620652	+	gene body		CpG	61.358	-3.45736	0.792876	-4.36053	1.29746e-05	0.000800737
chr17.27620653.27622045	chr17	27620654	27622045	+	promoter-TSS	NUFIP2	promoter-TSS (NM_020772)	31.9425	-2.84563	0.880684	-3.23116	0.00123288	0.0159848
chr17.28849179.28851581	chr17	28849180	28851581	+	3' UTR	GOSR1	3' UTR (NM_001007024, exon 9 of 9)	34.5166	-2.6229	0.779295	-3.36574	0.000763392	0.011578
chr17.29033676.29038702	chr17	29033677	29038702	+	promoter-TSS		promoter-TSS (NR_024187)	78.197	-1.96751	0.641984	-3.06474	0.00217863	0.0233966
chr17.30184497.30186991	chr17	30184498	30186991	+	gene body	COPRS	intron (NM_018405, intron 1 of 3)	28.6018	-2.92295	0.803782	-3.6365	0.000276365	0.00579084
chr17.30680499.30682016	chr17	30680500	30682016	+	gene body		AluJr|SINE|Alu	39.822	-2.07415	0.700473	-2.96107	0.00306573	0.0294051
chr17.30812599.30815631	chr17	30812600	30815631	+	5' UTR	CDK5R1	5' UTR (NM_003885, exon 1 of 2)	34.7917	-2.55553	0.786221	-3.2504	0.00115242	0.0153604
chr17.33330926.33333558	chr17	33330927	33333558	+	TTS	RFFL	TTS (NM_001017368)	24.6252	-2.3113	0.849198	-2.72174	0.00649391	0.0486892
chr17.33456092.33458057	chr17	33456093	33458057	+	3' UTR	NLE1	3' UTR (NM_018096, exon 13 of 13)	44.0623	-2.95116	0.780306	-3.78205	0.000155541	0.00398746
chr17.33459128.33460100	chr17	33459129	33460100	+	gene body	NLE1	intron (NM_018096, intron 12 of 12)	19.9592	-2.70212	0.904768	-2.98653	0.00282161	0.0277348
chr17.33460101.33463098	chr17	33460102	33463098	+	gene body		AluSx|SINE|Alu	51.1235	-2.84331	0.693457	-4.1002	4.12798e-05	0.00168106
chr17.33463321.33465156	chr17	33463322	33465156	+	gene body	NLE1	intron (NM_018096, intron 6 of 12)	26.1496	-2.24548	0.784812	-2.86117	0.00422086	0.0364174
chr17.33699960.33701743	chr17	33699961	33701743	+	promoter-TSS	SLFN11	promoter-TSS (NM_152270)	52.0142	-3.85644	0.782503	-4.92833	8.29335e-07	0.000143365
chr17.34858319.34862235	chr17	34858320	34862235	+	gene body	MYO19	intron (NM_001163735, intron 20 of 26)	67.0647	-2.3872	0.640407	-3.72764	0.000193285	0.00456686
chr17.34887310.34892692	chr17	34887311	34892692	+	promoter-TSS	PIGW	promoter-TSS (NM_178517)	57.3487	-2.02354	0.691766	-2.92517	0.00344264	0.0317052
chr17.34900416.34902110	chr17	34900417	34902110	+	gene body		CpG	62.7604	-2.8941	0.670187	-4.31835	1.57201e-05	0.000891172
chr17.34946284.34949079	chr17	34946285	34949079	+	promoter-TSS	DHRS11	promoter-TSS (NM_024308)	43.3273	-2.27454	0.691453	-3.2895	0.00100365	0.0139911
chr17.3503236.3508506	chr17	3503237	3508506	+	gene body	SHPK	intron (NM_080704, intron 2 of 16)	53.9824	-1.96633	0.664822	-2.95768	0.00309968	0.0296257
chr17.3581218.3588061	chr17	3581219	3588061	+	gene body	P2RX5	intron (NM_175080, intron 9 of 10)	90.9512	-2.34649	0.636932	-3.68405	0.000229557	0.00513563
chr17.35968948.35970664	chr17	35968949	35970664	+	promoter-TSS	SYNRG	promoter-TSS (NM_001163546)	28.553	-2.88264	0.876329	-3.28945	0.00100385	0.0139911
chr17.36859689.36862958	chr17	36859690	36862958	+	promoter-TSS	MLLT6	promoter-TSS (NM_005937)	68.0027	-2.91241	0.683628	-4.26023	2.04221e-05	0.0010535
chr17.36862959.36864980	chr17	36862960	36864980	+	gene body	MLLT6	intron (NM_005937, intron 3 of 19)	20.0008	-2.4471	0.860755	-2.84297	0.0044695	0.037695
chr17.36866889.36869424	chr17	36866890	36869424	+	gene body	MLLT6	exon (NM_005937, exon 7 of 20)	33.9889	-2.01053	0.742285	-2.70856	0.00675758	0.0499368
chr17.36885561.36891062	chr17	36885562	36891062	+	gene body	CISD3	intron (NM_001136498, intron 3 of 3)	91.687	-1.95351	0.708477	-2.75734	0.00582732	0.0452495
chr17.36954457.36957762	chr17	36954458	36957762	+	promoter-TSS	PIP4K2B	promoter-TSS (NM_003559)	68.1062	-1.95479	0.64109	-3.04917	0.00229474	0.0242591
chr17.3716040.3719032	chr17	3716041	3719032	+	gene body	C17orf85	intron (NM_001114118, intron 12 of 12)	27.1129	-2.21413	0.779748	-2.83955	0.00451779	0.0379831
chr17.37351994.37357161	chr17	37351995	37357161	+	promoter-TSS	CACNB1	promoter-TSS (NM_199248)	122.28	-2.69403	0.615477	-4.37715	1.20243e-05	0.00076151
chr17.37617552.37619533	chr17	37617553	37619533	+	gene body	CDK12	exon (NM_016507, exon 1 of 14)	50.8583	-1.86292	0.66475	-2.80244	0.0050718	0.0411816
chr17.37817413.37825647	chr17	37817414	37825647	+	promoter-TSS	TCAP	promoter-TSS (NM_003673)	323.554	-2.71577	0.552923	-4.91167	9.03059e-07	0.000150726
chr17.37827756.37829673	chr17	37827757	37829673	+	3' UTR	PGAP3	3' UTR (NM_033419, exon 8 of 8)	52.8884	-2.10041	0.67928	-3.09211	0.00198739	0.0219663
chr17.37882865.37884750	chr17	37882866	37884750	+	TTS	MIR4728	TTS (NR_039881)	55.0648	-2.63292	0.701034	-3.75576	0.000172815	0.00427364
chr17.3792929.3799245	chr17	3792930	3799245	+	gene body		CpG	83.7389	-2.25744	0.642856	-3.51158	0.000445456	0.00795062
chr17.38250628.38254862	chr17	38250629	38254862	+	gene body	NR1D1	exon (NM_021724, exon 4 of 8)	72.0586	-2.2006	0.64565	-3.40834	0.000653582	0.0104014
chr17.38277278.38280298	chr17	38277279	38280298	+	5' UTR	MSL1	5' UTR (NM_001365920, exon 1 of 8)	70.3654	-2.33055	0.660646	-3.52769	0.00041921	0.00764049
chr17.3829440.3834088	chr17	3829441	3834088	+	gene body	ATP2A3	intron (NM_174953, intron 20 of 22)	66.5857	-2.03992	0.687003	-2.9693	0.00298475	0.0288693
chr17.38295481.38297915	chr17	38295482	38297915	+	promoter-TSS	CASC3	promoter-TSS (NM_007359)	31.4212	-2.54805	0.795755	-3.20206	0.00136449	0.017106
chr17.38784266.38786558	chr17	38784267	38786558	+	gene body		Charlie5|DNA|hAT-Charlie	29.8328	-3.23638	0.814817	-3.97191	7.12993e-05	0.00239937
chr17.38786559.38788160	chr17	38786560	38788160	+	gene body	SMARCE1	intron (NM_003079, intron 9 of 10)	28.9452	-2.59394	0.804736	-3.22335	0.00126702	0.0162857
chr17.39844916.39846098	chr17	39844917	39846098	+	gene body		CpG	102.324	-3.48037	0.635795	-5.47405	4.39861e-08	2.36562e-05
chr17.40062782.40065316	chr17	40062783	40065316	+	gene body	ACLY	intron (NM_198830, intron 6 of 27)	41.2036	-1.87394	0.690328	-2.71457	0.00663622	0.0493088
chr17.40065321.40068993	chr17	40065322	40068993	+	gene body	ACLY	intron (NM_198830, intron 3 of 27)	62.1796	-1.97684	0.657326	-3.00739	0.00263502	0.0265871
chr17.40068994.40071999	chr17	40068995	40071999	+	gene body	ACLY	intron (NM_001303275, intron 1 of 27)	18.7169	-2.75699	0.935167	-2.94813	0.00319704	0.0302154
chr17.40124489.40129165	chr17	40124490	40129165	+	3' UTR	CNP	3' UTR (NM_033133, exon 4 of 4)	164.232	-2.54918	0.585488	-4.35394	1.33711e-05	0.000810448
chr17.40427773.40428958	chr17	40427774	40428958	+	promoter-TSS	STAT5B	promoter-TSS (NM_012448)	35.7178	-2.48084	0.786872	-3.15279	0.00161719	0.019172
chr17.40459851.40462039	chr17	40459852	40462039	+	gene body	STAT5A	intron (NM_001288719, intron 15 of 17)	29.6303	-2.45225	0.781647	-3.13729	0.00170518	0.0198134
chr17.40463945.40465790	chr17	40463946	40465790	+	TTS	STAT5A	TTS (NM_001288720)	56.5283	-2.94862	0.687396	-4.28955	1.79032e-05	0.000960895
chr17.40465967.40468692	chr17	40465968	40468692	+	3' UTR	STAT3	3' UTR (NM_001369519, exon 24 of 24)	37.1322	-2.11148	0.75091	-2.8119	0.00492497	0.0403166
chr17.40698020.40699977	chr17	40698021	40699977	+	Intergenic		Intergenic	30.5711	-2.33973	0.76896	-3.04272	0.00234452	0.0246163
chr17.40996614.40999503	chr17	40996615	40999503	+	gene body	AOC2	exon (NM_009590, exon 1 of 4)	79.6661	-2.53448	0.636665	-3.98086	6.8666e-05	0.00235662
chr17.41151865.41154883	chr17	41151866	41154883	+	gene body		AluSx1|SINE|Alu	85.2431	-2.05437	0.676251	-3.03788	0.00238248	0.0248786
chr17.41163939.41167098	chr17	41163940	41167098	+	gene body	IFI35	exon (NM_001330230, exon 5 of 7)	62.2573	-2.30278	0.654852	-3.51649	0.000437301	0.00786184
chr17.41400911.41401791	chr17	41400912	41401791	+	Intergenic		LTR13|LTR|ERVK	71.1272	-2.41457	0.652049	-3.70305	0.000213027	0.00488035
chr17.42253325.42256811	chr17	42253326	42256811	+	gene body	ASB16	exon (NM_080863, exon 4 of 5)	41.976	-2.21874	0.69655	-3.18532	0.00144593	0.0177568
chr17.42285186.42291880	chr17	42285187	42291880	+	gene body	UBTF	intron (NR_045058, intron 11 of 20)	439.194	-2.36141	0.564818	-4.18084	2.90438e-05	0.00131912
chr17.42291881.42295048	chr17	42291882	42295048	+	gene body	UBTF	intron (NR_045058, intron 3 of 20)	109.858	-2.43048	0.643879	-3.77474	0.000160175	0.00406521
chr17.42295049.42299187	chr17	42295050	42299187	+	promoter-TSS	UBTF	promoter-TSS (NM_001076684)	137.305	-3.10369	0.600841	-5.16558	2.39695e-07	7.25102e-05
chr17.42474049.42476659	chr17	42474050	42476659	+	gene body	GPATCH8	exon (NM_001304942, exon 7 of 7)	34.1754	-2.21784	0.756769	-2.93067	0.00338229	0.0313454
chr17.4268529.4272138	chr17	4268530	4272138	+	promoter-TSS	UBE2G1	promoter-TSS (NM_003342)	33.6145	-2.12556	0.740565	-2.87019	0.00410228	0.0357217
chr17.4278741.4281376	chr17	4278742	4281376	+	Intergenic		AluSx|SINE|Alu	30.1409	2.67363	0.894447	2.98914	0.00279766	0.0275727
chr17.42922105.42924094	chr17	42922106	42924094	+	promoter-TSS	HIGD1B	promoter-TSS (NM_001271880)	33.8686	-2.53565	0.787435	-3.22014	0.00128129	0.0164193
chr17.43008438.43012685	chr17	43008439	43012685	+	gene body	KIF18B	intron (NM_001264573, intron 7 of 14)	48.3527	-2.19487	0.686617	-3.19664	0.0013904	0.017307
chr17.43179510.43180968	chr17	43179511	43180968	+	gene body	NMT1	intron (NM_021079, intron 8 of 11)	17.7932	-2.52638	0.893969	-2.82603	0.00471289	0.0390899
chr17.43225804.43226608	chr17	43225805	43226608	+	5' UTR	HEXIM1	5' UTR (NM_006460, exon 1 of 1)	38.6739	-3.62962	0.803629	-4.51653	6.28598e-06	0.000505894
chr17.43226609.43228001	chr17	43226610	43228001	+	gene body	HEXIM1	exon (NM_006460, exon 1 of 1)	45.9537	-2.45976	0.816248	-3.01349	0.00258262	0.0262618
chr17.43236772.43239065	chr17	43236773	43239065	+	5' UTR	HEXIM2	5' UTR (NM_144608, exon 1 of 4)	45.6042	-2.17649	0.755969	-2.87907	0.00398849	0.0350106
chr17.43297616.43306625	chr17	43297617	43306625	+	gene body	FMNL1	intron (NM_005892, intron 1 of 26)	113.227	-2.15142	0.63877	-3.36807	0.000756971	0.0115115
chr17.43317900.43321720	chr17	43317901	43321720	+	gene body	FMNL1	exon (NM_005892, exon 16 of 27)	87.0674	-2.37014	0.616489	-3.84458	0.000120759	0.00338704
chr17.43322027.43324156	chr17	43322028	43324156	+	gene body	FMNL1	exon (NM_005892, exon 23 of 27)	33.0751	-2.23942	0.764735	-2.92837	0.00340749	0.0314756
chr17.43326205.43328869	chr17	43326206	43328869	+	gene body	MAP3K14-AS1	intron (NR_110325, intron 2 of 4)	43.744	-1.87775	0.690234	-2.72046	0.00651919	0.0487523
chr17.43343464.43349095	chr17	43343465	43349095	+	TTS	MAP3K14-AS1	TTS (NR_024434)	98.9207	-1.96168	0.61728	-3.17794	0.00148328	0.0180843
chr17.44104043.44106560	chr17	44104044	44106560	+	3' UTR	MAPT	3' UTR (NM_005910, exon 12 of 12)	38.8581	-2.39498	0.720145	-3.32569	0.000881999	0.0127764
chr17.4431761.4434912	chr17	4431762	4434912	+	gene body	SPNS2	intron (NM_001124758, intron 3 of 12)	34.0602	-2.09545	0.726351	-2.8849	0.00391544	0.0346107
chr17.4434913.4438768	chr17	4434914	4438768	+	gene body	SPNS2	intron (NM_001124758, intron 8 of 12)	82.0509	-2.33607	0.631434	-3.69962	0.00021592	0.00492646
chr17.4438769.4440831	chr17	4438770	4440831	+	gene body	SPNS2	intron (NM_001124758, intron 11 of 12)	82.818	-2.86002	0.637699	-4.48491	7.29447e-06	0.000559165
chr17.4442176.4447677	chr17	4442177	4447677	+	gene body	MYBBP1A	intron (NM_014520, intron 23 of 25)	116.587	-2.08185	0.589765	-3.52996	0.000415618	0.00759483
chr17.45020349.45023418	chr17	45020350	45023418	+	gene body		MER5B|DNA|hAT-Charlie	95.5614	-2.7084	0.618068	-4.38204	1.17571e-05	0.000749019
chr17.45726187.45728998	chr17	45726188	45728998	+	promoter-TSS	KPNB1	promoter-TSS (NM_001276453)	51.1614	-1.94202	0.666043	-2.91575	0.0035483	0.0323007
chr17.45738676.45740626	chr17	45738677	45740626	+	gene body		AluSx|SINE|Alu	31.7724	-2.26391	0.792475	-2.85676	0.00427995	0.0366927
chr17.4574221.4575524	chr17	4574222	4575524	+	gene body	PELP1	intron (NM_001278241, intron 18 of 18)	24.7372	-2.55379	0.80934	-3.1554	0.00160278	0.0190612
chr17.45973472.45975326	chr17	45973473	45975326	+	gene body	SP2	intron (NM_003110, intron 1 of 6)	33.5879	-2.94224	0.787505	-3.73616	0.000186855	0.00446476
chr17.45979312.45982478	chr17	45979313	45982478	+	gene body		AluSx1|SINE|Alu	54.6048	-1.92538	0.687786	-2.79939	0.00511988	0.0414784
chr17.46985196.46986735	chr17	46985197	46986735	+	gene body	UBE2Z	exon (NM_023079, exon 1 of 7)	22.1898	-3.04372	0.891261	-3.41507	0.000637662	0.0102319
chr17.47005175.47007424	chr17	47005176	47007424	+	TTS	SNF8	TTS (NM_007241)	52.3134	-2.64299	0.707142	-3.73757	0.000185811	0.00445236
chr17.47840073.47841728	chr17	47840074	47841728	+	gene body		CpG	31.9953	-2.86558	0.838591	-3.41714	0.000632827	0.0101763
chr17.47911849.47913823	chr17	47911850	47913823	+	TTS	KAT7	TTS (NM_007067)	33.8228	-2.21814	0.729234	-3.04175	0.0023521	0.0246722
chr17.4794927.4797004	chr17	4794928	4797004	+	gene body	MINK1	exon (NM_001024937, exon 19 of 32)	21.8242	-2.70942	0.864342	-3.13466	0.00172052	0.0199435
chr17.4797005.4804781	chr17	4797006	4804781	+	TTS	CHRNE	TTS (NM_000080)	211.815	-2.32466	0.653823	-3.55549	0.00037728	0.00713589
chr17.48429663.48433290	chr17	48429664	48433290	+	gene body	XYLT2	exon (NM_022167, exon 2 of 11)	65.7569	-2.307	0.656357	-3.51486	0.000439984	0.00788759
chr17.48433291.48439420	chr17	48433292	48439420	+	gene body	XYLT2	intron (NR_110010, intron 9 of 9)	97.3081	-2.67083	0.652352	-4.09416	4.23704e-05	0.00170701
chr17.48440027.48442200	chr17	48440028	48442200	+	Intergenic		Intergenic	42.6635	-2.33524	0.794013	-2.94106	0.0032709	0.0306823
chr17.48442201.48446502	chr17	48442202	48446502	+	TTS	MRPL27	TTS (NM_016504)	108.06	-2.26616	0.625327	-3.62396	0.000290121	0.00596991
chr17.48447041.48451252	chr17	48447042	48451252	+	gene body	MRPL27	intron (NM_016504, intron 1 of 3)	83.3624	-2.69991	0.661501	-4.08149	4.47473e-05	0.00177325
chr17.4845922.4848401	chr17	4845923	4848401	+	gene body		AluJb|SINE|Alu	116.322	-2.89596	0.634252	-4.56595	4.97238e-06	0.000446881
chr17.48459276.48461097	chr17	48459277	48461097	+	3' UTR	LRRC59	3' UTR (NM_018509, exon 7 of 7)	47.571	-4.08214	0.819924	-4.97869	6.40174e-07	0.000119639
chr17.4850362.4852615	chr17	4850363	4852615	+	gene body		CpG	66.8827	-2.84932	0.664536	-4.28768	1.8055e-05	0.000963367
chr17.4871518.4874941	chr17	4871519	4874941	+	promoter-TSS	MIR6864	promoter-TSS (NR_106924)	58.0274	-2.06402	0.654635	-3.15294	0.00161635	0.0191687
chr17.48796820.48797815	chr17	48796821	48797815	+	gene body	LUC7L3	intron (NM_001330330, intron 1 of 10)	21.6978	-2.99727	0.888123	-3.37484	0.000738596	0.0113236
chr17.48822898.48824077	chr17	48822899	48824077	+	gene body	LUC7L3	intron (NM_001330330, intron 8 of 10)	26.4476	-2.88778	0.874058	-3.30387	0.000953585	0.01351
chr17.48941864.48944333	chr17	48941865	48944333	+	promoter-TSS	TOB1-AS1	promoter-TSS (NR_038458)	43.9641	-2.26276	0.834851	-2.71037	0.00672074	0.0497623
chr17.49239456.49242970	chr17	49239457	49242970	+	gene body		AluSx|SINE|Alu	58.6666	-2.32371	0.668348	-3.47679	0.000507449	0.00868792
chr17.49242971.49244867	chr17	49242972	49244867	+	promoter-TSS	NME1-NME2	promoter-TSS (NM_001018139)	38.3515	-3.06853	0.762455	-4.02454	5.70875e-05	0.00209107
chr17.49336717.49338645	chr17	49336718	49338645	+	promoter-TSS	MBTD1	promoter-TSS (NM_017643)	49.3152	-3.2809	0.756518	-4.33684	1.44547e-05	0.000845958
chr17.5281254.5283834	chr17	5281255	5283834	+	gene body	RABEP1	intron (NM_001083585, intron 15 of 17)	40.4823	-2.98327	0.730717	-4.08266	4.45233e-05	0.00176851
chr17.5356330.5358727	chr17	5356331	5358727	+	gene body	DHX33	intron (NM_001199699, intron 5 of 10)	19.0998	-2.63663	0.904039	-2.9165	0.00353984	0.0322324
chr17.54909529.54912603	chr17	54909530	54912603	+	promoter-TSS	DGKE	promoter-TSS (NM_003647)	40.1945	-2.26829	0.71807	-3.15887	0.00158384	0.0189357
chr17.55353766.55357090	chr17	55353767	55357090	+	gene body		AluJr|SINE|Alu	39.9597	-2.18841	0.702921	-3.1133	0.00185007	0.0209425
chr17.56063944.56066900	chr17	56063945	56066900	+	gene body		CpG	48.5554	-2.74256	0.771267	-3.55592	0.000376663	0.00713202
chr17.56082997.56085832	chr17	56082998	56085832	+	non-coding	SRSF1	non-coding (NR_034041, exon 1 of 4)	133.999	-3.13751	0.602536	-5.20718	1.91731e-07	6.62881e-05
chr17.56158541.56162014	chr17	56158542	56162014	+	promoter-TSS	DYNLL2	promoter-TSS (NM_080677)	89.8575	-3.40947	0.668345	-5.10136	3.37217e-07	8.56771e-05
chr17.56167162.56169243	chr17	56167163	56169243	+	3' UTR	DYNLL2	3' UTR (NM_080677, exon 3 of 3)	41.0903	-2.83234	0.73267	-3.86578	0.000110737	0.00319589
chr17.56403570.56404711	chr17	56403571	56404711	+	gene body	BZRAP1	exon (NM_004758, exon 2 of 32)	66.7935	-3.68368	0.705057	-5.22466	1.74474e-07	6.22266e-05
chr17.56404712.56406598	chr17	56404713	56406598	+	promoter-TSS	BZRAP1-AS1	promoter-TSS (NR_038411)	168.455	-2.96138	0.579982	-5.106	3.29054e-07	8.56771e-05
chr17.56406817.56410243	chr17	56406818	56410243	+	TTS	MIR142	TTS (NR_029683)	643.861	-2.61391	0.562414	-4.64766	3.3572e-06	0.000356176
chr17.56420886.56424665	chr17	56420887	56424665	+	non-coding	SUPT4H1	non-coding (NR_073470, exon 5 of 5)	61.0285	-2.78411	0.711027	-3.91562	9.01706e-05	0.00280547
chr17.56562764.56566389	chr17	56562765	56566389	+	gene body	HSF5	intron (NM_001080439, intron 1 of 5)	36.5723	-2.13494	0.760577	-2.80701	0.0050004	0.0407759
chr17.5941075.5942958	chr17	5941076	5942958	+	Intergenic		AluSx1|SINE|Alu	16.6483	2.67932	0.964754	2.7772	0.00548287	0.0433638
chr17.60141534.60143271	chr17	60141535	60143271	+	gene body		CpG	41.1997	-3.00207	0.744058	-4.03472	5.46671e-05	0.00204441
chr17.60554235.60557635	chr17	60554236	60557635	+	promoter-TSS	TLK2	promoter-TSS (NM_001330418)	42.2596	-2.80363	0.722925	-3.87817	0.000105243	0.00309535
chr17.61770456.61772708	chr17	61770457	61772708	+	3' UTR	MAP3K3	3' UTR (NM_001363768, exon 17 of 17)	29.8036	-2.53872	0.830553	-3.05667	0.00223812	0.0238275
chr17.61772709.61778298	chr17	61772710	61778298	+	3' UTR	LIMD2	3' UTR (NM_030576, exon 5 of 5)	180.887	-3.54146	0.646337	-5.47929	4.27046e-08	2.33973e-05
chr17.61895972.61900395	chr17	61895973	61900395	+	gene body	FTSJ3	intron (NM_017647, intron 18 of 20)	73.9406	-2.28518	0.664589	-3.43848	0.000584995	0.00960453
chr17.61906449.61908761	chr17	61906450	61908761	+	gene body	PSMC5	intron (NM_002805, intron 5 of 11)	28.5223	-2.28886	0.805408	-2.84187	0.00448503	0.0377733
chr17.61910815.61912912	chr17	61910816	61912912	+	gene body	SMARCD2	exon (NM_001098426, exon 7 of 13)	34.3175	-2.88478	0.76993	-3.74681	0.000179094	0.00436238
chr17.61913593.61920633	chr17	61913594	61920633	+	gene body	SMARCD2	intron (NM_001098426, intron 1 of 12)	104.678	-2.2158	0.610643	-3.62864	0.000284924	0.00592543
chr17.62077130.62081564	chr17	62077131	62081564	+	TTS	ICAM2	TTS (NM_001099787)	132.599	-2.29729	0.605175	-3.79607	0.000147006	0.00386713
chr17.62222581.62224252	chr17	62222582	62224252	+	promoter-TSS	SNHG25	promoter-TSS (NR_132278)	23.2343	-2.33721	0.824605	-2.83434	0.00459211	0.0383888
chr17.62499626.62501992	chr17	62499627	62501992	+	gene body	DDX5	exon (NM_001320597, exon 2 of 13)	70.3023	-2.37094	0.684277	-3.46489	0.000530454	0.00894616
chr17.62501993.62503707	chr17	62501994	62503707	+	promoter-TSS	DDX5	promoter-TSS (NM_001320597)	86.7278	-3.46936	0.667591	-5.19683	2.02717e-07	6.82933e-05
chr17.62657316.62659943	chr17	62657317	62659943	+	promoter-TSS	SMURF2	promoter-TSS (NM_022739)	20.2874	-2.58079	0.896445	-2.87892	0.00399038	0.0350174
chr17.62774211.62780270	chr17	62774212	62780270	+	TTS	PLEKHM1P	TTS (NR_106728)	172.873	-2.46767	0.578931	-4.26247	2.02184e-05	0.00104586
chr17.6287596.6289490	chr17	6287597	6289490	+	Intergenic		(TA)n|Simple_repeat|Simple_repeat	30.504	-2.89763	1.019	-2.8436	0.00446075	0.0376436
chr17.63381504.63382464	chr17	63381505	63382464	+	Intergenic		Intergenic	16.398	3.30514	1.18905	2.77966	0.00544164	0.0431518
chr17.6409237.6411489	chr17	6409238	6411489	+	gene body		MER45C|DNA|hAT-Tip100	20.4352	2.53014	0.923405	2.74001	0.00614371	0.0469149
chr17.6541648.6545503	chr17	6541649	6545503	+	promoter-TSS	TXNDC17	promoter-TSS (NM_032731)	88.0932	-2.16752	0.618	-3.50731	0.00045266	0.00802146
chr17.65820591.65823311	chr17	65820592	65823311	+	gene body	BPTF	exon (NM_004459, exon 1 of 30)	102.339	-3.42234	0.694665	-4.9266	8.36745e-07	0.000143912
chr17.65826563.65828514	chr17	65826564	65828514	+	gene body	BPTF	intron (NM_182641, intron 1 of 27)	20.2195	-2.88668	0.894072	-3.22869	0.00124358	0.0160882
chr17.68814709.68815576	chr17	68814710	68815576	+	Intergenic		MLT2A1|LTR|ERVL	14.7871	-4.89479	1.49931	-3.26469	0.00109584	0.014828
chr17.7122571.7125386	chr17	7122572	7125386	+	promoter-TSS	DLG4	promoter-TSS (NM_001321074)	143.359	-2.46462	0.653822	-3.76955	0.00016354	0.00413203
chr17.7125387.7128883	chr17	7125388	7128883	+	promoter-TSS	MIR324	promoter-TSS (NR_029896)	97.8812	-2.10984	0.642208	-3.28528	0.0010188	0.0141297
chr17.71259867.71261927	chr17	71259868	71261927	+	Intergenic		AluSx|SINE|Alu	21.561	2.62052	0.940213	2.78716	0.00531722	0.0425402
chr17.71280518.71285278	chr17	71280519	71285278	+	gene body	CDC42EP4	intron (NM_012121, intron 1 of 1)	73.3495	-2.08794	0.637385	-3.27579	0.00105368	0.0144071
chr17.7136607.7138396	chr17	7136608	7138396	+	TTS	PHF23	TTS (NM_024297)	47.9919	-2.18983	0.677473	-3.23234	0.00122779	0.0159494
chr17.7140879.7144312	chr17	7140880	7144312	+	promoter-TSS	PHF23	promoter-TSS (NM_001284518)	124.855	-1.87367	0.594729	-3.15046	0.00163013	0.0192783
chr17.7190402.7194608	chr17	7190403	7194608	+	TTS	SLC2A4	TTS (NM_001042)	52.9442	-1.84778	0.677354	-2.72794	0.00637307	0.0480597
chr17.7210492.7217698	chr17	7210493	7217698	+	gene body	EIF5A	intron (NM_001970, intron 2 of 5)	709.711	-2.94948	0.538196	-5.48031	4.24572e-08	2.33973e-05
chr17.72199246.72200831	chr17	72199247	72200831	+	gene body		CpG	44.0628	-2.95308	0.721713	-4.09176	4.2811e-05	0.00171974
chr17.72208245.72211958	chr17	72208246	72211958	+	promoter-TSS	CTD-2514K5.2	promoter-TSS (NR_026914)	35.0343	-2.09696	0.749317	-2.79849	0.00513416	0.0415713
chr17.72765957.72769072	chr17	72765958	72769072	+	non-coding	NAT9	non-coding (NR_130954, exon 6 of 6)	64.7439	-1.80895	0.632123	-2.8617	0.00421375	0.0363932
chr17.72836047.72840661	chr17	72836048	72840661	+	non-coding	GRIN2C	non-coding (NR_103735, exon 13 of 13)	37.5178	-2.12633	0.724242	-2.93595	0.00332533	0.0310041
chr17.72846260.72849150	chr17	72846261	72849150	+	gene body	GRIN2C	intron (NM_000835, intron 4 of 12)	23.9461	-2.38453	0.818742	-2.91243	0.00358625	0.0325784
chr17.7288156.7289342	chr17	7288157	7289342	+	gene body		L2b|LINE|L2	27.0497	4.72625	1.19918	3.94123	8.10651e-05	0.00262586
chr17.73125911.73127006	chr17	73125912	73127006	+	TTS	ARMC7	TTS (NM_001304271)	32.3428	-2.20202	0.743872	-2.96021	0.00307432	0.0294665
chr17.73233142.73235881	chr17	73233143	73235881	+	gene body	GGA3	intron (NM_001291642, intron 13 of 13)	70.4085	-2.74849	0.65194	-4.21586	2.48826e-05	0.00118226
chr17.73235882.73239593	chr17	73235883	73239593	+	gene body	GGA3	exon (NM_138619, exon 9 of 17)	87.2459	-2.49648	0.624797	-3.99566	6.45133e-05	0.00228644
chr17.73262695.73264297	chr17	73262696	73264297	+	gene body	MIF4GD	intron (NM_001365755, intron 5 of 5)	22.6027	-2.78362	0.849199	-3.27794	0.00104568	0.0143767
chr17.73265497.73269579	chr17	73265498	73269579	+	promoter-TSS	MIF4GD	promoter-TSS (NM_001363806)	85.7003	-2.12015	0.632181	-3.35371	0.000797372	0.0119068
chr17.73485612.73496694	chr17	73485613	73496694	+	gene body	KIAA0195	intron (NM_014738, intron 20 of 31)	111.04	-1.87675	0.647563	-2.89817	0.00375346	0.0336874
chr17.73517201.73520238	chr17	73517202	73520238	+	gene body	TSEN54	intron (NM_207346, intron 8 of 10)	60.8965	-2.03188	0.687642	-2.95485	0.00312819	0.029789
chr17.73520239.73523431	chr17	73520240	73523431	+	promoter-TSS	LLGL2	promoter-TSS (NM_004524)	45.7781	-2.1456	0.707148	-3.03416	0.00241209	0.0250926
chr17.73583618.73586517	chr17	73583619	73586517	+	gene body	MYO15B	exon (NM_001309242, exon 1 of 64)	77.8909	-2.86359	0.68215	-4.19788	2.69421e-05	0.00124863
chr17.73592127.73600880	chr17	73592128	73600880	+	gene body		Kanga2_a|DNA|TcMar-Tc2	192.219	-2.29247	0.56545	-4.05425	5.02962e-05	0.00193432
chr17.73603992.73612961	chr17	73603993	73612961	+	gene body		AluSx|SINE|Alu	107.922	-1.96649	0.595482	-3.30235	0.00095878	0.0135582
chr17.73617219.73620688	chr17	73617220	73620688	+	gene body		L2c|LINE|L2	69.1797	-2.36238	0.639794	-3.69242	0.000222133	0.00500717
chr17.73622657.73628367	chr17	73622658	73628367	+	gene body	RECQL5	exon (NM_004259, exon 16 of 20)	114.303	-2.72955	0.634436	-4.30232	1.69016e-05	0.000936445
chr17.73631978.73637466	chr17	73631979	73637466	+	non-coding	SMIM5	non-coding (NR_028439, exon 1 of 2)	104.079	-1.79357	0.609055	-2.94484	0.00323124	0.0304585
chr17.73774365.73776303	chr17	73774366	73776303	+	gene body		CpG-11127	68.542	-2.87381	0.702585	-4.09033	4.30754e-05	0.00172515
chr17.73815347.73817307	chr17	73815348	73817307	+	gene body	UNK	intron (NM_001080419, intron 13 of 15)	18.2353	-2.86926	0.988571	-2.90243	0.0037028	0.0333505
chr17.73821636.73830961	chr17	73821637	73830961	+	gene body	UNC13D	intron (NM_199242, intron 29 of 31)	286.37	-2.33502	0.570072	-4.09601	4.20337e-05	0.00169951
chr17.7386919.7390077	chr17	7386920	7390077	+	promoter-TSS	ZBTB4	promoter-TSS (NM_020899)	69.163	-1.88338	0.683403	-2.75589	0.00585323	0.0453301
chr17.73886988.73889639	chr17	73886989	73889639	+	gene body	TRIM65	intron (NM_001256124, intron 3 of 4)	50.225	-3.06579	0.787204	-3.89454	9.83872e-05	0.00295692
chr17.73889640.73895164	chr17	73889641	73895164	+	gene body		AluY|SINE|Alu	294.018	-2.66553	0.594727	-4.48194	7.39676e-06	0.000563185
chr17.7405186.7408365	chr17	7405187	7408365	+	gene body	POLR2A	exon (NM_000937, exon 18 of 29)	50.4316	-1.9936	0.682435	-2.92131	0.00348565	0.0319036
chr17.74069225.74075463	chr17	74069226	74075463	+	gene body		CpG	82.9475	-2.2655	0.68606	-3.30219	0.000959327	0.0135602
chr17.74076214.74082889	chr17	74076215	74082889	+	TTS	ZACN	TTS (NM_180990)	331.167	-2.45644	0.55404	-4.43368	9.26397e-06	0.000637971
chr17.7409042.7410960	chr17	7409043	7410960	+	gene body		L1MB7|LINE|L1	17.9469	-2.71841	0.952524	-2.8539	0.00431863	0.0368667
chr17.7414785.7417179	chr17	7414786	7417179	+	gene body	POLR2A	intron (NM_000937, intron 27 of 28)	39.276	-2.25061	0.796909	-2.82417	0.00474036	0.0392217
chr17.74260583.74262780	chr17	74260584	74262780	+	gene body	UBALD2	exon (NM_182565, exon 1 of 3)	75.5298	-2.50584	0.638795	-3.92276	8.75401e-05	0.00275278
chr17.74264377.74268645	chr17	74264378	74268645	+	gene body	UBALD2	exon (NM_182565, exon 3 of 3)	198.343	-2.49409	0.615639	-4.05123	5.09494e-05	0.00194619
chr17.74376450.74385686	chr17	74376451	74385686	+	promoter-TSS	SPHK1	promoter-TSS (NM_001142602)	76.8928	-1.89667	0.664907	-2.85253	0.00433726	0.0369698
chr17.74562400.74566509	chr17	74562401	74566509	+	gene body	ST6GALNAC2	intron (NM_006456, intron 7 of 8)	83.3958	-3.03677	0.670784	-4.52719	5.97728e-06	0.000498824
chr17.74732057.74733109	chr17	74732058	74733109	+	promoter-TSS	MFSD11	promoter-TSS (NM_001242534)	99.7507	-3.41269	0.642987	-5.30757	1.11098e-07	4.48123e-05
chr17.7474196.7477643	chr17	7474197	7477643	+	promoter-TSS	EIF4A1	promoter-TSS (NM_001416)	446.804	-3.2902	0.561875	-5.85576	4.74841e-09	5.42155e-06
chr17.7479618.7483619	chr17	7479619	7483619	+	TTS	EIF4A1	TTS (NR_002912)	151.426	-3.04979	0.665157	-4.58507	4.53829e-06	0.000427395
chr17.7491112.7494393	chr17	7491113	7494393	+	gene body	SOX15	exon (NM_006942, exon 1 of 2)	97.6851	-1.87725	0.616773	-3.04366	0.00233717	0.024562
chr17.75490835.75497109	chr17	75490836	75497109	+	gene body	SEPT9	intron (NM_001113492, intron 11 of 11)	81.2795	-2.11901	0.646287	-3.27875	0.00104268	0.0143493
chr17.75950905.75957004	chr17	75950906	75957004	+	Intergenic		CpG	51.7485	-2.07821	0.712013	-2.91878	0.00351408	0.0320409
chr17.76103929.76107114	chr17	76103930	76107114	+	TTS	TNRC6C	TTS (NM_018996)	34.3858	-2.32242	0.740445	-3.13652	0.00170964	0.0198491
chr17.76139691.76143385	chr17	76139692	76143385	+	promoter-TSS	C17orf99	promoter-TSS (NM_001163075)	58.5044	-2.47179	0.682139	-3.62358	0.000290549	0.00596991
chr17.76164537.76166819	chr17	76164538	76166819	+	gene body	SYNGR2	intron (NM_001320523, intron 1 of 2)	41.2036	-2.13595	0.698959	-3.0559	0.00224385	0.023855
chr17.76166820.76168649	chr17	76166821	76168649	+	gene body	SYNGR2	exon (NM_001363778, exon 3 of 3)	44.1238	-2.62089	0.729677	-3.59185	0.000328337	0.00650569
chr17.76168650.76169648	chr17	76168651	76169648	+	TTS	SYNGR2	TTS (NM_004710)	15.6751	-3.06364	0.984075	-3.11322	0.0018506	0.0209425
chr17.76170639.76173547	chr17	76170640	76173547	+	gene body		MIRb|SINE|MIR	110.655	-2.24924	0.620544	-3.62462	0.000289382	0.0059678
chr17.76404505.76411922	chr17	76404506	76411922	+	gene body	PGS1	intron (NR_110601, intron 6 of 8)	116.372	-2.49244	0.613469	-4.06286	4.84749e-05	0.00187492
chr17.76982583.76992356	chr17	76982584	76992356	+	TTS	CANT1	TTS (NM_001159772)	144.941	-2.3278	0.591624	-3.93459	8.33391e-05	0.00268753
chr17.77074483.77080674	chr17	77074484	77080674	+	gene body		AluY|SINE|Alu	69.08	-2.10684	0.6536	-3.22344	0.00126661	0.0162857
chr17.77080675.77084436	chr17	77080676	77084436	+	3' UTR	ENGASE	3' UTR (NM_001042573, exon 14 of 14)	54.9288	-2.61053	0.695047	-3.7559	0.000172722	0.00427364
chr17.7758087.7762307	chr17	7758088	7762307	+	TTS	TMEM88	TTS (NM_203411)	93.1139	-2.71534	0.639003	-4.24935	2.14394e-05	0.00107298
chr17.77804764.77806782	chr17	77804765	77806782	+	Intergenic		Intergenic	28.4047	-2.47528	0.799714	-3.09521	0.00196675	0.0218126
chr17.77807269.77811103	chr17	77807270	77811103	+	gene body	CBX4	exon (NM_003655, exon 5 of 5)	71.7487	-3.39274	0.67103	-5.05601	4.28118e-07	9.48071e-05
chr17.77811104.77815139	chr17	77811105	77815139	+	5' UTR	CBX4	5' UTR (NM_003655, exon 1 of 5)	59.8517	-2.79833	0.721838	-3.87667	0.000105895	0.00310107
chr17.78397232.78401242	chr17	78397233	78401242	+	gene body	ENDOV	intron (NM_001164637, intron 5 of 8)	28.4089	-2.12844	0.769553	-2.76582	0.00567806	0.0444429
chr17.78809576.78812752	chr17	78809577	78812752	+	gene body	RPTOR	intron (NM_001163034, intron 9 of 29)	45.576	-2.70653	0.74424	-3.63663	0.000276226	0.00579084
chr17.78938168.78943763	chr17	78938169	78943763	+	TTS	RPTOR	TTS (NM_020761)	167.38	-2.55697	0.586623	-4.35879	1.30785e-05	0.000802761
chr17.78972276.78976111	chr17	78972277	78976111	+	TTS	CHMP6	TTS (NM_024591)	98.8191	-1.99593	0.628155	-3.17746	0.00148573	0.0181077
chr17.79166582.79175411	chr17	79166583	79175411	+	gene body	CEP131	intron (NM_001319229, intron 13 of 24)	75.6497	-2.22435	0.683985	-3.25204	0.00114578	0.015302
chr17.79209810.79213745	chr17	79209811	79213745	+	gene body	ENTHD2	intron (NM_144679, intron 1 of 11)	62.4098	-2.50782	0.679845	-3.68881	0.000225305	0.00505884
chr17.79213746.79217734	chr17	79213747	79217734	+	TTS	NDUFAF8	TTS (NM_001353403)	165.273	-3.02748	0.603261	-5.01853	5.20673e-07	0.000106056
chr17.79219119.79220081	chr17	79219120	79220081	+	gene body	SLC38A10	exon (NM_001037984, exon 16 of 16)	23.1187	-2.68262	0.84033	-3.19234	0.00141124	0.0174404
chr17.79360108.79364204	chr17	79360109	79364204	+	Intergenic		Intergenic	48.5808	-3.43655	0.821288	-4.18435	2.85984e-05	0.00130589
chr17.79497850.79501056	chr17	79497851	79501056	+	gene body		(ATGGTG)n|Simple_repeat|Simple_repeat	53.7223	-2.52512	0.682946	-3.69739	0.000217827	0.0049533
chr17.79501970.79505561	chr17	79501971	79505561	+	gene body	FSCN2	exon (NM_001077182, exon 4 of 5)	98.0974	-2.26927	0.640847	-3.54105	0.000398531	0.00739081
chr17.79657226.79662488	chr17	79657227	79662488	+	promoter-TSS	MIR6786	promoter-TSS (NR_106844)	75.0861	-2.00718	0.643885	-3.1173	0.00182517	0.0207797
chr17.79669644.79675598	chr17	79669645	79675598	+	gene body	MRPL12	intron (NM_002949, intron 3 of 4)	251.862	-2.65134	0.582847	-4.54894	5.39169e-06	0.000473128
chr17.79678068.79679955	chr17	79678069	79679955	+	promoter-TSS	SLC25A10	promoter-TSS (NM_001270888)	30.2879	-4.08159	0.898287	-4.54375	5.52613e-06	0.000477644
chr17.79682340.79685897	chr17	79682341	79685897	+	gene body	SLC25A10	intron (NM_001270953, intron 7 of 10)	35.9001	-2.05769	0.75925	-2.71016	0.00672505	0.0497724
chr17.79801459.79805428	chr17	79801460	79805428	+	gene body	P4HB	exon (NM_000918, exon 9 of 11)	70.8888	-2.1852	0.648974	-3.36716	0.000759472	0.0115392
chr17.79815357.79820008	chr17	79815358	79820008	+	gene body	P4HB	intron (NM_000918, intron 1 of 10)	57.278	-2.21929	0.691058	-3.21143	0.00132075	0.0167601
chr17.7981915.7984752	chr17	7981916	7984752	+	gene body		CpG-10128	74.3051	-2.59893	0.63409	-4.09867	4.15524e-05	0.00169013
chr17.79822982.79825363	chr17	79822983	79825363	+	Intergenic		Intergenic	140.256	-2.62702	0.600512	-4.37464	1.2163e-05	0.000762658
chr17.79825364.79827810	chr17	79825365	79827810	+	gene body	ARHGDIA	exon (NM_001301242, exon 7 of 7)	155.098	-2.25361	0.591019	-3.8131	0.000137236	0.00368448
chr17.79827811.79829845	chr17	79827812	79829845	+	promoter-TSS	ARHGDIA	promoter-TSS (NM_001185077)	45.4815	-3.09849	0.730874	-4.23943	2.24087e-05	0.00110356
chr17.79831870.79836947	chr17	79831871	79836947	+	Intergenic		AluSc|SINE|Alu	55.7869	-1.87062	0.690755	-2.70809	0.00676725	0.0499732
chr17.79838989.79844334	chr17	79838990	79844334	+	Intergenic		AluY|SINE|Alu	165.697	-1.93346	0.61148	-3.16193	0.00156726	0.0187839
chr17.79848036.79851588	chr17	79848037	79851588	+	promoter-TSS	ALYREF	promoter-TSS (NR_158770)	46.4665	-2.61716	0.709345	-3.68954	0.000224656	0.00505095
chr17.79851589.79858811	chr17	79851590	79858811	+	gene body		AluSx|SINE|Alu	87.6717	-2.09351	0.632181	-3.31156	0.000927761	0.0132244
chr17.79867738.79871265	chr17	79867739	79871265	+	promoter-TSS	PCYT2	promoter-TSS (NM_001256434)	30.1355	-2.24582	0.755931	-2.97094	0.00296892	0.0288066
chr17.7986839.7992029	chr17	7986840	7992029	+	gene body	ALOX12B	exon (NM_001139, exon 2 of 15)	68.2281	-2.02837	0.632302	-3.20792	0.00133699	0.0168589
chr17.79878101.79881891	chr17	79878102	79881891	+	3' UTR	MAFG	3' UTR (NM_002359, exon 3 of 3)	92.26	-2.73208	0.671268	-4.07003	4.70068e-05	0.00183278
chr17.79883705.79886639	chr17	79883706	79886639	+	promoter-TSS	MAFG-AS1	promoter-TSS (NR_015454)	65.8573	-2.26349	0.665814	-3.39958	0.000674896	0.0106496
chr17.79973853.79979712	chr17	79973854	79979712	+	3' UTR	STRA13	3' UTR (NM_001271006, exon 5 of 5)	116.452	-2.10892	0.600519	-3.51183	0.000445035	0.0079487
chr17.80008002.80013231	chr17	80008003	80013231	+	promoter-TSS	RFNG	promoter-TSS (NM_002917)	137.117	-2.84539	0.601436	-4.731	2.23412e-06	0.000279322
chr17.80013232.80014391	chr17	80013233	80014391	+	gene body	GPS1	intron (NM_001321089, intron 8 of 13)	24.7266	-2.34586	0.798373	-2.9383	0.00330012	0.0308659
chr17.80014392.80017087	chr17	80014393	80017087	+	3' UTR	GPS1	3' UTR (NM_001321092, exon 13 of 13)	66.5976	-2.3205	0.673449	-3.4457	0.000569586	0.0094232
chr17.80017577.80025489	chr17	80017578	80025489	+	gene body	DUS1L	intron (NM_022156, intron 3 of 13)	186.375	-2.43806	0.580816	-4.19765	2.69702e-05	0.00124863
chr17.80034254.80036297	chr17	80034255	80036297	+	TTS	FASN	TTS (NM_004104)	101.261	-2.77136	0.61027	-4.54121	5.59334e-06	0.000479781
chr17.80036298.80043758	chr17	80036299	80043758	+	gene body	FASN	exon (NM_004104, exon 36 of 43)	137.781	-1.91212	0.603522	-3.16826	0.00153352	0.018517
chr17.80045222.80060844	chr17	80045223	80060844	+	gene body	FASN	intron (NM_004104, intron 3 of 42)	463.204	-2.5003	0.58301	-4.2886	1.79803e-05	0.000960895
chr17.80061254.80064086	chr17	80061255	80064086	+	gene body		AluY|SINE|Alu	35.681	-2.04541	0.737944	-2.77177	0.00557517	0.0438685
chr17.80112832.80116579	chr17	80112833	80116579	+	3' UTR	CCDC57	3' UTR (NM_001316321, exon 15 of 15)	53.8534	-2.03375	0.661038	-3.0766	0.00209377	0.0227449
chr17.80171497.80179268	chr17	80171498	80179268	+	Intergenic		Intergenic	94.3875	-2.47227	0.619045	-3.99369	6.50538e-05	0.00229428
chr17.80182677.80200825	chr17	80182678	80200825	+	gene body		AluY|SINE|Alu	505.703	-1.73184	0.616865	-2.80749	0.00499292	0.0407344
chr17.80202824.80209025	chr17	80202825	80209025	+	gene body	CSNK1D	intron (NM_139062, intron 8 of 9)	199.554	-2.06013	0.586116	-3.51489	0.000439942	0.00788759
chr17.80216866.80219449	chr17	80216867	80219449	+	gene body	CSNK1D	intron (NM_139062, intron 2 of 9)	44.4491	-2.94907	0.83987	-3.51134	0.000445847	0.00795062
chr17.80223632.80224411	chr17	80223633	80224411	+	gene body	CSNK1D	intron (NM_139062, intron 1 of 9)	19.7143	-3.21547	0.915366	-3.51277	0.000443464	0.00793319
chr17.80229497.80232927	chr17	80229498	80232927	+	gene body	CSNK1D	exon (NM_001363749, exon 1 of 9)	131.419	-1.76793	0.629419	-2.80882	0.00497233	0.0406252
chr17.80250017.80250888	chr17	80250018	80250888	+	non-coding	LINC01970	non-coding (NR_135639, exon 1 of 2)	52.1629	-2.6541	0.683861	-3.88106	0.000104004	0.00307497
chr17.80250889.80254933	chr17	80250890	80254933	+	Intergenic		L1ME2z|LINE|L1	213.525	-2.42386	0.671783	-3.6081	0.000308443	0.00621323
chr17.8038792.8042686	chr17	8038793	8042686	+	Intergenic		L2a|LINE|L2	272.828	-3.29684	0.578955	-5.69446	1.23763e-08	1.16482e-05
chr17.80398510.80404299	chr17	80398511	80404299	+	TTS	HEXD	TTS (NM_001330542)	115.398	-1.91946	0.603055	-3.1829	0.00145808	0.0178737
chr17.8043693.8044913	chr17	8043694	8044913	+	3' UTR	PER1	3' UTR (NM_002616, exon 23 of 23)	43.8147	-2.47461	0.699543	-3.53746	0.000403994	0.00746353
chr17.8044914.8053376	chr17	8044915	8053376	+	promoter-TSS	PER1	promoter-TSS (NR_106943)	484.665	-2.56894	0.590767	-4.34849	1.3708e-05	0.000820589
chr17.8053836.8056825	chr17	8053837	8056825	+	gene body		CpG	111.791	-2.92665	0.618919	-4.72865	2.26017e-06	0.000281541
chr17.80543366.80544904	chr17	80543367	80544904	+	gene body		G-rich|Low_complexity|Low_complexity	84.8099	-2.32625	0.696167	-3.34152	0.000833216	0.0122584
chr17.80549600.80552084	chr17	80549601	80552084	+	gene body	FOXK2	intron (NM_004514, intron 8 of 8)	49.2678	-2.18539	0.692379	-3.15635	0.00159755	0.0190258
chr17.80558522.80562382	chr17	80558523	80562382	+	3' UTR	FOXK2	3' UTR (NM_004514, exon 9 of 9)	46.0499	-2.48859	0.74167	-3.35539	0.000792519	0.0118657
chr17.80708087.80711148	chr17	80708088	80711148	+	promoter-TSS	TBCD	promoter-TSS (NM_005993)	27.7901	-2.5555	0.797528	-3.20428	0.00135403	0.0170168
chr17.8129834.8132349	chr17	8129835	8132349	+	non-coding	CTC1	non-coding (NR_046431, exon 22 of 22)	50.0348	-2.35426	0.744513	-3.16215	0.00156607	0.0187762
chr17.8166712.8173563	chr17	8166713	8173563	+	gene body	PFAS	exon (NM_012393, exon 23 of 28)	82.5746	-2.28598	0.705766	-3.239	0.00119948	0.0157828
chr17.8285720.8287894	chr17	8285721	8287894	+	promoter-TSS	RPL26	promoter-TSS (NM_001315531)	35.654	-2.51482	0.905703	-2.77665	0.00549217	0.043407
chr17.8338702.8340419	chr17	8338703	8340419	+	gene body		CpG	33.5004	-2.25333	0.777957	-2.89648	0.00377379	0.0338264
chr17.8373740.8376147	chr17	8373741	8376147	+	Intergenic		Intergenic	27.9885	-2.96424	0.921013	-3.21845	0.00128884	0.0164623
chr17.8406746.8409338	chr17	8406747	8409338	+	gene body	MYH10	exon (NM_001256095, exon 27 of 42)	35.6779	-2.24514	0.721684	-3.11097	0.00186475	0.0210255
chr17.8532040.8535533	chr17	8532041	8535533	+	gene body		CpG	65.9334	-2.86665	0.667895	-4.29206	1.7702e-05	0.000955061
chr17.8922961.8926240	chr17	8922962	8926240	+	promoter-TSS	NTN1	promoter-TSS (NM_004822)	19.025	-2.4829	0.875493	-2.836	0.00456819	0.0382549
chr17.906699.909044	chr17	906700	909044	+	TTS	TIMM22	TTS (NM_013337)	29.9296	-2.2869	0.796503	-2.87117	0.0040895	0.0356563
chr17.9140950.9143724	chr17	9140951	9143724	+	gene body	NTN1	intron (NM_004822, intron 6 of 6)	25.1171	-2.9319	0.872962	-3.35857	0.000783468	0.0117614
chr17.9143725.9146221	chr17	9143726	9146221	+	3' UTR	NTN1	3' UTR (NM_004822, exon 7 of 7)	26.0051	-2.41906	0.818369	-2.95596	0.00311702	0.0297194
chr18.12344724.12348839	chr18	12344725	12348839	+	gene body		AluSx|SINE|Alu	77.1066	-1.82373	0.619805	-2.94243	0.00325648	0.0306049
chr18.13480522.13485033	chr18	13480523	13485033	+	gene body		LTR48|LTR|ERV1	40.541	-1.98865	0.694995	-2.86139	0.00421793	0.0364174
chr18.22929074.22932888	chr18	22929075	22932888	+	gene body		GC_rich|Low_complexity|Low_complexity	63.6723	-3.26429	0.692025	-4.71701	2.39338e-06	0.000292753
chr18.23669825.23671705	chr18	23669826	23671705	+	promoter-TSS	SS18	promoter-TSS (NM_005637)	29.9702	-2.76938	0.777236	-3.56312	0.000366475	0.00699444
chr18.2655349.2657055	chr18	2655350	2657055	+	promoter-TSS	CBX3P2	promoter-TSS (NR_033754)	17.2576	-2.81902	0.931409	-3.02662	0.00247308	0.0254612
chr18.2905368.2910851	chr18	2905369	2910851	+	gene body	EMILIN2	intron (NM_032048, intron 5 of 7)	90.8921	-2.52683	0.621671	-4.06458	4.81194e-05	0.00186355
chr18.29671625.29673462	chr18	29671626	29673462	+	promoter-TSS	RNF138	promoter-TSS (NM_001191324)	25.0327	-2.34556	0.82549	-2.84141	0.0044914	0.0377898
chr18.32923182.32924717	chr18	32923183	32924717	+	gene body		CpG	41.3834	-2.24396	0.703194	-3.1911	0.0014173	0.0174685
chr18.33160630.33163000	chr18	33160631	33163000	+	Intergenic		CpG	28.5083	-2.30427	0.79921	-2.88318	0.00393685	0.0347456
chr18.34406559.34410295	chr18	34406560	34410295	+	promoter-TSS	KIAA1328	promoter-TSS (NM_001353920)	53.3552	-2.27002	0.685983	-3.30915	0.0009358	0.013311
chr18.43856604.43858501	chr18	43856605	43858501	+	Intergenic		ERV3-16A3_I-int|LTR|ERVL	18.3869	-2.92185	0.925509	-3.15701	0.00159394	0.0190056
chr18.44496603.44498153	chr18	44496604	44498153	+	promoter-TSS	PIAS2	promoter-TSS (NM_001354034)	39.4524	-2.7037	0.731561	-3.6958	0.000219199	0.00496413
chr18.45353575.45355752	chr18	45353576	45355752	+	3' UTR	SMAD2	3' UTR (NM_005901, exon 11 of 11)	40.9406	-2.67383	0.751798	-3.55659	0.000375707	0.00712678
chr18.45455258.45458381	chr18	45455259	45458381	+	5' UTR	SMAD2	5' UTR (NM_005901, exon 1 of 11)	47.0756	-2.68584	0.778972	-3.44792	0.000564912	0.00937333
chr18.47017335.47019346	chr18	47017336	47019346	+	promoter-TSS	RPL17	promoter-TSS (NM_001369561)	67.8805	-2.17222	0.66511	-3.26596	0.00109092	0.0147909
chr18.47799465.47804216	chr18	47799466	47804216	+	gene body	MBD1	intron (NM_001204138, intron 8 of 16)	102.211	-2.03707	0.61907	-3.29053	0.000999977	0.0139544
chr18.47805520.47814401	chr18	47805521	47814401	+	gene body	CXXC1	intron (NM_001101654, intron 11 of 14)	371.163	-2.56818	0.567954	-4.52182	6.1311e-06	0.000503602
chr18.48555542.48558321	chr18	48555543	48558321	+	5' UTR	SMAD4	5' UTR (NM_005359, exon 1 of 12)	67.2904	-3.27341	0.737589	-4.43799	9.08047e-06	0.000627886
chr18.48722572.48725496	chr18	48722573	48725496	+	promoter-TSS	MEX3C	promoter-TSS (NM_016626)	56.1569	-2.87443	0.705325	-4.07533	4.59499e-05	0.00179985
chr18.51749286.51751404	chr18	51749287	51751404	+	gene body	MBD2	intron (NM_003927, intron 1 of 6)	34.0064	-2.27053	0.805238	-2.8197	0.0048068	0.039671
chr18.55253271.55254695	chr18	55253272	55254695	+	promoter-TSS	FECH	promoter-TSS (NM_001012515)	31.7205	-3.6003	0.84996	-4.23584	2.27697e-05	0.00111647
chr18.59852900.59856112	chr18	59852901	59856112	+	promoter-TSS	RELCH	promoter-TSS (NR_144404)	50.4967	-2.53742	0.67771	-3.74412	0.00018103	0.00438049
chr18.60190230.60191832	chr18	60190231	60191832	+	non-coding	ZCCHC2	non-coding (NR_126534, exon 1 of 15)	20.6949	-2.62149	0.878077	-2.98549	0.00283124	0.0277891
chr18.60382594.60385952	chr18	60382595	60385952	+	gene body	PHLPP1	exon (NM_194449, exon 1 of 17)	33.19	-3.37556	0.853956	-3.95285	7.72252e-05	0.00252562
chr18.657555.658897	chr18	657556	658897	+	promoter-TSS	C18orf56	promoter-TSS (NM_001012716)	19.3239	-2.79677	0.945235	-2.95881	0.0030883	0.0295677
chr18.66360222.66361581	chr18	66360223	66361581	+	gene body		MER52A|LTR|ERV1	17.8379	-2.54193	0.911175	-2.78973	0.0052752	0.0422539
chr18.67955557.67957314	chr18	67955558	67957314	+	gene body		CpG	20.8685	-3.75645	0.957412	-3.92354	8.72564e-05	0.00275278
chr18.72178590.72182702	chr18	72178591	72182702	+	gene body	CNDP2	intron (NM_001370250, intron 7 of 11)	45.2081	-2.27696	0.711333	-3.20097	0.00136966	0.017137
chr18.72187076.72190759	chr18	72187077	72190759	+	3' UTR	CNDP2	3' UTR (NM_018235, exon 12 of 12)	44.2138	-1.93867	0.690178	-2.80894	0.00497042	0.0406194
chr18.72915366.72917476	chr18	72915367	72917476	+	gene body		CpG	49.8139	-3.4037	0.717998	-4.74055	2.1314e-06	0.000271361
chr18.72918360.72922135	chr18	72918361	72922135	+	gene body		CpG	56.5537	-2.94442	0.695677	-4.23246	2.31147e-05	0.00112202
chr18.72922549.72924945	chr18	72922550	72924945	+	5' UTR	TSHZ1	5' UTR (NM_001308210, exon 1 of 2)	15.7127	-2.64087	0.949844	-2.78031	0.00543064	0.0431146
chr18.74202099.74204431	chr18	74202100	74204431	+	promoter-TSS	ZNF516-AS1	promoter-TSS (NR_136504)	33.775	-2.76071	0.78031	-3.53797	0.000403218	0.00745733
chr18.74533200.74536215	chr18	74533201	74536215	+	promoter-TSS	ZNF236-DT	promoter-TSS (NR_040024)	55.3775	-3.24014	0.742712	-4.36258	1.28539e-05	0.000794737
chr18.74829592.74832648	chr18	74829593	74832648	+	gene body	MBP	intron (NM_001025100, intron 1 of 3)	22.5189	-2.39526	0.823822	-2.9075	0.00364336	0.0329185
chr18.74842039.74847598	chr18	74842040	74847598	+	promoter-TSS	MBP	promoter-TSS (NM_001025101)	79.6897	-2.71596	0.630534	-4.30739	1.65189e-05	0.000925113
chr18.77125096.77128563	chr18	77125097	77128563	+	gene body		L1MC4a|LINE|L1	24.4885	-2.33226	0.803549	-2.90245	0.00370252	0.0333505
chr18.77141694.77144519	chr18	77141695	77144519	+	Intergenic		Intergenic	81.8667	-2.48332	0.625077	-3.97282	7.1027e-05	0.00239456
chr18.77176113.77179972	chr18	77176114	77179972	+	gene body	NFATC1	intron (NM_001278670, intron 2 of 8)	40.4277	-2.10492	0.76963	-2.73498	0.00623848	0.0474116
chr18.77186183.77191208	chr18	77186184	77191208	+	gene body		AluJr|SINE|Alu	49.8525	-2.04507	0.712503	-2.87025	0.00410141	0.0357217
[truncated: 2,590 more rows]

## Sheet: DESeq2_restricFrag_MUTvsWT
PeakID	Chr	Start	End	Strand	Annotation	Gene	Detailed Annotation	baseMean	log2FoldChange	lfcSE	stat	pvalue	padj
chr1.100169577.100171350	chr1	100169578	100171350	+	3' UTR	FRRS1	3' UTR (NM_001361041, exon 17 of 17)	19.2317	-2.435	0.843043	-2.88834	0.00387276	0.0202811
chr1.100201991.100204178	chr1	100201992	100204178	+	gene body	FRRS1	intron (NM_001013660, intron 7 of 16)	15.0956	-2.45219	0.941659	-2.60412	0.00921115	0.0365233
chr1.100434354.100437854	chr1	100434355	100437854	+	promoter-TSS	SLC35A3	promoter-TSS (NM_001271685)	30.0281	-1.83854	0.735415	-2.5	0.0124192	0.0450434
chr1.1005126.1015506	chr1	1005127	1015506	+	promoter-TSS	RNF223	promoter-TSS (NM_001205252)	194.513	-1.81203	0.427083	-4.2428	2.20745e-05	0.000563685
chr1.100550082.100552449	chr1	100550083	100552449	+	gene body	SASS6	intron (NM_194292, intron 15 of 16)	28.9033	-2.10883	0.696312	-3.02857	0.00245718	0.0148847
chr1.100731238.100734170	chr1	100731239	100734170	+	promoter-TSS	RTCA-AS1	promoter-TSS (NR_110434)	37.193	-1.57063	0.621286	-2.52804	0.0114702	0.0425895
chr1.100763263.100765964	chr1	100763264	100765964	+	Intergenic		MER47B|DNA|TcMar-Tigger	41.3281	-2.8568	0.670416	-4.26124	2.03299e-05	0.000531702
chr1.10100137.10102085	chr1	10100138	10102085	+	gene body	UBE4B	intron (NM_006048, intron 1 of 26)	28.3893	-2.04522	0.691359	-2.95826	0.00309381	0.0173887
chr1.10102086.10105639	chr1	10102087	10105639	+	gene body	UBE4B	Kanga1c|DNA|TcMar-Tc2	50.7821	-1.39189	0.533092	-2.61098	0.0090284	0.0360328
chr1.10127058.10129875	chr1	10127059	10129875	+	gene body	UBE4B	AluSx|SINE|Alu	26.0894	-2.29893	0.734757	-3.12883	0.00175503	0.0118328
chr1.1015507.1026199	chr1	1015508	1026199	+	gene body	C1orf159	intron (NM_001330306, intron 9 of 11)	320.679	-1.27846	0.451973	-2.82862	0.00467494	0.0230729
chr1.10201051.10205326	chr1	10201052	10205326	+	gene body	UBE4B	AluSx1|SINE|Alu	78.8509	-2.04757	0.50214	-4.07768	4.54882e-05	0.00093828
chr1.1026200.1029755	chr1	1026201	1029755	+	gene body	C1orf159	intron (NM_017891, intron 1 of 9)	98.1925	-1.56946	0.485892	-3.23005	0.00123768	0.00929317
chr1.104068610.104071244	chr1	104068611	104071244	+	gene body	RNPC3	intron (NM_017619, intron 1 of 14)	35.4982	-1.74214	0.618242	-2.8179	0.00483387	0.0236381
chr1.104089952.104092209	chr1	104089953	104092209	+	gene body	RNPC3	THE1B-int|LTR|ERVL-MaLR	17.5946	-2.64813	0.918996	-2.88155	0.00395731	0.0205649
chr1.10459681.10460708	chr1	10459682	10460708	+	gene body	PGD	intron (NM_002631, intron 2 of 12)	18.5414	-2.37305	0.863036	-2.74966	0.00596575	0.0272199
chr1.10465226.10468444	chr1	10465227	10468444	+	gene body	PGD	intron (NM_002631, intron 5 of 12)	51.3497	-1.94779	0.577298	-3.37398	0.0007409	0.00653299
chr1.10506908.10508230	chr1	10506909	10508230	+	gene body	APITD1	AluSz|SINE|Alu	15.2155	-2.41319	0.939615	-2.56827	0.0102206	0.0393102
chr1.10524843.10527476	chr1	10524844	10527476	+	gene body	DFFA	AluJb|SINE|Alu	36.3173	-1.73201	0.666218	-2.59976	0.00932896	0.0368789
chr1.10674687.10677474	chr1	10674688	10677474	+	gene body	PEX14	intron (NM_004565, intron 4 of 8)	39.4326	-1.60661	0.592799	-2.71021	0.00672407	0.0295055
chr1.10677475.10679260	chr1	10677476	10679260	+	gene body	PEX14	intron (NM_004565, intron 4 of 8)	23.6435	-1.78601	0.723513	-2.46853	0.0135669	0.047912
chr1.10684962.10686689	chr1	10684963	10686689	+	gene body	PEX14	intron (NM_004565, intron 7 of 8)	22.1904	-2.116	0.753909	-2.8067	0.00500518	0.0242042
chr1.10686690.10688212	chr1	10686691	10688212	+	gene body	PEX14	intron (NM_004565, intron 8 of 8)	21.8487	-2.77688	0.809047	-3.43229	0.00059851	0.00562744
chr1.10688213.10692486	chr1	10688214	10692486	+	3' UTR	PEX14	3' UTR (NM_004565, exon 9 of 9)	92.015	-1.64815	0.46269	-3.56212	0.000367876	0.00399693
chr1.10693704.10696785	chr1	10693705	10696785	+	Intergenic		Intergenic	34.4535	-1.85798	0.635352	-2.92433	0.00345202	0.0187483
chr1.109144113.109146544	chr1	109144114	109146544	+	gene body	FAM102B	AluJb|SINE|Alu	21.3679	-1.98275	0.755687	-2.62377	0.0086963	0.0351527
chr1.109232755.109236017	chr1	109232756	109236017	+	promoter-TSS	PRPF38B	promoter-TSS (NM_001349768)	84.0663	-2.06922	0.497571	-4.15864	3.20153e-05	0.000729567
chr1.109288304.109290324	chr1	109288305	109290324	+	promoter-TSS	STXBP3	promoter-TSS (NM_007269)	30.8532	-1.8964	0.679711	-2.79	0.00527076	0.0250245
chr1.109505674.109509009	chr1	109505675	109509009	+	Intergenic		L1MB3|LINE|L1	41.402	-1.46716	0.58747	-2.49741	0.0125103	0.0452906
chr1.109771381.109773145	chr1	109771382	109773145	+	gene body	SARS	intron (NM_006513, intron 4 of 10)	16.2947	-2.42529	0.931911	-2.60249	0.00925499	0.0366537
chr1.109777613.109778715	chr1	109777614	109778715	+	gene body	SARS	intron (NM_006513, intron 7 of 10)	14.0652	-2.44217	0.97996	-2.49211	0.0126986	0.0457451
chr1.109779289.109780277	chr1	109779290	109780277	+	gene body	SARS1	intron (NM_001330669, intron 10 of 11)	31.1095	-2.71203	0.74103	-3.65981	0.000252398	0.00306755
chr1.109780945.109782793	chr1	109780946	109782793	+	Intergenic		Intergenic	96.5349	-1.80367	0.524469	-3.43905	0.000583765	0.00553771
chr1.109783315.109785486	chr1	109783316	109785486	+	Intergenic		Intergenic	39.9652	-2.0716	0.624021	-3.31976	0.000900938	0.00747712
chr1.110025744.110029211	chr1	110025745	110029211	+	gene body	ATXN7L2	intron (NM_153340, intron 1 of 10)	45.2907	-1.41477	0.566077	-2.49925	0.0124456	0.0450904
chr1.110088718.110092614	chr1	110088719	110092614	+	promoter-TSS	GNAI3	promoter-TSS (NM_006496)	67.8082	-1.52158	0.500244	-3.04167	0.00235266	0.014442
chr1.110148412.110149331	chr1	110148413	110149331	+	gene body	GNAT2	intron (NM_005272, intron 5 of 7)	18.2213	-2.59098	0.863435	-3.00078	0.00269289	0.015806
chr1.110152318.110154825	chr1	110152319	110154825	+	gene body	GNAT2	intron (NM_005272, intron 1 of 7)	21.9748	-1.9671	0.749436	-2.62478	0.00867054	0.0350838
chr1.110164329.110166947	chr1	110164330	110166947	+	promoter-TSS	AMPD2	promoter-TSS (NM_001257361)	25.7704	-1.92384	0.708706	-2.71459	0.00663585	0.0292389
chr1.110274246.110275799	chr1	110274247	110275799	+	Intergenic		L2c|LINE|L2	24.8553	-3.54415	0.839825	-4.2201	2.44192e-05	0.000605776
chr1.110275800.110279123	chr1	110275801	110279123	+	non-coding	GSTM3	non-coding (NR_024537, exon 8 of 8)	52.7182	-1.34008	0.533586	-2.51146	0.0120233	0.0440673
chr1.110279953.110281154	chr1	110279954	110281154	+	gene body	GSTM3	intron (NM_000849, intron 6 of 8)	16.0439	-3.51189	1.00452	-3.49608	0.000472144	0.00477182
chr1.110281921.110284844	chr1	110281922	110284844	+	gene body	GSTM3	intron (NM_000849, intron 1 of 8)	49.6669	-2.83498	0.59575	-4.75867	1.94873e-06	0.00010363
chr1.110335360.110339189	chr1	110335361	110339189	+	Intergenic		Intergenic	46.2351	-2.56736	0.602459	-4.26147	2.03085e-05	0.00053135
chr1.110454787.110457918	chr1	110454788	110457918	+	gene body	CSF1	intron (NM_172210, intron 1 of 8)	113.818	-1.63424	0.564601	-2.8945	0.00379761	0.0200063
chr1.110457919.110458707	chr1	110457920	110458707	+	gene body	CSF1	exon (NM_172212, exon 3 of 9)	19.406	-2.48222	0.849382	-2.92239	0.00347359	0.0188243
chr1.110458708.110460444	chr1	110458709	110460444	+	gene body	CSF1	intron (NM_172210, intron 3 of 8)	59.6463	-1.94502	0.559028	-3.47929	0.000502744	0.00499452
chr1.110460743.110464564	chr1	110460744	110464564	+	gene body	CSF1	intron (NM_172210, intron 4 of 8)	135.439	-1.74909	0.52875	-3.30798	0.000939725	0.00769897
chr1.110465166.110467046	chr1	110465167	110467046	+	gene body	CSF1	exon (NM_172212, exon 6 of 9)	37.19	-2.10925	0.671526	-3.14098	0.00168386	0.0114834
chr1.110470941.110473320	chr1	110470942	110473320	+	3' UTR	CSF1	3' UTR (NM_000757, exon 9 of 9)	75.9523	-1.66999	0.575389	-2.90236	0.00370359	0.0196546
chr1.110522773.110525568	chr1	110522774	110525568	+	Intergenic		Intergenic	33.4135	-3.07836	0.730568	-4.21365	2.51278e-05	0.00061813
chr1.110525569.110528143	chr1	110525570	110528143	+	promoter-TSS	AHCYL1	promoter-TSS (NM_006621)	106.087	-1.76086	0.465526	-3.78251	0.000155255	0.00219043
chr1.110528589.110529457	chr1	110528590	110529457	+	gene body	AHCYL1	intron (NM_001242673, intron 1 of 16)	17.4727	-2.96438	0.918103	-3.22881	0.00124304	0.0093169
chr1.110531988.110534652	chr1	110531989	110534652	+	gene body	AHCYL1	intron (NM_001242673, intron 1 of 16)	18.5786	-2.64804	0.855613	-3.09491	0.00196874	0.0128324
chr1.110535995.110537923	chr1	110535996	110537923	+	gene body	AHCYL1	AluSq2|SINE|Alu	20.1619	-2.4408	0.804868	-3.03255	0.00242496	0.014761
chr1.110574739.110578205	chr1	110574740	110578205	+	promoter-TSS	STRIP1	promoter-TSS (NM_033088)	39.1435	-1.62063	0.634692	-2.55341	0.0106675	0.0405062
chr1.110599259.110601897	chr1	110599260	110601897	+	Intergenic		Intergenic	35.2263	-1.72055	0.638126	-2.69626	0.00701233	0.0303278
chr1.11069428.11073959	chr1	11069429	11073959	+	promoter-TSS	TARDBP	promoter-TSS (NM_007375)	87.2306	-1.23875	0.50522	-2.45189	0.0142106	0.0494108
chr1.11080534.11082747	chr1	11080535	11082747	+	gene body	TARDBP	intron (NM_007375, intron 5 of 5)	162.289	-1.25371	0.409417	-3.06219	0.00219727	0.0138183
chr1.110880083.110885505	chr1	110880084	110885505	+	gene body	RBM15	exon (NM_001201545, exon 1 of 2)	334.278	-2.20723	0.418144	-5.27863	1.30153e-07	1.54015e-05
chr1.110886020.110887325	chr1	110886021	110887325	+	gene body	RBM15	intron (NM_001201545, intron 1 of 1)	34.2154	-2.67259	0.717134	-3.72677	0.000193947	0.00254964
chr1.110887326.110888878	chr1	110887327	110888878	+	gene body	RBM15	intron (NM_001201545, intron 1 of 1)	31.9978	-2.45105	0.71751	-3.41605	0.000635357	0.00587692
chr1.11090662.11092977	chr1	11090663	11092977	+	gene body	MASP2	AluJb|SINE|Alu	48.5803	-2.2268	0.598613	-3.71993	0.000199278	0.00259278
chr1.110921414.110923367	chr1	110921415	110923367	+	gene body	SLC16A4	intron (NM_004696, intron 5 of 8)	28.2583	-2.68325	0.76561	-3.50473	0.000457075	0.00466593
chr1.110923368.110925303	chr1	110923369	110925303	+	gene body	SLC16A4	exon (NM_001201549, exon 4 of 8)	39.5202	-2.13658	0.656461	-3.2547	0.00113511	0.00875524
chr1.110925434.110926727	chr1	110925435	110926727	+	gene body	SLC16A4	LTR8|LTR|ERV1	18.8414	-3.74774	0.984262	-3.80766	0.000140289	0.00203669
chr1.110929031.110930607	chr1	110929032	110930607	+	gene body	SLC16A4	L2a|LINE|L2	25.8697	-2.84647	0.78744	-3.61484	0.000300534	0.00346658
chr1.110930608.110931848	chr1	110930609	110931848	+	gene body	SLC16A4	intron (NM_004696, intron 2 of 8)	30.2777	-3.03153	0.821611	-3.68974	0.000224486	0.00283005
chr1.110933175.110934291	chr1	110933176	110934291	+	promoter-TSS	SLC16A4	promoter-TSS (NM_001201549)	14.474	-2.55089	0.990902	-2.57431	0.010044	0.0388648
chr1.110949110.110951526	chr1	110949111	110951526	+	promoter-TSS	LAMTOR5-AS1	promoter-TSS (NR_102697)	42.8563	-1.71388	0.619879	-2.76487	0.00569454	0.02635
chr1.11113120.11113754	chr1	11113121	11113754	+	Intergenic		MIRb|SINE|MIR	23.5253	-2.80398	0.799683	-3.50636	0.000454275	0.00464655
chr1.11113755.11114704	chr1	11113756	11114704	+	TTS	SRM	TTS (NM_003132)	30.5448	-1.93386	0.693454	-2.78874	0.00529133	0.0250743
chr1.11114705.11120673	chr1	11114706	11120673	+	gene body	SRM	L2b|LINE|L2	233.043	-1.20246	0.39917	-3.0124	0.00259188	0.0154217
chr1.111672853.111674853	chr1	111672854	111674853	+	gene body	DRAM2	intron (NM_001349881, intron 4 of 9)	30.6159	-1.72277	0.652066	-2.64202	0.00824122	0.0338627
chr1.111681754.111682600	chr1	111681755	111682600	+	promoter-TSS	CEPT1	promoter-TSS (NM_001330743)	17.2736	-2.25524	0.866336	-2.6032	0.0092359	0.0366084
chr1.111682601.111684196	chr1	111682602	111684196	+	promoter-TSS	DRAM2	promoter-TSS (NM_001349882)	31.3109	-1.92882	0.677521	-2.84689	0.00441491	0.0221963
chr1.111727358.111729177	chr1	111727359	111729177	+	TTS	CEPT1	TTS (NM_001330743)	39.0161	-2.12591	0.608117	-3.49589	0.000472476	0.00477246
chr1.111729499.111730511	chr1	111729500	111730511	+	3' UTR	DENND2D	3' UTR (NM_024901, exon 12 of 12)	26.9944	-2.01474	0.689604	-2.92159	0.00348245	0.0188586
chr1.111730703.111731372	chr1	111730704	111731372	+	gene body	DENND2D	intron (NM_001271833, intron 10 of 11)	13.5789	-3.1268	1.02758	-3.04288	0.00234325	0.0144106
chr1.111733101.111734344	chr1	111733102	111734344	+	gene body	DENND2D	intron (NM_001271833, intron 8 of 11)	25.217	-2.98376	0.820518	-3.63643	0.000276439	0.00326709
chr1.111734345.111735360	chr1	111734346	111735360	+	gene body	DENND2D	exon (NM_024901, exon 8 of 12)	26.1738	-3.12572	0.778457	-4.01528	5.93749e-05	0.00113113
chr1.111735361.111738053	chr1	111735362	111738053	+	gene body	DENND2D	MIR|SINE|MIR	65.67	-3.20267	0.577767	-5.54319	2.97013e-08	5.4868e-06
chr1.111738054.111741473	chr1	111738055	111741473	+	gene body	DENND2D	intron (NM_001271833, intron 5 of 11)	109.608	-3.19926	0.49414	-6.47439	9.51979e-11	8.08073e-08
chr1.111976726.111979194	chr1	111976727	111979194	+	Intergenic		ERVL-E-int|LTR|ERVL	40.2038	-2.3827	0.613406	-3.88437	0.000102594	0.0016511
chr1.111983661.111985313	chr1	111983662	111985313	+	gene body	WDR77	intron (NR_133654, intron 8 of 8)	32.8357	-1.78701	0.631209	-2.83109	0.00463901	0.0229474
chr1.112159463.112160457	chr1	112159464	112160457	+	TTS		TTS (NR_160737)	28.8485	-2.9751	0.761259	-3.90813	9.3015e-05	0.00154238
chr1.112161197.112163104	chr1	112161198	112163104	+	promoter-TSS	RAP1A	promoter-TSS (NM_001291896)	52.3745	-1.83478	0.56626	-3.24017	0.00119458	0.00906646
chr1.112163105.112164607	chr1	112163106	112164607	+	promoter-TSS		promoter-TSS (NR_160737)	26.024	-2.74947	0.746722	-3.68205	0.000231362	0.00289129
chr1.112226338.112228351	chr1	112226339	112228351	+	gene body	RAP1A	L1PA7|LINE|L1	29.0813	-1.81052	0.668698	-2.70753	0.00677868	0.0296581
chr1.112259448.112260296	chr1	112259449	112260296	+	TTS	RAP1A	TTS (NM_001291896)	23.1982	-1.93138	0.737432	-2.61906	0.00881728	0.0354712
chr1.112260433.112261200	chr1	112260434	112261200	+	Intergenic		Intergenic	25.5204	-3.02376	0.777935	-3.8869	0.000101532	0.00164101
chr1.112261484.112262200	chr1	112261485	112262200	+	Intergenic		Intergenic	16.1579	-2.38387	0.887864	-2.68495	0.00725397	0.0310594
chr1.112265644.112271184	chr1	112265645	112271184	+	3' UTR	FAM212B	3' UTR (NM_198926, exon 2 of 2)	95.4484	-1.84774	0.457472	-4.03902	5.36748e-05	0.00104998
chr1.11237673.11240411	chr1	11237674	11240411	+	gene body	MTOR	intron (NM_004958, intron 28 of 57)	25.2855	-1.88199	0.762314	-2.46878	0.0135574	0.0478842
chr1.11308024.11312270	chr1	11308025	11312270	+	gene body	MTOR	SVA_D|Other|Other	45.9449	-1.55048	0.602351	-2.57405	0.0100516	0.0388764
chr1.113215313.113218483	chr1	113215314	113218483	+	promoter-TSS	MOV10	promoter-TSS (NM_001321324)	111.7	-2.45001	0.469636	-5.21682	1.82016e-07	1.96865e-05
chr1.113241483.113242321	chr1	113241484	113242321	+	gene body	MOV10	MER5B|DNA|hAT-Charlie	26.1929	-2.73985	0.752367	-3.64164	0.000270906	0.00321929
chr1.113242458.113246772	chr1	113242459	113246772	+	gene body	RHOC	intron (NM_001042678, intron 4 of 4)	183.577	-1.24441	0.388587	-3.20238	0.00136295	0.00992255
chr1.113448894.113450510	chr1	113448895	113450510	+	Intergenic		L2a|LINE|L2	15.311	-2.28873	0.900769	-2.54086	0.0110579	0.0415443
chr1.113497238.113502979	chr1	113497239	113502979	+	non-coding	SLC16A1-AS1	non-coding (NR_103743, exon 1 of 3)	62.8664	-1.84413	0.519905	-3.54706	0.000389563	0.00415777
chr1.114301129.114302784	chr1	114301130	114302784	+	promoter-TSS	PHTF1	promoter-TSS (NM_006608)	17.6117	-2.42308	0.857189	-2.82678	0.00470193	0.0231772
chr1.115052111.115054659	chr1	115052112	115054659	+	gene body	TRIM33	exon (NM_033020, exon 1 of 19)	59.9636	-1.81604	0.535225	-3.39304	0.00069122	0.00622423
chr1.115298966.115299931	chr1	115298967	115299931	+	gene body	CSDE1	intron (NM_007158, intron 1 of 18)	28.9998	-2.71579	0.738898	-3.67546	0.00023742	0.00294559
chr1.115299932.115301702	chr1	115299933	115301702	+	promoter-TSS	CSDE1	promoter-TSS (NM_001242893)	47.7463	-2.47743	0.652945	-3.79425	0.000148093	0.00211879
chr1.116227647.116230462	chr1	116227648	116230462	+	gene body	VANGL1	intron (NM_138959, intron 7 of 7)	23.8351	-2.46134	0.821844	-2.9949	0.00274531	0.0160095
chr1.116231183.116234556	chr1	116231184	116234556	+	gene body	VANGL1	L2c|LINE|L2	44.0189	-1.69555	0.604512	-2.80482	0.0050345	0.024302
chr1.116915117.116918044	chr1	116915118	116918044	+	promoter-TSS	ATP1A1	promoter-TSS (NM_001160233)	55.4633	-2.45412	0.577363	-4.25057	2.13231e-05	0.000549533
chr1.117054283.117056326	chr1	117054284	117056326	+	Intergenic		AluSx|SINE|Alu	29.6645	-2.1861	0.751241	-2.90998	0.00361449	0.0193412
chr1.117059487.117061743	chr1	117059488	117061743	+	TTS	CD58	TTS (NM_001144822)	53.2709	-1.50151	0.556325	-2.69897	0.00695545	0.0301857
chr1.117071188.117072741	chr1	117071189	117072741	+	gene body	CD58	intron (NM_001779, intron 3 of 5)	22.2593	-2.48616	0.787025	-3.15893	0.00158349	0.0110151
chr1.117076234.117077875	chr1	117076235	117077875	+	gene body	CD58	CpG	38.975	-2.48858	0.668772	-3.72112	0.000198339	0.00258627
chr1.117111295.117115885	chr1	117111296	117115885	+	promoter-TSS	CD58	promoter-TSS (NR_026665)	110.119	-1.94205	0.512319	-3.7907	0.000150225	0.00214107
chr1.11729914.11735110	chr1	11729915	11735110	+	gene body	FBXO6	AluSx1|SINE|Alu	105.609	-1.19724	0.459625	-2.60483	0.00919203	0.036482
chr1.11736405.11743643	chr1	11736406	11743643	+	gene body	MAD2L2	intron (NM_006341, intron 3 of 8)	81.1412	-1.41869	0.511467	-2.77377	0.00554101	0.0258987
chr1.1173708.1176552	chr1	1173709	1176552	+	Intergenic		Intergenic	36.6819	-1.84214	0.733404	-2.51177	0.0120128	0.0440426
chr1.117617456.117619386	chr1	117617457	117619386	+	gene body	TTF2	exon (NM_003594, exon 5 of 23)	33.5777	-1.95796	0.667738	-2.93223	0.00336539	0.018394
chr1.117620238.117622262	chr1	117620239	117622262	+	gene body	TTF2	intron (NM_003594, intron 8 of 22)	31.2109	-1.99708	0.667142	-2.99348	0.00275812	0.0160625
chr1.117622263.117623428	chr1	117622264	117623428	+	gene body	TTF2	AluSq2|SINE|Alu	22.9765	-2.47443	0.764405	-3.23706	0.00120767	0.00913937
chr1.117648780.117649907	chr1	117648781	117649907	+	3' UTR	TTF2	3' UTR (NM_003594, exon 23 of 23)	16.1381	-2.22529	0.888402	-2.50482	0.0122513	0.0446298
chr1.1176553.1183422	chr1	1176554	1183422	+	gene body	FAM132A	intron (NM_001014980, intron 1 of 7)	125.834	-1.75306	0.487297	-3.59753	0.000321255	0.00363836
chr1.11806796.11808188	chr1	11806797	11808188	+	gene body	AGTRAP	intron (NM_001040196, intron 3 of 5)	33.9148	-1.90579	0.651841	-2.9237	0.00345896	0.0187678
chr1.11808189.11809575	chr1	11808190	11809575	+	gene body	AGTRAP	intron (NM_020350, intron 4 of 4)	38.3329	-2.16323	0.653338	-3.31105	0.000929477	0.00764021
chr1.11809576.11810816	chr1	11809577	11810816	+	gene body	AGTRAP	exon (NM_001040194, exon 5 of 5)	70.0295	-2.67897	0.51804	-5.17136	2.324e-07	2.36484e-05
chr1.11810817.11811136	chr1	11810818	11811136	+	TTS	AGTRAP	TTS (NM_001040197)	20.3003	-3.9667	0.995535	-3.98449	6.76254e-05	0.00123541
chr1.11811137.11812394	chr1	11811138	11812394	+	TTS	AGTRAP	TTS (NM_001040197)	55.6978	-2.25274	0.57993	-3.8845	0.00010254	0.0016511
chr1.11812395.11815076	chr1	11812396	11815076	+	Intergenic		L2|LINE|L2	142.875	-2.13911	0.466312	-4.58729	4.49027e-06	0.000184956
chr1.118147854.118149276	chr1	118147855	118149276	+	promoter-TSS	TENT5C-DT	promoter-TSS (NR_121626)	34.9838	-2.65658	0.680684	-3.9028	9.50851e-05	0.00156702
chr1.118151976.118153903	chr1	118151977	118153903	+	gene body	FAM46C	intron (NM_017709, intron 1 of 1)	29.132	-2.78575	0.759264	-3.66901	0.000243492	0.00299488
chr1.118154656.118155731	chr1	118154657	118155731	+	gene body	FAM46C	intron (NM_017709, intron 1 of 1)	15.8868	-3.34795	1.04148	-3.21462	0.00130618	0.00963798
chr1.11837800.11839640	chr1	11837801	11839640	+	non-coding	C1orf167-AS1	non-coding (NR_126000, exon 2 of 3)	33.0976	-2.91994	0.69201	-4.21951	2.44836e-05	0.000606958
chr1.11839641.11841557	chr1	11839642	11841557	+	promoter-TSS	C1orf167-AS1	promoter-TSS (NR_126000)	42.441	-2.5796	0.669629	-3.85228	0.000117025	0.00179371
chr1.11843066.11846853	chr1	11843067	11846853	+	TTS	MTHFR	TTS (NM_005957)	230.453	-2.7603	0.413109	-6.68179	2.36048e-11	2.71476e-08
chr1.11847057.11851240	chr1	11847058	11851240	+	3' UTR	MTHFR	3' UTR (NM_005957, exon 12 of 12)	316.027	-1.8313	0.38424	-4.76604	1.87882e-06	0.000100712
chr1.11851241.11852775	chr1	11851242	11852775	+	gene body	MTHFR	L2c|LINE|L2	93.5987	-2.10438	0.499806	-4.21039	2.54932e-05	0.000623004
chr1.11852776.11853661	chr1	11852777	11853661	+	gene body	MTHFR	AluSg|SINE|Alu	45.1879	-2.0586	0.58127	-3.54156	0.000397775	0.00422191
chr1.11853662.11855934	chr1	11853663	11855934	+	gene body	MTHFR	exon (NM_005957, exon 7 of 12)	99.6405	-2.37918	0.55372	-4.29673	1.7334e-05	0.00047756
chr1.11856823.11859180	chr1	11856824	11859180	+	gene body	MTHFR	intron (NM_001330358, intron 4 of 11)	41.3396	-1.74163	0.587444	-2.96476	0.00302916	0.0171388
chr1.11859181.11860573	chr1	11859182	11860573	+	gene body	MTHFR	AluSx|SINE|Alu	36.2227	-1.96911	0.653488	-3.01323	0.00258482	0.0153912
chr1.11860574.11862083	chr1	11860575	11862083	+	gene body	MTHFR	exon (NM_005957, exon 3 of 12)	31.171	-1.80602	0.685944	-2.6329	0.00846592	0.0345153
chr1.11862982.11863949	chr1	11862983	11863949	+	gene body	MTHFR	exon (NM_001330358, exon 1 of 12)	25.8027	-2.3189	0.775113	-2.99169	0.00277434	0.0161312
chr1.11864111.11864902	chr1	11864112	11864902	+	promoter-TSS	MTHFR	promoter-TSS (NM_001330358)	19.7847	-2.0913	0.831077	-2.51637	0.011857	0.043637
chr1.11864903.11867182	chr1	11864904	11867182	+	promoter-TSS	CLCN6	promoter-TSS (NR_046428)	54.8109	-1.69752	0.585724	-2.89816	0.0037536	0.0198352
chr1.11867183.11868480	chr1	11867184	11868480	+	gene body	CLCN6	L1ME4a|LINE|L1	26.9348	-1.79091	0.715726	-2.50223	0.0123415	0.0448634
chr1.11880173.11881703	chr1	11880174	11881703	+	gene body	CLCN6	AluSq2|SINE|Alu	32.3906	-2.05053	0.659764	-3.10798	0.00188369	0.0124254
chr1.11884171.11887229	chr1	11884172	11887229	+	gene body	CLCN6	AluSx|SINE|Alu	98.0131	-2.64505	0.484952	-5.45426	4.91782e-08	7.79619e-06
chr1.1188690.1189806	chr1	1188691	1189806	+	TTS	UBE2J2	TTS (NM_194458)	29.6568	-3.19585	0.740533	-4.31561	1.59164e-05	0.000451146
chr1.11887230.11887989	chr1	11887231	11887989	+	gene body	CLCN6	AluSx|SINE|Alu	22.4922	-2.62424	0.781685	-3.35715	0.000787498	0.00681068
chr1.11887990.11890538	chr1	11887991	11890538	+	non-coding	CLCN6	non-coding (NR_046428, exon 13 of 23)	90.3657	-2.08276	0.501182	-4.1557	3.24293e-05	0.000735671
chr1.11893586.11895097	chr1	11893587	11895097	+	non-coding	CLCN6	non-coding (NR_046428, exon 16 of 23)	25.7339	-2.10983	0.730512	-2.88816	0.00387506	0.0202916
chr1.11896498.11899165	chr1	11896499	11899165	+	gene body	CLCN6	MLT1C|LTR|ERVL-MaLR	63.1405	-1.89951	0.547019	-3.47247	0.000515691	0.00508622
chr1.11899166.11900766	chr1	11899167	11900766	+	promoter-TSS	NPPA-AS1	promoter-TSS (NR_037806)	22.2419	-2.24079	0.768205	-2.91691	0.00353513	0.0190607
chr1.1189998.1194153	chr1	1189999	1194153	+	gene body	UBE2J2	AluY|SINE|Alu	171.492	-1.49743	0.409312	-3.6584	0.000253793	0.00307688
chr1.11902298.11903785	chr1	11902299	11903785	+	non-coding	CLCN6	non-coding (NR_046428, exon 23 of 23)	30.8728	-1.91436	0.685708	-2.7918	0.00524153	0.0249282
chr1.11903790.11905722	chr1	11903791	11905722	+	gene body	NPPA-AS1	L2c|LINE|L2	30.5413	-2.32696	0.683072	-3.40661	0.000657748	0.00601767
chr1.11906342.11907653	chr1	11906343	11907653	+	gene body	NPPA	intron (NM_006172, intron 2 of 2)	23.2277	-1.99794	0.751688	-2.65794	0.00786203	0.0327624
chr1.11907654.11910171	chr1	11907655	11910171	+	Intergenic		Intergenic	57.4296	-2.0733	0.539909	-3.84009	0.000122988	0.00186086
chr1.11910172.11913146	chr1	11910173	11913146	+	Intergenic		MLT1F2|LTR|ERVL-MaLR	85.1438	-2.19798	0.540274	-4.06826	4.7365e-05	0.000966292
chr1.11913147.11913794	chr1	11913148	11913794	+	Intergenic		AluSc8|SINE|Alu	21.241	-2.30207	0.783018	-2.94	0.00328213	0.0181191
chr1.1194866.1196930	chr1	1194867	1196930	+	gene body	UBE2J2	intron (NM_058167, intron 3 of 6)	70.8269	-2.21461	0.53195	-4.16319	3.13835e-05	0.000720972
chr1.1196931.1199943	chr1	1196932	1199943	+	gene body	UBE2J2	intron (NM_058167, intron 3 of 6)	80.4516	-1.94382	0.48825	-3.9812	6.85679e-05	0.00124845
chr1.11970836.11973258	chr1	11970837	11973258	+	Intergenic		AluJr|SINE|Alu	54.4945	-1.81428	0.554464	-3.27213	0.0010674	0.00839916
chr1.11994502.11997360	chr1	11994503	11997360	+	gene body	PLOD1	AluSg|SINE|Alu	44.2194	-1.69321	0.604884	-2.79924	0.00512234	0.0245511
chr1.11997361.12000000	chr1	11997362	12000000	+	gene body	PLOD1	intron (NM_000302, intron 1 of 18)	44.4857	-2.16396	0.605237	-3.5754	0.000349695	0.00385495
chr1.1199944.1202433	chr1	1199945	1202433	+	gene body	UBE2J2	AluSc|SINE|Alu	58.7982	-2.10981	0.53062	-3.97612	7.00497e-05	0.0012658
chr1.12002374.12006548	chr1	12002375	12006548	+	gene body	PLOD1	intron (NM_000302, intron 1 of 18)	76.4949	-1.74477	0.487505	-3.57898	0.000344932	0.00381501
chr1.12008461.12009696	chr1	12008462	12009696	+	gene body	PLOD1	MLT1K|LTR|ERVL-MaLR	24.172	-1.73978	0.708481	-2.45565	0.0140631	0.0490648
chr1.12010014.12014229	chr1	12010015	12014229	+	gene body	PLOD1	intron (NM_001316320, intron 5 of 19)	73.3221	-1.84559	0.488789	-3.77585	0.000159466	0.00222734
chr1.12015742.12021839	chr1	12015743	12021839	+	gene body	PLOD1	intron (NM_001316320, intron 10 of 19)	92.1151	-1.26286	0.449095	-2.812	0.00492345	0.0239272
chr1.12026109.12029797	chr1	12026110	12029797	+	gene body	PLOD1	AluSx|SINE|Alu	50.4358	-2.20417	0.573873	-3.84087	0.0001226	0.00185666
chr1.12030691.12034071	chr1	12030692	12034071	+	gene body	PLOD1	AluSq2|SINE|Alu	53.1109	-1.71034	0.572117	-2.98949	0.0027944	0.0162113
chr1.1203250.1206872	chr1	1203251	1206872	+	gene body	UBE2J2	AluSq|SINE|Alu	115.706	-1.64677	0.473601	-3.47713	0.000506805	0.00502816
chr1.12038969.12040028	chr1	12038970	12040028	+	promoter-TSS	MFN2	promoter-TSS (NM_014874)	22.6135	-2.09176	0.811672	-2.5771	0.00996323	0.0386394
chr1.12046594.12050887	chr1	12046595	12050887	+	gene body	MFN2	FRAM|SINE|Alu	71.309	-1.41873	0.508791	-2.78844	0.00529624	0.025094
chr1.120468502.120470860	chr1	120468503	120470860	+	gene body	NOTCH2	intron (NM_024408, intron 23 of 33)	14.5352	-2.35259	0.949374	-2.47805	0.0132103	0.0470476
chr1.12056689.12057869	chr1	12056690	12057869	+	gene body	MFN2	intron (NM_001127660, intron 4 of 17)	15.8937	-2.54296	0.905781	-2.80748	0.00499305	0.0241645
chr1.12057870.12059271	chr1	12057871	12059271	+	gene body	MFN2	AluSx3|SINE|Alu	21.6368	-1.97069	0.772053	-2.55254	0.0106941	0.0405649
chr1.12059272.12062974	chr1	12059273	12062974	+	gene body	MFN2	AluSx1|SINE|Alu	71.6299	-1.62095	0.581696	-2.7866	0.00532647	0.0251979
chr1.12067751.12073528	chr1	12067752	12073528	+	gene body	MFN2	MIR3|SINE|MIR	198.471	-1.42262	0.407952	-3.48723	0.00048806	0.00488409
chr1.12093419.12097792	chr1	12093420	12097792	+	Intergenic		Intergenic	38.6348	-1.68452	0.627505	-2.68447	0.00726449	0.0310895
chr1.1216021.1219259	chr1	1216022	1219259	+	non-coding	SCNN1D	non-coding (NR_037668, exon 4 of 17)	36.0362	-1.72927	0.630474	-2.7428	0.00609177	0.0276575
chr1.1222213.1235818	chr1	1222214	1235818	+	gene body	ACAP3	exon (NM_030649, exon 24 of 24)	254.014	-1.62059	0.455236	-3.55988	0.000371024	0.00402201
chr1.1242561.1244482	chr1	1242562	1244482	+	promoter-TSS	PUSL1	promoter-TSS (NM_001346116)	27.7364	-2.37728	0.73052	-3.25423	0.001137	0.00876478
chr1.1244483.1246951	chr1	1244484	1246951	+	gene body	PUSL1	intron (NM_153339, intron 5 of 7)	68.8273	-1.5451	0.580429	-2.662	0.00776783	0.032491
chr1.1246952.1252096	chr1	1246953	1252096	+	gene body	CPSF3L	intron (NM_017871, intron 8 of 16)	185.62	-1.25408	0.406492	-3.08513	0.00203462	0.013143
chr1.1252097.1252797	chr1	1252098	1252797	+	gene body	CPSF3L	AluJr|SINE|Alu	19.3734	-2.0264	0.806771	-2.51174	0.0120139	0.0440426
chr1.1253570.1257614	chr1	1253571	1257614	+	gene body	CPSF3L	intron (NM_017871, intron 3 of 16)	130.386	-1.62751	0.42026	-3.87264	0.000107664	0.00170077
chr1.1257615.1261890	chr1	1257616	1261890	+	promoter-TSS	GLTPD1	promoter-TSS (NM_001029885)	88.264	-2.07483	0.474352	-4.37403	1.21974e-05	0.000377073
chr1.1261891.1264516	chr1	1261892	1264516	+	3' UTR	GLTPD1	3' UTR (NM_001029885, exon 3 of 3)	79.5041	-1.59337	0.47237	-3.37315	0.000743147	0.00654848
chr1.1268314.1273789	chr1	1268315	1273789	+	TTS	TAS1R3	TTS (NM_152228)	181.43	-1.44637	0.513992	-2.814	0.00489293	0.0238331
chr1.1278191.1282643	chr1	1278192	1282643	+	gene body	DVL1	intron (NM_001330311, intron 1 of 14)	67.3315	-1.4622	0.590504	-2.47619	0.0132792	0.0472052
chr1.1293345.1301397	chr1	1293346	1301397	+	promoter-TSS	MXRA8	promoter-TSS (NM_001282583)	134.611	-1.47018	0.449426	-3.27125	0.00107075	0.00841661
chr1.1301398.1303755	chr1	1301399	1303755	+	Intergenic		(TGAG)n|Simple_repeat|Simple_repeat	28.2107	-2.00656	0.685896	-2.92546	0.00343951	0.0187031
chr1.1328065.1328888	chr1	1328066	1328888	+	gene body	CCNL2	intron (NM_001039577, intron 5 of 5)	20.7472	-2.66921	0.818028	-3.26298	0.00110246	0.00858639
chr1.1328889.1329776	chr1	1328890	1329776	+	gene body	CCNL2	AluSx|SINE|Alu	28.0693	-2.25758	0.703986	-3.20685	0.00134195	0.00981977
chr1.1329777.1339065	chr1	1329778	1339065	+	promoter-TSS	CCNL2	promoter-TSS (NM_001350497)	441.817	-1.4788	0.350982	-4.21333	2.51637e-05	0.000618377
chr1.1341346.1349206	chr1	1341347	1349206	+	Intergenic		LTR5_Hs|LTR|ERVK	244.619	-1.49516	0.439906	-3.39883	0.000676751	0.00613513
chr1.1349207.1350108	chr1	1349208	1350108	+	Intergenic		Harlequin-int|LTR|ERV1	15.7692	-2.89525	0.934039	-3.09971	0.00193708	0.0126875
chr1.14074717.14077255	chr1	14074718	14077255	+	promoter-TSS	PRDM2	promoter-TSS (NM_001007257)	32.0814	-1.73134	0.669177	-2.58727	0.00967391	0.0378369
chr1.14100881.14103457	chr1	14100882	14103457	+	gene body	PRDM2	intron (NM_001007257, intron 2 of 3)	32.8085	-1.78111	0.685264	-2.59916	0.00934535	0.0369142
chr1.1411095.1412826	chr1	1411096	1412826	+	gene body	ATAD3B	AluY|SINE|Alu	15.5825	-2.25581	0.903811	-2.49589	0.0125642	0.0454098
chr1.14114595.14116072	chr1	14114596	14116072	+	TTS	PRDM2	TTS (NM_015866)	21.2166	-2.37352	0.800384	-2.96548	0.00302213	0.0171193
chr1.14116073.14117381	chr1	14116074	14117381	+	gene body	PRDM2	intron (NM_012231, intron 8 of 9)	21.5908	-2.37282	0.847085	-2.80116	0.00509193	0.0244507
chr1.14121000.14122268	chr1	14121001	14122268	+	gene body	PRDM2	intron (NM_012231, intron 8 of 9)	13.0425	-2.69705	1.00623	-2.68035	0.00735444	0.0313565
chr1.1422400.1426920	chr1	1422401	1426920	+	gene body	ATAD3B	intron (NM_001317238, intron 11 of 13)	79.1603	-1.55885	0.509763	-3.05799	0.00222827	0.0139374
chr1.1432086.1439137	chr1	1432087	1439137	+	Intergenic		Harlequin-int|LTR|ERV1	103.396	-1.31236	0.471996	-2.78044	0.00542856	0.0255172
chr1.1443153.1448450	chr1	1443154	1448450	+	Intergenic		AluJo|SINE|Alu	52.547	-1.59396	0.593237	-2.68688	0.00721226	0.0309316
chr1.145297614.145299814	chr1	145297615	145299814	+	gene body	NBPF10	intron (NM_001039703, intron 5 of 85)	16.8631	-2.81111	0.903766	-3.11044	0.00186812	0.0123579
chr1.145439235.145440511	chr1	145439236	145440511	+	gene body	TXNIP	exon (NM_006472, exon 3 of 8)	54.914	-2.68995	0.560078	-4.80281	1.56454e-06	8.86855e-05
chr1.145452999.145454749	chr1	145453000	145454749	+	gene body	NBPF19	AluSg|SINE|Alu	19.0725	-2.10945	0.821046	-2.56922	0.0101928	0.0392303
chr1.145504930.145508797	chr1	145504931	145508797	+	promoter-TSS	RBM8A	promoter-TSS (NM_005105)	156.261	-2.08243	0.5025	-4.14414	3.41087e-05	0.000762674
chr1.145514747.145516131	chr1	145514748	145516131	+	promoter-TSS	PEX11B	promoter-TSS (NR_073491)	24.4078	-2.27421	0.742185	-3.06421	0.00218244	0.0137676
chr1.145586700.145589480	chr1	145586701	145589480	+	gene body	NUDT17	AluSq2|SINE|Alu	61.3749	-2.10136	0.535235	-3.92605	8.63508e-05	0.00146521
chr1.145591382.145593095	chr1	145591383	145593095	+	3' UTR	POLR3C	3' UTR (NM_001303456, exon 16 of 16)	49.9392	-1.72574	0.563003	-3.06524	0.00217497	0.0137288
chr1.145597723.145599023	chr1	145597724	145599023	+	gene body	POLR3C	intron (NM_006468, intron 8 of 15)	15.7391	-2.27003	0.919625	-2.46843	0.0135708	0.0479141
chr1.145702547.145707181	chr1	145702548	145707181	+	gene body	CD160	AluJr4|SINE|Alu	43.2743	-1.51646	0.582589	-2.60297	0.00924203	0.0366219
chr1.145743900.145745508	chr1	145743901	145745508	+	gene body	PDZK1	intron (NM_002614, intron 2 of 9)	21.8066	-2.6869	0.856446	-3.13726	0.00170533	0.0116003
chr1.146642038.146644958	chr1	146642039	146644958	+	promoter-TSS	CHD1L	promoter-TSS (NM_001348451)	47.7139	-1.54374	0.554758	-2.78272	0.00539053	0.0253903
chr1.146711682.146713974	chr1	146711683	146713974	+	gene body	CHD1L	intron (NM_001348451, intron 2 of 23)	20.9985	-2.20825	0.783869	-2.81711	0.00484578	0.0236808
chr1.146770870.146771801	chr1	146770871	146771801	+	gene body	NBPF19	L1MA8|LINE|L1	15.1842	-2.82885	0.949869	-2.97815	0.00289997	0.0166424
chr1.146772224.146773606	chr1	146772225	146773606	+	gene body	NBPF19	L1MA8|LINE|L1	19.7905	-2.82641	0.841392	-3.35921	0.000781666	0.0067766
chr1.146773607.146774612	chr1	146773608	146774612	+	gene body	NBPF19	L1MA8|LINE|L1	14.0556	-2.50741	0.955766	-2.62345	0.00870431	0.035175
chr1.1467757.1470690	chr1	1467758	1470690	+	TTS	TMEM240	TTS (NM_001114748)	46.1735	-1.9986	0.622231	-3.21198	0.00131822	0.00969802
chr1.1470691.1473016	chr1	1470692	1473016	+	gene body	TMEM240	intron (NM_001114748, intron 2 of 3)	41.4169	-1.57189	0.608894	-2.58154	0.00983597	0.0382743
chr1.147092048.147093712	chr1	147092049	147093712	+	gene body	BCL9	intron (NM_004326, intron 8 of 9)	14.058	-2.30247	0.940307	-2.44863	0.0143399	0.0497312
chr1.1473387.1477032	chr1	1473388	1477032	+	gene body	TMEM240	CpG-111	53.3858	-1.56123	0.594318	-2.62693	0.00861589	0.0349419
chr1.1486928.1491046	chr1	1486929	1491046	+	gene body	SSU72	AluY|SINE|Alu	85.0584	-1.97675	0.556152	-3.55433	0.000378943	0.00407459
chr1.1494824.1495962	chr1	1494825	1495962	+	gene body	SSU72	AluSp|SINE|Alu	44.2401	-1.89416	0.583661	-3.24531	0.00117325	0.00896076
chr1.149858434.149861194	chr1	149858435	149861194	+	promoter-TSS	HIST2H2AB	promoter-TSS (NM_175065)	68.2318	-1.99788	0.517253	-3.86247	0.000112244	0.00174678
chr1.149861195.149861779	chr1	149861196	149861779	+	Intergenic		Intergenic	14.3181	-3.20893	1.01702	-3.15523	0.00160372	0.011104
chr1.149892426.149893564	chr1	149892427	149893564	+	Intergenic		Intergenic	16.0015	-2.76324	0.978381	-2.82429	0.00473849	0.0233009
chr1.149894445.149896816	chr1	149894446	149896816	+	gene body	SF3B4	intron (NM_005850, intron 5 of 5)	56.1899	-1.81019	0.544136	-3.32673	0.000878712	0.00735271
chr1.149911294.149919377	chr1	149911295	149919377	+	3' UTR	OTUD7B	3' UTR (NM_020205, exon 12 of 12)	172.601	-1.50997	0.451667	-3.3431	0.000828473	0.0070514
chr1.150206681.150208852	chr1	150206682	150208852	+	promoter-TSS	ANP32E	promoter-TSS (NM_001136479)	73.6949	-1.66227	0.500099	-3.32388	0.000887757	0.00739628
chr1.150231978.150234254	chr1	150231979	150234254	+	promoter-TSS		promoter-TSS (NR_145745)	32.5337	-2.3	0.663279	-3.46761	0.000525102	0.00514993
chr1.150235746.150237610	chr1	150235747	150237610	+	gene body	CA14	AluJb|SINE|Alu	47.8406	-1.90927	0.555807	-3.43514	0.000592258	0.00558866
chr1.150239826.150242563	chr1	150239827	150242563	+	non-coding	APH1A	non-coding (NR_045033, exon 1 of 6)	59.1522	-1.56789	0.529869	-2.95901	0.00308631	0.017361
chr1.150280725.150284915	chr1	150280726	150284915	+	Intergenic		AluSx3|SINE|Alu	90.0753	-1.51832	0.468146	-3.24327	0.00118167	0.00900462
chr1.150335065.150336946	chr1	150335066	150336946	+	promoter-TSS	RPRD2	promoter-TSS (NM_001297673)	19.9901	-2.26904	0.846146	-2.68162	0.00732675	0.0312682
chr1.150443188.150445214	chr1	150443189	150445214	+	gene body	RPRD2	exon (NM_001297673, exon 10 of 11)	73.7957	-2.17057	0.507053	-4.28076	1.86254e-05	0.000500819
chr1.150447828.150449650	chr1	150447829	150449650	+	3' UTR	RPRD2	3' UTR (NM_001297673, exon 11 of 11)	37.4192	-1.73925	0.616959	-2.81907	0.00481631	0.0235729
chr1.150449651.150450842	chr1	150449652	150450842	+	Intergenic		Intergenic	27.7815	-2.83941	0.74142	-3.82969	0.000128306	0.00191752
chr1.150528420.150535721	chr1	150528421	150535721	+	TTS	ADAMTSL4	TTS (NM_025008)	216.446	-1.78207	0.395896	-4.50136	6.75197e-06	0.00024905
chr1.150535722.150541252	chr1	150535723	150541252	+	gene body	MCL1	intron (NR_104133, intron 2 of 3)	159.807	-1.64698	0.409419	-4.02273	5.75263e-05	0.0011047
chr1.150541253.150542055	chr1	150541254	150542055	+	gene body	MCL1	7SLRNA|srpRNA|srpRNA	20.0835	-2.21157	0.808974	-2.73379	0.00626091	0.0281605
chr1.150551181.150553744	chr1	150551182	150553744	+	promoter-TSS	MCL1	promoter-TSS (NM_182763)	157.029	-1.53356	0.427046	-3.5911	0.000329289	0.00369998
chr1.150553745.150555007	chr1	150553746	150555007	+	Intergenic		AluSz|SINE|Alu	62.4639	-2.66563	0.570607	-4.67156	2.98918e-06	0.000138431
chr1.150576242.150581049	chr1	150576243	150581049	+	Intergenic		AluSc|SINE|Alu	82.3377	-1.41249	0.519615	-2.71834	0.00656097	0.0290062
chr1.150582023.150584535	chr1	150582024	150584535	+	Intergenic		AluJb|SINE|Alu	50.5323	-1.80804	0.585153	-3.08986	0.0020025	0.0129893
chr1.150584536.150585900	chr1	150584537	150585900	+	Intergenic		MER20|DNA|hAT-Charlie	22.222	-2.00184	0.777467	-2.57482	0.0100293	0.0388172
chr1.150586101.150587260	chr1	150586102	150587260	+	Intergenic		AluJr|SINE|Alu	22.9376	-2.72379	0.803974	-3.3879	0.000704287	0.00630885
chr1.150598123.150600564	chr1	150598124	150600564	+	TTS	ENSA	TTS (NM_207168)	65.9506	-1.96765	0.543476	-3.6205	0.000294032	0.00341188
chr1.150601326.150602417	chr1	150601327	150602417	+	promoter-TSS	ENSA	promoter-TSS (NM_207047)	38.8797	-1.59252	0.58973	-2.70042	0.00692526	0.0301073
chr1.1506989.1511531	chr1	1506990	1511531	+	gene body	SSU72	intron (NM_014188, intron 1 of 4)	60.074	-1.51696	0.555884	-2.72892	0.00635417	0.0284236
chr1.150784817.150787461	chr1	150784818	150787461	+	gene body	ARNT	AluSp|SINE|Alu	35.8012	-1.77165	0.653375	-2.71154	0.00669707	0.0294159
chr1.150923061.150927079	chr1	150923062	150927079	+	gene body	SETDB1	L2|LINE|L2	57.6682	-1.85715	0.548875	-3.38357	0.000715505	0.00637951
chr1.150928654.150930454	chr1	150928655	150930454	+	gene body	SETDB1	AluJb|SINE|Alu	28.8398	-2.12516	0.691186	-3.07467	0.00210739	0.0134408
chr1.150931430.150935207	chr1	150931431	150935207	+	gene body	SETDB1	exon (NM_012432, exon 16 of 22)	131.103	-1.93103	0.433114	-4.45849	8.25389e-06	0.000287806
chr1.150939528.150940452	chr1	150939529	150940452	+	gene body	CERS2	intron (NM_181746, intron 6 of 10)	23.8428	-2.46229	0.776099	-3.17265	0.00151054	0.0106401
chr1.150940453.150941489	chr1	150940454	150941489	+	gene body	CERS2	exon (NM_022075, exon 3 of 11)	43.1223	-1.93658	0.615721	-3.14523	0.00165955	0.0113801
chr1.150941680.150942304	chr1	150941681	150942304	+	gene body	CERS2	AluSx3|SINE|Alu	21.4959	-2.51737	0.806535	-3.12121	0.0018011	0.0120453
chr1.150942305.150944068	chr1	150942306	150944068	+	gene body	CERS2	AluJb|SINE|Alu	39.4476	-1.62515	0.59442	-2.73402	0.00625671	0.0281491
chr1.150945419.150946806	chr1	150945420	150946806	+	gene body	CERS2	intron (NM_181746, intron 1 of 10)	32.7603	-2.16679	0.694546	-3.11971	0.00181027	0.0120825
chr1.150946807.150951509	chr1	150946808	150951509	+	Intergenic		AluJb|SINE|Alu	130.321	-1.77417	0.432301	-4.10401	4.0605e-05	0.000865785
chr1.151014950.151018160	chr1	151014951	151018160	+	gene body	BNIPL	AluJb|SINE|Alu	48.7798	-2.47216	0.575751	-4.29381	1.75634e-05	0.000481312
chr1.151018161.151021589	chr1	151018162	151021589	+	promoter-TSS	C1orf56	promoter-TSS (NM_017860)	63.0315	-1.90793	0.514163	-3.71076	0.00020664	0.0026623
chr1.151029435.151031237	chr1	151029436	151031237	+	gene body	CDC42SE1	intron (NM_001038707, intron 1 of 5)	53.2268	-1.37249	0.536636	-2.55759	0.0105401	0.0401567
chr1.151031238.151032604	chr1	151031239	151032604	+	promoter-TSS	MLLT11	promoter-TSS (NM_006818)	29.9114	-2.01665	0.705018	-2.86043	0.00423065	0.0215343
chr1.151032605.151034347	chr1	151032606	151034347	+	gene body	MLLT11	intron (NM_006818, intron 1 of 1)	47.111	-1.81218	0.556548	-3.25611	0.00112952	0.00873323
chr1.151138035.151142591	chr1	151138036	151142591	+	gene body	SCNM1	AluSz|SINE|Alu	106.852	-1.31613	0.430362	-3.05819	0.00222679	0.0139334
chr1.1511532.1516637	chr1	1511533	1516637	+	Intergenic		MER52A|LTR|ERV1	46.1957	-2.59544	0.593802	-4.37089	1.23741e-05	0.000380284
chr1.151254382.151255633	chr1	151254383	151255633	+	promoter-TSS	ZNF687-AS1	promoter-TSS (NR_135595)	25.7435	-2.09203	0.751355	-2.78435	0.00536356	0.0252961
chr1.151255634.151257670	chr1	151255635	151257670	+	gene body	ZNF687	intron (NM_020832, intron 1 of 8)	35.9453	-2.39377	0.643576	-3.71948	0.000199633	0.00259603
chr1.151257773.151258707	chr1	151257774	151258707	+	5' UTR	ZNF687	5' UTR (NM_001304763, exon 2 of 10)	79.6028	-2.05193	0.483065	-4.24773	2.15946e-05	0.000555248
chr1.151258708.151263780	chr1	151258709	151263780	+	gene body	ZNF687	intron (NM_001304763, intron 4 of 9)	479.648	-1.80148	0.388838	-4.63299	3.60421e-06	0.000158335
chr1.151264746.151268400	chr1	151264747	151268400	+	gene body	PI4KB	exon (NM_001330721, exon 13 of 14)	302.456	-1.97634	0.366142	-5.39774	6.74846e-08	9.732e-06
chr1.151304952.151307785	chr1	151304953	151307785	+	Intergenic		AluJo|SINE|Alu	27.5543	-1.7929	0.674599	-2.65774	0.00786677	0.0327726
chr1.151317654.151322691	chr1	151317655	151322691	+	promoter-TSS	RFX5	promoter-TSS (NM_001025603)	75.0614	-1.92966	0.523884	-3.68338	0.000230162	0.00287844
chr1.151369668.151371119	chr1	151369669	151371119	+	Intergenic		MER67A|LTR|ERV1	27.5771	-2.14638	0.699686	-3.06763	0.00215765	0.0136653
chr1.151399934.151401955	chr1	151399935	151401955	+	gene body	POGZ	intron (NM_145796, intron 3 of 16)	24.0036	-2.06921	0.744506	-2.77931	0.00544752	0.025578
chr1.151428736.151429988	chr1	151428737	151429988	+	gene body	POGZ	AluSx|SINE|Alu	21.4053	-2.46915	0.785681	-3.14268	0.00167407	0.0114457
chr1.151732676.151736423	chr1	151732677	151736423	+	promoter-TSS	OAZ3	promoter-TSS (NM_001134939)	51.8029	-1.35694	0.531148	-2.55472	0.0106272	0.0403898
chr1.153498669.153502004	chr1	153498670	153502004	+	Intergenic		MER83A-int|LTR|ERV1	26.2047	-2.43983	0.756578	-3.22482	0.00126052	0.00939714
chr1.153504424.153505965	chr1	153504425	153505965	+	Intergenic		Intergenic	51.1723	-2.04336	0.55253	-3.69819	0.000217143	0.00276041
chr1.153509785.153511608	chr1	153509786	153511608	+	gene body	S100A5	intron (NM_002962, intron 3 of 3)	68.1681	-1.87223	0.505587	-3.70309	0.000212992	0.00272365
chr1.153518517.153523135	chr1	153518518	153523135	+	gene body	S100A3	exon (NM_002960, exon 2 of 3)	75.3762	-2.01994	0.503856	-4.00896	6.09868e-05	0.00115331
chr1.153526654.153529201	chr1	153526655	153529201	+	Intergenic		AluY|SINE|Alu	28.3793	-1.90037	0.676627	-2.80859	0.00497588	0.0241041
chr1.153600582.153603841	chr1	153600583	153603841	+	gene body	S100A1	intron (NM_006271, intron 1 of 2)	40.3315	-1.70949	0.583508	-2.92968	0.00339308	0.0185017
chr1.153605318.153606250	chr1	153605319	153606250	+	promoter-TSS	CHTOP	promoter-TSS (NM_001244664)	19.8221	-2.83778	0.870027	-3.26172	0.00110738	0.00860969
chr1.153607994.153610279	chr1	153607995	153610279	+	gene body	CHTOP	intron (NM_001206612, intron 2 of 5)	45.0105	-1.77296	0.576216	-3.0769	0.00209165	0.0133672
chr1.153613440.153615193	chr1	153613441	153615193	+	gene body	CHTOP	intron (NM_001244664, intron 3 of 3)	64.1539	-1.43621	0.521998	-2.75136	0.0059348	0.0271175
chr1.153618372.153621259	chr1	153618373	153621259	+	Intergenic		Intergenic	109.558	-2.0007	0.448464	-4.46122	8.14933e-06	0.000285815
chr1.153625837.153631685	chr1	153625838	153631685	+	Intergenic		Intergenic	96.5504	-1.70725	0.458009	-3.72755	0.00019335	0.00254554
chr1.153637447.153640615	chr1	153637448	153640615	+	gene body	ILF2	AluJb|SINE|Alu	100.725	-2.27113	0.491603	-4.61986	3.84003e-06	0.00016581
chr1.153640616.153643718	chr1	153640617	153643718	+	gene body	ILF2	AluSx|SINE|Alu	105.725	-2.39937	0.497747	-4.82045	1.43231e-06	8.37385e-05
chr1.153727528.153730394	chr1	153727529	153730394	+	gene body	INTS3	FLAM_A|SINE|Alu	39.1268	-1.70355	0.620124	-2.74712	0.00601215	0.0273851
chr1.153730395.153732909	chr1	153730396	153732909	+	gene body	INTS3	AluJb|SINE|Alu	31.6081	-2.36828	0.697228	-3.39671	0.00068202	0.00616706
chr1.153732910.153734431	chr1	153732911	153734431	+	gene body	INTS3	intron (NM_023015, intron 13 of 29)	19.7483	-2.5245	0.836804	-3.01683	0.00255433	0.0152622
chr1.153746681.153747518	chr1	153746682	153747518	+	promoter-TSS	SLC27A3	promoter-TSS (NM_024330)	19.4691	-2.22377	0.812365	-2.7374	0.00619268	0.0279785
chr1.153747519.153748988	chr1	153747520	153748988	+	TTS	INTS3	TTS (NM_001324475)	26.664	-2.01204	0.695806	-2.89167	0.00383205	0.0201313
chr1.153769616.153773407	chr1	153769617	153773407	+	Intergenic		Intergenic	68.7866	-1.52094	0.520644	-2.92127	0.00348613	0.0188755
chr1.153773408.153776667	chr1	153773409	153776667	+	Intergenic		Intergenic	85.9714	-1.89166	0.510671	-3.70427	0.000212	0.002712
chr1.153818511.153821850	chr1	153818512	153821850	+	gene body	GATAD2B	L1MEd|LINE|L1	36.891	-1.8841	0.609745	-3.08998	0.00200167	0.0129852
chr1.153830593.153836454	chr1	153830594	153836454	+	gene body	GATAD2B	intron (NM_020699, intron 1 of 10)	64.3005	-1.39437	0.501594	-2.77989	0.00543776	0.0255443
chr1.153893818.153897794	chr1	153893819	153897794	+	promoter-TSS	GATAD2B	promoter-TSS (NM_020699)	68.7431	-1.98327	0.520223	-3.81235	0.000137655	0.00201239
chr1.153899095.153900711	chr1	153899096	153900711	+	Intergenic		AluSx|SINE|Alu	30.6368	-2.46506	0.700167	-3.52067	0.000430453	0.00447733
chr1.153900712.153902713	chr1	153900713	153902713	+	TTS	DENND4B	TTS (NM_001367466)	82.2671	-1.23867	0.474491	-2.61053	0.00904027	0.0360612
chr1.153907788.153910400	chr1	153907789	153910400	+	gene body	DENND4B	exon (NM_001367466, exon 16 of 28)	81.3539	-1.52477	0.469305	-3.249	0.00115813	0.00888276
chr1.153910401.153911212	chr1	153910402	153911212	+	gene body	DENND4B	AluSz|SINE|Alu	24.388	-2.18088	0.753891	-2.89284	0.0038178	0.0200788
chr1.153913212.153917399	chr1	153913213	153917399	+	gene body	DENND4B	intron (NM_014856, intron 3 of 27)	90.4845	-1.53062	0.455613	-3.35947	0.000780918	0.00677219
chr1.153917400.153920409	chr1	153917401	153920409	+	5' UTR	DENND4B	5' UTR (NM_014856, exon 1 of 28)	90.6793	-1.54677	0.505875	-3.05762	0.00223106	0.0139419
chr1.153923537.153928855	chr1	153923538	153928855	+	gene body	CRTC2	intron (NM_181715, intron 4 of 13)	90.8508	-1.21158	0.459882	-2.63454	0.0084251	0.0343928
chr1.153941920.153945047	chr1	153941921	153945047	+	gene body	CREB3L4	AluSc|SINE|Alu	99.3821	-1.69716	0.449074	-3.77924	0.00015731	0.00220826
chr1.153945091.153950254	chr1	153945092	153950254	+	TTS	CREB3L4	TTS (NR_045658)	225.811	-1.11708	0.385809	-2.89543	0.00378645	0.0199632
chr1.153966442.153970505	chr1	153966443	153970505	+	gene body	NUP210L	intron (NM_001159484, intron 35 of 37)	99.488	-1.34443	0.529655	-2.53832	0.0111387	0.0417408
chr1.154130160.154131801	chr1	154130161	154131801	+	3' UTR	TPM3	3' UTR (NM_001043352, exon 8 of 8)	34.1193	-2.25796	0.650098	-3.47327	0.000514162	0.00507873
chr1.154184669.154186241	chr1	154184670	154186241	+	gene body	C1orf43	intron (NM_138740, intron 2 of 4)	37.0313	-2.12634	0.635802	-3.34435	0.000824753	0.00703374
chr1.154192037.154192630	chr1	154192038	154192630	+	promoter-TSS	UBAP2L	promoter-TSS (NM_001330730)	14.7851	-2.67399	0.956761	-2.79484	0.00519259	0.0247873
chr1.154193633.154194736	chr1	154193634	154194736	+	promoter-TSS	C1orf43	promoter-TSS (NM_001297723)	30.8952	-2.07662	0.689076	-3.01363	0.00258141	0.0153781
chr1.154227603.154230986	chr1	154227604	154230986	+	gene body	UBAP2L	intron (NM_001287816, intron 18 of 26)	52.6652	-1.64095	0.556611	-2.94811	0.00319721	0.0177943
chr1.154232166.154232686	chr1	154232167	154232686	+	TTS	SNORA58B	TTS (NR_145714)	19.9447	-3.00064	0.876046	-3.42521	0.000614323	0.0057351
chr1.154232687.154233907	chr1	154232688	154233907	+	TTS	SNORA58B	TTS (NR_145714)	45.193	-1.90991	0.5889	-3.24318	0.00118204	0.00900635
chr1.154233908.154235440	chr1	154233909	154235440	+	gene body	UBAP2L	intron (NM_001287816, intron 24 of 26)	54.4004	-2.19659	0.550196	-3.99237	6.54173e-05	0.00121248
chr1.154240076.154243841	chr1	154240077	154243841	+	gene body	UBAP2L	intron (NM_001287816, intron 26 of 26)	96.2828	-2.15504	0.456113	-4.72479	2.30351e-06	0.000115465
chr1.154244536.154245779	chr1	154244537	154245779	+	promoter-TSS	HAX1	promoter-TSS (NM_001018837)	30.3249	-2.00783	0.681349	-2.94685	0.00321033	0.0178338
chr1.154545615.154547763	chr1	154545616	154547763	+	gene body	CHRNB2	L1MC4|LINE|L1	34.8862	-1.66573	0.628879	-2.64873	0.0080796	0.033391
chr1.154551149.154553613	chr1	154551150	154553613	+	3' UTR	CHRNB2	3' UTR (NM_000748, exon 6 of 6)	46.0177	-1.53212	0.576146	-2.65926	0.00783136	0.0326752
chr1.154907590.154911414	chr1	154907591	154911414	+	promoter-TSS	PMVK	promoter-TSS (NM_006556)	83.4462	-1.82783	0.470086	-3.88828	0.000100956	0.00163327
chr1.154911415.154916056	chr1	154911416	154916056	+	gene body	PMVK	intron (NM_001323012, intron 1 of 4)	99.6312	-1.95406	0.453883	-4.30521	1.66828e-05	0.000465549
chr1.154928830.154930321	chr1	154928831	154930321	+	TTS	PYGO2	TTS (NM_138300)	58.5558	-1.49445	0.547521	-2.72949	0.00634326	0.0283878
chr1.154931356.154933746	chr1	154931357	154933746	+	gene body	PYGO2	AluY|SINE|Alu	72.3919	-2.24562	0.509337	-4.4089	1.03897e-05	0.000337718
chr1.154933747.154935411	chr1	154933748	154935411	+	promoter-TSS	PYGO2	promoter-TSS (NM_138300)	67.3073	-1.24545	0.493681	-2.52277	0.0116434	0.0430278
chr1.154939814.154941459	chr1	154939815	154941459	+	gene body	SHC1	intron (NM_183001, intron 5 of 11)	30.2121	-1.89907	0.705493	-2.69184	0.00710588	0.030612
chr1.154941460.154943651	chr1	154941461	154943651	+	gene body	SHC1	exon (NM_001130040, exon 1 of 12)	101.104	-2.64051	0.503545	-5.24385	1.57263e-07	1.7724e-05
chr1.154943652.154947707	chr1	154943653	154947707	+	gene body	SHC1	intron (NM_001202859, intron 1 of 12)	219.696	-2.57449	0.437973	-5.87818	4.14805e-09	1.33091e-06
chr1.154957676.154960204	chr1	154957677	154960204	+	gene body	FLAD1	MIR|SINE|MIR	51.9349	-1.51627	0.576104	-2.63194	0.00848988	0.0345794
chr1.154963166.154965922	chr1	154963167	154965922	+	gene body	FLAD1	AluSg|SINE|Alu	62.8547	-1.51186	0.516434	-2.92749	0.00341707	0.0186037
chr1.154965923.154966648	chr1	154965924	154966648	+	TTS	FLAD1	TTS (NM_201398)	21.6612	-1.90592	0.77141	-2.47069	0.0134851	0.0476967
chr1.154968691.154971595	chr1	154968692	154971595	+	Intergenic		Intergenic	80.3134	-1.35191	0.506995	-2.66653	0.00766398	0.0322261
chr1.154971596.154974059	chr1	154971597	154974059	+	Intergenic		Intergenic	47.652	-1.86949	0.558153	-3.34942	0.000809801	0.00694686
chr1.154974060.154976147	chr1	154974061	154976147	+	promoter-TSS	ZBTB7B	promoter-TSS (NM_001252406)	42.6953	-1.69152	0.585363	-2.8897	0.00385614	0.0202159
chr1.154976148.154978636	chr1	154976149	154978636	+	gene body	ZBTB7B_obsolete	intron (NR_049765, intron 2 of 3)	57.1774	-1.88162	0.539066	-3.49051	0.000482095	0.00484433
chr1.154978637.154980849	chr1	154978638	154980849	+	gene body	ZBTB7B_obsolete	intron (NR_049765, intron 2 of 3)	47.3236	-1.72321	0.586254	-2.93936	0.00328891	0.0181413
chr1.154980892.154982939	chr1	154980893	154982939	+	gene body	ZBTB7B_obsolete	intron (NR_049765, intron 2 of 3)	31.7768	-2.16053	0.658062	-3.28317	0.00102647	0.00818372
chr1.155031304.155032631	chr1	155031305	155032631	+	TTS	ADAM15	TTS (NM_001261466)	16.045	-2.17069	0.874609	-2.4819	0.0130683	0.0466806
chr1.155154579.155159464	chr1	155154580	155159464	+	non-coding	TRIM46	non-coding (NR_046329, exon 12 of 12)	207.551	-1.91947	0.38654	-4.96578	6.84261e-07	4.9821e-05
chr1.155159465.155160491	chr1	155159466	155160491	+	gene body	MUC1	exon (NM_001204294, exon 5 of 7)	35.9139	-2.45621	0.678356	-3.62083	0.000293659	0.0034099
chr1.155160492.155163050	chr1	155160493	155163050	+	gene body	MUC1	exon (NM_001204286, exon 2 of 9)	70.3436	-1.62767	0.516283	-3.15266	0.00161788	0.0111824
chr1.155163051.155165025	chr1	155163052	155165025	+	promoter-TSS	MIR92B	promoter-TSS (NR_030281)	69.8022	-1.83933	0.513672	-3.58074	0.000342618	0.00380134
chr1.155165026.155165605	chr1	155165027	155165605	+	TTS	THBS3	TTS (NM_001252607)	17.0781	-2.37101	0.909537	-2.60684	0.0091383	0.0363526
chr1.155165606.155178221	chr1	155165607	155178221	+	gene body	THBS3	intron (NR_045553, intron 8 of 21)	709.7	-1.6337	0.345583	-4.72737	2.27445e-06	0.000114553
chr1.155181281.155182883	chr1	155181282	155182883	+	gene body	MTX1	intron (NM_002455, intron 4 of 7)	27.3708	-1.83182	0.680445	-2.69209	0.00710059	0.0306037
chr1.155201907.155203510	chr1	155201908	155203510	+	Intergenic		Intergenic	42.0322	-1.72966	0.58247	-2.96952	0.00298266	0.0169587
chr1.155206211.155208096	chr1	155206212	155208096	+	gene body	GBA	exon (NM_000157, exon 7 of 11)	26.8648	-2.06149	0.696678	-2.95904	0.00308603	0.017361
chr1.155221058.155223469	chr1	155221059	155223469	+	gene body	FAM189B	AluSq2|SINE|Alu	25.5618	-1.80492	0.73725	-2.44818	0.0143581	0.0497713
chr1.155223470.155224771	chr1	155223471	155224771	+	gene body	FAM189B	intron (NM_001267608, intron 1 of 10)	37.2786	-2.32238	0.669782	-3.46737	0.000525571	0.00515259
chr1.155228441.155230500	chr1	155228442	155230500	+	gene body	SCAMP3	intron (NM_052837, intron 3 of 7)	80.0187	-1.63283	0.489041	-3.33885	0.000841259	0.00712319
chr1.155230501.155231573	chr1	155230502	155231573	+	gene body	SCAMP3	intron (NM_052837, intron 1 of 7)	40.4642	-2.7595	0.649946	-4.24573	2.17882e-05	0.000558513
chr1.155231574.155232698	chr1	155231575	155232698	+	promoter-TSS	SCAMP3	promoter-TSS (NM_005698)	45.0507	-1.4575	0.574203	-2.53831	0.0111389	0.0417408
chr1.155247816.155249647	chr1	155247817	155249647	+	gene body	HCN3	intron (NR_073074, intron 1 of 7)	23.5272	-2.57698	0.786593	-3.27613	0.0010524	0.00832709
chr1.155249648.155256253	chr1	155249649	155256253	+	gene body	HCN3	intron (NR_073074, intron 2 of 7)	212.384	-2.53199	0.396542	-6.38518	1.71196e-10	1.29135e-07
chr1.155256941.155257578	chr1	155256942	155257578	+	gene body	HCN3	intron (NR_073074, intron 7 of 7)	36.5118	-2.80115	0.663375	-4.22257	2.41527e-05	0.000600977
chr1.155257579.155260099	chr1	155257580	155260099	+	TTS	PKLR	TTS (NM_000298)	154.315	-1.94315	0.423154	-4.59206	4.38897e-06	0.000182837
chr1.155260100.155264979	chr1	155260101	155264979	+	gene body	PKLR	intron (NM_181871, intron 9 of 10)	160.56	-2.05589	0.437326	-4.70104	2.58839e-06	0.000125413
chr1.155264980.155267643	chr1	155264981	155267643	+	gene body	PKLR	AluSq|SINE|Alu	81.8721	-2.14056	0.527427	-4.0585	4.93881e-05	0.000995451
chr1.155267644.155270298	chr1	155267645	155270298	+	gene body	PKLR	L2a|LINE|L2	56.7728	-1.76948	0.576071	-3.07164	0.00212884	0.0135327
chr1.155270299.155272653	chr1	155270300	155272653	+	promoter-TSS	PKLR	promoter-TSS (NM_000298)	35.1047	-1.96722	0.655911	-2.99922	0.00270675	0.015859
chr1.155290565.155291534	chr1	155290566	155291534	+	TTS	FDPS	TTS (NM_001135821)	45.8896	-1.82297	0.56348	-3.2352	0.00121558	0.00918061
chr1.155291535.155293939	chr1	155291536	155293939	+	promoter-TSS	RUSC1	promoter-TSS (NM_001105205)	109.589	-2.25094	0.453397	-4.9646	6.88436e-07	4.99404e-05
chr1.155293940.155297696	chr1	155293941	155297696	+	gene body	RUSC1	L2|LINE|L2	217.099	-2.21831	0.392946	-5.64532	1.64871e-08	3.71613e-06
chr1.155297697.155298739	chr1	155297698	155298739	+	gene body	RUSC1	MIRb|SINE|MIR	60.443	-2.18902	0.552173	-3.96438	7.3586e-05	0.00130959
chr1.155298740.155299537	chr1	155298741	155299537	+	gene body	RUSC1	AluSz6|SINE|Alu	38.5624	-2.6812	0.649202	-4.12999	3.62771e-05	0.000795251
chr1.155299538.155300117	chr1	155299539	155300117	+	gene body	RUSC1	L2|LINE|L2	23.0524	-2.54393	0.783743	-3.24588	0.00117089	0.00895095
chr1.155300118.155300487	chr1	155300119	155300487	+	gene body	RUSC1	exon (NM_001105203, exon 10 of 10)	19.2298	-2.68817	0.846479	-3.17571	0.00149469	0.010571
chr1.155300654.155302294	chr1	155300655	155302294	+	TTS	RUSC1	TTS (NM_001105203)	27.1582	-1.9801	0.717218	-2.7608	0.00576596	0.0265796
chr1.155302295.155305108	chr1	155302296	155305108	+	Intergenic		AluSq|SINE|Alu	48.2724	-2.34135	0.597295	-3.91992	8.8577e-05	0.00149129
chr1.155309861.155311857	chr1	155309862	155311857	+	gene body	ASH1L	AluSx|SINE|Alu	20.5185	-2.03964	0.7881	-2.58805	0.00965223	0.0377851
chr1.155352913.155355496	chr1	155352914	155355496	+	gene body	ASH1L	L1MDa|LINE|L1	24.6966	-2.23169	0.739303	-3.01864	0.00253914	0.0152103
chr1.155360107.155362621	chr1	155360108	155362621	+	gene body	ASH1L	L1MEb|LINE|L1	41.0025	-1.93574	0.609263	-3.17719	0.00148709	0.0105347
chr1.155448015.155452221	chr1	155448016	155452221	+	gene body	ASH1L	exon (NM_018489, exon 3 of 28)	56.8876	-2.37089	0.571735	-4.14684	3.371e-05	0.000756534
chr1.155498040.155500051	chr1	155498041	155500051	+	gene body	ASH1L	L1PA13|LINE|L1	24.8671	-1.85503	0.730759	-2.5385	0.0111329	0.0417407
chr1.155527880.155530461	chr1	155527881	155530461	+	gene body	ASH1L	AluSp|SINE|Alu	31.2912	-1.84233	0.695089	-2.6505	0.00803729	0.0332571
chr1.155531460.155533520	chr1	155531461	155533520	+	5' UTR	ASH1L	5' UTR (NM_018489, exon 1 of 28)	75.766	-2.38261	0.59141	-4.02869	5.60893e-05	0.00108455
chr1.155650349.155651962	chr1	155650350	155651962	+	gene body	YY1AP1	intron (NM_001198901, intron 1 of 9)	27.4693	-2.02567	0.71415	-2.83648	0.00456138	0.022676
chr1.155654208.155657113	chr1	155654209	155657113	+	gene body	YY1AP1	Charlie4z|DNA|hAT-Charlie	36.1497	-1.9682	0.637993	-3.08499	0.00203557	0.0131454
chr1.155657378.155659358	chr1	155657379	155659358	+	promoter-TSS	YY1AP1	promoter-TSS (NM_001198903)	77.0435	-2.02827	0.603682	-3.35984	0.000779883	0.00676551
chr1.155659550.155661238	chr1	155659551	155661238	+	gene body	DAP3	L1MD3|LINE|L1	25.5818	-1.85202	0.719013	-2.57578	0.0100016	0.0387365
chr1.155802671.155806839	chr1	155802672	155806839	+	gene body	GON4L	SVA_D|Other|Other	51.6781	-1.45515	0.543126	-2.67921	0.00737953	0.0314243
chr1.155819620.155823293	chr1	155819621	155823293	+	gene body	GON4L	AluSx1|SINE|Alu	46.7732	-1.40129	0.569473	-2.46067	0.0138678	0.0486423
chr1.155880082.155882836	chr1	155880083	155882836	+	promoter-TSS	RIT1	promoter-TSS (NM_001256821)	40.0003	-2.38304	0.681646	-3.49601	0.000472278	0.00477246
chr1.155903674.155908225	chr1	155903675	155908225	+	Intergenic		L1MB7|LINE|L1	112.594	-2.20053	0.469878	-4.6832	2.82431e-06	0.00013365
chr1.155908417.155909265	chr1	155908418	155909265	+	Intergenic		AluJb|SINE|Alu	19.751	-2.89383	0.893812	-3.23762	0.0012053	0.00912964
chr1.155910800.155912809	chr1	155910801	155912809	+	gene body	RXFP4	exon (NM_181885, exon 1 of 1)	86.5036	-2.78087	0.522247	-5.32482	1.01056e-07	1.29226e-05
chr1.155912810.155914693	chr1	155912811	155914693	+	Intergenic		AluSx3|SINE|Alu	103.199	-2.86652	0.469995	-6.09904	1.06707e-09	5.16044e-07
chr1.155914707.155915841	chr1	155914708	155915841	+	Intergenic		Intergenic	63.4601	-1.72438	0.552887	-3.11886	0.00181553	0.012107
chr1.155918065.155919358	chr1	155918066	155919358	+	gene body	ARHGEF2	AluJr4|SINE|Alu	37.4626	-2.39819	0.637984	-3.75901	0.000170586	0.00233595
chr1.155919359.155922761	chr1	155919360	155922761	+	promoter-TSS	MIR6738	promoter-TSS (NR_106796)	131.835	-1.55009	0.424225	-3.65394	0.00025825	0.0031147
chr1.155927869.155929555	chr1	155927870	155929555	+	gene body	ARHGEF2	intron (NM_001350112, intron 11 of 21)	32.8755	-2.08314	0.65658	-3.17271	0.00151021	0.01064
chr1.155929556.155930977	chr1	155929557	155930977	+	gene body	ARHGEF2	AluJr4|SINE|Alu	43.3193	-1.6182	0.571436	-2.83181	0.00462848	0.0229128
chr1.155931419.155933086	chr1	155931420	155933086	+	gene body	ARHGEF2	intron (NM_001350112, intron 9 of 21)	56.8868	-1.59223	0.517195	-3.0786	0.00207979	0.0133218
chr1.155934988.155937866	chr1	155934989	155937866	+	gene body	ARHGEF2	intron (NM_001350112, intron 3 of 21)	59.3669	-1.33615	0.515192	-2.59349	0.00950062	0.037351
chr1.155938339.155942479	chr1	155938340	155942479	+	gene body	ARHGEF2	intron (NM_001350112, intron 1 of 21)	106.164	-1.82985	0.448585	-4.07915	4.52015e-05	0.000934667
chr1.155942480.155944186	chr1	155942481	155944186	+	gene body	ARHGEF2	AluSx1|SINE|Alu	40.9688	-1.85325	0.608829	-3.04395	0.00233491	0.0143728
chr1.155945235.155948731	chr1	155945236	155948731	+	gene body	ARHGEF2	intron (NM_001350112, intron 1 of 21)	98.1183	-1.58921	0.443616	-3.58239	0.000340471	0.00378629
chr1.155948947.155954014	chr1	155948948	155954014	+	Intergenic		Intergenic	135.394	-1.86648	0.42752	-4.36583	1.2664e-05	0.00038566
chr1.155954628.155955892	chr1	155954629	155955892	+	Intergenic		Intergenic	23.4998	-1.98116	0.77523	-2.55557	0.0106013	0.0403116
chr1.156020410.156025677	chr1	156020411	156025677	+	gene body	UBQLN4	CpG	133.313	-1.40254	0.415282	-3.37733	0.000731939	0.00647439
chr1.156084306.156085343	chr1	156084307	156085343	+	gene body	LMNA	exon (NM_001282626, exon 1 of 12)	52.7702	-1.4253	0.570103	-2.50007	0.0124169	0.0450401
chr1.156085344.156087995	chr1	156085345	156087995	+	gene body	LMNA	intron (NM_005572, intron 1 of 9)	72.6256	-1.8046	0.52507	-3.43688	0.000588456	0.0055662
chr1.156087996.156090142	chr1	156087997	156090142	+	gene body	LMNA	AluSc|SINE|Alu	62.7851	-2.20853	0.530683	-4.16167	3.15928e-05	0.000723324
chr1.156090353.156091601	chr1	156090354	156091601	+	gene body	LMNA	AluJb|SINE|Alu	23.2394	-3.4041	0.86898	-3.91736	8.95258e-05	0.0015001
chr1.156093612.156094439	chr1	156093613	156094439	+	gene body	LMNA	intron (NM_005572, intron 1 of 9)	18.2483	-2.68155	0.863978	-3.10373	0.001911	0.0125574
chr1.156094884.156097961	chr1	156094885	156097961	+	gene body	LMNA	intron (NM_001257374, intron 1 of 12)	64.9	-1.80653	0.528241	-3.41989	0.000626469	0.00581531
chr1.156098205.156099451	chr1	156098206	156099451	+	gene body	LMNA	intron (NM_001282624, intron 2 of 10)	26.0991	-2.38701	0.738718	-3.23129	0.00123234	0.00926541
chr1.156107981.156109205	chr1	156107982	156109205	+	TTS	LMNA	TTS (NM_001282625)	83.6367	-1.77574	0.482001	-3.6841	0.000229509	0.00287403
chr1.156109206.156114474	chr1	156109207	156114474	+	Intergenic		AluSg|SINE|Alu	359.465	-1.86767	0.426062	-4.38357	1.16748e-05	0.000366007
chr1.156114570.156119102	chr1	156114571	156119102	+	Intergenic		Intergenic	112.853	-2.13959	0.457083	-4.68096	2.85538e-06	0.000134652
chr1.156119103.156120538	chr1	156119104	156120538	+	promoter-TSS	SEMA4A	promoter-TSS (NM_001193301)	31.0516	-3.15687	0.759548	-4.15624	3.23521e-05	0.000734666
chr1.156120539.156121314	chr1	156120540	156121314	+	gene body	SEMA4A	intron (NM_001370569, intron 1 of 13)	16.9779	-2.56014	0.879687	-2.91028	0.00361101	0.01933
chr1.156210007.156213196	chr1	156210008	156213196	+	promoter-TSS	BGLAP	promoter-TSS (NM_199173)	123.176	-2.08162	0.435559	-4.77918	1.76009e-06	9.64284e-05
chr1.156213197.156216307	chr1	156213198	156216307	+	gene body	PAQR6	intron (NM_001272113, intron 3 of 4)	117.536	-1.71812	0.43296	-3.96832	7.23822e-05	0.00129297
chr1.156216308.156218478	chr1	156216309	156218478	+	5' UTR	PAQR6	5' UTR (NM_001272105, exon 2 of 9)	100.133	-1.75016	0.47924	-3.65194	0.000260268	0.00313171
chr1.156229678.156233278	chr1	156229679	156233278	+	gene body	SMG5	AluSq2|SINE|Alu	55.0989	-1.53759	0.574911	-2.67448	0.00748451	0.0317355
chr1.156236749.156238323	chr1	156236750	156238323	+	gene body	SMG5	intron (NM_015327, intron 9 of 21)	24.1182	-1.84578	0.728167	-2.53483	0.0112503	0.0420267
chr1.1562477.1569579	chr1	1562478	1569579	+	TTS	MIB2	TTS (NM_001170688)	83.0741	-1.20555	0.474067	-2.54299	0.0109909	0.0413433
chr1.156258477.156260673	chr1	156258478	156260673	+	gene body	SMG5	intron (NM_001323617, intron 1 of 22)	31.3578	-2.1462	0.728595	-2.94568	0.00322249	0.0178856
chr1.156260779.156263258	chr1	156260780	156263258	+	promoter-TSS	SMG5	promoter-TSS (NM_001323617)	63.9415	-1.5233	0.508078	-2.99816	0.00271616	0.0158977
chr1.156446246.156448863	chr1	156446247	156448863	+	gene body	MEF2D	intron (NM_001271629, intron 6 of 10)	54.3077	-2.14065	0.542325	-3.94718	7.90778e-05	0.00138022
chr1.156448864.156451452	chr1	156448865	156451452	+	gene body	MEF2D	intron (NM_001271629, intron 4 of 10)	47.3592	-1.50473	0.571121	-2.6347	0.00842125	0.034386
chr1.156456348.156458493	chr1	156456349	156458493	+	gene body	MEF2D	intron (NM_005920, intron 1 of 11)	48.0383	-1.86574	0.565797	-3.29754	0.00097535	0.00790298
chr1.156458656.156461502	chr1	156458657	156461502	+	gene body	MEF2D	intron (NM_005920, intron 1 of 11)	105.416	-2.19456	0.498523	-4.40212	1.07198e-05	0.000345934
chr1.156461503.156465119	chr1	156461504	156465119	+	gene body	MEF2D	intron (NM_005920, intron 1 of 11)	133.001	-2.20316	0.427181	-5.15743	2.50364e-07	2.48441e-05
chr1.156468442.156469246	chr1	156468443	156469246	+	gene body	MEF2D	intron (NM_005920, intron 1 of 11)	20.6705	-2.08677	0.772995	-2.6996	0.00694239	0.0301481
chr1.156470192.156471498	chr1	156470193	156471498	+	promoter-TSS	MEF2D	promoter-TSS (NM_005920)	21.0547	-2.09388	0.780421	-2.68301	0.00729618	0.0311873
chr1.156471499.156472938	chr1	156471500	156472938	+	Intergenic		MIR|SINE|MIR	12.8808	-2.43906	0.985692	-2.47446	0.0133436	0.0473454
chr1.156515998.156520967	chr1	156515999	156520967	+	gene body	IQGAP3	exon (NM_178229, exon 17 of 38)	75.6695	-2.09404	0.518525	-4.03845	5.38046e-05	0.00105098
chr1.156532749.156534482	chr1	156532750	156534482	+	gene body	IQGAP3	exon (NM_178229, exon 6 of 38)	25.0636	-2.25422	0.752712	-2.9948	0.00274622	0.0160107
chr1.156534483.156537574	chr1	156534484	156537574	+	gene body	IQGAP3	intron (NM_178229, intron 3 of 37)	36.7137	-1.70965	0.646184	-2.64576	0.00815075	0.0335877
chr1.156559483.156562659	chr1	156559484	156562659	+	promoter-TSS	APOA1BP	promoter-TSS (NM_144772)	86.7069	-1.80713	0.520331	-3.47304	0.000514604	0.00507998
chr1.156566006.156568958	chr1	156566007	156568958	+	gene body	GPATCH4	MIR3|SINE|MIR	102.386	-1.88133	0.448642	-4.19338	2.74827e-05	0.000654451
chr1.156570062.156571935	chr1	156570063	156571935	+	gene body	GPATCH4	intron (NM_182679, intron 1 of 7)	33.949	-1.8289	0.642853	-2.84497	0.00444152	0.0222734
chr1.156618991.156620974	chr1	156618992	156620974	+	gene body	BCAN	intron (NM_198427, intron 6 of 7)	24.2613	-2.2781	0.747985	-3.04565	0.00232174	0.0143165
chr1.156621168.156622324	chr1	156621169	156622324	+	gene body	BCAN	intron (NM_198427, intron 7 of 7)	19.1104	-3.02185	0.902755	-3.34736	0.000815851	0.00698357
chr1.156696067.156699131	chr1	156696068	156699131	+	promoter-TSS	RRNAD1	promoter-TSS (NM_015997)	127.066	-1.41983	0.447768	-3.17091	0.00151964	0.0106896
chr1.156717851.156720468	chr1	156717852	156720468	+	gene body	HDGF	intron (NM_001319186, intron 1 of 5)	126.808	-1.78205	0.446759	-3.98883	6.64003e-05	0.00122259
chr1.156720469.156721863	chr1	156720470	156721863	+	promoter-TSS	HDGF	promoter-TSS (NM_001319188)	36.3326	-1.85627	0.665131	-2.79084	0.00525716	0.0249759
chr1.156721907.156723105	chr1	156721908	156723105	+	promoter-TSS	HDGF	promoter-TSS (NR_135008)	19.8807	-2.81396	0.898252	-3.1327	0.00173205	0.0117369
chr1.15745983.15749011	chr1	15745984	15749011	+	gene body	EFHD2	intron (NM_024329, intron 1 of 3)	56.8018	-1.68344	0.532566	-3.161	0.00157229	0.0109536
chr1.15749012.15751726	chr1	15749013	15751726	+	gene body	EFHD2	intron (NM_024329, intron 1 of 3)	52.3577	-1.92819	0.591918	-3.25753	0.00112387	0.00870555
chr1.15758525.15760364	chr1	15758526	15760364	+	Intergenic		L2b|LINE|L2	77.0529	-2.10328	0.501415	-4.19469	2.73241e-05	0.000651833
chr1.158574591.158576012	chr1	158574592	158576012	+	promoter-TSS	OR10Z1	promoter-TSS (NM_001004478)	21.374	-3.33597	1.06362	-3.13642	0.00171025	0.0116209
chr1.158576013.158577660	chr1	158576014	158577660	+	gene body	OR10Z1	exon (NM_001004478, exon 1 of 1)	50.268	-3.54091	0.652951	-5.42293	5.8629e-08	8.79539e-06
chr1.158577661.158578910	chr1	158577662	158578910	+	Intergenic		MIRb|SINE|MIR	20.818	-2.74421	0.869363	-3.15658	0.00159633	0.0110767
chr1.158580700.158581805	chr1	158580701	158581805	+	gene body	SPTA1	intron (NM_003126, intron 51 of 51)	37.848	-1.87038	0.655921	-2.85153	0.00435099	0.0219672
chr1.158581806.158582556	chr1	158581807	158582556	+	gene body	SPTA1	L2c|LINE|L2	27.0524	-3.24035	0.825742	-3.92417	8.70307e-05	0.00147312
chr1.158588791.158590730	chr1	158588792	158590730	+	gene body	SPTA1	intron (NM_003126, intron 44 of 51)	47.0878	-2.36795	0.649062	-3.64827	0.00026401	0.00316312
chr1.158612721.158614130	chr1	158612722	158614130	+	gene body	SPTA1	L3|LINE|CR1	23.9691	-2.1306	0.815602	-2.61231	0.0089934	0.0359511
chr1.158622156.158623939	chr1	158622157	158623939	+	gene body	SPTA1	intron (NM_003126, intron 22 of 51)	23.8864	-2.32603	0.793264	-2.93223	0.0033654	0.018394
chr1.158625473.158627973	chr1	158625474	158627973	+	gene body	SPTA1	intron (NM_003126, intron 19 of 51)	35.7171	-2.27574	0.710832	-3.20152	0.00136704	0.00993616
chr1.158639010.158639786	chr1	158639011	158639786	+	gene body	SPTA1	intron (NM_003126, intron 13 of 51)	16.0034	-2.2987	0.918092	-2.50377	0.0122877	0.0447162
chr1.158643873.158645054	chr1	158643874	158645054	+	gene body	SPTA1	exon (NM_003126, exon 9 of 52)	16.1703	-2.73691	0.936586	-2.92221	0.00347552	0.0188332
chr1.158646482.158647835	chr1	158646483	158647835	+	gene body	SPTA1	intron (NM_003126, intron 7 of 51)	46.9438	-2.36761	0.593816	-3.98711	6.6884e-05	0.00122712
chr1.158647836.158650351	chr1	158647837	158650351	+	gene body	SPTA1	intron (NM_003126, intron 5 of 51)	74.5493	-2.14628	0.549765	-3.904	9.46173e-05	0.00156085
chr1.158650352.158651353	chr1	158650353	158651353	+	gene body	SPTA1	intron (NM_003126, intron 4 of 51)	34.3248	-2.23896	0.718134	-3.11775	0.00182237	0.0121404
chr1.158652756.158654457	chr1	158652757	158654457	+	gene body	SPTA1	intron (NM_003126, intron 2 of 51)	15.7391	-2.46995	0.975493	-2.532	0.0113412	0.0422277
chr1.159877949.159879053	chr1	159877950	159879053	+	Intergenic		Intergenic	16.0092	-3.02399	0.950203	-3.18247	0.00146025	0.010405
chr1.159879986.159882519	chr1	159879987	159882519	+	Intergenic		MIRc|SINE|MIR	49.4874	-2.48034	0.572911	-4.32937	1.49539e-05	0.000432791
chr1.159893558.159897227	chr1	159893559	159897227	+	promoter-TSS	TAGLN2	promoter-TSS (NM_003564)	149.446	-2.35537	0.435532	-5.40803	6.3723e-08	9.30967e-06
chr1.15991120.15991856	chr1	15991121	15991856	+	3' UTR	DDI2	3' UTR (NM_032341, exon 10 of 10)	19.6657	-3.05589	0.881609	-3.46627	0.00052774	0.00516857
chr1.15991857.15993110	chr1	15991858	15993110	+	3' UTR	DDI2	3' UTR (NM_032341, exon 10 of 10)	21.816	-2.34171	0.8039	-2.91294	0.00358041	0.0192288
chr1.15993234.15994069	chr1	15993235	15994069	+	3' UTR	DDI2	3' UTR (NM_032341, exon 10 of 10)	23.9079	-1.92127	0.731697	-2.62578	0.00864514	0.0350097
chr1.159940801.159943525	chr1	159940802	159943525	+	gene body	LINC01133	intron (NR_038849, intron 1 of 2)	57.7062	-2.13166	0.595175	-3.58156	0.00034155	0.00379262
chr1.159943526.159945623	chr1	159943527	159945623	+	gene body	LINC01133	intron (NR_038849, intron 1 of 2)	38.516	-1.93097	0.665392	-2.902	0.00370789	0.0196712
chr1.16008060.16012002	chr1	16008061	16012002	+	promoter-TSS	PLEKHM2	promoter-TSS (NM_015164)	39.8538	-1.7426	0.617067	-2.82401	0.00474275	0.0233184
chr1.160177502.160179366	chr1	160177503	160179366	+	gene body	PEA15	exon (NM_001297576, exon 3 of 6)	43.3484	-2.46781	0.662376	-3.7257	0.000194776	0.00255667
chr1.160179367.160181390	chr1	160179368	160181390	+	gene body	PEA15	intron (NM_001297576, intron 3 of 5)	46.4361	-2.11314	0.598964	-3.52799	0.000418722	0.00438121
chr1.160240311.160244758	chr1	160240312	160244758	+	Intergenic		ERVL-E-int|LTR|ERVL	45.4281	-2.07152	0.59654	-3.47256	0.000515523	0.00508586
chr1.160268401.160269536	chr1	160268402	160269536	+	gene body	COPA	exon (NM_004371, exon 18 of 33)	14.2181	-4.03739	1.15579	-3.49318	0.000477305	0.00480873
chr1.160312227.160314805	chr1	160312228	160314805	+	promoter-TSS	COPA	promoter-TSS (NM_004371)	53.2322	-2.17048	0.611182	-3.55129	0.000383352	0.00410868
chr1.160314806.160316903	chr1	160314807	160316903	+	gene body	NCSTN	intron (NM_001290186, intron 2 of 13)	29.6832	-1.70238	0.668273	-2.54743	0.010852	0.0409587
chr1.16048415.16049259	chr1	16048416	16049259	+	gene body	PLEKHM2	AluSx|SINE|Alu	24.4376	-2.60191	0.794353	-3.2755	0.00105474	0.0083387
chr1.16049260.16053229	chr1	16049261	16053229	+	gene body	PLEKHM2	intron (NM_015164, intron 7 of 19)	120.423	-2.11508	0.436888	-4.84124	1.29032e-06	7.76022e-05
chr1.16053230.16055368	chr1	16053231	16055368	+	gene body	PLEKHM2	exon (NM_015164, exon 9 of 20)	64.8382	-2.12053	0.52945	-4.00515	6.19768e-05	0.00116639
chr1.16055395.16058150	chr1	16055396	16058150	+	gene body	PLEKHM2	AluSx1|SINE|Alu	66.9066	-1.80348	0.515887	-3.49589	0.000472492	0.00477246
chr1.16058151.16059768	chr1	16058152	16059768	+	gene body	PLEKHM2	exon (NM_015164, exon 18 of 20)	40.9961	-1.4356	0.584406	-2.45652	0.0140292	0.0489729
chr1.16062847.16064294	chr1	16062848	16064294	+	gene body	SLC25A34	intron (NM_207348, intron 1 of 4)	33.4938	-1.80042	0.631622	-2.85048	0.00436538	0.02202
chr1.160968688.160971010	chr1	160968689	160971010	+	gene body	F11R	intron (NM_001348091, intron 4 of 8)	31.2715	-1.64987	0.641092	-2.57352	0.0100669	0.0389197
chr1.161067305.161069718	chr1	161067306	161069718	+	gene body	KLHDC9	exon (NM_001007255, exon 1 of 4)	33.7942	-1.66528	0.642972	-2.58998	0.00959821	0.0376198
chr1.161072326.161074390	chr1	161072327	161074390	+	gene body	PFDN2	AluSc|SINE|Alu	34.0723	-2.15376	0.645844	-3.3348	0.000853611	0.00719616
chr1.161080257.161083855	chr1	161080258	161083855	+	gene body	PFDN2	MIRb|SINE|MIR	42.1865	-1.77929	0.584824	-3.04243	0.00234676	0.014423
chr1.161084772.161089567	chr1	161084773	161089567	+	promoter-TSS	NIT1	promoter-TSS (NM_001185092)	224.107	-1.73695	0.452095	-3.842	0.000122035	0.0018502
chr1.161089568.161090926	chr1	161089569	161090926	+	TTS	DEDD	TTS (NM_032998)	63.0008	-1.8005	0.522377	-3.44674	0.000567387	0.00543774
chr1.161101487.161102973	chr1	161101488	161102973	+	promoter-TSS	DEDD	promoter-TSS (NM_001039712)	30.276	-1.91365	0.660076	-2.89914	0.00374186	0.0197857
chr1.161102974.161105107	chr1	161102975	161105107	+	promoter-TSS		promoter-TSS (NR_156734)	51.224	-2.27741	0.564637	-4.03341	5.49726e-05	0.00106758
chr1.161105108.161106024	chr1	161105109	161106024	+	non-coding		non-coding (NR_156734, exon 1 of 1)	19.1118	-2.30614	0.84044	-2.74396	0.00607023	0.0275859
chr1.161128512.161131271	chr1	161128513	161131271	+	gene body	USP21	intron (NM_001319847, intron 1 of 12)	113.521	-1.77446	0.435437	-4.07512	4.59904e-05	0.000945696
chr1.161131272.161133138	chr1	161131273	161133138	+	gene body	USP21	intron (NM_012475, intron 4 of 12)	68.5219	-2.5183	0.604747	-4.16422	3.12423e-05	0.00071822
chr1.161135966.161138394	chr1	161135967	161138394	+	gene body	PPOX	exon (NM_000309, exon 4 of 13)	78.164	-1.62293	0.580943	-2.79361	0.00521233	0.0248438
chr1.161138862.161141248	chr1	161138863	161141248	+	gene body	PPOX	AluSg|SINE|Alu	98.6852	-1.4833	0.520483	-2.84985	0.00437393	0.0220532
chr1.161142915.161145880	chr1	161142916	161145880	+	gene body	B4GALT3	intron (NM_001199874, intron 4 of 7)	117.409	-1.56078	0.509491	-3.06341	0.00218827	0.0137875
chr1.161146176.161148104	chr1	161146177	161148104	+	gene body	B4GALT3	CpG	75.68	-1.52296	0.571906	-2.66295	0.00774582	0.0324394
chr1.161148364.161152087	chr1	161148365	161152087	+	Intergenic		L2|LINE|L2	117.878	-2.1965	0.492679	-4.45828	8.2619e-06	0.000287806
chr1.161200495.161202472	chr1	161200496	161202472	+	TTS	TOMM40L	TTS (NM_001286373)	32.3071	-1.92995	0.657911	-2.93346	0.00335212	0.0183531
chr1.161438495.161443490	chr1	161438496	161443490	+	Intergenic		CpG	24.7767	-2.04194	0.761081	-2.68295	0.00729763	0.0311896
chr1.161443491.161444221	chr1	161443492	161444221	+	Intergenic		HERV9-int|LTR|ERV1	13.1966	-2.71104	1.02978	-2.63263	0.00847259	0.0345299
chr1.16162465.16164179	chr1	16162466	16164179	+	non-coding	RP11-169K16.9	non-coding (NR_024279, exon 2 of 2)	26.2086	-1.91881	0.711281	-2.69768	0.00698243	0.0302569
chr1.161696292.161697642	chr1	161696293	161697642	+	gene body	FCRLB	CpG-1867	27.7499	-1.64542	0.671855	-2.44907	0.0143225	0.0497002
chr1.16173220.16175424	chr1	16173221	16175424	+	5' UTR	SPEN	5' UTR (NM_015001, exon 1 of 15)	51.1441	-1.90061	0.555471	-3.42161	0.000622522	0.00578908
chr1.161799383.161801190	chr1	161799384	161801190	+	gene body	ATF6	L1PA5|LINE|L1	25.9259	-2.69886	0.762534	-3.53933	0.000401144	0.00424825
chr1.161937686.161939775	chr1	161937687	161939775	+	Intergenic		AluSx|SINE|Alu	30.2249	-2.08657	0.680241	-3.06739	0.00215935	0.0136748
chr1.162529750.162532616	chr1	162529751	162532616	+	promoter-TSS	UAP1	promoter-TSS (NM_001324113)	30.8463	-1.98048	0.657427	-3.01247	0.00259133	0.0154201
chr1.16253001.16255438	chr1	16253002	16255438	+	gene body	SPEN	MER33|DNA|hAT-Charlie	52.906	-1.87208	0.561682	-3.33299	0.000859171	0.00722758
chr1.16259962.16261609	chr1	16259963	16261609	+	gene body	SPEN	exon (NM_015001, exon 11 of 15)	64.1621	-1.51517	0.501312	-3.0224	0.00250778	0.0150795
chr1.16261610.16264059	chr1	16261611	16264059	+	gene body	SPEN	intron (NM_015001, intron 11 of 14)	121.693	-1.56938	0.458441	-3.4233	0.000618656	0.00576673
chr1.16264060.16264982	chr1	16264061	16264982	+	gene body	SPEN	intron (NM_015001, intron 13 of 14)	33.0073	-1.91485	0.656244	-2.91789	0.00352408	0.0190211
chr1.16267461.16269751	chr1	16267462	16269751	+	gene body	ZBTB17	exon (NM_001287604, exon 16 of 16)	160.066	-1.95862	0.412099	-4.7528	2.00623e-06	0.000106099
chr1.16269752.16273588	chr1	16269753	16273588	+	gene body	ZBTB17	exon (NM_001287604, exon 7 of 16)	284.87	-2.2272	0.400062	-5.56713	2.58975e-08	4.95059e-06
chr1.16273589.16275907	chr1	16273590	16275907	+	gene body	ZBTB17	intron (NM_001242884, intron 2 of 14)	81.2545	-2.07306	0.500906	-4.13862	3.49395e-05	0.000777018
chr1.16275908.16278062	chr1	16275909	16278062	+	gene body	ZBTB17	intron (NM_001287603, intron 2 of 15)	91.301	-1.86377	0.518941	-3.59148	0.000328806	0.0036964
chr1.16297841.16304092	chr1	16297842	16304092	+	gene body	ZBTB17	AluJo|SINE|Alu	127.995	-1.4642	0.476957	-3.06989	0.0021414	0.0135893
chr1.1648931.1652274	chr1	1648932	1652274	+	gene body	CDK11A	intron (NM_001313896, intron 4 of 19)	74.1672	-1.58161	0.614606	-2.57338	0.0100712	0.0389319
chr1.1654001.1656927	chr1	1654002	1656927	+	TTS	SLC35E2	TTS (NM_001199787)	13.8237	-3.58159	1.14232	-3.13536	0.00171645	0.0116547
chr1.16568675.16570147	chr1	16568676	16570147	+	Intergenic		Intergenic	26.4509	-2.01323	0.707803	-2.84434	0.00445038	0.0222994
chr1.16570148.16572292	chr1	16570149	16572292	+	Intergenic		MIRb|SINE|MIR	65.9985	-2.17357	0.512717	-4.23932	2.24199e-05	0.000569266
chr1.16572293.16573605	chr1	16572294	16573605	+	TTS	FBXO42	TTS (NM_018994)	29.8335	-2.21743	0.692201	-3.20345	0.00135791	0.00990198
chr1.165796566.165798583	chr1	165796567	165798583	+	gene body	UCK2	CpG	32.1343	-2.29376	0.67214	-3.41262	0.000643413	0.0059299
chr1.16580873.16583209	chr1	16580874	16583209	+	gene body	FBXO42	AluSx|SINE|Alu	24.3923	-1.82102	0.726578	-2.5063	0.0122002	0.044514
chr1.16693599.16695285	chr1	16693600	16695285	+	gene body	SZRD1	intron (NR_073500, intron 1 of 1)	26.0567	-2.11411	0.774166	-2.73082	0.00631771	0.028319
chr1.16703481.16710027	chr1	16703482	16710027	+	gene body		AluJb|SINE|Alu	70.8435	-1.40399	0.518302	-2.70883	0.00675217	0.0295863
chr1.167190125.167192228	chr1	167190126	167192228	+	gene body	POU2F1	CpG	36.5056	-1.74425	0.686183	-2.54195	0.0110235	0.041445
chr1.16719538.16722548	chr1	16719539	16722548	+	gene body	SZRD1	intron (NR_073503, intron 2 of 2)	136.286	-1.43368	0.4132	-3.46969	0.000521056	0.00512481
chr1.16722549.16726149	chr1	16722550	16726149	+	TTS	SPATA21	TTS (NM_001353349)	201.753	-1.20577	0.392357	-3.07315	0.00211812	0.013485
chr1.16727768.16729699	chr1	16727769	16729699	+	gene body	SPATA21	LTR16E2|LTR|ERVL	34.094	-2.03666	0.641729	-3.17371	0.00150502	0.0106258
chr1.16729741.16731328	chr1	16729742	16731328	+	gene body	SPATA21	intron (NM_198546, intron 8 of 12)	34.1271	-1.76197	0.661568	-2.66332	0.00773728	0.0324077
chr1.16731329.16734709	chr1	16731330	16734709	+	gene body	SPATA21	AluJr|SINE|Alu	66.1938	-2.19107	0.546472	-4.00948	6.08526e-05	0.0011511
chr1.167512839.167514140	chr1	167512840	167514140	+	gene body	CREG1	intron (NM_003851, intron 3 of 3)	25.8389	-1.91449	0.70227	-2.72615	0.00640787	0.0285673
chr1.167515354.167517595	chr1	167515355	167517595	+	gene body	CREG1	intron (NM_003851, intron 2 of 3)	22.8898	-1.98377	0.764377	-2.59528	0.00945128	0.0372114
chr1.167607672.167610262	chr1	167607673	167610262	+	gene body	RCSD1	AluSx1|SINE|Alu	31.1609	-1.60731	0.654245	-2.45674	0.0140204	0.0489574
chr1.167612051.167614556	chr1	167612052	167614556	+	TTS	RCSD1	TTS (NR_136519)	30.2364	-1.67546	0.671934	-2.49348	0.0126497	0.0456326
chr1.16779438.16785215	chr1	16779439	16785215	+	gene body	NECAP2	exon (NM_001145278, exon 7 of 8)	94.9938	-1.66161	0.453675	-3.66256	0.000249707	0.00304397
chr1.16789061.16792204	chr1	16789062	16792204	+	gene body	LINC01772	MIR|SINE|MIR	57.0612	-2.37825	0.561862	-4.23279	2.30806e-05	0.000581856
chr1.167904983.167906390	chr1	167904984	167906390	+	promoter-TSS	DCAF6	promoter-TSS (NM_001198956)	30.2457	-1.70411	0.672795	-2.53289	0.0113127	0.0421658
chr1.16794308.16795618	chr1	16794309	16795618	+	TTS	LINC01772	TTS (NR_147210)	17.3231	-2.50669	0.87072	-2.87887	0.00399101	0.020686
chr1.167998095.167999846	chr1	167998096	167999846	+	gene body	DCAF6	AluY|SINE|Alu	19.6263	-2.63484	0.851064	-3.09594	0.00196191	0.012804
chr1.16801645.16804487	chr1	16801646	16804487	+	gene body	CROCCP3	intron (NR_023386, intron 12 of 14)	37.0154	-1.90326	0.678993	-2.80305	0.0050621	0.0243756
chr1.168045168.168048205	chr1	168045169	168048205	+	Intergenic		MamRep1527|LTR|LTR	69.3099	-3.51266	0.580966	-6.04624	1.48269e-09	6.67288e-07
chr1.168048846.168050065	chr1	168048847	168050065	+	3' UTR	GPR161	3' UTR (NM_001349633, exon 6 of 6)	15.4434	-2.62914	0.970606	-2.70876	0.00675361	0.0295886
chr1.1683612.1687878	chr1	1683613	1687878	+	gene body	NADK	exon (NM_001198995, exon 7 of 10)	110.631	-1.449	0.452509	-3.20214	0.00136411	0.00992777
chr1.16943543.16944601	chr1	16943544	16944601	+	TTS	CROCCP2	TTS (NR_026752)	43.7741	-1.69231	0.658183	-2.57118	0.0101352	0.039094
chr1.16944602.16948361	chr1	16944603	16948361	+	non-coding	CROCCP2	non-coding (NR_026752, exon 6 of 7)	268.104	-1.52308	0.471621	-3.22945	0.00124027	0.00930837
chr1.169454468.169455764	chr1	169454469	169455764	+	promoter-TSS	SLC19A2	promoter-TSS (NM_006996)	19.6308	-2.55364	0.862041	-2.96232	0.00305331	0.0172304
chr1.169824926.169826747	chr1	169824927	169826747	+	gene body	SCYL3	intron (NM_181093, intron 11 of 13)	16.9485	-2.64514	0.9098	-2.90739	0.00364464	0.0194495
chr1.170042602.170044181	chr1	170042603	170044181	+	gene body	KIFAP3	intron (NM_014970, intron 1 of 19)	21.6376	-2.25675	0.811281	-2.78171	0.00540731	0.0254512
chr1.1709349.1711706	chr1	1709350	1711706	+	promoter-TSS	NADK	promoter-TSS (NM_023018)	60.6731	-2.32039	0.577485	-4.01809	5.86709e-05	0.0011209
chr1.1711759.1717553	chr1	1711760	1717553	+	Intergenic		Intergenic	221.89	-1.55321	0.389268	-3.99007	6.60544e-05	0.00122024
chr1.171529599.171532447	chr1	171529600	171532447	+	gene body	PRRC2C	L2a|LINE|L2	34.5906	-2.03884	0.668512	-3.04982	0.00228977	0.0141992
chr1.171548766.171551465	chr1	171548767	171551465	+	gene body	PRRC2C	intron (NM_015172, intron 28 of 33)	15.0102	-2.61994	0.931751	-2.81185	0.00492577	0.0239357
chr1.171563193.171564526	chr1	171563194	171564526	+	Intergenic		Intergenic	21.654	-2.09702	0.826666	-2.53672	0.0111896	0.0418511
chr1.171765986.171768074	chr1	171765987	171768074	+	TTS	METTL13	TTS (NM_015935)	24.7575	-2.08615	0.738901	-2.82332	0.00475289	0.0233511
chr1.17221472.17223424	chr1	17221473	17223424	+	promoter-TSS	RNVU1-18	promoter-TSS (NR_004400).4	28.5035	-1.7288	0.706563	-2.44677	0.0144143	0.0498734
chr1.17223425.17225002	chr1	17223426	17225002	+	Intergenic		Intergenic	24.1757	-2.452	0.75291	-3.25669	0.00112719	0.00872035
chr1.172412813.172413802	chr1	172412814	172413802	+	promoter-TSS	PIGC	promoter-TSS (NM_153747)	17.4963	-2.22987	0.870198	-2.56249	0.0103925	0.0397507
chr1.172499821.172501871	chr1	172499822	172501871	+	promoter-TSS	SUCO	promoter-TSS (NM_016227)	28.7562	-3.20103	0.797047	-4.01611	5.91676e-05	0.00112878
chr1.172501872.172503402	chr1	172501873	172503402	+	gene body	SUCO	exon (NM_016227, exon 2 of 23)	31.4022	-2.23507	0.692074	-3.22952	0.00123998	0.0093072
chr1.172532209.172533712	chr1	172532210	172533712	+	gene body	SUCO	MSTA-int|LTR|ERVL-MaLR	25.5009	-1.92862	0.747691	-2.57943	0.00989623	0.0384441
chr1.17316188.17321749	chr1	17316189	17321749	+	gene body	ATP13A2	intron (NM_001141973, intron 17 of 28)	101.267	-1.40435	0.482463	-2.9108	0.00360506	0.0193105
chr1.173758833.173760365	chr1	173758834	173760365	+	Intergenic		Charlie1a|DNA|hAT-Charlie	16.3639	-2.86514	0.929005	-3.08409	0.00204174	0.0131789
chr1.173767329.173768861	chr1	173767330	173768861	+	TTS	CENPL	TTS (NM_001127181)	16.1676	-2.32467	0.879627	-2.64279	0.0082227	0.0338084
chr1.173784613.173786748	chr1	173784614	173786748	+	gene body	CENPL	L1PA6|LINE|L1	20.458	-2.66409	0.883393	-3.01574	0.00256351	0.0153062
chr1.173830064.173832859	chr1	173830065	173832859	+	promoter-TSS	GAS5-AS1	promoter-TSS (NR_037605)	80.7636	-2.19499	0.487475	-4.50277	6.70728e-06	0.000248084
chr1.173835376.173836676	chr1	173835377	173836676	+	promoter-TSS	GAS5	promoter-TSS (NR_002750)	27.2756	-1.97015	0.70703	-2.78651	0.0053279	0.0251979
chr1.173836677.173838183	chr1	173836678	173838183	+	promoter-TSS	GAS5	promoter-TSS (NR_152530)	23.6045	-1.97744	0.745098	-2.65393	0.00795592	0.0330404
chr1.173899344.173900763	chr1	173899345	173900763	+	TTS	RC3H1	TTS (NM_001300852)	17.7753	-2.21976	0.84457	-2.62827	0.00858191	0.0348442
chr1.173989053.173992274	chr1	173989054	173992274	+	Intergenic		Intergenic	33.0418	-2.17588	0.711594	-3.05776	0.00223002	0.0139406
chr1.174127857.174130186	chr1	174127858	174130186	+	promoter-TSS	RABGAP1L-DT	promoter-TSS (NR_121197)	42.9426	-1.84342	0.628349	-2.93376	0.00334886	0.0183486
chr1.174584377.174586319	chr1	174584378	174586319	+	gene body	RABGAP1L	L1PA3|LINE|L1	16.4833	-2.54297	0.933905	-2.72294	0.00647036	0.028763
chr1.174958792.174960315	chr1	174958793	174960315	+	non-coding	RABGAP1L	non-coding (NR_158982, exon 27 of 27)	17.1424	-3.23726	0.994619	-3.25478	0.00113481	0.00875395
chr1.174967629.174969670	chr1	174967630	174969670	+	promoter-TSS	CACYBP	promoter-TSS (NM_001007214)	37.6844	-3.13648	0.687808	-4.56011	5.11268e-06	0.000202628
chr1.174991405.174993797	chr1	174991406	174993797	+	promoter-TSS	MRPS14	promoter-TSS (NR_037606)	26.3653	-2.15099	0.744189	-2.89038	0.00384783	0.0201879
chr1.17729795.17730582	chr1	17729796	17730582	+	Intergenic		AluSz|SINE|Alu	18.2874	-2.71061	0.887156	-3.0554	0.00224763	0.0140141
chr1.17734230.17740817	chr1	17734231	17740817	+	gene body	RCC2	intron (NM_018715, intron 11 of 12)	349.16	-1.48415	0.376656	-3.94033	8.13686e-05	0.00140774
chr1.17740818.17744484	chr1	17740819	17744484	+	gene body	RCC2	intron (NM_018715, intron 8 of 12)	126.053	-2.15706	0.467298	-4.61603	3.91149e-06	0.000167495
chr1.17751755.17754949	chr1	17751756	17754949	+	gene body	RCC2	AluSz|SINE|Alu	71.0046	-1.64755	0.512193	-3.21667	0.00129689	0.00958474
chr1.17754950.17756008	chr1	17754951	17756008	+	gene body	RCC2	MIRb|SINE|MIR	21.8797	-2.45418	0.848889	-2.89105	0.00383956	0.0201529
chr1.17756510.17760633	chr1	17756511	17760633	+	gene body	RCC2	AluSq2|SINE|Alu	86.1658	-2.84563	0.525999	-5.40995	6.30414e-08	9.25039e-06
chr1.17760634.17762518	chr1	17760635	17762518	+	gene body	RCC2	AluSg|SINE|Alu	44.0909	-2.6526	0.61664	-4.30171	1.69489e-05	0.000470529
chr1.17762519.17763197	chr1	17762520	17763197	+	gene body	RCC2	AluSz6|SINE|Alu	15.3139	-2.94804	0.988747	-2.9816	0.0028675	0.0165069
chr1.17763198.17763618	chr1	17763199	17763618	+	gene body	RCC2	intron (NM_018715, intron 2 of 12)	25.4278	-3.57123	0.838433	-4.25941	2.04965e-05	0.000534808
chr1.17763619.17766513	chr1	17763620	17766513	+	promoter-TSS	RCC2	promoter-TSS (NM_001136204)	106.101	-2.28373	0.50863	-4.48996	7.12363e-06	0.000259055
chr1.17766514.17766819	chr1	17766515	17766819	+	promoter-TSS	RCC2	promoter-TSS (NM_018715)	13.5982	-2.8882	1.04825	-2.75526	0.00586452	0.0268998
chr1.179050268.179052962	chr1	179050269	179052962	+	gene body	TOR3A	CpG	43.8231	-2.3228	0.607009	-3.82663	0.00012991	0.00193245
chr1.179052963.179055020	chr1	179052964	179055020	+	gene body	TOR3A	intron (NM_022371, intron 2 of 5)	26.8934	-1.69933	0.679917	-2.49931	0.0124434	0.0450904
chr1.179064585.179066120	chr1	179064586	179066120	+	TTS	TOR3A	TTS (NM_022371)	49.2953	-1.44153	0.58803	-2.45145	0.0142282	0.0494538
chr1.179850941.179853382	chr1	179850942	179853382	+	gene body	TOR1AIP1	CpG	76.6514	-2.21639	0.53862	-4.11495	3.87261e-05	0.00083609
chr1.179922947.179924846	chr1	179922948	179924846	+	promoter-TSS	CEP350	promoter-TSS (NM_014810)	25.8583	-1.96619	0.73723	-2.667	0.00765326	0.0321953
chr1.180235663.180236882	chr1	180235664	180236882	+	gene body	LHX4	intron (NM_033343, intron 3 of 5)	22.6131	-1.88264	0.748023	-2.51682	0.0118419	0.0435955
chr1.1807869.1810747	chr1	1807870	1810747	+	gene body	GNB1	intron (NM_001282538, intron 1 of 9)	45.9776	-1.76715	0.573256	-3.08265	0.00205164	0.013216
chr1.180865208.180868157	chr1	180865209	180868157	+	Intergenic		Intergenic	43.3305	-1.39771	0.56082	-2.49226	0.0126934	0.0457434
chr1.180868158.180869354	chr1	180868159	180869354	+	Intergenic		Intergenic	20.6655	-2.07919	0.779854	-2.66613	0.00767307	0.0322459
chr1.180869355.180872526	chr1	180869356	180872526	+	Intergenic		Intergenic	43.5628	-2.74797	0.616264	-4.45908	8.23104e-06	0.000287627
chr1.180902808.180911691	chr1	180902809	180911691	+	gene body	KIAA1614	intron (NM_020950, intron 5 of 8)	93.0602	-1.23702	0.48308	-2.56069	0.0104465	0.0399019
chr1.181016527.181021312	chr1	181016528	181021312	+	gene body	MR1	intron (NM_001194999, intron 3 of 6)	78.9922	-1.61488	0.493394	-3.273	0.00106413	0.0083833
chr1.181057524.181059661	chr1	181057525	181059661	+	gene body	IER5	exon (NM_016545, exon 1 of 1)	91.0455	-1.23444	0.468212	-2.6365	0.0083766	0.0342574
chr1.181065818.181070011	chr1	181065819	181070011	+	Intergenic		AluJr|SINE|Alu	42.663	-1.63413	0.587291	-2.7825	0.00539426	0.0254023
chr1.1810748.1812073	chr1	1810749	1812073	+	gene body	GNB1	AluJr4|SINE|Alu	19.6229	-2.09	0.795822	-2.62622	0.00863397	0.0349813
chr1.1820952.1824123	chr1	1820953	1824123	+	promoter-TSS	GNB1	promoter-TSS (NM_002074)	92.6083	-1.4273	0.525221	-2.71752	0.00657741	0.0290597
chr1.182358674.182359031	chr1	182358675	182359031	+	gene body	GLUL	intron (NM_001033044, intron 1 of 6)	18.1681	-3.1318	0.937155	-3.34181	0.000832326	0.00706955
chr1.182359041.182361893	chr1	182359042	182361893	+	promoter-TSS	GLUL	promoter-TSS (NM_001033056)	207.031	-2.29898	0.397002	-5.79087	7.00236e-09	1.99815e-06
chr1.182362009.182363893	chr1	182362010	182363893	+	Intergenic		Intergenic	86.8016	-3.08951	0.546012	-5.65833	1.52856e-08	3.51034e-06
chr1.182762347.182763039	chr1	182762348	182763039	+	gene body	NPL	intron (NM_030769, intron 2 of 12)	14.2512	-2.35802	0.939573	-2.50967	0.0120843	0.0442309
chr1.182765826.182768816	chr1	182765827	182768816	+	gene body	NPL	intron (NM_030769, intron 3 of 12)	32.6126	-1.67733	0.654977	-2.5609	0.0104402	0.0398869
chr1.182785372.182787370	chr1	182785373	182787370	+	gene body	NPL	intron (NM_030769, intron 8 of 12)	20.5578	-2.21201	0.8273	-2.67378	0.00750027	0.0317782
chr1.182809827.182811609	chr1	182809828	182811609	+	gene body	DHX9	intron (NR_033302, intron 1 of 28)	23.7129	-2.2608	0.739865	-3.05569	0.00224547	0.0140032
chr1.182835977.182839870	chr1	182835978	182839870	+	gene body	DHX9	intron (NR_033302, intron 15 of 28)	39.9504	-2.02163	0.618573	-3.26821	0.00108231	0.00847771
chr1.182841631.182842368	chr1	182841632	182842368	+	gene body	DHX9	intron (NR_033302, intron 16 of 28)	13.5591	-3.11065	1.07808	-2.88537	0.0039095	0.0204129
chr1.182843159.182843988	chr1	182843160	182843988	+	gene body	DHX9	intron (NR_033302, intron 16 of 28)	15.1034	-2.92653	0.983693	-2.97504	0.0029295	0.0167544
chr1.182843989.182845120	chr1	182843990	182845120	+	gene body	DHX9	intron (NR_033302, intron 17 of 28)	17.5824	-2.52122	0.888634	-2.83719	0.00455123	0.0226491
chr1.182849282.182851055	chr1	182849283	182851055	+	gene body	DHX9	intron (NR_033302, intron 23 of 28)	27.6431	-2.12931	0.690642	-3.08308	0.00204869	0.013205
chr1.182854567.182856146	chr1	182854568	182856146	+	gene body	DHX9	AluSx|SINE|Alu	24.9705	-2.22202	0.747723	-2.97171	0.00296145	0.0168739
chr1.183439047.183443250	chr1	183439048	183443250	+	promoter-TSS	SMG7	promoter-TSS (NM_173156)	81.2486	-1.53789	0.468352	-3.28363	0.00102479	0.00817565
chr1.183520508.183521563	chr1	183520509	183521563	+	gene body	SMG7	exon (NM_173156, exon 22 of 22)	18.4241	-2.40584	0.857995	-2.80402	0.00504698	0.024337
chr1.183526778.183530172	chr1	183526779	183530172	+	gene body	NCF2	intron (NM_001127651, intron 15 of 15)	47.4974	-2.58743	0.605987	-4.26978	1.95668e-05	0.000518006
chr1.183530686.183532909	chr1	183530687	183532909	+	gene body	NCF2	AluSg4|SINE|Alu	42.2162	-1.86474	0.592224	-3.14871	0.00163992	0.011294
chr1.184723625.184725584	chr1	184723626	184725584	+	promoter-TSS	EDEM3	promoter-TSS (NM_001319960)	57.8134	-2.01666	0.551656	-3.65565	0.000256534	0.0031007
chr1.185284680.185286118	chr1	185284681	185286118	+	gene body	IVNS1ABP	CpG	52.0501	-1.54532	0.554226	-2.78826	0.00529927	0.0251056
chr1.185286119.185287057	chr1	185286120	185287057	+	promoter-TSS	IVNS1ABP	promoter-TSS (NM_006469)	48.36	-2.17639	0.579226	-3.7574	0.000171685	0.00234765
chr1.185287058.185290519	chr1	185287059	185290519	+	Intergenic		AluSq2|SINE|Alu	69.3517	-2.75311	0.537101	-5.12587	2.96165e-07	2.77886e-05
chr1.185290520.185291436	chr1	185290521	185291436	+	Intergenic		LTR12C|LTR|ERV1	20.6447	-3.04794	0.861483	-3.53801	0.000403151	0.00426291
chr1.19203444.19206140	chr1	19203445	19206140	+	gene body	ALDH4A1	MIRb|SINE|MIR	45.0804	-1.52691	0.580395	-2.63081	0.00851817	0.0346693
chr1.19233429.19235154	chr1	19233430	19235154	+	3' UTR	IFFO2	3' UTR (NM_001136265, exon 9 of 9)	44.6269	-1.82124	0.566704	-3.21374	0.00131017	0.00965619
chr1.19236782.19238125	chr1	19236783	19238125	+	gene body	IFFO2	MIR|SINE|MIR	21.3633	-2.15129	0.774526	-2.77755	0.005477	0.0256783
chr1.19243986.19246911	chr1	19243987	19246911	+	gene body	IFFO2	intron (NM_001136265, intron 3 of 8)	58.4005	-1.6291	0.627395	-2.5966	0.00941501	0.0371004
chr1.19246912.19249273	chr1	19246913	19249273	+	gene body	IFFO2	MIRb|SINE|MIR	50.9671	-1.81643	0.617299	-2.94255	0.00325523	0.0180151
chr1.192955661.192959428	chr1	192955662	192959428	+	Intergenic		L2a|LINE|L2	33.5287	-1.98014	0.633974	-3.12339	0.00178784	0.0119853
chr1.193027685.193029485	chr1	193027686	193029485	+	promoter-TSS	UCHL5	promoter-TSS (NM_001350841)	51.2853	-2.30938	0.581863	-3.96893	7.21947e-05	0.00129155
chr1.193254099.193255858	chr1	193254100	193255858	+	Intergenic		MamGypLTR3|LTR|Gypsy	20.8349	-2.53141	0.838538	-3.01884	0.00253744	0.0152074
chr1.19390577.19395610	chr1	19390578	19395610	+	Intergenic		Intergenic	48.7703	-1.98299	0.583975	-3.39567	0.000684615	0.00618219
chr1.19395611.19401093	chr1	19395612	19401093	+	Intergenic		MIRb|SINE|MIR	160.755	-2.27799	0.422881	-5.38684	7.17085e-08	1.01662e-05
chr1.19401094.19402232	chr1	19401095	19402232	+	gene body	UBR4	intron (NM_020765, intron 105 of 105)	40.7621	-1.62702	0.596486	-2.72768	0.00637817	0.028491
chr1.19402233.19405324	chr1	19402234	19405324	+	gene body	UBR4	intron (NM_020765, intron 104 of 105)	67.7958	-2.36903	0.517064	-4.5817	4.61214e-06	0.000188701
chr1.19405755.19407370	chr1	19405756	19407370	+	gene body	UBR4	intron (NM_020765, intron 103 of 105)	51.4866	-2.55964	0.608067	-4.20947	2.55968e-05	0.000624626
chr1.19407371.19408066	chr1	19407372	19408066	+	gene body	UBR4	intron (NM_020765, intron 103 of 105)	22.707	-2.31278	0.765574	-3.02097	0.00251964	0.0151346
chr1.19408067.19408946	chr1	19408068	19408946	+	gene body	UBR4	MIRc|SINE|MIR	25.1171	-1.94154	0.709579	-2.73619	0.0062156	0.028045
chr1.19411706.19413956	chr1	19411707	19413956	+	gene body	UBR4	intron (NM_020765, intron 100 of 105)	57.464	-1.99655	0.526397	-3.79286	0.000148923	0.0021266
chr1.19413957.19416163	chr1	19413958	19416163	+	gene body	UBR4	intron (NM_020765, intron 98 of 105)	57.196	-2.3423	0.552794	-4.23721	2.26318e-05	0.000573345
chr1.19416164.19418231	chr1	19416165	19418231	+	gene body	UBR4	intron (NM_020765, intron 97 of 105)	32.6601	-2.05317	0.645033	-3.18305	0.00145734	0.0103909
chr1.19419721.19421433	chr1	19419722	19421433	+	gene body	UBR4	exon (NM_020765, exon 95 of 106)	32.9977	-1.92827	0.664281	-2.90279	0.0036986	0.0196358
chr1.19421759.19423907	chr1	19421760	19423907	+	gene body	UBR4	intron (NM_020765, intron 92 of 105)	41.6729	-2.7095	0.641262	-4.22526	2.38664e-05	0.000595621
chr1.19426539.19428194	chr1	19426540	19428194	+	gene body	UBR4	intron (NM_020765, intron 88 of 105)	17.5623	-2.19732	0.854001	-2.57297	0.010083	0.0389618
chr1.19432180.19434573	chr1	19432181	19434573	+	gene body	UBR4	exon (NM_020765, exon 82 of 106)	28.7711	-2.15368	0.710146	-3.03273	0.0024235	0.0147567
chr1.19434574.19439533	chr1	19434575	19439533	+	gene body	UBR4	intron (NM_020765, intron 79 of 105)	107.494	-1.67844	0.454047	-3.69662	0.000218486	0.00277485
chr1.19439534.19440916	chr1	19439535	19440916	+	gene body	UBR4	exon (NM_020765, exon 77 of 106)	19.3865	-2.86674	0.863937	-3.31822	0.000905925	0.00750643
chr1.19446931.19448155	chr1	19446932	19448155	+	gene body	UBR4	intron (NM_020765, intron 68 of 105)	23.8167	-3.21348	0.88287	-3.63982	0.000272833	0.00323423
chr1.19448156.19450090	chr1	19448157	19450090	+	gene body	UBR4	intron (NM_020765, intron 66 of 105)	31.5517	-2.26217	0.675842	-3.34719	0.000816348	0.00698515
chr1.19450091.19451423	chr1	19450092	19451423	+	gene body	UBR4	intron (NM_020765, intron 65 of 105)	16.6912	-2.37135	0.909592	-2.60704	0.00913277	0.0363328
chr1.19452054.19453052	chr1	19452055	19453052	+	gene body	UBR4	MIRb|SINE|MIR	16.7138	-2.7678	0.950781	-2.91108	0.00360186	0.0193011
chr1.19453053.19454962	chr1	19453054	19454962	+	gene body	UBR4	intron (NM_020765, intron 63 of 105)	24.021	-2.14367	0.764824	-2.80283	0.00506567	0.0243805
chr1.19465425.19466849	chr1	19465426	19466849	+	gene body	UBR4	intron (NM_020765, intron 58 of 105)	16.6302	-2.42517	0.897847	-2.70109	0.00691127	0.0300633
chr1.19466850.19468921	chr1	19466851	19468921	+	gene body	UBR4	exon (NM_020765, exon 57 of 106)	36.5604	-1.74526	0.608191	-2.8696	0.00410993	0.0210911
chr1.19473681.19475024	chr1	19473682	19475024	+	gene body	UBR4	intron (NM_020765, intron 51 of 105)	15.1303	-2.82149	0.954858	-2.95488	0.00312788	0.0175028
chr1.19505816.19507542	chr1	19505817	19507542	+	gene body	UBR4	AluSz6|SINE|Alu	22.853	-1.84393	0.731438	-2.52097	0.0117031	0.0431928
chr1.19535248.19537424	chr1	19535249	19537424	+	promoter-TSS		promoter-TSS (NR_135115)	44.5865	-2.41245	0.660857	-3.65049	0.000261739	0.00314716
chr1.19549667.19555132	chr1	19549668	19555132	+	gene body	EMC1	MIRb|SINE|MIR	90.0802	-1.53463	0.468764	-3.27377	0.00106122	0.00836727
chr1.19556629.19559471	chr1	19556630	19559471	+	gene body	EMC1	intron (NM_001271429, intron 14 of 21)	50.0592	-2.34694	0.583817	-4.02	5.81991e-05	0.00111443
chr1.19579515.19581351	chr1	19579516	19581351	+	gene body	MRTO4	intron (NM_016183, intron 1 of 7)	31.5423	-2.37844	0.692109	-3.43651	0.000589251	0.0055694
chr1.19586841.19588655	chr1	19586842	19588655	+	Intergenic		AluJb|SINE|Alu	72.1305	-1.93495	0.506172	-3.82271	0.000131992	0.00195476
chr1.19588656.19589636	chr1	19588657	19589636	+	Intergenic		AluJr|SINE|Alu	45.8768	-2.41615	0.597284	-4.04522	5.22739e-05	0.00103282
chr1.19635696.19638386	chr1	19635697	19638386	+	gene body	AKR7A2	AluSz|SINE|Alu	29.7643	-1.92239	0.701283	-2.74125	0.00612053	0.0277431
chr1.19638387.19644950	chr1	19638388	19644950	+	gene body	PQLC2	AluSz|SINE|Alu	162.013	-1.39036	0.444743	-3.1262	0.0017708	0.0119139
chr1.19651532.19653951	chr1	19651533	19653951	+	gene body	PQLC2	exon (NM_017765, exon 6 of 9)	56.777	-1.40772	0.563175	-2.49961	0.0124331	0.0450668
chr1.19655085.19660143	chr1	19655086	19660143	+	gene body	SLC66A1	AluSx1|SINE|Alu	304.603	-2.01836	0.432932	-4.66208	3.13025e-06	0.00014325
chr1.19660144.19662101	chr1	19660145	19662101	+	Intergenic		AluSz6|SINE|Alu	66.4829	-2.12993	0.511364	-4.16519	3.11092e-05	0.000716336
chr1.19663049.19665357	chr1	19663050	19665357	+	Intergenic		Intergenic	65.6046	-1.81256	0.520456	-3.48265	0.000496483	0.00494383
chr1.19666592.19669989	chr1	19666593	19669989	+	gene body	CAPZB	intron (NM_001206541, intron 8 of 8)	67.336	-2.0951	0.567425	-3.6923	0.000222237	0.00280867
chr1.19669990.19670826	chr1	19669991	19670826	+	gene body	CAPZB	intron (NM_001206540, intron 8 of 9)	17.4815	-2.10518	0.852247	-2.47016	0.0135054	0.047736
chr1.19670827.19672163	chr1	19670828	19672163	+	gene body	CAPZB	intron (NM_001206540, intron 7 of 9)	23.1496	-2.03359	0.73596	-2.76318	0.00572419	0.0264453
chr1.19692479.19695535	chr1	19692480	19695535	+	gene body	CAPZB	intron (NM_001206541, intron 5 of 8)	35.7903	-2.12337	0.631275	-3.36362	0.000769281	0.00670999
chr1.19695743.19698611	chr1	19695744	19698611	+	gene body	CAPZB	MER68|LTR|ERVL	38.2824	-1.66387	0.617511	-2.69448	0.00704977	0.0304642
chr1.19698612.19702883	chr1	19698613	19702883	+	TTS		TTS (NM_001313932)	65.3818	-1.73537	0.506996	-3.42284	0.000619696	0.00577125
chr1.19703975.19706375	chr1	19703976	19706375	+	gene body	CAPZB	intron (NM_001206541, intron 4 of 8)	32.1576	-1.91132	0.676431	-2.82559	0.00471933	0.0232356
chr1.197049503.197051434	chr1	197049504	197051434	+	Intergenic		THE1B-int|LTR|ERVL-MaLR	22.9594	-2.50816	0.791832	-3.16754	0.00153734	0.0107802
chr1.197083228.197084836	chr1	197083229	197084836	+	gene body	ASPM	AluSx|SINE|Alu	15.6512	-2.61602	0.965391	-2.7098	0.00673234	0.0295282
chr1.19716734.19719336	chr1	19716735	19719336	+	gene body	CAPZB	intron (NM_001206541, intron 3 of 8)	25.2764	-2.04763	0.712233	-2.87495	0.00404096	0.0208349
chr1.19724925.19726971	chr1	19724926	19726971	+	gene body	CAPZB	intron (NM_001206541, intron 3 of 8)	19.9116	-2.06121	0.81339	-2.5341	0.0112736	0.0420741
[truncated: 18,711 more rows]

## Sheet: Shared in SF3B1MUT
PeakID	Chr	Start	End	Strand	Annotation	Gene	Detailed Annotation
MSPC_Peak_215	U13369.1	4110	5401	+			rDNA
[truncated: 214 more rows]

## Sheet: Shared in controls
PeakID	Chr	Start	End	Strand	Annotation	Gene	Detailed Annotation
[truncated: 1,538 more rows]

[truncated: 1 more sheets: Shared in SF3B1WT]
