# Supplementary material for: Accelerated DNA replication fork speed due to loss of R-loops in myelodysplastic syndromes with SF3B1 mutation
Source: Nat Commun. 2024 Apr 8;15:3016. doi: 10.1038/s41467-024-46547-7 (PMC11001894; doi:10.1038/s41467-024-46547-7)
Supplement: Supplementary file 8 — Supplementary Data 5 [file 41467_2024_46547_MOESM8_ESM.xlsx]

## Sheet: DEG G1E t0
id	names	baseMean	log2FoldChange	lfcSE	stat	pvalue	padj
ENSMUSG00000107385	C330024D21Rik	195.613	-11.1072	1.18865	-9.3444	9.24096e-21	4.36927e-19
ENSMUSG00000045107	Saysd1	128.977	-10.5013	1.19675	-8.77486	1.71113e-18	6.42807e-17
ENSMUSG00000074867	Zfp808	93.3172	-10.0427	1.22165	-8.22065	2.024e-16	6.25993e-15
ENSMUSG00000030086	Chchd6	164.652	-8.99946	1.04412	-8.61921	6.74154e-18	2.39252e-16
ENSMUSG00000026589	Sec16b	488.819	-8.98333	0.607024	-14.799	1.48731e-49	3.76495e-47
ENSMUSG00000092349	Smim40	190.729	-8.63108	0.848841	-10.1681	2.75273e-24	1.64107e-22
ENSMUSG00000035891	Cerk	31.7519	-8.48633	1.24444	-6.81942	9.14102e-12	1.72682e-10
ENSMUSG00000043831	Lysmd4	26.2521	-8.20292	1.23882	-6.62155	3.55446e-11	6.29549e-10
ENSMUSG00000069516	Lyz2	91.7092	-8.15338	1.08383	-7.52277	5.36261e-14	1.29001e-12
ENSMUSG00000095325	Zfp870	84.9286	-8.04488	1.0428	-7.71467	1.21296e-14	3.11845e-13
ENSMUSG00000040969	Arhgef38	21.8216	-7.94822	1.3225	-6.00999	1.85538e-09	2.62046e-08
ENSMUSG00000060131	Atp8b4	40.6066	-7.87559	1.24022	-6.35018	2.15069e-10	3.42902e-09
ENSMUSG00000040464	Gtpbp10	13.7567	-7.27602	1.28251	-5.67327	1.40096e-08	1.76639e-07
ENSMUSG00000060985	Tdrd5	25.169	-7.17965	1.26343	-5.68266	1.32617e-08	1.67708e-07
ENSMUSG00000041117	Ccdc8	153.638	-7.08787	0.576405	-12.2967	9.43799e-35	1.09361e-32
ENSMUSG00000046805	Mpeg1	22.6609	-7.03147	1.29453	-5.43167	5.583e-08	6.46465e-07
ENSMUSG00000046006	Gapt	10.9415	-6.95406	1.3533	-5.1386	2.7679e-07	2.90268e-06
ENSMUSG00000099752	Gm29018	9.87012	-6.80511	1.33287	-5.10561	3.29723e-07	3.41857e-06
ENSMUSG00000023036	Pcdhgc4	9.11271	-6.67881	1.32987	-5.02215	5.1097e-07	5.16749e-06
ENSMUSG00000004609	Cd33	33.1054	-6.66521	1.13269	-5.88443	3.99432e-09	5.40482e-08
ENSMUSG00000046186	Cd109	1163.34	-6.65681	0.451992	-14.7277	4.2781e-49	1.06654e-46
ENSMUSG00000048924	Ccdc125	17.3278	-6.63835	1.30053	-5.10432	3.31978e-07	3.43978e-06
ENSMUSG00000030148	Clec4a2	16.476	-6.56904	1.28776	-5.10112	3.37652e-07	3.49498e-06
ENSMUSG00000005800	Mmp8	246.842	-6.53999	0.822178	-7.95448	1.79889e-15	5.10327e-14
ENSMUSG00000001053	N4bp3	7.86919	-6.45851	1.38351	-4.6682	3.03855e-06	2.66079e-05
ENSMUSG00000009292	Trpm2	27.8488	-6.43837	1.1576	-5.56182	2.66973e-08	3.23712e-07
ENSMUSG00000016194	Hsd11b1	26.8497	-6.37159	1.1574	-5.5051	3.68955e-08	4.39275e-07
ENSMUSG00000101746	2310043L19Rik	7.17086	-6.33553	1.37606	-4.6041	4.14246e-06	3.53711e-05
ENSMUSG00000035004	Igsf6	86.382	-6.17786	1.00345	-6.15665	7.42992e-10	1.10137e-08
ENSMUSG00000024659	Anxa1	488.335	-5.95183	0.659992	-9.01803	1.91496e-19	7.97689e-18
ENSMUSG00000032915	Adgre4	20.1615	-5.94147	1.17933	-5.03798	4.70462e-07	4.79021e-06
ENSMUSG00000059900	Tmem40	28.9936	-5.8883	0.921004	-6.39336	1.62284e-10	2.63856e-09
ENSMUSG00000069830	Nlrp1a	5.11041	-5.85491	1.49425	-3.9183	8.91756e-05	0.000581107
ENSMUSG00000037913	Tmem156	4.94147	-5.80615	1.53254	-3.78859	0.000151504	0.000937511
ENSMUSG00000056643	Chst13	4.87004	-5.78909	1.48213	-3.90594	9.38594e-05	0.000609697
ENSMUSG00000036469	Marchf1	4.82288	-5.77589	1.53079	-3.77314	0.000161206	0.000991951
ENSMUSG00000031712	Il15	4.76647	-5.75466	1.53723	-3.74352	0.000181459	0.00109931
ENSMUSG00000120818	ENSMUSG00000120818	4.73613	-5.74661	1.48992	-3.85699	0.000114792	0.00073152
ENSMUSG00000039238	Zfp750	34.2547	-5.72397	0.802554	-7.1322	9.87768e-13	2.08904e-11
ENSMUSG00000015340	Cybb	41.4701	-5.66778	0.788014	-7.19248	6.36238e-13	1.37384e-11
ENSMUSG00000040170	Fmo2	64.5386	-5.5565	0.989295	-5.61663	1.94716e-08	2.4071e-07
ENSMUSG00000102543	Pcdhgc5	8.23143	-5.53171	1.3724	-4.03068	5.5616e-05	0.000377831
ENSMUSG00000040624	Plekhg1	3.95902	-5.47645	1.51517	-3.61442	0.000301025	0.00172461
ENSMUSG00000114279	H2bc14	3.95295	-5.47412	1.50671	-3.63317	0.000279958	0.00162255
ENSMUSG00000018672	Copz2	14.3206	-5.47278	1.24892	-4.38202	1.17582e-05	9.26579e-05
ENSMUSG00000079419	Ms4a6c	84.9702	-5.41293	0.823729	-6.57124	4.98968e-11	8.70628e-10
ENSMUSG00000053063	Clec12a	3.75436	-5.40173	1.5223	-3.54841	0.000387567	0.00215951
ENSMUSG00000032128	Robo3	7.22866	-5.34702	1.4001	-3.81902	0.000133982	0.000839187
ENSMUSG00000020077	Srgn	132.073	-5.25279	0.363152	-14.4644	2.03284e-47	4.58198e-45
ENSMUSG00000021185	Dglucy	400.199	-5.22575	0.227116	-23.0091	3.77701e-117	6.90521e-114
ENSMUSG00000054021	Sirt5	3.3183	-5.21799	1.57466	-3.31373	0.000920601	0.00468675
ENSMUSG00000026831	1700007K13Rik	3.26507	-5.19876	1.57437	-3.30212	0.000959569	0.0048521
ENSMUSG00000041945	Mfsd9	11.944	-5.1977	1.17801	-4.41226	1.02295e-05	8.15092e-05
ENSMUSG00000018168	Ikzf3	12.1353	-5.19333	1.21017	-4.29139	1.77558e-05	0.000134324
ENSMUSG00000070390	Nlrp1b	3.21791	-5.18198	1.60816	-3.22229	0.00127169	0.0062349
ENSMUSG00000102185	5033404E19Rik	3.18439	-5.15479	1.61954	-3.18287	0.00145821	0.00702793
ENSMUSG00000120419	ENSMUSG00000120419	6.23028	-5.1208	1.41011	-3.63149	0.000281785	0.00163199
ENSMUSG00000040722	Scamp5	39.8868	-5.11533	0.643302	-7.95168	1.84003e-15	5.21099e-14
ENSMUSG00000030162	Olr1	10.9392	-5.05019	1.19684	-4.21962	2.44715e-05	0.000179356
ENSMUSG00000025194	Abcc2	2.89755	-5.02915	1.64334	-3.06032	0.00221097	0.0101082
ENSMUSG00000118667	Ahnak2	2.84143	-5.01748	1.68285	-2.98154	0.00286803	0.012713
ENSMUSG00000041235	Chd7	2.80861	-4.9914	1.63635	-3.05032	0.002286	0.0104107
ENSMUSG00000064210	Ano6	2.74613	-4.94946	1.64064	-3.01679	0.00255465	0.0114628
ENSMUSG00000055301	Adh7	2.62753	-4.89578	1.6739	-2.92477	0.00344715	0.0149301
ENSMUSG00000004098	Col5a3	5.13189	-4.85847	1.49925	-3.24059	0.00119282	0.00591344
ENSMUSG00000052396	Mogat2	2.56795	-4.8435	1.92691	-2.51361	0.0119502	0.0430542
ENSMUSG00000040752	Myh6	2.54148	-4.84059	1.66256	-2.91152	0.00359677	0.0154722
ENSMUSG00000030092	Cntn6	2.5179	-4.8299	1.67565	-2.8824	0.00394657	0.0167795
ENSMUSG00000045378	Pxt1	5.08594	-4.82227	1.43746	-3.35471	0.000794476	0.0041082
ENSMUSG00000078122	F630028O10Rik	23.25	-4.80634	0.822268	-5.84523	5.05882e-09	6.76731e-08
ENSMUSG00000024781	Lipa	2.47293	-4.79024	1.69041	-2.83377	0.00460025	0.0190853
ENSMUSG00000079227	Ccr5	4.85622	-4.77054	1.50648	-3.16668	0.00154191	0.0073859
ENSMUSG00000019122	Ccl9	165.618	-4.76402	0.634929	-7.50323	6.22661e-14	1.49348e-12
ENSMUSG00000090877	Hspa1b	2.39612	-4.75306	1.68829	-2.81531	0.00487298	0.020045
ENSMUSG00000031722	Hp	2.35821	-4.74598	1.92658	-2.46343	0.0137617	0.0485494
ENSMUSG00000116964	Gm46555	2.38399	-4.74579	1.7776	-2.66977	0.00759042	0.0293107
ENSMUSG00000030303	Far2	26.3051	-4.73729	0.73517	-6.44381	1.16514e-10	1.93845e-09
ENSMUSG00000037661	Gpr160	2.29573	-4.70208	1.78327	-2.63678	0.00836977	0.0318861
ENSMUSG00000022941	Ripply3	4.6059	-4.68195	1.44906	-3.23103	0.00123346	0.00608192
ENSMUSG00000022788	Fgd4	2.20679	-4.65329	1.80744	-2.57451	0.0100381	0.0372167
ENSMUSG00000034361	Cpne2	4.47496	-4.64269	1.46733	-3.16404	0.00155595	0.00744667
ENSMUSG00000075330	A930003A15Rik	4.45228	-4.64133	1.47701	-3.14238	0.00167581	0.00793946
ENSMUSG00000053093	Myh7	16.5675	-4.62069	0.854229	-5.4092	6.33086e-08	7.28447e-07
ENSMUSG00000052435	Cebpe	300.865	-4.61732	0.933307	-4.94727	7.5263e-07	7.36253e-06
ENSMUSG00000098121	Gm27038	8.12895	-4.59413	1.21821	-3.77121	0.000162458	0.000997789
ENSMUSG00000119979	ENSMUSG00000119979	2.15864	-4.59084	1.7777	-2.58246	0.00981001	0.036519
ENSMUSG00000109036	2210406H18Rik	2.12073	-4.58895	1.81185	-2.53275	0.0113172	0.0411448
ENSMUSG00000047678	Gpr82	2.11466	-4.58563	1.76936	-2.59169	0.00955055	0.0356823
ENSMUSG00000028860	Sytl1	79.7102	-4.57737	0.41147	-11.1244	9.5409e-29	7.92859e-27
ENSMUSG00000095717	Eif1ad11	4.17908	-4.54223	1.47607	-3.07724	0.00208924	0.00963463
ENSMUSG00000035168	Tanc1	22.8884	-4.50803	0.70455	-6.39845	1.56966e-10	2.55714e-09
ENSMUSG00000006411	Nectin4	14.9728	-4.49278	0.880874	-5.10037	3.38993e-07	3.50584e-06
ENSMUSG00000037482	Erv3	328.585	-4.47434	0.249141	-17.9591	4.07615e-72	1.92886e-69
ENSMUSG00000026817	Ak1	77.9259	-4.47074	0.398368	-11.2227	3.15653e-29	2.69107e-27
ENSMUSG00000018927	Ccl6	18.2368	-4.44746	0.823711	-5.3993	6.69022e-08	7.63391e-07
ENSMUSG00000055632	Hmcn2	3.75744	-4.38354	1.51762	-2.88843	0.00387165	0.0164937
ENSMUSG00000038527	C1rl	6.71158	-4.36656	1.26927	-3.44022	0.000581238	0.0031142
ENSMUSG00000027072	Prg3	65.6231	-4.34774	0.530067	-8.20225	2.35923e-16	7.26944e-15
ENSMUSG00000037493	Cib2	3.69558	-4.33737	1.52076	-2.85211	0.00434295	0.0182154
ENSMUSG00000116204	Gm36480	10.2905	-4.32277	1.04541	-4.135	3.54947e-05	0.000251846
ENSMUSG00000024207	Acsbg2	3.54444	-4.2914	1.5194	-2.82441	0.00473676	0.0195629
ENSMUSG00000025804	Ccr1	68.1048	-4.26051	0.442965	-9.61814	6.70304e-22	3.44662e-20
ENSMUSG00000022750	Klhl22	6.35513	-4.23996	1.27402	-3.32801	0.000874683	0.00447514
ENSMUSG00000075122	Cd80	219.872	-4.23673	0.256167	-16.5389	1.92484e-61	6.46353e-59
ENSMUSG00000004730	Adgre1	37.3848	-4.20201	0.572645	-7.3379	2.16979e-13	4.90408e-12
ENSMUSG00000106799	Gm20756	3.0606	-4.08951	1.59885	-2.55779	0.010534	0.0387323
ENSMUSG00000029134	Plb1	8.06109	-3.99157	1.06423	-3.75065	0.000176374	0.00107245
ENSMUSG00000033182	Kbtbd12	2.88849	-3.98744	1.59128	-2.50581	0.0122173	0.0439202
ENSMUSG00000104031	Gm17771	10.7739	-3.97999	0.964252	-4.12755	3.66655e-05	0.00025937
ENSMUSG00000030654	Arl6ip1	816.608	-3.96557	0.168831	-23.4885	5.35269e-122	1.10092e-118
ENSMUSG00000090925	1810064F22Rik	2.86553	-3.96177	1.58768	-2.49533	0.0125841	0.0450227
ENSMUSG00000097668	Gm26761	2.85049	-3.96176	1.58914	-2.49301	0.0126664	0.0452972
ENSMUSG00000024677	Ms4a6b	44.3015	-3.92706	0.536224	-7.32354	2.41508e-13	5.43608e-12
ENSMUSG00000090124	Ugt1a7c	15.8897	-3.92565	0.836166	-4.69482	2.66846e-06	2.36059e-05
ENSMUSG00000079029	Eif1ad7	215.051	-3.91179	0.235919	-16.5811	9.54678e-62	3.27256e-59
ENSMUSG00000119945	ENSMUSG00000119945	5.05401	-3.88721	1.29181	-3.00913	0.00261997	0.011724
ENSMUSG00000032057	Hoatz	30.2242	-3.87015	0.536749	-7.21035	5.5809e-13	1.21627e-11
ENSMUSG00000031170	Slc38a5	313.055	-3.84886	0.190649	-20.1882	1.24209e-90	1.13541e-87
ENSMUSG00000039720	Got1l1	19.1681	-3.83225	0.673478	-5.69024	1.26863e-08	1.60818e-07
ENSMUSG00000033174	Mgll	277.03	-3.8304	0.209825	-18.2552	1.88066e-74	9.98204e-72
ENSMUSG00000031133	Arhgef6	140.63	-3.82613	0.271303	-14.1028	3.64953e-45	7.06463e-43
ENSMUSG00000108086	Gm6786	7.19016	-3.81064	1.083	-3.51858	0.000433865	0.00238676
ENSMUSG00000032724	Abtb2	6.97951	-3.80222	1.13834	-3.34014	0.000837375	0.00429762
ENSMUSG00000044816	D630023F18Rik	11.5522	-3.7992	0.882421	-4.30542	1.66667e-05	0.00012693
ENSMUSG00000079554	Aox2	12.029	-3.76568	0.851614	-4.42181	9.78783e-06	7.84457e-05
ENSMUSG00000039865	Slc44a3	4.46969	-3.71076	1.34604	-2.7568	0.00583696	0.023328
ENSMUSG00000045826	Ptprcap	329.87	-3.70905	0.195462	-18.9758	2.70125e-80	2.02029e-77
ENSMUSG00000072905	Eif1ad3	139.557	-3.66234	0.259607	-14.1072	3.42775e-45	6.71431e-43
ENSMUSG00000034926	Dhcr24	4.50893	-3.64992	1.34219	-2.71938	0.00654042	0.0257024
ENSMUSG00000026805	Barhl1	6.45123	-3.644	1.10192	-3.30696	0.00094314	0.00478225
ENSMUSG00000029322	Plac8	69.6	-3.64123	0.370824	-9.81928	9.30035e-23	5.03381e-21
ENSMUSG00000042349	Ikbke	22.0423	-3.64069	0.644739	-5.64676	1.63501e-08	2.04581e-07
ENSMUSG00000113971	Eif1ad4	49.6058	-3.63546	0.401556	-9.05343	1.38552e-19	5.92139e-18
ENSMUSG00000029254	Stap1	21.4352	-3.60709	0.718086	-5.02321	5.08158e-07	5.14537e-06
ENSMUSG00000085260	Med9os	12.5993	-3.59482	0.783851	-4.58611	4.51583e-06	3.8222e-05
ENSMUSG00000058715	Fcer1g	4.28993	-3.59308	1.40167	-2.56342	0.0103646	0.0382117
ENSMUSG00000028497	Hacd4	8.17498	-3.58849	0.991323	-3.6199	0.000294714	0.00169553
ENSMUSG00000022853	Ehhadh	6.07228	-3.5471	1.1089	-3.19875	0.00138026	0.00669736
ENSMUSG00000079502	Cfap77	138.081	-3.51472	0.244278	-14.3882	6.13894e-47	1.32908e-44
ENSMUSG00000038246	Fam50b	4.00081	-3.51288	1.36507	-2.57341	0.0100703	0.0373192
ENSMUSG00000024679	Ms4a6d	13.5367	-3.46419	0.832608	-4.16065	3.17349e-05	0.000227821
ENSMUSG00000074639	Rdh16f2	26.7618	-3.461	0.524961	-6.59287	4.31394e-11	7.59161e-10
ENSMUSG00000027314	Dll4	22.7553	-3.43364	0.575818	-5.96307	2.47548e-09	3.44016e-08
ENSMUSG00000052305	Hbb-bs	3839.72	-3.43165	0.153093	-22.4154	2.7826e-111	3.52192e-108
ENSMUSG00000036466	Megf11	47.4493	-3.39876	0.403785	-8.41725	3.85415e-17	1.26579e-15
ENSMUSG00000040265	Dnm3	5.34779	-3.36431	1.14405	-2.94071	0.00327457	0.0142917
ENSMUSG00000046908	Ltb4r1	27.1803	-3.35662	0.556703	-6.02947	1.64502e-09	2.34145e-08
ENSMUSG00000030047	Arhgap25	38.9225	-3.338	0.47099	-7.08719	1.3686e-12	2.84689e-11
ENSMUSG00000028435	Aqp3	847.027	-3.28699	0.121182	-27.1245	5.06092e-162	2.77575e-158
ENSMUSG00000021214	Akr1c18	13.7415	-3.26149	0.717978	-4.5426	5.55639e-06	4.6385e-05
ENSMUSG00000096619	Eif1ad14	91.4863	-3.25636	0.299487	-10.8732	1.54763e-27	1.15748e-25
ENSMUSG00000079034	Eif1ad8	29.034	-3.24057	0.508147	-6.37722	1.80337e-10	2.90908e-09
ENSMUSG00000085180	AI838599	48.0218	-3.22442	0.41216	-7.82322	5.1488e-15	1.39569e-13
ENSMUSG00000054589	Gm9949	4.81353	-3.18821	1.17581	-2.71151	0.00669784	0.0262646
ENSMUSG00000079481	Nhsl2	74.0436	-3.15284	0.389139	-8.1021	5.402e-16	1.61023e-14
ENSMUSG00000022099	Dmtn	321.641	-3.13038	0.219827	-14.2402	5.15831e-46	1.07436e-43
ENSMUSG00000052160	Pld4	44.3446	-3.12486	0.454891	-6.86947	6.44398e-12	1.25478e-10
ENSMUSG00000105081	Gm43110	13.5191	-3.08994	0.721781	-4.28099	1.86062e-05	0.000140241
ENSMUSG00000066057	Gm1976	358.943	-3.07649	0.160946	-19.115	1.89375e-81	1.55799e-78
ENSMUSG00000024747	Aldh1a7	53.8958	-3.06215	0.360085	-8.50397	1.83222e-17	6.24168e-16
ENSMUSG00000074912	Gm14207	19.453	-3.04859	0.621123	-4.90819	9.19192e-07	8.83434e-06
ENSMUSG00000027249	F2	13.4356	-3.02962	0.700814	-4.323	1.53922e-05	0.000118624
ENSMUSG00000032348	Gsta4	237.856	-3.02255	0.194627	-15.53	2.17478e-54	6.62662e-52
ENSMUSG00000110266	Gm32742	22.141	-2.98686	0.604034	-4.94484	7.62048e-07	7.43697e-06
ENSMUSG00000020668	Kif3c	30.8987	-2.97743	0.455392	-6.53816	6.22809e-11	1.07418e-09
ENSMUSG00000019872	Smpdl3a	4.24515	-2.96361	1.1905	-2.48938	0.0127966	0.045667
ENSMUSG00000086003	B230206L02Rik	9.74886	-2.94028	0.841067	-3.49589	0.000472491	0.00258456
ENSMUSG00000039477	Tnrc18	1111.95	-2.93862	0.372757	-7.88349	3.18371e-15	8.86375e-14
ENSMUSG00000111451	Gm47321	25.1377	-2.93091	0.548442	-5.34407	9.08836e-08	1.02354e-06
ENSMUSG00000018411	Mapt	386.257	-2.91348	0.438713	-6.64097	3.11619e-11	5.56718e-10
ENSMUSG00000035699	Slc51a	56.3814	-2.89996	0.396183	-7.31976	2.48423e-13	5.57647e-12
ENSMUSG00000113854	Gm2099	25.2744	-2.86792	0.536113	-5.34948	8.82088e-08	9.94101e-07
ENSMUSG00000104876	Trdc	30.5517	-2.86271	0.472309	-6.06111	1.35188e-09	1.9478e-08
ENSMUSG00000043036	Ccdc63	9.32872	-2.85051	0.825061	-3.4549	0.000550488	0.00296489
ENSMUSG00000098090	2700099C18Rik	943.947	-2.80975	0.117122	-23.9898	3.54926e-127	8.3428e-124
ENSMUSG00000095799	Eif1ad10	21.5411	-2.77709	0.527115	-5.26848	1.37559e-07	1.50319e-06
ENSMUSG00000025151	Maged1	2052.4	-2.76004	0.438179	-6.29888	2.99807e-10	4.69811e-09
ENSMUSG00000019874	Fabp7	134.826	-2.74223	0.242022	-11.3305	9.27063e-30	8.24535e-28
ENSMUSG00000113481	Gm48388	8.57944	-2.74181	0.826856	-3.31595	0.000913326	0.00465259
ENSMUSG00000036295	Lrrn3	80.0322	-2.74106	0.3245	-8.44703	2.988e-17	9.97254e-16
ENSMUSG00000002033	Cd3g	13.4845	-2.7306	0.679696	-4.01738	5.88491e-05	0.000398151
ENSMUSG00000113201	Eif1ad13	12.2023	-2.72329	0.685387	-3.97336	7.08661e-05	0.000469984
ENSMUSG00000022912	Pros1	176.689	-2.68791	0.216861	-12.3946	2.79401e-35	3.33135e-33
ENSMUSG00000007783	Cpt1c	149.875	-2.68496	0.228207	-11.7655	5.87934e-32	6.1227e-30
ENSMUSG00000032679	Cd59a	5.92781	-2.68056	1.07567	-2.49199	0.0127028	0.0453979
ENSMUSG00000072945	Ripply1	5.73669	-2.65201	0.982994	-2.69788	0.00697817	0.0271889
ENSMUSG00000074968	Ano3	288.454	-2.63135	0.205	-12.8359	1.03253e-37	1.43977e-35
ENSMUSG00000019326	Aoc3	8.09206	-2.61946	0.869147	-3.01383	0.00257972	0.011569
ENSMUSG00000073940	Hbb-bt	476.098	-2.61905	0.186262	-14.0611	6.58157e-45	1.24475e-42
ENSMUSG00000013076	Amotl1	274.306	-2.60985	0.184254	-14.1644	1.52139e-45	3.01602e-43
ENSMUSG00000027215	Cd82	59.3149	-2.60702	0.342602	-7.60947	2.75217e-14	6.86125e-13
ENSMUSG00000025270	Alas2	252.429	-2.60473	0.199573	-13.0515	6.23073e-39	9.23607e-37
ENSMUSG00000092019	Eif1ad6	7.98161	-2.60045	0.873106	-2.97839	0.00289768	0.0128271
ENSMUSG00000066382	Iqcf5	17.384	-2.59692	0.625505	-4.15172	3.29991e-05	0.000235663
ENSMUSG00000031489	Adrb3	7.66402	-2.5805	0.893774	-2.8872	0.00388689	0.0165515
ENSMUSG00000020432	Tcn2	9.7305	-2.48025	0.804901	-3.08143	0.00206009	0.00951889
ENSMUSG00000081421	Gm13445	14.6435	-2.4726	0.72978	-3.38815	0.000703659	0.00368374
ENSMUSG00000001288	Rarg	30.4676	-2.46712	0.478886	-5.15179	2.58011e-07	2.71961e-06
ENSMUSG00000055660	Mettl4	2700.36	-2.46375	0.132357	-18.6144	2.455e-77	1.4961e-74
ENSMUSG00000034687	Fras1	14.7314	-2.45474	0.614473	-3.99487	6.47299e-05	0.000432778
ENSMUSG00000097254	C430042M11Rik	8.04114	-2.45262	0.845696	-2.90012	0.00373017	0.0159584
ENSMUSG00000069917	Hba-a2	148.965	-2.43831	0.221538	-11.0063	3.56469e-28	2.87517e-26
ENSMUSG00000024681	Ms4a3	20.21	-2.42409	0.527478	-4.59563	4.31441e-06	3.67249e-05
ENSMUSG00000024691	Fam111a	13.3436	-2.42113	0.681729	-3.55145	0.000383115	0.00213687
ENSMUSG00000045730	Adrb2	45.5371	-2.41481	0.391619	-6.16624	6.9933e-10	1.03758e-08
ENSMUSG00000032470	Mras	20.4964	-2.41079	0.544794	-4.42514	9.63788e-06	7.74325e-05
ENSMUSG00000063683	Glyat	36.0005	-2.3689	0.39769	-5.95665	2.57466e-09	3.5701e-08
ENSMUSG00000055322	Tns1	12.1074	-2.3628	0.713151	-3.31318	0.000922407	0.00469437
ENSMUSG00000102935	Gm38355	8.63584	-2.33038	0.76781	-3.0351	0.00240459	0.0108785
ENSMUSG00002076104	5S_rRNA	10.9717	-2.31209	0.745536	-3.10124	0.00192711	0.00896484
ENSMUSG00000033033	Calhm2	7.48007	-2.26894	0.825115	-2.74985	0.00596231	0.0237655
ENSMUSG00000052217	Hbb-bh1	17.0662	-2.26493	0.617983	-3.66503	0.00024731	0.00145747
ENSMUSG00000031594	Fgl1	8.25599	-2.25967	0.79605	-2.8386	0.00453117	0.0188272
ENSMUSG00000043008	Klhl6	84.2497	-2.24504	0.341437	-6.57526	4.85668e-11	8.49223e-10
ENSMUSG00000037126	Psd	207.47	-2.24022	0.203707	-10.9973	3.93818e-28	3.16092e-26
ENSMUSG00000029408	Abcb9	100.304	-2.22746	0.24842	-8.96653	3.06011e-19	1.24323e-17
ENSMUSG00000028211	Trp53inp1	746.532	-2.21212	0.202129	-10.9441	7.0896e-28	5.50246e-26
ENSMUSG00000047230	Cldn2	43.7411	-2.20859	0.400994	-5.50779	3.63366e-08	4.33209e-07
ENSMUSG00000025858	Get4	3247.5	-2.20632	0.0824014	-26.7753	6.26953e-158	2.57897e-154
ENSMUSG00000110697	Gm31718	7.13216	-2.2059	0.843909	-2.6139	0.00895144	0.0337341
ENSMUSG00000002475	Abhd3	22.7839	-2.2027	0.530325	-4.15349	3.27437e-05	0.00023394
ENSMUSG00000038295	Atg9b	18.7464	-2.20251	0.546248	-4.03207	5.52866e-05	0.000375748
ENSMUSG00002075047	ENSMUSG00002075047	7.94867	-2.18739	0.801744	-2.72829	0.00636636	0.0250903
ENSMUSG00000099338	2810030D12Rik	12.6288	-2.1825	0.63582	-3.43258	0.000597872	0.00319707
ENSMUSG00000040249	Lrp1	21.8348	-2.17828	0.528186	-4.12407	3.72233e-05	0.000263202
ENSMUSG00000070717	Gm10300	8.0085	-2.15328	0.786465	-2.73793	0.00618281	0.0245196
ENSMUSG00000101167	Macroh2a3	7.96115	-2.14921	0.818797	-2.62484	0.00866897	0.0328889
ENSMUSG00000090113	Nhlrc4	49.8652	-2.14087	0.356895	-5.9986	1.99022e-09	2.80128e-08
ENSMUSG00000105241	Gm43542	6.9524	-2.13667	0.866953	-2.46457	0.0137177	0.0484048
ENSMUSG00000039911	Spsb1	18.789	-2.12217	0.510503	-4.15702	3.22427e-05	0.000231063
ENSMUSG00000032028	Nxpe2	328.452	-2.11551	0.17119	-12.3577	4.42697e-35	5.20295e-33
ENSMUSG00000025002	Cyp2c55	631.433	-2.10869	0.135505	-15.5617	1.32473e-54	4.11265e-52
ENSMUSG00000029925	Tbxas1	30.9025	-2.10692	0.440772	-4.78008	1.75227e-06	1.59999e-05
ENSMUSG00000098832	Kdm4dl	23.4331	-2.09448	0.552015	-3.79424	0.000148098	0.000918858
ENSMUSG00000018924	Alox15	6.71449	-2.08951	0.851478	-2.45398	0.0141283	0.0496406
ENSMUSG00002075795	5_8S_rRNA	60.9399	-2.08188	0.483592	-4.30504	1.66953e-05	0.00012706
ENSMUSG00000005237	Dnah2	22.5904	-2.07761	0.478125	-4.34533	1.39067e-05	0.000108088
ENSMUSG00000038074	Fkbp14	42.4364	-2.07299	0.376902	-5.50006	3.7966e-08	4.50067e-07
ENSMUSG00000021211	Akr1c12	37.9653	-2.0636	0.370134	-5.57528	2.47127e-08	3.00312e-07
ENSMUSG00000043969	Emx2	13.4064	-2.05065	0.607848	-3.37362	0.000741861	0.00386651
ENSMUSG00000120932	ENSMUSG00000120932	69.2153	-2.03717	0.278516	-7.31438	2.58568e-13	5.79628e-12
ENSMUSG00000086813	Gm13657	12.9675	-2.01743	0.63446	-3.17976	0.00147397	0.00709973
ENSMUSG00000042351	Grap2	353.782	-1.9992	0.231763	-8.62604	6.35155e-18	2.27687e-16
ENSMUSG00000074121	Ntf5	15.8732	-1.99466	0.646918	-3.08333	0.00204695	0.00946612
ENSMUSG00000024187	Fam234a	397.702	-1.99355	0.168219	-11.8509	2.12833e-32	2.24485e-30
ENSMUSG00000117534	Gm20161	75.6374	-1.99286	0.263693	-7.55748	4.10953e-14	1.00622e-12
ENSMUSG00000035711	Dok3	53.754	-1.99173	0.350558	-5.68159	1.33449e-08	1.68516e-07
ENSMUSG00000025161	Slc16a3	41.9473	-1.98749	0.51939	-3.82659	0.000129932	0.000816616
ENSMUSG00000078653	Cntd1	10.1979	-1.98111	0.74655	-2.65369	0.00796164	0.030515
ENSMUSG00000078721	Fam205a1	126.248	-1.97537	0.261927	-7.54169	4.63934e-14	1.1259e-12
ENSMUSG00000037411	Serpine1	156.964	-1.97192	0.753598	-2.61668	0.00887905	0.0335544
ENSMUSG00000035864	Syt1	23.8755	-1.97159	0.458226	-4.30266	1.6876e-05	0.000128258
ENSMUSG00000036181	H1f2	404.908	-1.96606	0.156295	-12.5792	2.74894e-36	3.47931e-34
ENSMUSG00000098102	Gm2467	9.6079	-1.9656	0.773023	-2.54275	0.0109984	0.0401793
ENSMUSG00000085551	1810063I02Rik	47.2656	-1.96301	0.354907	-5.53106	3.18294e-08	3.81721e-07
ENSMUSG00000000792	Slc5a5	12.5537	-1.95779	0.614102	-3.18805	0.00143238	0.0069217
ENSMUSG00000046798	Cldn12	518.859	-1.94306	0.144912	-13.4086	5.38469e-41	8.85997e-39
ENSMUSG00000106317	Gm43848	21.4103	-1.91796	0.47875	-4.00618	6.17087e-05	0.000415278
ENSMUSG00000074793	Hspa12b	450.869	-1.91338	0.134728	-14.2018	8.93519e-46	1.79292e-43
ENSMUSG00000027680	Fxr1	2753.64	-1.90178	0.0917239	-20.7337	1.72011e-95	1.76892e-92
ENSMUSG00000020486	Septin4	793.741	-1.90167	0.127935	-14.8644	5.61061e-50	1.46535e-47
ENSMUSG00000042156	Dzip1	943.101	-1.89982	0.127469	-14.9042	3.09572e-50	8.35033e-48
ENSMUSG00000112350	Gm47697	16.3023	-1.89941	0.58464	-3.24886	0.00115868	0.00575631
ENSMUSG00000117653	Gm50009	12.7467	-1.89712	0.606406	-3.12846	0.00175723	0.00827279
ENSMUSG00000064147	Rab44	543.764	-1.88587	0.219372	-8.59669	8.20482e-18	2.89084e-16
ENSMUSG00000117848	Gm35867	9.47867	-1.87714	0.732076	-2.56413	0.0103434	0.0381591
ENSMUSG00000054944	5330416C01Rik	21.8284	-1.87381	0.488957	-3.83225	0.000126976	0.000799874
ENSMUSG00000029468	P2rx7	161.887	-1.87009	0.234658	-7.96942	1.59425e-15	4.54623e-14
ENSMUSG00000078722	Gm12394	16.3634	-1.86231	0.677731	-2.74786	0.00599848	0.0238807
ENSMUSG00000046634	Pkd1l1	35.6372	-1.86001	0.435804	-4.268	1.97237e-05	0.000147784
ENSMUSG00000056300	Zfp981	22.6178	-1.85923	0.478537	-3.88523	0.000102234	0.000659669
ENSMUSG00000015474	Ppt2	57.4226	-1.84004	0.32279	-5.70043	1.19504e-08	1.5231e-07
ENSMUSG00000022372	Sla	13.5809	-1.83205	0.656774	-2.78947	0.00527944	0.0214748
ENSMUSG00000063354	Slc39a4	18.9866	-1.82218	0.508252	-3.58519	0.000336829	0.00190388
ENSMUSG00000064899	Snord118	22.7882	-1.81671	0.4835	-3.75742	0.000171675	0.00104888
ENSMUSG00000041132	N4bp2l1	147.991	-1.81038	0.204871	-8.83668	9.86008e-19	3.78177e-17
ENSMUSG00000038422	Hdhd3	124.387	-1.80171	0.210945	-8.54116	1.32875e-17	4.58351e-16
ENSMUSG00000058624	Gda	1271.91	-1.79883	0.153231	-11.7393	8.01168e-32	8.18784e-30
ENSMUSG00000034457	Eda2r	307.791	-1.79492	0.229767	-7.81193	5.63174e-15	1.51661e-13
ENSMUSG00000106674	Gm20005	995.693	-1.79305	0.106312	-16.8659	8.01549e-64	2.86711e-61
ENSMUSG00000049807	Arhgap23	1201.77	-1.78361	0.118994	-14.989	8.6593e-51	2.37467e-48
ENSMUSG00000034845	Plvap	75.699	-1.76786	0.710912	-2.48675	0.0128917	0.0459677
ENSMUSG00000020402	Vdac1	11091.5	-1.72368	0.0783356	-22.0037	2.65239e-107	3.11731e-104
ENSMUSG00000049988	Lrrc25	25.0502	-1.72141	0.452025	-3.80821	0.000139974	0.000872878
ENSMUSG00000056458	Mok	12.7802	-1.69853	0.60935	-2.78744	0.00531259	0.0215835
ENSMUSG00000112030	Gm35189	13.1881	-1.69712	0.605047	-2.80494	0.00503265	0.0205732
ENSMUSG00000061517	Sox21	319.065	-1.69581	0.162746	-10.42	2.00922e-25	1.27644e-23
ENSMUSG00000087528	9830144P21Rik	10.5972	-1.6932	0.684391	-2.47402	0.0133603	0.0473669
ENSMUSG00000027257	Pacsin3	23.8021	-1.69141	0.439259	-3.85059	0.000117834	0.000749168
ENSMUSG00000076617	Ighm	259.83	-1.68945	0.215996	-7.82164	5.2138e-15	1.41098e-13
ENSMUSG00000026809	Spaca9	27.9256	-1.68768	0.420395	-4.0145	5.95712e-05	0.00040221
ENSMUSG00000021585	Cast	1330.75	-1.66568	0.0973001	-17.119	1.07043e-65	4.5161e-63
ENSMUSG00000109539	Gm44667	13.1802	-1.65178	0.586115	-2.81819	0.00482955	0.0199062
ENSMUSG00000060594	Layn	133.005	-1.63672	0.235278	-6.95653	3.48746e-12	7.01499e-11
ENSMUSG00000009731	Kcnd1	45.929	-1.62079	0.327072	-4.95547	7.21574e-07	7.08822e-06
ENSMUSG00000031402	Mpp1	3149.68	-1.62069	0.106161	-15.2663	1.28214e-52	3.57564e-50
ENSMUSG00000044456	Rin3	26.0411	-1.61866	0.483038	-3.351	0.000805202	0.00415572
ENSMUSG00000026837	Col5a1	207.721	-1.60616	0.159049	-10.0985	5.60763e-24	3.28356e-22
ENSMUSG00000102246	9430037O13Rik	32.8422	-1.60208	0.385421	-4.15671	3.22861e-05	0.000231273
ENSMUSG00000028163	Nfkb1	743.572	-1.59724	0.15217	-10.4964	8.97213e-26	5.85823e-24
ENSMUSG00000025355	Mmp19	50.2738	-1.58983	0.30497	-5.21306	1.85747e-07	2.00675e-06
ENSMUSG00000071192	Wfikkn1	70.8149	-1.57475	0.258879	-6.08294	1.17996e-09	1.71209e-08
ENSMUSG00000105135	Gm43667	15.6747	-1.57438	0.573021	-2.74751	0.00600488	0.0239004
ENSMUSG00000015950	Ncf1	30.2248	-1.57004	0.431542	-3.63821	0.00027454	0.00159452
ENSMUSG00000037419	Endod1	2181.47	-1.56128	0.304036	-5.13518	2.81871e-07	2.9449e-06
ENSMUSG00000101581	C430002N11Rik	15.6136	-1.55338	0.548085	-2.83419	0.00459426	0.0190653
ENSMUSG00000097368	Gm10390	263.707	-1.54728	0.481224	-3.2153	0.00130309	0.00636046
ENSMUSG00000028825	Rhd	1539.19	-1.54131	0.109813	-14.0358	9.41828e-45	1.761e-42
ENSMUSG00000105260	Gm40040	44.069	-1.53913	0.321563	-4.78641	1.69795e-06	1.55298e-05
ENSMUSG00000048458	Inka2	430.166	-1.52928	0.162604	-9.40497	5.20464e-21	2.53364e-19
ENSMUSG00000061981	Flot2	899.906	-1.52729	0.105843	-14.4298	3.36223e-47	7.37628e-45
ENSMUSG00000085665	Gm12059	25.4296	-1.52486	0.436302	-3.49496	0.000474138	0.00259271
ENSMUSG00000006356	Crip2	35.9042	-1.51775	0.39154	-3.87635	0.000106035	0.00068126
ENSMUSG00000030282	Cmas	1935.88	-1.51591	0.122221	-12.403	2.51707e-35	3.04529e-33
ENSMUSG00000064345	mt-Nd2	85559.3	-1.51322	0.40329	-3.75219	0.0001753	0.00106711
ENSMUSG00000120257	ENSMUSG00000120257	31.1681	-1.51316	0.390682	-3.87313	0.000107445	0.000689507
ENSMUSG00000022843	Clcn2	2925.37	-1.49973	0.107411	-13.9625	2.63861e-44	4.87816e-42
ENSMUSG00000114893	Gm48684	22.8432	-1.49956	0.464154	-3.23073	0.00123475	0.00608646
ENSMUSG00000035248	Tut7	6076.26	-1.49468	0.0874571	-17.0905	1.74704e-65	7.01118e-63
ENSMUSG00000003585	Sec14l2	136.032	-1.49284	0.234858	-6.35633	2.06632e-10	3.29769e-09
ENSMUSG00000097848	Gm807	74.0782	-1.48426	0.260324	-5.70157	1.18706e-08	1.5141e-07
ENSMUSG00000046756	Mrps7	2608.45	-1.48313	0.083636	-17.7332	2.32428e-70	1.06233e-67
ENSMUSG00000027233	Patl2	113.532	-1.4829	0.221889	-6.68308	2.3397e-11	4.24448e-10
ENSMUSG00000074604	Mgst2	59.5468	-1.47664	0.354092	-4.17022	3.0431e-05	0.000219226
ENSMUSG00000118506	1700094D03Rik	45.0396	-1.47664	0.319607	-4.62016	3.83437e-06	3.30318e-05
ENSMUSG00000069266	H4c2	15.4856	-1.4592	0.5483	-2.66131	0.00778374	0.0299517
ENSMUSG00000085289	Gm15337	67.3973	-1.45595	0.356953	-4.07884	4.52604e-05	0.000313961
ENSMUSG00000003469	Phyhip	188.707	-1.45013	0.180337	-8.04126	8.89184e-16	2.60332e-14
ENSMUSG00000069300	H2bc11	47.8502	-1.44773	0.329389	-4.39521	1.10666e-05	8.76273e-05
ENSMUSG00000025234	Arih1	4900.09	-1.44579	0.104912	-13.781	3.31755e-43	5.86956e-41
ENSMUSG00000074652	Myh7b	682.444	-1.44555	0.467785	-3.0902	0.00200025	0.00926841
ENSMUSG00000115124	Gm49201	23.3573	-1.43775	0.456494	-3.14954	0.00163529	0.0077766
ENSMUSG00000117499	Gm50010	166.287	-1.42999	0.232526	-6.14981	7.75766e-10	1.14582e-08
ENSMUSG00000053835	H2-T24	498.784	-1.42208	0.1312	-10.8391	2.24789e-27	1.66607e-25
ENSMUSG00000065999	Zfp985	118.122	-1.41773	0.294967	-4.8064	1.53671e-06	1.41573e-05
ENSMUSG00000100862	Gm10925	70.7176	-1.4172	0.347235	-4.08139	4.47674e-05	0.000310672
ENSMUSG00000030579	Tyrobp	36.1994	-1.41677	0.41616	-3.4044	0.000663106	0.00349928
ENSMUSG00000036867	Smad6	52.6953	-1.41235	0.301313	-4.68732	2.76799e-06	2.44338e-05
ENSMUSG00000121037	ENSMUSG00000121037	263.314	-1.41157	0.155955	-9.05114	1.41479e-19	6.03082e-18
ENSMUSG00000025648	Pfkfb4	417.842	-1.4114	0.128371	-10.9947	4.0546e-28	3.23857e-26
ENSMUSG00000034320	Slc26a2	1747.35	-1.40678	0.123283	-11.411	3.68592e-30	3.38816e-28
ENSMUSG00000039747	Orai2	1321.38	-1.40193	0.101919	-13.7553	4.73231e-43	8.28356e-41
ENSMUSG00000068747	Sort1	750.57	-1.39828	0.155138	-9.01312	2.00274e-19	8.32147e-18
ENSMUSG00000045438	Cox19	1163.38	-1.39661	0.0957024	-14.5932	3.10091e-48	7.18625e-46
ENSMUSG00000000154	Slc22a18	52.6274	-1.39637	0.296894	-4.70326	2.56034e-06	2.27104e-05
ENSMUSG00000040855	Reps2	657.766	-1.39298	0.162205	-8.58776	8.86781e-18	3.11111e-16
ENSMUSG00000106874	Gm20186	20.1205	-1.39162	0.472498	-2.94525	0.00322696	0.0141289
ENSMUSG00000035262	Amh	17.7253	-1.37857	0.54183	-2.54429	0.0109501	0.0400474
ENSMUSG00000064441	Snord37	24.022	-1.37777	0.500989	-2.7501	0.00595779	0.0237589
ENSMUSG00000038936	Sccpdh	6085.06	-1.37696	0.138553	-9.93811	2.84155e-23	1.58491e-21
ENSMUSG00000042851	Zc3h6	137.141	-1.37492	0.223705	-6.14613	7.93975e-10	1.17167e-08
ENSMUSG00000107096	Gm43597	24.3009	-1.37031	0.423695	-3.23418	0.0012199	0.00602455
ENSMUSG00000054855	Rnd1	137.53	-1.37015	0.239173	-5.72869	1.0121e-08	1.3051e-07
ENSMUSG00000104667	Gm4961	49.4645	-1.36827	0.338518	-4.04194	5.30116e-05	0.000362081
ENSMUSG00000028795	Ccdc28b	125.122	-1.36738	0.212226	-6.44305	1.17098e-10	1.9462e-09
ENSMUSG00000028807	Zbtb8a	189.371	-1.36414	0.168655	-8.0883	6.05038e-16	1.79375e-14
ENSMUSG00000102014	2900009J06Rik	24.1666	-1.36304	0.430831	-3.16375	0.0015575	0.0074519
ENSMUSG00000069919	Hba-a1	5521.13	-1.36298	0.1492	-9.13526	6.52525e-20	2.83289e-18
ENSMUSG00000069310	H3c3	34.3204	-1.35956	0.369746	-3.67701	0.000235981	0.00139728
ENSMUSG00000053536	Cstf2t	1761.28	-1.35574	0.0881554	-15.379	2.26318e-53	6.53305e-51
ENSMUSG00000024135	Srbd1	1193.71	-1.35331	0.0923912	-14.6476	1.3949e-48	3.32633e-46
ENSMUSG00000074340	Ovgp1	33.6078	-1.34738	0.36605	-3.68086	0.000232447	0.00137827
ENSMUSG00000090534	Gm4675	58.2508	-1.34487	0.310302	-4.33407	1.46378e-05	0.000113448
ENSMUSG00000070323	Mmp27	109.265	-1.3443	0.334816	-4.01505	5.94333e-05	0.000401608
ENSMUSG00000037705	Tecta	23.365	-1.33884	0.460982	-2.90432	0.00368054	0.015783
ENSMUSG00000019732	Calr3	32.5638	-1.33722	0.392289	-3.40875	0.000652604	0.00344828
ENSMUSG00000037593	Rskr	20.6881	-1.33162	0.478046	-2.78555	0.00534366	0.0216824
ENSMUSG00000006675	P4htm	87.1926	-1.33009	0.256748	-5.18052	2.21269e-07	2.36259e-06
ENSMUSG00000034059	Ypel4	40.3223	-1.3299	0.336281	-3.95474	7.66178e-05	0.000504874
ENSMUSG00000062727	H2bc12	22.4667	-1.32942	0.47608	-2.79243	0.00523141	0.0213063
ENSMUSG00000039396	Neil3	493.327	-1.32902	0.143454	-9.26444	1.96102e-20	8.93812e-19
ENSMUSG00000047767	Atg16l2	84.5231	-1.32798	0.257136	-5.16449	2.41093e-07	2.55437e-06
ENSMUSG00000027663	Zmat3	1845.8	-1.32366	0.134114	-9.86963	5.63699e-23	3.10204e-21
ENSMUSG00000020541	Tom1l1	636.204	-1.32349	0.111944	-11.8228	2.97644e-32	3.11938e-30
ENSMUSG00000031438	Rnf128	2302.45	-1.31906	0.168088	-7.84743	4.24634e-15	1.17034e-13
ENSMUSG00000104043	Gm6525	33.5726	-1.31859	0.413647	-3.18772	0.001434	0.0069275
ENSMUSG00000021453	Gadd45g	320.201	-1.31352	0.161151	-8.15086	3.61346e-16	1.08894e-14
ENSMUSG00000023348	Trip6	1087.67	-1.30674	0.148212	-8.81668	1.17904e-18	4.50115e-17
ENSMUSG00000029452	Tmem116	123.318	-1.3063	0.218601	-5.97574	2.29045e-09	3.19382e-08
ENSMUSG00000059970	Hspa2	319.595	-1.30081	0.138499	-9.39216	5.87832e-21	2.82812e-19
ENSMUSG00000001333	Sync	341.069	-1.2997	0.202451	-6.41983	1.36426e-10	2.24027e-09
ENSMUSG00000044199	S1pr4	57.5439	-1.29704	0.340987	-3.80379	0.000142499	0.000887127
ENSMUSG00000036599	Chst12	376.686	-1.29474	0.138977	-9.31617	1.20614e-20	5.59035e-19
ENSMUSG00000029616	Erp29	8733.37	-1.29253	0.0756924	-17.076	2.23805e-65	8.56394e-63
ENSMUSG00000020829	Slc46a1	18.2013	-1.29211	0.496456	-2.60267	0.00924999	0.0347012
ENSMUSG00000022218	Tgm1	1396.37	-1.29134	0.0949378	-13.602	3.89607e-42	6.60887e-40
ENSMUSG00000034917	Tjp3	74.748	-1.28905	0.316738	-4.06976	4.70623e-05	0.000325363
ENSMUSG00000024330	Col11a2	106.408	-1.28606	0.248185	-5.18185	2.197e-07	2.34737e-06
ENSMUSG00000097639	Platr4	111.726	-1.28402	0.213157	-6.02381	1.70357e-09	2.41851e-08
ENSMUSG00000037379	Spon2	679.005	-1.28074	0.147852	-8.66232	4.62267e-18	1.66436e-16
ENSMUSG00000040631	Dok4	119.705	-1.26565	0.205797	-6.15001	7.74762e-10	1.14537e-08
ENSMUSG00000020423	Btg2	174.393	-1.25831	0.232441	-5.41346	6.18183e-08	7.12296e-07
ENSMUSG00000026348	Acmsd	195.173	-1.25805	0.192795	-6.52535	6.78442e-11	1.16403e-09
ENSMUSG00000001750	Tcirg1	1307.7	-1.2532	0.0940034	-13.3314	1.52023e-40	2.40518e-38
ENSMUSG00000086938	4930481A15Rik	27.3095	-1.24956	0.436391	-2.8634	0.00419118	0.0177006
ENSMUSG00000030144	Clec4d	930.227	-1.24938	0.106259	-11.7579	6.42985e-32	6.65389e-30
ENSMUSG00000097145	9230114K14Rik	217.105	-1.24646	0.155307	-8.02576	1.00901e-15	2.93326e-14
ENSMUSG00000028811	Yars	8989.96	-1.24139	0.0902623	-13.7531	4.87934e-43	8.45101e-41
ENSMUSG00000028737	Aldh4a1	909.589	-1.23908	0.10062	-12.3145	7.57175e-35	8.83585e-33
ENSMUSG00000069265	H3c1	25.5687	-1.23696	0.465897	-2.655	0.0079309	0.0304255
ENSMUSG00000045679	Pqlc3	378.043	-1.23642	0.131655	-9.39137	5.92258e-21	2.84111e-19
ENSMUSG00000027597	Ahcy	2723.47	-1.23496	0.108307	-11.4024	4.06612e-30	3.71688e-28
ENSMUSG00000027360	Hdc	313.41	-1.23399	0.453135	-2.72323	0.00646474	0.0254537
ENSMUSG00000090891	D6Ertd527e	35.7083	-1.23355	0.407181	-3.02948	0.00244974	0.0110372
ENSMUSG00000050394	Armcx6	516.86	-1.22997	0.137278	-8.95973	3.25465e-19	1.31902e-17
ENSMUSG00000062729	Ppox	3655.93	-1.22858	0.16612	-7.39574	1.40624e-13	3.29604e-12
ENSMUSG00000037949	Ano10	429.596	-1.22822	0.152636	-8.04675	8.50238e-16	2.49373e-14
ENSMUSG00000097039	Pvt1	188.283	-1.22778	0.17635	-6.9622	3.35007e-12	6.75516e-11
ENSMUSG00000014776	Nol3	32.7383	-1.21552	0.376878	-3.22524	0.00125869	0.00618407
ENSMUSG00000046442	Ppm1e	853.092	-1.21547	0.118115	-10.2906	7.7667e-25	4.78627e-23
ENSMUSG00000037235	Mxd4	641.933	-1.21341	0.115356	-10.5188	7.07823e-26	4.65861e-24
ENSMUSG00000028383	Hsdl2	1261.22	-1.21237	0.0879056	-13.7917	2.85928e-43	5.16996e-41
ENSMUSG00000020878	Lrrc46	29.6266	-1.21163	0.405842	-2.98546	0.00283153	0.0125783
ENSMUSG00000085241	Snhg3	1354.42	-1.21134	0.11968	-10.1215	4.43708e-24	2.63479e-22
ENSMUSG00000059027	9630013D21Rik	148.992	-1.20555	0.198744	-6.06584	1.31264e-09	1.89457e-08
ENSMUSG00000020268	Lyrm7	62.4045	-1.2027	0.270573	-4.44502	8.78847e-06	7.11641e-05
ENSMUSG00000036768	Kif15	5474.19	-1.20026	0.0982479	-12.2167	2.53257e-34	2.91405e-32
ENSMUSG00000027712	Anxa5	2455.96	-1.194	0.178896	-6.67427	2.48461e-11	4.48981e-10
ENSMUSG00000019998	Stx7	439.436	-1.19211	0.134024	-8.89472	5.85692e-19	2.31103e-17
ENSMUSG00000034792	Gna15	1622.29	-1.19113	0.0952474	-12.5056	6.95345e-36	8.60241e-34
ENSMUSG00000032657	Fam189b	114.372	-1.18865	0.217595	-5.46268	4.68997e-08	5.48853e-07
ENSMUSG00000060803	Gstp1	1817.95	-1.18797	0.0842599	-14.0988	3.86029e-45	7.38573e-43
ENSMUSG00000040158	Tax1bp3	168.64	-1.18446	0.175918	-6.73306	1.66134e-11	3.04746e-10
ENSMUSG00000049811	Fam161a	40.7037	-1.18287	0.360762	-3.2788	0.00104248	0.00523115
ENSMUSG00000003344	Btbd2	1024.21	-1.18021	0.109738	-10.7548	5.62349e-27	4.00558e-25
ENSMUSG00000042770	Hebp1	841.292	-1.18006	0.112576	-10.4823	1.04208e-25	6.75053e-24
ENSMUSG00000032204	Aqp9	1932.15	-1.17978	0.101813	-11.5877	4.75653e-31	4.68646e-29
ENSMUSG00000061898	Rbak	1468.28	-1.17809	0.0920151	-12.8032	1.57348e-37	2.1575e-35
ENSMUSG00000101939	Gm28438	57.9103	-1.17756	0.335347	-3.51146	0.000445656	0.00244754
ENSMUSG00000061577	Adgrg5	100.467	-1.17554	0.24834	-4.73357	2.20608e-06	1.97707e-05
ENSMUSG00000043953	Ccrl2	93.0618	-1.17377	0.236459	-4.96393	6.90811e-07	6.79478e-06
ENSMUSG00000103653	Gstp-ps	25.9235	-1.16859	0.408974	-2.85737	0.0042717	0.0179531
ENSMUSG00000056592	Zfp658	22.6829	-1.16491	0.435383	-2.67561	0.00745943	0.0288387
ENSMUSG00000064357	mt-Atp6	34.7792	-1.16168	0.456679	-2.54375	0.0109671	0.0401004
ENSMUSG00000036002	Fam214b	307.28	-1.16089	0.182395	-6.36473	1.95633e-10	3.13431e-09
ENSMUSG00000034936	Arl4d	249.134	-1.16018	0.269835	-4.29957	1.71127e-05	0.000129877
ENSMUSG00000015452	Ager	80.1463	-1.15564	0.242341	-4.76864	1.85473e-06	1.68513e-05
ENSMUSG00000024663	Rab3il1	711.623	-1.15511	0.19322	-5.97822	2.25588e-09	3.15344e-08
ENSMUSG00000112096	A430103D13Rik	68.0797	-1.15426	0.279105	-4.13559	3.54046e-05	0.000251322
ENSMUSG00000048087	Ahcyl	2291.42	-1.15376	0.0900612	-12.8109	1.42508e-37	1.97044e-35
ENSMUSG00000045092	S1pr1	53.111	-1.15362	0.365034	-3.16031	0.00157603	0.00752963
ENSMUSG00000022803	Popdc2	128.296	-1.15325	0.244765	-4.71168	2.45683e-06	2.18393e-05
ENSMUSG00000075273	Ttc30b	27.4048	-1.14251	0.406881	-2.80796	0.00498557	0.0204315
ENSMUSG00000029650	Slc46a3	1170.98	-1.13885	0.16008	-7.11425	1.12522e-12	2.36454e-11
ENSMUSG00000039205	Ciz1	2958.27	-1.13444	0.110256	-10.2892	7.88615e-25	4.84174e-23
ENSMUSG00000018012	Rac3	137.519	-1.13265	0.207925	-5.44738	5.11162e-08	5.94814e-07
ENSMUSG00000036817	Sun1	4746.17	-1.13263	0.0796782	-14.2151	7.38825e-46	1.50082e-43
ENSMUSG00000082431	Prdx2-ps1	487.851	-1.13116	0.132619	-8.52941	1.47098e-17	5.05293e-16
ENSMUSG00000020253	Ppm1m	883.974	-1.13053	0.101457	-11.1429	7.75409e-29	6.47644e-27
ENSMUSG00000036718	Micall2	2155.92	-1.13015	0.0788873	-14.3261	1.50327e-46	3.17113e-44
ENSMUSG00000024206	Rfx2	1965.46	-1.12973	0.0874897	-12.9127	3.81688e-38	5.41405e-36
ENSMUSG00000054450	Gm9945	34.4766	-1.12714	0.35861	-3.14307	0.00167188	0.00792314
ENSMUSG00000022217	Emc9	1027.15	-1.1261	0.0975396	-11.5451	7.81799e-31	7.65697e-29
ENSMUSG00000089687	Rab42	40.3705	-1.1215	0.339779	-3.30067	0.000964531	0.0048742
ENSMUSG00000027932	Slc27a3	92.9325	-1.11546	0.255372	-4.36799	1.25398e-05	9.81588e-05
ENSMUSG00000100975	Gm28875	163.945	-1.11503	0.192578	-5.79001	7.03804e-09	9.24213e-08
ENSMUSG00000092384	Gm4189	27.1306	-1.11218	0.415046	-2.67965	0.00736984	0.0285326
ENSMUSG00000066621	Tecpr1	493.765	-1.10991	0.112895	-9.83142	8.24517e-23	4.47743e-21
ENSMUSG00000093424	6330562C20Rik	364.343	-1.1092	0.183205	-6.05446	1.40893e-09	2.02644e-08
ENSMUSG00000026688	Mgst3	615.816	-1.1092	0.125492	-8.8388	9.67523e-19	3.71954e-17
ENSMUSG00000050821	Fam131a	149.601	-1.1074	0.193345	-5.72756	1.01884e-08	1.31173e-07
ENSMUSG00000026158	Ogfrl1	2033.97	-1.10684	0.0856495	-12.9229	3.34242e-38	4.78227e-36
ENSMUSG00000008843	Cldn13	1339.18	-1.10481	0.11459	-9.64144	5.34327e-22	2.78222e-20
ENSMUSG00000033826	Dnah8	1800.93	-1.10429	0.160873	-6.86436	6.6788e-12	1.29438e-10
ENSMUSG00000079491	H2-T10	170.538	-1.09536	0.179642	-6.09747	1.07759e-09	1.56631e-08
ENSMUSG00000025912	Mybl1	396.037	-1.09157	0.156521	-6.97397	3.08124e-12	6.22835e-11
ENSMUSG00000034245	Hdac11	123.977	-1.08841	0.211571	-5.14441	2.68369e-07	2.81976e-06
ENSMUSG00000038065	Mturn	25.6284	-1.08266	0.432544	-2.503	0.0123147	0.0442513
ENSMUSG00000024985	Tcf7l2	797.716	-1.08156	0.166354	-6.50153	7.95084e-11	1.35709e-09
ENSMUSG00000062591	Tubb4a	61.8884	-1.07975	0.312461	-3.45562	0.000549028	0.00295962
ENSMUSG00000023067	Cdkn1a	3995.45	-1.07617	0.139502	-7.71437	1.21585e-14	3.12101e-13
ENSMUSG00000121093	ENSMUSG00000121093	58.3816	-1.07414	0.340427	-3.15527	0.00160347	0.00764297
ENSMUSG00000024197	Plin3	1281.64	-1.07101	0.0849628	-12.6057	1.96463e-36	2.52547e-34
ENSMUSG00000059422	Gm8116	549.258	-1.06805	0.14061	-7.59584	3.05792e-14	7.58898e-13
ENSMUSG00000086438	Asb17os	57.1294	-1.06784	0.299034	-3.57095	0.000355693	0.00199747
ENSMUSG00000090214	Gm15657	134.077	-1.06442	0.230781	-4.61227	3.98303e-06	3.41515e-05
ENSMUSG00000000149	Gna12	3819.39	-1.0636	0.0923123	-11.5218	1.02454e-30	9.91634e-29
ENSMUSG00000039660	Spout1	2639.33	-1.05664	0.0809638	-13.0508	6.2877e-39	9.23731e-37
ENSMUSG00000039450	Dcxr	552.506	-1.0561	0.128194	-8.23825	1.74743e-16	5.44548e-15
ENSMUSG00000020882	Cacnb1	82.0675	-1.05556	0.258187	-4.08835	4.3445e-05	0.000302515
ENSMUSG00000021094	Dhrs7	291.804	-1.05504	0.154459	-6.83053	8.46027e-12	1.61117e-10
ENSMUSG00000066829	Zfp810	332.35	-1.05416	0.13635	-7.73124	1.06502e-14	2.77276e-13
ENSMUSG00000099474	1700097N02Rik	294.519	-1.0531	0.199975	-5.26615	1.39312e-07	1.52005e-06
ENSMUSG00000064370	mt-Cytb	105856	-1.05116	0.279888	-3.75563	0.000172908	0.0010545
ENSMUSG00000031628	Casp3	26987.7	-1.0444	0.0927968	-11.2547	2.19607e-29	1.89184e-27
ENSMUSG00000038146	Notch3	1382.28	-1.04349	0.117311	-8.89511	5.83597e-19	2.30829e-17
ENSMUSG00000005161	Prdx2	25655	-1.04318	0.068198	-15.2964	8.08185e-53	2.29274e-50
ENSMUSG00000044197	Gpr146	675.87	-1.04104	0.140799	-7.39382	1.42665e-13	3.32495e-12
ENSMUSG00000048865	Arhgap30	26.7049	-1.03623	0.419543	-2.46989	0.0135154	0.0478243
ENSMUSG00000020491	2810021J22Rik	49.5899	-1.03481	0.31758	-3.25842	0.00112034	0.00558945
ENSMUSG00000040918	Slc19a2	2318.86	-1.02952	0.112334	-9.16486	4.96123e-20	2.18853e-18
ENSMUSG00000095990	Zfp97	120.358	-1.0282	0.25669	-4.00562	6.18546e-05	0.00041575
ENSMUSG00000036411	9530077C05Rik	604.145	-1.02745	0.145012	-7.08527	1.38778e-12	2.88315e-11
ENSMUSG00000041329	Atp1b2	512.104	-1.02714	0.182191	-5.63772	1.72311e-08	2.14789e-07
ENSMUSG00000026489	Coq8a	134.11	-1.02654	0.193593	-5.30258	1.14177e-07	1.26339e-06
ENSMUSG00000030000	Add2	21370.9	-1.0216	0.27474	-3.71843	0.000200461	0.00120248
ENSMUSG00000035778	Ggta1	1192.41	-1.02076	0.129337	-7.89226	2.96773e-15	8.30459e-14
ENSMUSG00000061482	H4c4	50.4577	-1.02066	0.332531	-3.06936	0.00214516	0.00983735
ENSMUSG00000005682	Pan2	2605.03	-1.01889	0.101358	-10.0524	8.96562e-24	5.14008e-22
ENSMUSG00000044352	Sowaha	1198.76	-1.01413	0.0924342	-10.9714	5.24562e-28	4.11007e-26
ENSMUSG00000021253	Tgfb3	433.216	-1.01018	0.154754	-6.52763	6.68168e-11	1.1476e-09
ENSMUSG00000073889	Il11ra1	82.8654	-1.00961	0.237271	-4.25507	2.08986e-05	0.000155596
ENSMUSG00000038593	Tctn1	526.68	-1.00863	0.14625	-6.89664	5.32457e-12	1.04423e-10
ENSMUSG00000120166	ENSMUSG00000120166	566.207	-1.00792	0.114792	-8.78042	1.62862e-18	6.1321e-17
ENSMUSG00000119584	Rn18s-rs5	89334.7	-1.00587	0.31136	-3.23056	0.00123548	0.0060881
ENSMUSG00000024769	Cdc42bpg	1366.23	-1.00537	0.10483	-9.5905	8.7661e-22	4.45177e-20
ENSMUSG00000082127	Gm13577	146.333	-1.00429	0.22778	-4.40906	1.03819e-05	8.25635e-05
ENSMUSG00000033446	Lpar6	62.4486	1.00085	0.356028	2.81114	0.00493661	0.0202763
ENSMUSG00000062382	Ftl1-ps1	293.141	1.00167	0.155404	6.4456	1.15142e-10	1.91949e-09
ENSMUSG00000040247	Tbc1d10c	191.32	1.00199	0.183775	5.45227	4.97295e-08	5.79908e-07
ENSMUSG00000023009	Nckap5l	335.301	1.00365	0.156134	6.42818	1.29143e-10	2.13346e-09
ENSMUSG00000024883	Rin1	33.3085	1.00386	0.397897	2.52293	0.0116383	0.0420777
ENSMUSG00000019789	Hey2	170.79	1.00717	0.176395	5.70974	1.13148e-08	1.44995e-07
ENSMUSG00000026585	Kifap3	379.623	1.00891	0.131574	7.66798	1.74725e-14	4.4094e-13
ENSMUSG00000027340	Slc23a2	546.506	1.01001	0.113712	8.88221	6.55456e-19	2.56173e-17
ENSMUSG00000023235	Ccl25	411.281	1.01023	0.12108	8.34346	7.21494e-17	2.32774e-15
ENSMUSG00000116895	Gm3435	26.1382	1.0163	0.408493	2.48792	0.0128492	0.0458413
ENSMUSG00000024899	Papss2	1066.14	1.01755	0.303674	3.3508	0.000805776	0.00415572
ENSMUSG00000028051	Hcn3	105.476	1.01834	0.213134	4.77793	1.77109e-06	1.61516e-05
ENSMUSG00000040446	Rprd1a	1562.1	1.01844	0.0889943	11.4439	2.52205e-30	2.3625e-28
ENSMUSG00000120856	ENSMUSG00000120856	38.4719	1.02181	0.346265	2.95095	0.00316798	0.0138976
ENSMUSG00000032733	Snx33	181.262	1.02279	0.179201	5.70751	1.14642e-08	1.46795e-07
ENSMUSG00000043671	Dpy19l3	560.795	1.0233	0.115752	8.84047	9.53148e-19	3.67286e-17
ENSMUSG00000025512	Chid1	1466.91	1.02393	0.0863244	11.8614	1.87736e-32	1.99291e-30
ENSMUSG00000074227	Spint2	5078.8	1.02715	0.110162	9.32401	1.12023e-20	5.22158e-19
ENSMUSG00000013033	Adgrl1	4979.6	1.02773	0.0805718	12.7554	2.90852e-37	3.85941e-35
ENSMUSG00000023266	Frs3	67.2112	1.03057	0.265362	3.88363	0.000102907	0.000662714
ENSMUSG00000059142	Zfp945	134.926	1.03156	0.226591	4.55253	5.30057e-06	4.44071e-05
ENSMUSG00000086350	B230369F24Rik	60.0473	1.03201	0.274744	3.75628	0.000172459	0.00105215
ENSMUSG00000024222	Fkbp5	2653.56	1.03271	0.0854883	12.0802	1.34442e-33	1.50484e-31
ENSMUSG00000020070	Rufy2	111.877	1.03559	0.210511	4.91939	8.68133e-07	8.39264e-06
ENSMUSG00000039230	Tbcd	2546.82	1.03702	0.0812505	12.7632	2.63039e-37	3.51874e-35
ENSMUSG00000095123	Gm21781	245.953	1.04084	0.19001	5.47782	4.30607e-08	5.06086e-07
ENSMUSG00000043015	Nemp2	579.597	1.04114	0.1367	7.61624	2.61168e-14	6.52088e-13
ENSMUSG00000038079	Tmem237	456.616	1.04143	0.122933	8.47156	2.4212e-17	8.13028e-16
ENSMUSG00000050708	Ftl1	63756.7	1.04258	0.111784	9.32672	1.09197e-20	5.10434e-19
ENSMUSG00000032715	Trib3	2675.7	1.04302	0.306823	3.39943	0.000675258	0.00355656
ENSMUSG00000036062	Phf24	262.813	1.04354	0.233651	4.46624	7.96063e-06	6.48115e-05
ENSMUSG00000030145	Zfp248	157.723	1.04765	0.177862	5.89024	3.85638e-09	5.23107e-08
ENSMUSG00000001918	Slc1a5	3602.8	1.05009	0.078625	13.3557	1.09785e-40	1.75379e-38
ENSMUSG00000112742	Gm31793	142.967	1.05031	0.185696	5.65607	1.54883e-08	1.94389e-07
ENSMUSG00000109536	9330162G02Rik	23.4199	1.0507	0.424673	2.47413	0.0133561	0.0473625
ENSMUSG00000035828	Pim3	320.056	1.05085	0.142647	7.36678	1.74804e-13	4.00588e-12
ENSMUSG00000033955	Tnks1bp1	412.651	1.0517	0.167269	6.28747	3.22672e-10	5.03724e-09
ENSMUSG00000092274	Neat1	4303.25	1.05171	0.322855	3.25753	0.00112387	0.00560197
ENSMUSG00000025511	Tspan4	2214.87	1.05217	0.0973393	10.8093	3.11133e-27	2.26521e-25
ENSMUSG00000030839	Sergef	1240.66	1.05322	0.113978	9.24051	2.45332e-20	1.11204e-18
ENSMUSG00000030805	Stx4a	3878.11	1.05493	0.0961261	10.9744	5.07209e-28	3.99312e-26
ENSMUSG00000032263	Bckdhb	597.631	1.05736	0.116892	9.04559	1.48858e-19	6.32896e-18
ENSMUSG00000074634	Tmem267	356.258	1.05796	0.139042	7.60893	2.76379e-14	6.87979e-13
ENSMUSG00000059975	Zfp74	629.235	1.05817	0.114921	9.20785	3.32729e-20	1.48367e-18
ENSMUSG00000079697	Gm5751	392.706	1.0599	0.154338	6.86739	6.5385e-12	1.26868e-10
ENSMUSG00000085236	2610206C17Rik	35.0851	1.06032	0.369967	2.866	0.00415698	0.0175697
ENSMUSG00000047945	Marcksl1	2285.81	1.06252	0.147565	7.20037	6.00495e-13	1.30007e-11
ENSMUSG00000041189	Chrnb1	33.7849	1.06394	0.357211	2.97846	0.00289696	0.0128271
ENSMUSG00000030753	Thap12	8083.92	1.06556	0.0931325	11.4414	2.59771e-30	2.41485e-28
ENSMUSG00000037020	Wdr62	2464.06	1.06709	0.0952717	11.2005	4.05528e-29	3.43946e-27
ENSMUSG00000047671	Dynlt4	39.3012	1.07031	0.345433	3.09845	0.00194533	0.00904195
ENSMUSG00000028047	Thbs3	358.161	1.07086	0.197783	5.41432	6.15234e-08	7.09892e-07
ENSMUSG00000035356	Nfkbiz	103.629	1.07451	0.216172	4.97063	6.67357e-07	6.59501e-06
ENSMUSG00000109390	Gm45718	57.7085	1.07978	0.286876	3.76395	0.000167253	0.00102533
ENSMUSG00000030123	Plxnd1	188.461	1.08137	0.192303	5.62327	1.87373e-08	2.31981e-07
ENSMUSG00000052125	F730043M19Rik	49.1113	1.08257	0.388387	2.78734	0.00531427	0.021585
ENSMUSG00000084792	1700056N10Rik	43.6545	1.08349	0.328713	3.29615	0.000980189	0.00494119
ENSMUSG00000052040	Klf13	3464.31	1.08505	0.0953912	11.3747	5.58688e-30	5.02331e-28
ENSMUSG00000047735	Samd9l	482.534	1.08646	0.141174	7.69587	1.4053e-14	3.5905e-13
ENSMUSG00000109975	Gm19196	22.8213	1.09161	0.432734	2.5226	0.0116491	0.0421056
ENSMUSG00000052675	Zfp112	25.7369	1.09187	0.409627	2.66552	0.0076869	0.0296345
ENSMUSG00000097746	Gm6225	41.9022	1.09217	0.376428	2.90141	0.00371492	0.0159139
ENSMUSG00000086889	Phf2os1	24.7075	1.09268	0.433225	2.52221	0.011662	0.0421357
ENSMUSG00000040231	Syngr4	252.292	1.09569	0.167339	6.54771	5.84275e-11	1.0141e-09
ENSMUSG00000054716	Zfp771	1708.06	1.09624	0.174895	6.268	3.65707e-10	5.67673e-09
ENSMUSG00000042751	Nmnat2	32.0849	1.10002	0.376568	2.92118	0.00348705	0.0150751
ENSMUSG00000057329	Bcl2	491.658	1.10031	0.142624	7.71476	1.21212e-14	3.11845e-13
ENSMUSG00000105741	C79130	37.0321	1.10176	0.361423	3.04838	0.00230076	0.0104605
ENSMUSG00000021066	Atl1	35.2834	1.10563	0.355646	3.10878	0.00187859	0.00875892
ENSMUSG00000016933	Plcg1	1136.44	1.10703	0.101616	10.8943	1.22752e-27	9.35075e-26
ENSMUSG00000087523	Gm12319	52.2542	1.10749	0.306905	3.60856	0.000307902	0.00175788
ENSMUSG00000071713	Csf2rb	4474.88	1.108	0.353686	3.13272	0.00173197	0.0081726
ENSMUSG00000072694	1500011B03Rik	39.5852	1.11096	0.338938	3.27776	0.00104636	0.00524583
ENSMUSG00000037029	Zfp146	5275.68	1.11166	0.07505	14.8122	1.22093e-49	3.13893e-47
ENSMUSG00000120886	ENSMUSG00000120886	28.7835	1.11326	0.388324	2.86684	0.00414594	0.0175321
ENSMUSG00000042606	Hirip3	7440.03	1.11756	0.0825539	13.5374	9.41019e-42	1.57995e-39
ENSMUSG00000037337	Map4k1	1156.86	1.11771	0.0968324	11.5427	8.03475e-31	7.82271e-29
ENSMUSG00000066838	Zfp772	195.62	1.11783	0.178765	6.25306	4.02482e-10	6.21242e-09
ENSMUSG00000079467	Gm14966	55.7063	1.11876	0.295149	3.79047	0.000150363	0.000931852
ENSMUSG00000087385	Frg2f1	44.1358	1.11929	0.331175	3.37974	0.000725533	0.00378741
ENSMUSG00000023571	C1qtnf12	1098.31	1.12035	0.127957	8.75568	2.02872e-18	7.58183e-17
ENSMUSG00000045252	Zfp574	2198.84	1.12116	0.105516	10.6254	2.26918e-26	1.52396e-24
ENSMUSG00000015437	Gzmb	58.671	1.12474	0.419051	2.68403	0.00727406	0.0282215
ENSMUSG00000095362	Gm14325	197.865	1.12579	0.162392	6.93253	4.13383e-12	8.22467e-11
ENSMUSG00000067203	H2-K2	109.137	1.12708	0.244661	4.60669	4.09137e-06	3.49861e-05
ENSMUSG00000059498	Fcgr3	46.1635	1.13201	0.321232	3.52397	0.000425135	0.00234737
ENSMUSG00000067653	Ankrd23	25.9846	1.13239	0.419274	2.70084	0.00691643	0.0269749
ENSMUSG00000102555	6430511E19Rik	48.008	1.13301	0.317213	3.57178	0.000354567	0.00199182
ENSMUSG00000120950	ENSMUSG00000120950	70.2516	1.13347	0.302898	3.7421	0.000182487	0.00110369
ENSMUSG00000071714	Csf2rb2	1152.42	1.14051	0.307135	3.71336	0.000204524	0.00122373
ENSMUSG00000098146	Gm26935	33.9745	1.14106	0.395984	2.88158	0.00395683	0.0168145
ENSMUSG00000048012	Zfp473	371.105	1.14188	0.14602	7.82004	5.28074e-15	1.42675e-13
ENSMUSG00000020656	Grhl1	91.9492	1.14701	0.228627	5.01694	5.25004e-07	5.2964e-06
ENSMUSG00000042579	4632404H12Rik	701.424	1.14753	0.152953	7.50251	6.2606e-14	1.49944e-12
ENSMUSG00000038059	Smim3	798.764	1.15056	0.11846	9.71267	2.6626e-22	1.41324e-20
ENSMUSG00000056216	Cebpg	4313.64	1.15307	0.0867092	13.2981	2.37413e-40	3.68528e-38
ENSMUSG00000003378	Grik5	10122.4	1.15439	0.0798491	14.4572	2.25771e-47	5.02005e-45
ENSMUSG00000057691	Zfp746	862.244	1.1548	0.122473	9.42899	4.14066e-21	2.03374e-19
ENSMUSG00000026024	Als2	2940.19	1.15633	0.108094	10.6975	1.04531e-26	7.25717e-25
ENSMUSG00000035642	Aamdc	196.59	1.1571	0.162781	7.1083	1.17481e-12	2.46246e-11
ENSMUSG00000100826	Snhg14	918.772	1.1582	0.169488	6.83357	8.28299e-12	1.58413e-10
ENSMUSG00000064337	mt-Rnr1	6131.8	1.16356	0.142696	8.15416	3.51626e-16	1.06159e-14
ENSMUSG00000036580	Spg20	735.964	1.16742	0.117565	9.93003	3.08148e-23	1.71293e-21
ENSMUSG00000024965	Fermt3	1614.38	1.16904	0.309673	3.77508	0.000159955	0.000984994
ENSMUSG00000087060	Eldr	67.3001	1.17052	0.276711	4.23014	2.33549e-05	0.000172092
ENSMUSG00000045294	Insig1	1649.41	1.17177	0.0892431	13.1301	2.21494e-39	3.34355e-37
ENSMUSG00000034656	Cacna1a	31.8422	1.17249	0.381407	3.07412	0.00211121	0.00971145
ENSMUSG00000071757	Zhx2	519.891	1.1726	0.112625	10.4115	2.19633e-25	1.38994e-23
ENSMUSG00000047281	Sfn	20.2619	1.17277	0.472326	2.48296	0.0130295	0.0463742
ENSMUSG00000029103	Lrpap1	1264.18	1.17305	0.0896765	13.0809	4.23252e-39	6.33108e-37
ENSMUSG00000024891	Slc29a2	445.154	1.17373	0.124815	9.40371	5.26706e-21	2.55646e-19
ENSMUSG00000040289	Hey1	46.3043	1.17633	0.410986	2.8622	0.00420708	0.0177541
ENSMUSG00000098447	Gm27184	44.4382	1.17732	0.33858	3.47721	0.000506653	0.00275677
ENSMUSG00000034867	Ankrd27	20217.8	1.17858	0.11034	10.6813	1.24468e-26	8.56901e-25
ENSMUSG00000086193	Gm11508	76.8275	1.18396	0.27585	4.29203	1.7705e-05	0.000134001
ENSMUSG00000044056	Efcab9	34.3212	1.18623	0.389002	3.04942	0.00229282	0.010436
ENSMUSG00000120454	ENSMUSG00000120454	219.795	1.18884	0.188973	6.29105	3.15331e-10	4.92731e-09
ENSMUSG00000085578	Gm11527	20.0937	1.18954	0.473795	2.51065	0.0120508	0.0433691
ENSMUSG00000042063	Zfp386	749.012	1.19068	0.128814	9.2434	2.38791e-20	1.08538e-18
ENSMUSG00000004263	Atn1	30.5412	1.19218	0.387056	3.08011	0.00206925	0.00955583
ENSMUSG00000026435	Slc45a3	867.675	1.19353	0.187116	6.37854	1.78785e-10	2.88688e-09
ENSMUSG00000058550	Dppa4	4213.36	1.19473	0.0819717	14.575	4.05406e-48	9.26465e-46
ENSMUSG00000074166	AW146154	314.428	1.19562	0.153634	7.78224	7.1252e-15	1.90013e-13
ENSMUSG00000061666	Gdpd1	176.494	1.19717	0.170421	7.02479	2.14391e-12	4.39301e-11
ENSMUSG00000010755	Cars	8325.09	1.19797	0.0751195	15.9475	2.96296e-57	9.37549e-55
ENSMUSG00000048307	Ankrd46	205.914	1.20183	0.159196	7.54935	4.37447e-14	1.06633e-12
ENSMUSG00000086877	A230072C01Rik	189.755	1.20325	0.174188	6.9078	4.92238e-12	9.68814e-11
ENSMUSG00000050270	Tmem220	36.2284	1.20355	0.36005	3.34274	0.000829561	0.00426416
ENSMUSG00000086255	Gm11534	100.206	1.2154	0.241459	5.03357	4.8144e-07	4.88988e-06
ENSMUSG00000034071	Zfp551	69.3969	1.21742	0.264553	4.60181	4.18826e-06	3.57066e-05
ENSMUSG00000020399	Havcr2	755.795	1.21841	0.196095	6.21334	5.18696e-10	7.83628e-09
ENSMUSG00000050675	Gp1ba	133.636	1.21998	0.244897	4.98162	6.30539e-07	6.2764e-06
ENSMUSG00000048677	Tpcn2	298.882	1.22054	0.165883	7.35785	1.86889e-13	4.26502e-12
ENSMUSG00000020689	Itgb3	46.9611	1.2208	0.324763	3.75903	0.000170572	0.00104334
ENSMUSG00000033436	Armcx2	143.369	1.22818	0.265459	4.62663	3.71659e-06	3.21012e-05
ENSMUSG00000062825	Actg1	4027.66	1.23027	0.0864808	14.226	6.32161e-46	1.3002e-43
ENSMUSG00000050373	Snx21	91.4359	1.23918	0.28444	4.35655	1.32126e-05	0.000102936
ENSMUSG00000040699	Limd2	5369.05	1.23941	0.127163	9.74657	1.90805e-22	1.02264e-20
ENSMUSG00000108738	Gm44777	192.635	1.24246	0.204389	6.0789	1.2101e-09	1.75119e-08
ENSMUSG00000023467	Tulp2	31.9365	1.24386	0.415201	2.99581	0.0027372	0.0121955
ENSMUSG00000041774	Ydjc	2402.43	1.24641	0.111725	11.1561	6.68866e-29	5.61506e-27
ENSMUSG00000063623	C230062I16Rik	22.6205	1.24668	0.462149	2.69758	0.00698455	0.0272073
ENSMUSG00000038037	Socs1	155.961	1.24735	0.257532	4.84346	1.276e-06	1.19563e-05
ENSMUSG00000120009	ENSMUSG00000120009	167.196	1.24765	0.200473	6.22353	4.8608e-10	7.39183e-09
ENSMUSG00000027660	Skil	511.585	1.25167	0.159193	7.86258	3.76314e-15	1.04416e-13
ENSMUSG00000030811	Fbxl19	4060.21	1.25404	0.0936237	13.3945	6.51489e-41	1.05094e-38
ENSMUSG00000028064	Sema4a	56.7036	1.25704	0.386137	3.25543	0.00113221	0.00564183
ENSMUSG00000023021	Cers5	198.756	1.25846	0.209363	6.0109	1.84495e-09	2.61022e-08
ENSMUSG00000087477	Gm13822	107.461	1.25901	0.21787	5.77872	7.52692e-09	9.83701e-08
ENSMUSG00000032491	Nradd	28.7841	1.2682	0.409326	3.09827	0.00194656	0.00904512
ENSMUSG00000028266	Lmo4	4395.9	1.26868	0.120331	10.5433	5.45747e-26	3.62086e-24
ENSMUSG00000030674	Qprt	306.466	1.27532	0.172873	7.37724	1.61599e-13	3.73973e-12
ENSMUSG00000102941	Gm37552	54.5673	1.27602	0.3863	3.30318	0.000955942	0.00483674
ENSMUSG00000006463	Zdhhc24	822.649	1.27637	0.139118	9.17475	4.52608e-20	2.01267e-18
ENSMUSG00000044080	S100a1	102.99	1.27677	0.222064	5.74956	8.94774e-09	1.15835e-07
ENSMUSG00000097320	Tmem147os	428.42	1.27804	0.142999	8.93742	3.98357e-19	1.59868e-17
ENSMUSG00000039304	Tnfsf10	283.35	1.27889	0.435545	2.9363	0.00332155	0.0144699
ENSMUSG00000070371	Prss36	116.218	1.28174	0.21872	5.86018	4.62365e-09	6.22056e-08
ENSMUSG00000040732	Erg	342.121	1.28551	0.238607	5.38757	7.1417e-08	8.13778e-07
ENSMUSG00000097537	2610020C07Rik	110.331	1.28705	0.221779	5.80331	6.50166e-09	8.57885e-08
ENSMUSG00000047766	Lrrc49	64.6992	1.28818	0.277144	4.64808	3.35046e-06	2.91377e-05
ENSMUSG00000078942	Naip6	78.7845	1.29338	0.300266	4.30745	1.65145e-05	0.000125917
ENSMUSG00000039168	Dap	297.77	1.29525	0.158056	8.19491	2.50781e-16	7.68407e-15
ENSMUSG00000034168	Irf2bpl	603.127	1.29857	0.114623	11.329	9.42312e-30	8.29133e-28
ENSMUSG00000000948	Gm38393	491.69	1.29932	0.133659	9.7211	2.45113e-22	1.30521e-20
ENSMUSG00000041440	Gk5	175.118	1.3022	0.188126	6.92194	4.45515e-12	8.85326e-11
ENSMUSG00000061702	Tmem91	56.8557	1.30514	0.290246	4.49666	6.90299e-06	5.67058e-05
ENSMUSG00000039621	Prex1	50.4468	1.3071	0.305254	4.28202	1.85203e-05	0.000139721
ENSMUSG00000030409	Dmpk	550.807	1.30852	0.141817	9.22685	2.78702e-20	1.25294e-18
ENSMUSG00000040428	Plekha4	20.6932	1.3129	0.530043	2.47696	0.0132507	0.0470393
ENSMUSG00000026730	Pter	413.8	1.31344	0.132911	9.88208	4.97901e-23	2.74915e-21
ENSMUSG00000021665	Hexb	992.435	1.32218	0.177921	7.43127	1.07562e-13	2.53921e-12
ENSMUSG00000025317	Car5a	45.2276	1.32996	0.368482	3.6093	0.000307019	0.00175345
ENSMUSG00000036912	Piwil4	1066.2	1.33565	0.130816	10.2102	1.78532e-24	1.0721e-22
ENSMUSG00000103887	Gm37008	17.1707	1.34286	0.517971	2.59253	0.00952717	0.0356111
ENSMUSG00000024295	Cyp4f41-ps	29.4269	1.34546	0.415154	3.24086	0.00119169	0.0059096
ENSMUSG00000000486	Septin1	760.859	1.3497	0.172449	7.82665	5.01039e-15	1.36945e-13
ENSMUSG00000035126	Dnai4	83.508	1.3503	0.273787	4.93194	8.14176e-07	7.8942e-06
ENSMUSG00000100280	Gm28417	22.1739	1.35259	0.52408	2.58088	0.00985481	0.0366609
ENSMUSG00000004187	Kifc2	123.514	1.3599	0.200641	6.77779	1.22025e-11	2.27642e-10
ENSMUSG00000073856	Iqck	56.1555	1.36763	0.301535	4.53556	5.7451e-06	4.77664e-05
ENSMUSG00000048856	Slc25a47	220.789	1.36935	0.174312	7.85575	3.97402e-15	1.09712e-13
ENSMUSG00000046056	Sbsn	49.1395	1.3803	0.392276	3.51868	0.000433696	0.00238663
ENSMUSG00000098066	Gm26944	22.5271	1.38452	0.462985	2.99043	0.00278585	0.0123988
ENSMUSG00000051367	Six1	33.5779	1.38521	0.381895	3.62719	0.000286518	0.0016559
ENSMUSG00000118084	AA388235	17.6108	1.38754	0.530487	2.6156	0.00890721	0.0336222
ENSMUSG00000062931	Zfp938	197.35	1.39055	0.189622	7.33326	2.24627e-13	5.06998e-12
ENSMUSG00000027217	Tspan18	118.373	1.39706	0.312156	4.47552	7.62264e-06	6.21829e-05
ENSMUSG00000033530	Ttc7b	1150.92	1.39708	0.129366	10.7994	3.46416e-27	2.51098e-25
ENSMUSG00000085054	Gm15834	81.2804	1.39819	0.285696	4.89399	9.88103e-07	9.44149e-06
ENSMUSG00000074024	4632427E13Rik	65.5343	1.4058	0.346091	4.06194	4.86662e-05	0.000335184
ENSMUSG00000054256	Msi1	93.8172	1.41194	0.249376	5.66187	1.49731e-08	1.8821e-07
ENSMUSG00000120954	ENSMUSG00000120954	14.348	1.41504	0.573269	2.46837	0.0135728	0.0479861
ENSMUSG00000105804	Gm43654	43.8631	1.41679	0.35961	3.9398	8.15497e-05	0.000534376
ENSMUSG00000027950	Chrnb2	166.068	1.41898	0.226475	6.26553	3.7157e-10	5.76231e-09
ENSMUSG00000021866	Anxa11	1276.35	1.42239	0.105191	13.5219	1.16097e-41	1.92956e-39
ENSMUSG00000051499	Zfp786	105.032	1.43036	0.229978	6.21957	4.98517e-10	7.56697e-09
ENSMUSG00000003573	Homer3	255.595	1.43782	0.178174	8.06977	7.04303e-16	2.07681e-14
ENSMUSG00000031827	Cotl1	181.553	1.43909	0.24004	5.99521	2.0322e-09	2.85305e-08
ENSMUSG00000037946	Fgd3	516.602	1.44159	0.13459	10.711	9.04208e-27	6.3713e-25
ENSMUSG00000045165	AI467606	1978.55	1.44392	0.104484	13.8195	1.94357e-43	3.55328e-41
ENSMUSG00000070705	Eid2b	539.237	1.44546	0.125824	11.4879	1.51745e-30	1.43495e-28
ENSMUSG00000053714	4732471J01Rik	66.263	1.45327	0.288904	5.03029	4.89737e-07	4.96572e-06
ENSMUSG00000058900	Rsl1	68.8735	1.45661	0.281746	5.16996	2.34138e-07	2.48549e-06
ENSMUSG00000021271	Zfp839	311.352	1.457	0.1666	8.74548	2.22068e-18	8.19261e-17
ENSMUSG00000034949	Zfr2	134.096	1.46	0.234887	6.21577	5.10743e-10	7.73827e-09
ENSMUSG00000112375	Gm38560	19.9493	1.46166	0.483599	3.02245	0.00250735	0.011266
ENSMUSG00000034538	Zfp418	86.0804	1.46815	0.241433	6.08099	1.19441e-09	1.73001e-08
ENSMUSG00000087518	Gm13561	14.1455	1.47118	0.554286	2.65419	0.00794997	0.0304774
ENSMUSG00000026640	Plxna2	650.678	1.47214	0.113696	12.9481	2.40988e-38	3.47826e-36
ENSMUSG00000025498	Irf7	94.5755	1.47281	0.249842	5.89495	3.74786e-09	5.09226e-08
ENSMUSG00000057894	Zfp329	1106.25	1.47513	0.125649	11.7401	7.94211e-32	8.16747e-30
ENSMUSG00000049676	Catsperg1	28.2372	1.48403	0.421414	3.52154	0.000429049	0.00236422
ENSMUSG00000070960	Gm19680	18.1719	1.48645	0.521627	2.84964	0.00437691	0.0183344
ENSMUSG00000101609	Kcnq1ot1	586.595	1.48647	0.181694	8.18117	2.81103e-16	8.56531e-15
ENSMUSG00000108753	Gm45094	21.6968	1.48987	0.523543	2.84574	0.00443087	0.0185278
ENSMUSG00000044949	Ubtd2	17.9012	1.49094	0.50653	2.94344	0.00324587	0.0141895
ENSMUSG00000030142	Clec4e	91.4906	1.4954	0.306576	4.87776	1.07295e-06	1.02107e-05
ENSMUSG00000047911	Npm2	14.973	1.49683	0.595565	2.5133	0.0119608	0.0430737
ENSMUSG00000022016	Akap11	766.321	1.49921	0.128681	11.6506	2.27738e-31	2.27103e-29
ENSMUSG00000027939	Nup210l	16.811	1.50413	0.525205	2.8639	0.00418462	0.017682
ENSMUSG00000120149	ENSMUSG00000120149	36.4286	1.50965	0.361583	4.1751	2.97856e-05	0.000214859
ENSMUSG00000041556	Fbxo2	24.4456	1.51785	0.462891	3.27907	0.00104149	0.00522777
ENSMUSG00000044317	Gpr4	11.9203	1.51823	0.617544	2.45851	0.0139517	0.0491039
ENSMUSG00000087445	Gm14286	40.6366	1.52112	0.373863	4.06865	4.72871e-05	0.000326505
ENSMUSG00000031925	Maml2	271.443	1.52981	0.20766	7.36693	1.74599e-13	4.00588e-12
ENSMUSG00000097536	2610037D02Rik	72.5075	1.53129	0.346389	4.42071	9.8377e-06	7.87303e-05
ENSMUSG00000060791	Gmfg	91.2193	1.53198	0.257863	5.94106	2.83179e-09	3.90891e-08
ENSMUSG00000020712	Tcam1	35.7861	1.53404	0.362531	4.23147	2.32167e-05	0.00017115
ENSMUSG00000086451	4933431K23Rik	12.294	1.53594	0.613928	2.50182	0.0123556	0.0443495
ENSMUSG00000097750	Gm4673	75.0526	1.54859	0.265443	5.83397	5.41251e-09	7.19947e-08
ENSMUSG00000040747	Cd53	35.5487	1.55091	0.549019	2.82488	0.0047299	0.0195395
ENSMUSG00000120410	ENSMUSG00000120410	16.0742	1.55163	0.535885	2.89545	0.00378612	0.0161642
ENSMUSG00000056367	Actr3b	188.669	1.5554	0.18326	8.4874	2.11311e-17	7.15412e-16
ENSMUSG00000059195	Gm12715	67.0331	1.55723	0.277362	5.61442	1.97223e-08	2.43626e-07
ENSMUSG00000042766	Trim46	109.761	1.56221	0.304187	5.13569	2.81104e-07	2.94042e-06
ENSMUSG00000032850	Rnft2	23.2234	1.56864	0.453227	3.46104	0.000538092	0.00290573
ENSMUSG00000005533	Igf1r	2439.47	1.56867	0.12358	12.6936	6.41923e-37	8.44976e-35
ENSMUSG00000046417	Lrrc75a	41.3653	1.56984	0.345808	4.53962	5.63558e-06	4.69508e-05
ENSMUSG00000038539	Atf5	8018.45	1.5737	0.151745	10.3707	3.36892e-25	2.12384e-23
ENSMUSG00000104168	Gm38250	41.0654	1.57694	0.34427	4.58052	4.63818e-06	3.92172e-05
ENSMUSG00000021477	Ctsl	1026.27	1.57789	0.102067	15.4593	6.5348e-54	1.92007e-51
ENSMUSG00000027134	Lpcat4	443.507	1.58089	0.125307	12.6161	1.72075e-36	2.22938e-34
ENSMUSG00000043439	Epop	1745.45	1.58162	0.170382	9.28276	1.6514e-20	7.56886e-19
ENSMUSG00000108980	Gm45155	13.8701	1.59111	0.594953	2.67434	0.00748772	0.0289345
ENSMUSG00000008496	Pou2f2	16.9381	1.59446	0.531445	3.00024	0.00269769	0.0120292
ENSMUSG00000045639	Zfp629	1713.63	1.59533	0.0952443	16.7498	5.67903e-63	1.98814e-60
ENSMUSG00000064080	Fbln2	16.8713	1.60059	0.624668	2.56231	0.010398	0.0383177
ENSMUSG00000002699	Lcp2	792.31	1.60422	0.109447	14.6575	1.20613e-48	2.96203e-46
ENSMUSG00000115424	D130079A08Rik	38.2097	1.60601	0.428393	3.74893	0.00017759	0.00107905
ENSMUSG00000089829	Gm16565	21.4176	1.61601	0.504957	3.2003	0.00137287	0.0066674
ENSMUSG00000053574	4930563E22Rik	17.1363	1.62062	0.527371	3.07303	0.002119	0.00974181
ENSMUSG00000029641	Rasl11a	395.571	1.6233	0.168252	9.64808	5.0087e-22	2.61629e-20
ENSMUSG00000002265	Peg3	2246.02	1.62572	0.151867	10.7049	9.65149e-27	6.74008e-25
ENSMUSG00000022479	Vdr	181.047	1.62749	0.20299	8.01758	1.07852e-15	3.11881e-14
ENSMUSG00000097699	5430400D12Rik	20.5337	1.63608	0.509383	3.2119	0.00131862	0.00642861
ENSMUSG00000025795	Rassf3	16.518	1.63625	0.589956	2.7735	0.00554561	0.0223591
ENSMUSG00000028456	Unc13b	828.276	1.63681	0.130969	12.4977	7.68435e-36	9.43569e-34
ENSMUSG00000042099	Kank3	317.42	1.63941	0.177896	9.21558	3.09607e-20	1.38809e-18
ENSMUSG00000121168	ENSMUSG00000121168	13.9389	1.6435	0.580983	2.82883	0.00467184	0.0193476
ENSMUSG00000025464	Paox	1388.61	1.64351	0.091516	17.9587	4.10296e-72	1.92886e-69
ENSMUSG00000003824	Syce2	9934.41	1.64807	0.12698	12.9789	1.61124e-38	2.34614e-36
ENSMUSG00000041936	Agrn	99.0986	1.64838	0.232427	7.09205	1.32143e-12	2.75574e-11
ENSMUSG00000064451	Snora23	12.1592	1.64848	0.644562	2.55752	0.0105422	0.0387535
ENSMUSG00000110967	Gm40608	11.5773	1.65217	0.642193	2.5727	0.0100908	0.0373668
ENSMUSG00000117406	Ntn3	338.426	1.65529	0.152822	10.8315	2.43993e-27	1.80029e-25
ENSMUSG00000029994	Anxa4	51.5321	1.65978	0.319435	5.19599	2.03633e-07	2.18564e-06
ENSMUSG00000027709	Mccc1	163.447	1.66466	0.183268	9.08319	1.05435e-19	4.52957e-18
ENSMUSG00000096965	3300005D01Rik	176.504	1.67443	0.216213	7.74437	9.60577e-15	2.51677e-13
ENSMUSG00000026430	Rassf5	117.564	1.67999	0.259882	6.4644	1.01699e-10	1.71099e-09
ENSMUSG00000030498	Gas2	1002	1.68066	0.10834	15.5127	2.8449e-54	8.5109e-52
ENSMUSG00000031616	Ednra	406.354	1.68923	0.198543	8.50814	1.76751e-17	6.04627e-16
ENSMUSG00000120550	ENSMUSG00000120550	18.3756	1.69148	0.517513	3.26847	0.0010813	0.00540781
ENSMUSG00000053198	Prx	340.557	1.69335	0.136003	12.4509	1.38314e-35	1.6858e-33
ENSMUSG00000050195	Scd4	37.4041	1.6964	0.359233	4.72229	2.33207e-06	2.07977e-05
ENSMUSG00000115783	Bc1	95.2177	1.69908	0.361718	4.69725	2.63683e-06	2.33665e-05
ENSMUSG00000070822	Zscan18	16.0955	1.71529	0.575235	2.9819	0.00286468	0.0127016
ENSMUSG00000098708	Gm27252	16.5231	1.725	0.625074	2.75967	0.00578596	0.0231593
ENSMUSG00000025477	Inpp5a	303.45	1.73562	0.143866	12.0641	1.63406e-33	1.81668e-31
ENSMUSG00000014303	Glis2	52.8688	1.74283	0.31216	5.58315	2.36202e-08	2.88314e-07
ENSMUSG00000045136	Tubb2b	106.938	1.74441	0.262214	6.65263	2.87906e-11	5.17162e-10
ENSMUSG00000030683	Sez6l2	116.277	1.7459	0.25445	6.86148	6.81521e-12	1.31617e-10
ENSMUSG00000032177	Pde4a	78.2612	1.74621	0.299317	5.83398	5.41196e-09	7.19947e-08
ENSMUSG00000108465	Gm45110	39.2151	1.75001	0.394509	4.43592	9.16782e-06	7.3981e-05
ENSMUSG00000022228	Zscan26	1366.73	1.76167	0.10306	17.0937	1.65285e-65	6.79902e-63
ENSMUSG00000020083	Fam241b	137.418	1.76333	0.211715	8.32881	8.16582e-17	2.59885e-15
ENSMUSG00000030737	Slco2b1	31.7427	1.77049	0.394531	4.48757	7.2039e-06	5.8913e-05
ENSMUSG00000087088	Gm16638	16.6017	1.77227	0.533059	3.32471	0.0008851	0.00452562
ENSMUSG00000026664	Phyh	299.847	1.77424	0.141599	12.53	5.11459e-36	6.42408e-34
ENSMUSG00000041115	Iqsec2	16.1317	1.77488	0.652156	2.72156	0.00649745	0.0255458
ENSMUSG00000112627	4933412E12Rik	14.5114	1.78137	0.608545	2.92727	0.00341955	0.0148301
ENSMUSG00000046027	Stard5	59.0848	1.78307	0.306683	5.81405	6.09793e-09	8.0526e-08
ENSMUSG00000003644	Rps6ka1	153.775	1.7845	0.274822	6.4933	8.39748e-11	1.4274e-09
ENSMUSG00000081590	Gm14413	39.389	1.78617	0.381941	4.67656	2.91731e-06	2.56418e-05
ENSMUSG00000046668	Cxxc5	36.9148	1.78965	0.369868	4.83861	1.3075e-06	1.22306e-05
ENSMUSG00000002249	Tead3	56.7376	1.79038	0.325923	5.49325	3.94613e-08	4.66113e-07
ENSMUSG00000063286	Gvin-ps7	265.667	1.7998	0.174296	10.3261	5.36874e-25	3.33348e-23
ENSMUSG00000009621	Vav2	517.613	1.80101	0.135172	13.3238	1.68216e-40	2.63602e-38
ENSMUSG00000020279	Il9r	786.589	1.8055	0.141402	12.7686	2.45452e-37	3.31039e-35
ENSMUSG00000074283	Zfp109	33.8231	1.80685	0.391527	4.61488	3.93323e-06	3.37637e-05
ENSMUSG00000039759	Thap3	22.0859	1.82571	0.504626	3.61794	0.000296957	0.00170664
ENSMUSG00000052087	Rgs14	234.189	1.82751	0.203214	8.99301	2.40543e-19	9.89472e-18
ENSMUSG00000074364	Ehd2	13.2138	1.82952	0.689793	2.65227	0.00799531	0.0306226
ENSMUSG00000057069	Ero1b	25.8928	1.83135	0.437902	4.1821	2.88829e-05	0.000208804
ENSMUSG00000045114	Prrt2	11.9339	1.83181	0.702711	2.60678	0.00913981	0.0343662
ENSMUSG00000035944	Ttc38	153.864	1.8429	0.187362	9.83606	7.87364e-23	4.28983e-21
ENSMUSG00000040183	Ankrd6	284.143	1.84368	0.191784	9.61332	7.02451e-22	3.60067e-20
ENSMUSG00000017950	Hnf4a	35.6644	1.85988	0.429998	4.32531	1.52316e-05	0.000117552
ENSMUSG00000049804	Armcx4	330.161	1.86115	0.200326	9.29062	1.53393e-20	7.06981e-19
ENSMUSG00000020020	Usp44	306.261	1.86374	0.150685	12.3685	3.87151e-35	4.58286e-33
ENSMUSG00000074281	Gm12522	21.5842	1.86424	0.489571	3.80791	0.000140148	0.000873485
ENSMUSG00000120863	ENSMUSG00000120863	91.9553	1.86598	0.289411	6.44749	1.13715e-10	1.89763e-09
ENSMUSG00000025870	Arl10	122.524	1.87443	0.224225	8.35962	6.29184e-17	2.04228e-15
ENSMUSG00000026494	Kif26b	22.1093	1.87836	0.512918	3.66212	0.000250139	0.00147256
ENSMUSG00000021013	Ttc8	31.207	1.89259	0.412498	4.58813	4.47228e-06	3.79052e-05
ENSMUSG00000060716	Plekhh1	25.171	1.90054	0.463366	4.10159	4.1032e-05	0.000287661
ENSMUSG00000041180	Hectd2	194.153	1.90609	0.176869	10.7768	4.42838e-27	3.19582e-25
ENSMUSG00000021886	Gpr65	49.2305	1.91684	0.385357	4.97418	6.55236e-07	6.49474e-06
ENSMUSG00000000409	Lck	290.139	1.91732	0.158185	12.1208	8.20049e-34	9.30557e-32
ENSMUSG00000085755	Gm13496	8.7503	1.91821	0.74644	2.56982	0.0101752	0.0376065
ENSMUSG00000051344	Plekhm3	213.401	1.92271	0.180946	10.6259	2.25868e-26	1.52313e-24
ENSMUSG00000117964	Gm36043	19.4721	1.92469	0.604479	3.18405	0.00145232	0.00700367
ENSMUSG00000005364	Il5ra	29.1131	1.92605	0.450659	4.27384	1.92133e-05	0.000144329
ENSMUSG00000031023	Akip1	1023.78	1.92848	0.112927	17.0771	2.19588e-65	8.56394e-63
ENSMUSG00000021007	Spata7	203.111	1.93531	0.188465	10.2688	9.74078e-25	5.95817e-23
ENSMUSG00000036596	Cpz	287.813	1.94118	0.161695	12.0052	3.33539e-33	3.6587e-31
ENSMUSG00000037979	Ccdc92	246.923	1.94459	0.171641	11.3294	9.38454e-30	8.29133e-28
ENSMUSG00000032507	Fbxl2	125.77	1.95032	0.206179	9.45938	3.09777e-21	1.53065e-19
ENSMUSG00000027698	Nceh1	156.549	1.9508	0.193327	10.0907	6.07487e-24	3.54454e-22
ENSMUSG00000025875	Tspan17	67.557	1.95511	0.340531	5.74136	9.39181e-09	1.21297e-07
ENSMUSG00000108486	Gm44836	18.0035	1.95732	0.556627	3.51639	0.000437465	0.00240416
ENSMUSG00000106734	Gm20559	274.315	1.96605	0.172821	11.3762	5.49473e-30	4.96759e-28
ENSMUSG00000027583	Zbtb46	11.5859	1.96774	0.64163	3.06677	0.00216382	0.00990732
ENSMUSG00000004043	Stat5a	5083.17	1.97535	0.10382	19.0266	1.02718e-80	8.04821e-78
ENSMUSG00000025058	Tasl	11.5836	1.97633	0.652317	3.02971	0.0024479	0.0110337
ENSMUSG00000109809	Gm34066	8.39845	1.99513	0.769388	2.59314	0.0095104	0.0355641
ENSMUSG00000033007	Asic4	198.925	1.99998	0.271439	7.36806	1.73125e-13	3.98819e-12
ENSMUSG00000039629	Strip2	50.0459	2.00524	0.351119	5.71099	1.12318e-08	1.44044e-07
ENSMUSG00000030465	Psd3	122.072	2.00571	0.281842	7.11642	1.10763e-12	2.33055e-11
ENSMUSG00000068129	Cst7	116.928	2.01698	0.310692	6.49189	8.47657e-11	1.43787e-09
ENSMUSG00000022286	Grhl2	1517.13	2.01789	0.169882	11.8782	1.53628e-32	1.64142e-30
ENSMUSG00000034593	Myo5a	2133.18	2.02264	0.0982438	20.5879	3.52005e-94	3.40699e-91
ENSMUSG00000107215	Gm43197	76.9093	2.02351	0.273113	7.40906	1.27201e-13	2.98995e-12
ENSMUSG00000026207	Speg	38.8338	2.02401	0.361642	5.59673	2.18428e-08	2.6821e-07
ENSMUSG00000048537	Phldb1	133.506	2.03641	0.623424	3.26649	0.00108888	0.00544408
ENSMUSG00000030605	Mfge8	76.3394	2.04712	0.278123	7.36045	1.83285e-13	4.18856e-12
ENSMUSG00000026883	Dab2ip	188.47	2.06257	0.22339	9.23305	2.63041e-20	1.18578e-18
ENSMUSG00000097812	Gm26812	103.934	2.08155	0.253138	8.22298	1.98507e-16	6.15111e-15
ENSMUSG00000046380	Jrk	513.757	2.089	0.122914	16.9957	8.83718e-65	3.23127e-62
ENSMUSG00000030122	Ptms	361.737	2.09859	0.169267	12.3981	2.67557e-35	3.21342e-33
ENSMUSG00000086513	Gvin-ps1	17.693	2.10218	0.560407	3.75117	0.000176012	0.00107104
ENSMUSG00000000706	Btn1a1	53.6568	2.10665	0.327737	6.42788	1.29397e-10	2.1355e-09
ENSMUSG00000016498	Pdcd1lg2	41.4154	2.11556	0.358122	5.90736	3.47635e-09	4.73901e-08
ENSMUSG00000040502	Marchf9	75.7937	2.11926	0.281096	7.53928	4.72586e-14	1.14184e-12
ENSMUSG00000027015	Cybrd1	8.11748	2.13172	0.79376	2.6856	0.00723999	0.0281158
ENSMUSG00000030742	Lat	29.0715	2.13332	0.48132	4.43223	9.32655e-06	7.51513e-05
ENSMUSG00000028469	Npr2	10.1387	2.13617	0.699823	3.05244	0.00226988	0.0103459
ENSMUSG00000081137	BC022960	46.6191	2.13724	0.344201	6.20928	5.32273e-10	8.00188e-09
ENSMUSG00000034664	Itga2b	390.004	2.14546	0.225006	9.53513	1.49697e-21	7.50951e-20
ENSMUSG00000026525	Opn3	21.9922	2.14763	0.479779	4.4763	7.5949e-06	6.20181e-05
ENSMUSG00000054702	Ap1s3	100.445	2.15348	0.291822	7.37941	1.58989e-13	3.68451e-12
ENSMUSG00000030424	Zfp939	97.7519	2.16874	0.240093	9.03292	1.67143e-19	7.05174e-18
ENSMUSG00000086502	B130055M24Rik	601.356	2.16973	0.119912	18.0943	3.5363e-73	1.76322e-70
ENSMUSG00000037366	Pafah2	984.71	2.1803	0.133817	16.2931	1.1054e-59	3.63764e-57
ENSMUSG00000081187	3110067C02Rik	8.58575	2.1939	0.78262	2.80327	0.00505866	0.020659
ENSMUSG00000120985	ENSMUSG00000120985	8.54979	2.20054	0.837215	2.62841	0.00857863	0.0325888
ENSMUSG00000085207	Gm11767	8.77534	2.21563	0.781004	2.8369	0.00455537	0.0189087
ENSMUSG00000051735	Rinl	40.6868	2.22492	0.454021	4.90048	9.56019e-07	9.16686e-06
ENSMUSG00000040424	Hipk4	23.6076	2.22795	0.497785	4.47573	7.61503e-06	6.21517e-05
ENSMUSG00000032690	Oas2	19.7916	2.23004	0.527395	4.22841	2.35353e-05	0.000173238
ENSMUSG00000029392	Rilpl1	22.2252	2.23133	0.494753	4.50998	6.48331e-06	5.35524e-05
ENSMUSG00000042759	Apobr	61.207	2.24783	0.314314	7.15152	8.5824e-13	1.82448e-11
ENSMUSG00000040136	Abcc8	14.6665	2.25169	0.619627	3.63395	0.00027912	0.00161827
ENSMUSG00000054932	Afp	32.4802	2.25368	0.419554	5.37163	7.80301e-08	8.84842e-07
ENSMUSG00000079550	Mpp4	7.04666	2.25417	0.884446	2.54868	0.0108132	0.0395907
ENSMUSG00000042289	Hsd3b7	132.518	2.26447	0.21691	10.4397	1.63357e-25	1.04181e-23
ENSMUSG00000086894	Gm15708	13.658	2.27257	0.700722	3.24319	0.001182	0.00586865
ENSMUSG00000066489	Rpl26-ps2	6.83991	2.27941	0.87454	2.60641	0.00914961	0.0343873
ENSMUSG00000030882	Dnhd1	20.7189	2.28461	0.529949	4.311	1.62518e-05	0.000124318
ENSMUSG00000086264	Gm15850	15.5345	2.30276	0.631484	3.64658	0.000265751	0.00154949
ENSMUSG00000032640	Chsy1	721.043	2.32111	0.336435	6.89911	5.23279e-12	1.02745e-10
ENSMUSG00000056413	Adap1	29.2372	2.32552	0.444106	5.23642	1.63725e-07	1.777e-06
ENSMUSG00000019558	Slc6a8	191.534	2.33337	0.182356	12.7957	1.73359e-37	2.35739e-35
ENSMUSG00000016487	Ppfibp1	216.557	2.33664	0.195911	11.927	8.5554e-33	9.20069e-31
ENSMUSG00000055541	Lair1	34.4563	2.34434	0.413586	5.66833	1.44198e-08	1.81672e-07
ENSMUSG00000003352	Cacnb3	6.55587	2.36874	0.951384	2.48978	0.0127823	0.0456324
ENSMUSG00000057738	Sptan1	411.339	2.37258	0.13838	17.1454	6.79904e-66	2.94399e-63
ENSMUSG00000049515	Espnl	8.33226	2.37319	0.837669	2.83308	0.00461012	0.0191167
ENSMUSG00000020282	Rhbdf1	7.36054	2.38233	0.843115	2.82562	0.00471886	0.0195092
ENSMUSG00000066760	Psg16	165.464	2.40059	0.209773	11.4438	2.52705e-30	2.3625e-28
ENSMUSG00000110123	Gm18562	10.9825	2.41236	0.728462	3.31158	0.000927718	0.00471714
ENSMUSG00000097303	3110083C13Rik	18.2415	2.41899	0.566647	4.26895	1.96394e-05	0.00014722
ENSMUSG00000052155	Acvr2a	98.0196	2.43379	0.255082	9.5412	1.41183e-21	7.14778e-20
ENSMUSG00000110105	Gm45844	8.56974	2.44184	0.804584	3.03491	0.00240607	0.0108792
ENSMUSG00000041779	Tram2	115.253	2.44275	0.281085	8.69042	3.61102e-18	1.30872e-16
ENSMUSG00000027428	Rbbp9	146.638	2.45186	0.224363	10.9281	8.4571e-28	6.52853e-26
ENSMUSG00000050271	Prag1	123.967	2.45543	0.237623	10.3333	4.98005e-25	3.10385e-23
ENSMUSG00000022871	Fetub	10.7734	2.46338	0.891005	2.76472	0.0056972	0.0228527
ENSMUSG00000020331	Hcn2	143.348	2.47663	0.220245	11.2449	2.45433e-29	2.10331e-27
ENSMUSG00000097365	C030034L19Rik	212.338	2.48863	0.232348	10.7108	9.06093e-27	6.3713e-25
ENSMUSG00000022768	Ccdc116	704.727	2.49186	0.136518	18.2531	1.95599e-74	1.00575e-71
ENSMUSG00000022946	Dop1b	113.448	2.49302	0.252848	9.85978	6.21884e-23	3.39949e-21
ENSMUSG00000040649	Rimklb	40.5334	2.49963	0.390513	6.4009	1.54466e-10	2.51892e-09
ENSMUSG00000096977	Gm10827	5.60775	2.50447	1.00733	2.48625	0.0129098	0.0460178
ENSMUSG00000080115	Eef1akmt3	12.8658	2.50813	0.701785	3.57393	0.000351661	0.00197685
ENSMUSG00000045827	Serpinb9	61.175	2.5269	0.32453	7.78633	6.89813e-15	1.84556e-13
ENSMUSG00000052949	Rnf157	1516.63	2.53549	0.102132	24.8255	4.75732e-136	1.30462e-132
ENSMUSG00000022090	Pdlim2	9.97555	2.54239	0.831328	3.05823	0.00222648	0.0101734
ENSMUSG00000037907	Ankrd13b	243.866	2.54323	0.173755	14.6369	1.6343e-48	3.84155e-46
ENSMUSG00000035469	Rcbtb1	524.129	2.55157	0.138611	18.4082	1.12902e-75	6.19228e-73
ENSMUSG00000028927	Padi2	7.87447	2.55192	0.872878	2.92357	0.00346047	0.0149759
ENSMUSG00000051527	Usp29	49.992	2.55312	0.351203	7.26964	3.60435e-13	7.96053e-12
ENSMUSG00000097113	Gm19705	54.499	2.55361	0.340722	7.49469	6.64544e-14	1.587e-12
ENSMUSG00000050947	Amigo1	131.692	2.55953	0.231723	11.0456	2.30213e-28	1.90348e-26
ENSMUSG00000087176	D230022J07Rik	9.18431	2.55964	0.798266	3.2065	0.00134361	0.00653689
ENSMUSG00000006464	Bbs1	33.1277	2.57681	0.419993	6.13536	8.49655e-10	1.24935e-08
ENSMUSG00000061411	Nol4l	808.217	2.6106	0.113717	22.957	1.2556e-116	2.06597e-113
ENSMUSG00000084946	Dlx1as	25.0621	2.62076	0.532775	4.91908	8.69524e-07	8.40114e-06
ENSMUSG00000062007	Hsh2d	16.1263	2.63393	0.660663	3.9868	6.69698e-05	0.000446484
ENSMUSG00000034981	Parm1	838.038	2.63461	0.7244	3.63696	0.000275871	0.00160112
ENSMUSG00000000318	Clec10a	152.301	2.63529	0.325569	8.09441	5.7544e-16	1.70908e-14
ENSMUSG00000028139	Riiad1	7.71606	2.65811	0.894398	2.97195	0.00295913	0.013078
ENSMUSG00000049551	Fzd9	59.154	2.68086	0.326269	8.21672	2.09141e-16	6.45629e-15
ENSMUSG00000020787	P2rx1	19.2889	2.69014	0.589	4.56729	4.94066e-06	4.15612e-05
ENSMUSG00000111118	Gm6545	15.6077	2.69659	0.625128	4.31367	1.60569e-05	0.000122965
ENSMUSG00000090093	Gm14399	23.0422	2.70004	0.529897	5.0954	3.47998e-07	3.59219e-06
ENSMUSG00000056043	Rgs9bp	3720.95	2.71764	0.155084	17.5237	9.44222e-69	4.19898e-66
ENSMUSG00000110682	A530010L16Rik	9.11977	2.75166	0.873577	3.14988	0.00163339	0.00776982
ENSMUSG00000032289	Thsd4	658.565	2.75845	0.149801	18.4141	1.01227e-75	5.74341e-73
ENSMUSG00000040061	Plcb2	24.5492	2.76525	0.543971	5.08346	3.70618e-07	3.81612e-06
ENSMUSG00000001300	Efnb2	28.3573	2.77164	0.490871	5.64638	1.63859e-08	2.04874e-07
ENSMUSG00000025352	Gdf11	5.38418	2.80022	1.04422	2.68162	0.00732658	0.0283877
ENSMUSG00000110946	Gm47604	14.9125	2.85044	0.680234	4.19038	2.78484e-05	0.000201858
ENSMUSG00000032558	Nphp3	131.803	2.86896	0.266611	10.7608	5.26824e-27	3.76885e-25
ENSMUSG00000087159	Gm15246	26.0168	2.87336	0.506009	5.67848	1.35897e-08	1.71476e-07
ENSMUSG00000022469	Rapgef3	27.3497	2.88536	0.503746	5.72781	1.01734e-08	1.31083e-07
ENSMUSG00000045838	Ccdc9b	5.56957	2.88749	1.08347	2.66505	0.00769778	0.0296695
ENSMUSG00000067206	Lrrc66	13.5747	2.92025	0.720398	4.05367	5.04214e-05	0.000346113
ENSMUSG00000078866	Zfp970	9.88249	2.92216	0.812547	3.59629	0.000322785	0.00183141
ENSMUSG00000071722	Spin4	10.1874	2.92592	0.79083	3.69981	0.000215759	0.00128627
ENSMUSG00000031904	Slc7a6	181.047	2.94459	0.286042	10.2943	7.47965e-25	4.6267e-23
ENSMUSG00000110916	2310003N18Rik	10.4731	2.9487	0.910718	3.23778	0.00120465	0.00596129
ENSMUSG00000029055	Plch2	20.7414	2.95235	0.563223	5.24189	1.58941e-07	1.7285e-06
ENSMUSG00000022102	Dok2	98.1765	2.97473	0.283835	10.4805	1.06172e-25	6.8508e-24
ENSMUSG00000018537	Pcgf2	230.465	2.99326	0.204238	14.6557	1.23793e-48	2.99543e-46
ENSMUSG00000086416	Gm14002	6.25523	3.0049	1.0093	2.97722	0.00290871	0.0128725
ENSMUSG00000021998	Lcp1	442.221	3.01882	0.221109	13.6531	1.93548e-42	3.31734e-40
ENSMUSG00000097428	AW047730	4.87449	3.02034	1.18654	2.54551	0.0109118	0.0399249
ENSMUSG00000035451	Foxa1	151.314	3.04044	0.236845	12.8373	1.01378e-37	1.4257e-35
ENSMUSG00000004044	Cavin1	131.293	3.04551	0.308746	9.86413	5.95499e-23	3.26611e-21
ENSMUSG00000021696	Elovl7	7.87676	3.04699	0.909266	3.35104	0.000805076	0.00415572
ENSMUSG00000097439	Gm16754	11.4869	3.0743	0.789283	3.89505	9.81773e-05	0.000636239
ENSMUSG00000046782	Ttc6	26.5226	3.0984	0.524334	5.9092	3.43774e-09	4.69415e-08
ENSMUSG00000031024	Denn2b	42.7558	3.14964	0.44245	7.11864	1.08999e-12	2.29638e-11
ENSMUSG00000030671	Pde3b	448.598	3.17378	0.195389	16.2434	2.48712e-59	8.02412e-57
ENSMUSG00000052684	Jun	59.8131	3.18295	0.362058	8.79127	1.47883e-18	5.6066e-17
ENSMUSG00000115801	ENSMUSG00000115801	14.3966	3.18535	0.730253	4.36198	1.28892e-05	0.000100654
ENSMUSG00000021636	Marveld2	63.1042	3.21866	0.344941	9.33104	1.04842e-20	4.91471e-19
ENSMUSG00000032554	Trf	45.4402	3.2301	0.455502	7.0913	1.32861e-12	2.7672e-11
ENSMUSG00000042331	Specc1	49.2856	3.23452	0.388653	8.32238	8.62109e-17	2.73317e-15
ENSMUSG00000041688	Amot	53.2643	3.23473	0.370027	8.74188	2.29259e-18	8.43897e-17
ENSMUSG00000044628	Rnf208	66.097	3.2492	0.348012	9.33644	9.96259e-21	4.69698e-19
ENSMUSG00000019718	L3hypdh	37.6917	3.2523	0.436952	7.44315	9.83139e-14	2.33428e-12
ENSMUSG00000028125	Abca4	7.41841	3.27951	0.974952	3.36377	0.000768862	0.00399081
ENSMUSG00000033256	Shf	35.1893	3.27996	0.469906	6.98003	2.95118e-12	5.9949e-11
ENSMUSG00000034799	Unc13a	45.1961	3.28454	0.517352	6.34875	2.17069e-10	3.45756e-09
ENSMUSG00000026950	Neb	18.3461	3.29664	0.628342	5.24656	1.54965e-07	1.68748e-06
ENSMUSG00000040219	Ttc12	16.7433	3.30666	0.653213	5.06214	4.14568e-07	4.24475e-06
ENSMUSG00000042978	Sbk1	76.9832	3.31755	0.310369	10.689	1.14569e-26	7.92064e-25
ENSMUSG00000027238	Frmd5	24.7701	3.35323	0.538102	6.23158	4.61749e-10	7.06098e-09
ENSMUSG00000035863	Palm	11.4995	3.36121	0.85271	3.94179	8.08746e-05	0.000530587
ENSMUSG00000017607	Tns4	69.5988	3.36858	0.358613	9.39338	5.8107e-21	2.80379e-19
ENSMUSG00000072621	Slfn10-ps	46.1747	3.37374	0.425491	7.92905	2.20834e-15	6.21129e-14
ENSMUSG00000019880	Rspo3	76.8957	3.38813	0.730834	4.63597	3.55264e-06	3.07658e-05
ENSMUSG00000052609	Plekhg3	608.833	3.39737	0.176993	19.195	4.0783e-82	3.53181e-79
ENSMUSG00000036264	Fstl4	10.0303	3.41173	0.934832	3.64957	0.000262681	0.00153649
ENSMUSG00000027298	Tyro3	35.7735	3.42009	0.455624	7.50638	6.0783e-14	1.46003e-12
ENSMUSG00000036586	Grifin	6.16523	3.42937	1.10242	3.11078	0.00186597	0.00872234
ENSMUSG00000069793	Slfn9	3.92544	3.43167	1.36353	2.51676	0.011844	0.0426903
ENSMUSG00000045777	Ifitm10	8.31521	3.43495	0.962917	3.56723	0.000360774	0.00202393
ENSMUSG00000047443	Erfe	86.0693	3.44023	0.328792	10.4632	1.27416e-25	8.15761e-24
ENSMUSG00000087475	4933406I18Rik	4.08032	3.4935	1.38197	2.52791	0.0114743	0.0416037
ENSMUSG00000049123	Catsperg2	4.26411	3.50358	1.36336	2.56982	0.0101753	0.0376065
ENSMUSG00000026921	Egfl7	1477.27	3.5306	0.726411	4.86033	1.17191e-06	1.10756e-05
ENSMUSG00000095193	Gm20939	85.2991	3.53857	0.332052	10.6567	1.62326e-26	1.11288e-24
ENSMUSG00000002908	Kcnn1	4.08953	3.54074	1.38642	2.55387	0.0106533	0.0390922
ENSMUSG00000030380	Mzf1	6.33373	3.54927	1.10966	3.19851	0.00138138	0.00670082
ENSMUSG00000020340	Cyfip2	23.7053	3.55154	0.570464	6.22571	4.79385e-10	7.29677e-09
ENSMUSG00000037826	Ppm1k	15.4285	3.60634	0.726469	4.9642	6.89834e-07	6.79266e-06
ENSMUSG00000032661	Oas3	22.3188	3.60771	0.59601	6.0531	1.42086e-09	2.04182e-08
ENSMUSG00000004267	Eno2	51.0132	3.64051	0.420234	8.66304	4.59345e-18	1.65747e-16
ENSMUSG00000021913	Ogdhl	6.92632	3.64444	1.06385	3.42571	0.000613197	0.0032684
ENSMUSG00000053070	Cfap300	237.478	3.68198	0.197359	18.6563	1.12308e-77	7.10737e-75
ENSMUSG00000117760	Gm41561	4.79414	3.69923	1.31892	2.80474	0.00503579	0.0205809
ENSMUSG00000038598	Shoc1	119.884	3.71058	0.30988	11.9743	4.84777e-33	5.28246e-31
ENSMUSG00000032946	Rasgrp2	14.5704	3.73456	0.773064	4.83086	1.35948e-06	1.26664e-05
ENSMUSG00000110277	Gm45871	80.3416	3.7649	0.353898	10.6384	1.97583e-26	1.3434e-24
ENSMUSG00000045095	Magi1	55.7583	3.7716	0.421077	8.95702	3.33568e-19	1.34853e-17
ENSMUSG00000094157	Gm7995	5.28397	3.79339	1.306	2.90457	0.00367753	0.0157743
ENSMUSG00000041827	Oasl1	89.1201	3.79537	0.329495	11.5188	1.06139e-30	1.02129e-28
ENSMUSG00000002771	Grin2d	5.43511	3.83973	1.29298	2.96968	0.00298115	0.0131683
ENSMUSG00000024610	Cd74	7.94817	3.84533	1.11433	3.45081	0.000558912	0.00300534
ENSMUSG00000026204	Ptprn	13.3383	3.86725	0.81264	4.75887	1.94677e-06	1.76486e-05
ENSMUSG00000097604	Gm17322	5.11709	3.87458	1.37763	2.8125	0.00491587	0.0201962
ENSMUSG00000051081	Gm4847	5.95089	4.01297	1.27378	3.15045	0.00163022	0.00775696
ENSMUSG00000023341	Mx2	3.181	4.04177	1.54884	2.60955	0.0090661	0.0341116
ENSMUSG00000033209	Ttc28	71.5674	4.04365	0.377743	10.7048	9.6673e-27	6.74008e-25
ENSMUSG00000028278	Rragd	48.5152	4.04655	0.500501	8.085	6.21617e-16	1.83959e-14
ENSMUSG00000000247	Lhx2	18.4286	4.09396	0.731776	5.59456	2.21182e-08	2.71389e-07
ENSMUSG00000023909	Paqr4	3.32336	4.10937	1.53581	2.6757	0.00745723	0.028837
ENSMUSG00000029602	Rasal1	384.941	4.1719	0.184753	22.5809	6.6801e-113	9.99221e-110
ENSMUSG00000075592	Nynrin	35.7863	4.176	0.533793	7.82325	5.14775e-15	1.39569e-13
ENSMUSG00000040483	Xaf1	9.84897	4.1771	1.0192	4.09843	4.15964e-05	0.000291246
ENSMUSG00000024401	Tnf	6.50066	4.19241	1.24536	3.36642	0.000761507	0.00395887
ENSMUSG00000002107	Celf2	97.39	4.19361	0.383757	10.9278	8.49098e-28	6.52853e-26
ENSMUSG00000026090	Cracdl	3.61292	4.20654	1.5157	2.77532	0.00551473	0.0222619
ENSMUSG00000047632	Fgfbp3	127.433	4.2261	0.294009	14.3741	7.52783e-47	1.60861e-44
ENSMUSG00000097083	D930019O06Rik	13.3344	4.25396	0.894083	4.7579	1.95619e-06	1.77047e-05
ENSMUSG00000084992	Gm13842	3.69717	4.25666	1.59299	2.67212	0.00753737	0.0291127
ENSMUSG00000114761	Gm47242	3.75969	4.28621	1.5153	2.82863	0.00467482	0.0193508
ENSMUSG00000021990	Spata13	3.79513	4.29961	1.50332	2.86008	0.0042353	0.017832
ENSMUSG00000068463	B630019A10Rik	3.78052	4.30426	1.50843	2.85347	0.0043245	0.0181426
ENSMUSG00000075270	Pde11a	3.90162	4.33417	1.50572	2.87846	0.00399619	0.0169642
ENSMUSG00000025902	Sox17	7.59734	4.35557	1.28019	3.40228	0.00066826	0.00352309
ENSMUSG00000030830	Itgal	28.6121	4.35771	0.677142	6.43544	1.23118e-10	2.0414e-09
ENSMUSG00000097414	B130046B21Rik	4.0745	4.40723	1.48746	2.96292	0.00304731	0.0134245
ENSMUSG00000049565	Aknad1	4.09717	4.40824	1.50906	2.92119	0.00348699	0.0150751
ENSMUSG00000026959	Grin1	15.8403	4.4172	0.973938	4.5354	5.74941e-06	4.77782e-05
ENSMUSG00000022885	St6gal1	2.0236	4.42442	1.77995	2.4857	0.0129297	0.0460685
ENSMUSG00000087075	Lbhd2	4.17473	4.43905	1.5301	2.90115	0.00371796	0.0159227
ENSMUSG00000043398	Gpr135	4.19512	4.44506	1.46934	3.02521	0.00248463	0.0111765
ENSMUSG00000079265	Gm8257	2.05994	4.44577	1.76139	2.52402	0.0116023	0.0419874
ENSMUSG00000091216	Gm17208	2.05994	4.44577	1.76139	2.52402	0.0116023	0.0419874
ENSMUSG00000117446	Gm35551	7.98675	4.45837	1.19913	3.71802	0.000200791	0.00120357
ENSMUSG00000114544	Gm49146	2.1088	4.47468	1.77388	2.52254	0.0116511	0.0421056
ENSMUSG00000036655	Colec11	74.4866	4.47614	0.405724	11.0325	2.66399e-28	2.19167e-26
ENSMUSG00000026941	Mamdc4	4.24142	4.47777	1.47798	3.02966	0.00244829	0.0110337
ENSMUSG00000030921	Trim30a	7.8884	4.48562	1.21086	3.7045	0.00021181	0.00126456
ENSMUSG00000004952	Rasa4	4.31988	4.50945	1.48632	3.03396	0.00241365	0.0109105
ENSMUSG00000027230	Creb3l1	4.31062	4.51178	1.5768	2.86135	0.00421844	0.017779
ENSMUSG00000068270	Shroom4	2.17222	4.52761	1.75736	2.57637	0.00998438	0.0370589
ENSMUSG00000033763	Mtss2	74.4959	4.54497	0.412738	11.0117	3.35435e-28	2.71884e-26
ENSMUSG00000079465	Col4a3	12.8223	4.55652	1.02164	4.46002	8.19517e-06	6.66222e-05
ENSMUSG00000032101	Ddx25	4.47102	4.56	1.50019	3.03962	0.00236876	0.01074
ENSMUSG00000029189	Sel1l3	8.18486	4.57149	1.24327	3.677	0.000235993	0.00139728
ENSMUSG00000078875	Gm14419	4.55578	4.57641	1.46473	3.12439	0.00178171	0.00837609
ENSMUSG00000033581	Igf2bp2	2.25068	4.58465	1.80652	2.53783	0.0111543	0.0406405
ENSMUSG00000001227	Sema6b	25.66	4.58589	0.71261	6.43534	1.23199e-10	2.0414e-09
ENSMUSG00000091923	Gm8267	2.2875	4.59021	1.73135	2.65122	0.00802009	0.0306818
ENSMUSG00000021718	Nt5el	2.31458	4.62033	1.73518	2.66275	0.00775058	0.0298451
ENSMUSG00000011267	Zfp296	35.486	4.64186	0.60101	7.72342	1.13249e-14	2.93254e-13
ENSMUSG00000074570	Cass4	9.27327	4.66919	1.18605	3.93675	8.25917e-05	0.000540989
ENSMUSG00000024887	Asah2	4.91594	4.67338	1.45225	3.21803	0.00129075	0.00631109
ENSMUSG00000027408	Cpxm1	5.02123	4.69955	1.46245	3.21349	0.00131133	0.00639823
ENSMUSG00000118635	Gm51440	5.01523	4.71452	1.44856	3.25461	0.00113546	0.00565292
ENSMUSG00000034171	Faah	79.8176	4.72452	0.419203	11.2702	1.84059e-29	1.60238e-27
ENSMUSG00000038408	1700018A04Rik	5.11571	4.74459	1.4396	3.29576	0.00098156	0.00494658
ENSMUSG00000027901	Dennd2d	2.5384	4.74636	1.70548	2.783	0.00538584	0.0218326
ENSMUSG00000005045	Chd5	38.2371	4.75773	0.612542	7.76718	8.02519e-15	2.12293e-13
ENSMUSG00000001029	Icam2	9.13557	4.76997	1.38706	3.4389	0.000584079	0.0031284
ENSMUSG00000028197	Col24a1	5.27637	4.79832	1.44484	3.32102	0.000896903	0.00457885
ENSMUSG00000037225	Fgf2	142.277	4.79939	0.322718	14.8718	5.02446e-50	1.33343e-47
ENSMUSG00000071266	Zfp946	54.0367	4.80366	0.511634	9.38886	6.0655e-21	2.90121e-19
ENSMUSG00000066170	E230001N04Rik	30.2308	4.82363	0.691106	6.97959	2.96044e-12	6.0063e-11
ENSMUSG00000030970	Ctbp2	1071.41	4.86026	0.145363	33.4353	4.21103e-245	6.92882e-241
ENSMUSG00000097184	4632428C04Rik	5.60318	4.86732	1.41387	3.44254	0.000576277	0.00309265
ENSMUSG00000030589	Rasgrp4	47.6832	4.86744	0.667032	7.29717	2.93886e-13	6.5523e-12
ENSMUSG00000022358	Fbxo32	2.79604	4.8776	1.64323	2.96829	0.00299462	0.0132171
ENSMUSG00000022221	Ripk3	5.59369	4.8809	1.63516	2.98497	0.00283611	0.0125952
ENSMUSG00000074158	Zfp976	2.80856	4.88378	1.65491	2.95108	0.00316664	0.0138976
ENSMUSG00000046916	Myct1	37.3407	4.89022	1.12886	4.332	1.47761e-05	0.000114466
ENSMUSG00000031788	Kifc3	2.81434	4.89937	1.62968	3.00634	0.00264413	0.011816
ENSMUSG00000082361	Btc	2.82938	4.90558	1.62949	3.0105	0.00260821	0.0116777
ENSMUSG00000086660	Gm12594	21.941	4.93333	0.842959	5.85239	4.8456e-09	6.49792e-08
ENSMUSG00000084971	4930579D09Rik	2.91458	4.94166	1.61596	3.05803	0.00222797	0.0101774
ENSMUSG00000048058	Ldlrad3	22.0355	4.94967	0.819138	6.04253	1.51718e-09	2.17264e-08
ENSMUSG00000085788	4930470G03Rik	2.92662	4.9589	1.65502	2.99628	0.00273295	0.0121798
ENSMUSG00000091296	Gm4181	3.03816	5.00379	1.64994	3.0327	0.00242374	0.0109471
ENSMUSG00000031093	Dock11	11.3289	5.00901	1.16908	4.28457	1.8309e-05	0.000138191
ENSMUSG00000079244	Gm5622	86.8997	5.03904	0.432909	11.64	2.58165e-31	2.55894e-29
ENSMUSG00000066682	Pilrb2	11.271	5.08136	1.38873	3.65899	0.000253212	0.00148851
ENSMUSG00000052295	8030423F21Rik	3.22312	5.0874	1.58598	3.20773	0.00133785	0.0065108
ENSMUSG00000002104	Rapsn	3.2419	5.09517	1.5898	3.20491	0.00135106	0.00656733
ENSMUSG00000040258	Nxph4	3.2745	5.1067	1.60899	3.17385	0.0015043	0.0072268
ENSMUSG00000024381	Bin1	18.2246	5.10845	0.985376	5.18427	2.16868e-07	2.32012e-06
ENSMUSG00000033717	Adra2a	795.897	5.11201	0.555151	9.20832	3.31259e-20	1.48113e-18
ENSMUSG00000053338	Tarm1	3.34418	5.14328	1.59349	3.22768	0.001248	0.00614073
ENSMUSG00000025420	Katnal2	3.38678	5.15873	1.56033	3.30619	0.000945747	0.00479252
ENSMUSG00000025328	Padi3	128.318	5.17218	0.449587	11.5043	1.25545e-30	1.19406e-28
ENSMUSG00000030782	Tgfb1i1	32.221	5.19102	0.74854	6.93486	4.06617e-12	8.09985e-11
ENSMUSG00000033880	Lgals3bp	717.632	5.21794	0.186332	28.0035	1.47211e-172	1.21111e-168
ENSMUSG00000027400	Pdyn	13.1163	5.22178	1.1678	4.47148	7.76794e-06	6.33368e-05
ENSMUSG00000094942	Gm3604	26.2927	5.23422	0.825792	6.33843	2.32125e-10	3.69022e-09
ENSMUSG00000027488	Snta1	7.10135	5.23478	1.36486	3.83539	0.000125367	0.000791554
ENSMUSG00000086848	Lce6a	3.59604	5.23576	1.67704	3.12203	0.00179611	0.00843415
ENSMUSG00000059588	Calcrl	26.4018	5.24824	0.858434	6.11374	9.73218e-10	1.42467e-08
ENSMUSG00000052142	Rasal3	3.64142	5.26811	1.53041	3.44228	0.000576824	0.00309379
ENSMUSG00000032323	Cyp11a1	1065.35	5.29441	0.501962	10.5474	5.22121e-26	3.47813e-24
ENSMUSG00000110633	Gm32122	3.7567	5.30558	1.52878	3.47047	0.000519541	0.00281944
ENSMUSG00000074577	Ripor3	3.72567	5.30967	1.69847	3.12614	0.00177116	0.00833125
ENSMUSG00000051361	6030498E09Rik	3.8715	5.35168	1.51615	3.52979	0.00041589	0.00229941
ENSMUSG00000040488	Ltbp4	384.645	5.37015	0.239055	22.464	9.33103e-112	1.27944e-108
ENSMUSG00000079266	Gm6490	3.97174	5.38304	1.52744	3.52421	0.000424741	0.00234598
ENSMUSG00000026796	Niban2	200.738	5.44269	0.644722	8.44193	3.12146e-17	1.03549e-15
ENSMUSG00000038608	Dock10	4.23264	5.47894	1.51001	3.62841	0.000285174	0.00164988
ENSMUSG00000109618	Gm45527	4.27728	5.4997	1.50173	3.66224	0.000250017	0.00147236
ENSMUSG00000035121	Neil2	24.0749	5.51158	0.913294	6.03484	1.59122e-09	2.27076e-08
ENSMUSG00000021611	Tert	4.49232	5.56744	1.49136	3.73313	0.000189113	0.00113938
ENSMUSG00000054892	Txk	16.442	5.56915	1.15269	4.83142	1.35564e-06	1.26378e-05
ENSMUSG00000086152	Gm11454	33.3961	5.57147	0.792879	7.02688	2.112e-12	4.33301e-11
ENSMUSG00000120608	ENSMUSG00000120608	4.55044	5.57693	1.54005	3.62126	0.000293176	0.00168787
ENSMUSG00000120373	ENSMUSG00000120373	4.53445	5.5857	1.56054	3.57934	0.000344463	0.00194169
ENSMUSG00000045636	Mtus1	334.223	5.62324	0.297767	18.8847	1.52397e-79	1.00302e-76
ENSMUSG00000031239	Itm2a	4.88007	5.69749	1.50801	3.77816	0.000157992	0.00097473
ENSMUSG00000038903	Ccdc68	5.12314	5.75809	1.43974	3.9994	6.35035e-05	0.000425789
ENSMUSG00000027624	Epb41l1	5.21338	5.7787	1.44975	3.986	6.71967e-05	0.000447815
ENSMUSG00000021892	Sh3bp5	10.3742	5.79138	1.32013	4.38698	1.14936e-05	9.07462e-05
ENSMUSG00000004837	Grap	58.4009	5.81352	0.667454	8.70999	3.03888e-18	1.11115e-16
ENSMUSG00000018378	Cuedc1	359.029	5.8493	0.271364	21.5551	4.73742e-103	5.19663e-100
ENSMUSG00000120984	ENSMUSG00000120984	5.5833	5.87589	1.42868	4.1128	3.90886e-05	0.000275092
ENSMUSG00000005580	Adcy9	5.93723	5.9756	1.4386	4.15377	3.27038e-05	0.000233757
ENSMUSG00000028329	Xpa	132.748	5.99803	0.45214	13.2659	3.65081e-40	5.61405e-38
ENSMUSG00000034118	Tpst1	269.805	6.02238	0.326257	18.459	4.41461e-76	2.59421e-73
ENSMUSG00000066438	Plekhd1	6.49558	6.09247	1.43236	4.25344	2.10514e-05	0.000156662
ENSMUSG00000025592	Dach2	6.6495	6.13672	1.3845	4.43244	9.31733e-06	7.51139e-05
ENSMUSG00000026600	Soat1	122.354	6.14714	0.504638	12.1813	3.91103e-34	4.4689e-32
ENSMUSG00000108095	Gm44067	6.77682	6.16525	1.38181	4.46171	8.13088e-06	6.61322e-05
ENSMUSG00000040998	Npnt	127.935	6.19418	0.515353	12.0193	2.81339e-33	3.10681e-31
ENSMUSG00000008129	Brme1	7.01316	6.21197	1.37011	4.53393	5.78951e-06	4.80386e-05
ENSMUSG00000072574	Gm17184	7.18282	6.23664	1.40748	4.43107	9.37681e-06	7.54779e-05
ENSMUSG00000024909	Efemp2	40.0498	6.26924	0.885449	7.08029	1.4385e-12	2.98099e-11
ENSMUSG00000020636	Allc	188.2	6.27606	0.927619	6.76577	1.32602e-11	2.4598e-10
ENSMUSG00000024274	Zscan30	56.4043	6.33724	0.766043	8.2727	1.3096e-16	4.11226e-15
ENSMUSG00000063382	Bcl9l	7.72171	6.34837	1.36347	4.65603	3.22373e-06	2.81247e-05
ENSMUSG00000087132	A930001C03Rik	7.77382	6.36182	1.35449	4.69685	2.64201e-06	2.3397e-05
ENSMUSG00000078905	Gm14393	28.5728	6.37491	1.07741	5.91689	3.28089e-09	4.49116e-08
ENSMUSG00000022831	Hcls1	597.872	6.40399	0.253437	25.2686	7.07643e-141	2.32871e-137
ENSMUSG00000031618	Nr3c2	8.15205	6.43285	1.35656	4.74203	2.11592e-06	1.90874e-05
ENSMUSG00000033855	Ston1	8.29741	6.45414	1.34687	4.79194	1.65178e-06	1.51411e-05
ENSMUSG00000025932	Eya1	8.36409	6.47222	1.36602	4.73801	2.15825e-06	1.94266e-05
ENSMUSG00000042677	Zc3h12a	17.0863	6.52194	1.25856	5.18206	2.19454e-07	2.34626e-06
ENSMUSG00000041845	Rhod	8.77334	6.53487	1.33308	4.90207	9.48322e-07	9.10898e-06
ENSMUSG00000090788	Gm9597	9.03677	6.579	1.33188	4.93962	7.82764e-07	7.62107e-06
ENSMUSG00000041144	Dnah7b	17.9073	6.58399	1.27156	5.17787	2.24429e-07	2.39478e-06
ENSMUSG00000024905	Tesmin	50.047	6.58911	0.873968	7.5393	4.72499e-14	1.14184e-12
ENSMUSG00000041439	Mfsd6	66.5352	6.60577	0.773101	8.54451	1.29087e-17	4.46219e-16
ENSMUSG00000119984	ENSMUSG00000119984	34.9808	6.68117	1.07243	6.22993	4.66639e-10	7.11591e-09
ENSMUSG00000003153	Slc2a3	93.3599	6.71869	1.38372	4.85552	1.20071e-06	1.13283e-05
ENSMUSG00000034751	Mast4	128.548	6.73186	0.575832	11.6907	1.42275e-31	1.42744e-29
ENSMUSG00000017724	Etv4	20.9745	6.82463	1.28992	5.29075	1.21813e-07	1.34157e-06
ENSMUSG00000031074	Fgf3	802.076	6.90569	0.81689	8.45363	2.82393e-17	9.4441e-16
ENSMUSG00000074384	AI429214	22.9149	6.94946	1.23992	5.60478	2.08518e-08	2.56808e-07
ENSMUSG00000091477	Gm5799	11.6874	6.95092	1.30185	5.33925	9.33318e-08	1.04825e-06
ENSMUSG00000008398	Elk3	11.9925	6.99158	1.35051	5.17699	2.25499e-07	2.40153e-06
ENSMUSG00000041420	Meis3	12.3	7.02207	1.291	5.43925	5.35058e-08	6.20426e-07
ENSMUSG00000049929	Lpar4	12.7203	7.0742	1.29873	5.44702	5.12193e-08	5.95592e-07
ENSMUSG00000048078	Tenm4	13.4895	7.15366	1.29222	5.53596	3.09526e-08	3.72291e-07
ENSMUSG00000037138	Aff3	172.042	7.15717	0.571728	12.5185	5.91449e-36	7.3725e-34
ENSMUSG00000044664	Prss42	198.206	7.16964	0.535004	13.4011	5.95703e-41	9.70465e-39
ENSMUSG00000051257	Trap1a	26.7808	7.17247	1.24116	5.77882	7.52269e-09	9.83701e-08
ENSMUSG00000055313	Pgbd1	51.9781	7.23599	1.05743	6.84302	7.75417e-12	1.49225e-10
ENSMUSG00000066152	Slc31a2	14.2835	7.23907	1.28118	5.65029	1.60174e-08	2.00724e-07
ENSMUSG00000042684	Npl	14.7143	7.28292	1.27621	5.70668	1.15202e-08	1.47398e-07
ENSMUSG00000022623	Shank3	29.6431	7.32178	1.24612	5.87566	4.21171e-09	5.68961e-08
ENSMUSG00000076435	Acsf2	15.2867	7.3364	1.26996	5.77687	7.61051e-09	9.92261e-08
ENSMUSG00000031875	Cmtm3	124.837	7.51311	0.754341	9.95982	2.28466e-23	1.27863e-21
ENSMUSG00000046223	Plaur	17.352	7.52267	1.27755	5.88834	3.90098e-09	5.28286e-08
ENSMUSG00000029860	Zyx	507.324	7.52567	0.396676	18.9719	2.91443e-80	2.08496e-77
ENSMUSG00000027692	Tnik	35.6183	7.58818	1.22433	6.1978	5.72596e-10	8.5806e-09
ENSMUSG00000037172	Dennd11	99.0945	7.6015	0.868664	8.75079	2.11858e-18	7.86886e-17
ENSMUSG00000032258	Lca5	19.24	7.67037	1.25722	6.10104	1.05381e-09	1.5331e-08
ENSMUSG00000059540	Tcea2	38.388	7.6916	1.21871	6.31129	2.76728e-10	4.36137e-09
ENSMUSG00000007480	Mc5r	20.4275	7.75399	1.24861	6.21008	5.29577e-10	7.97954e-09
ENSMUSG00000002504	Slc9a3r2	21.1169	7.79828	1.25776	6.20013	5.64157e-10	8.46184e-09
ENSMUSG00000026113	Inpp4a	46.6651	7.98186	1.21629	6.56245	5.29317e-11	9.20653e-10
ENSMUSG00000090634	Gm8126	23.9626	7.98812	1.24978	6.39162	1.64139e-10	2.66609e-09
ENSMUSG00000024112	Cacna1h	89.6168	7.98883	1.2344	6.47182	9.6829e-11	1.63575e-09
ENSMUSG00000033883	Zfp267	26.5223	8.13407	1.24321	6.54282	6.03713e-11	1.04673e-09
ENSMUSG00000020633	Dcdc2c	26.8459	8.15118	1.24659	6.53879	6.202e-11	1.07104e-09
ENSMUSG00000036304	Zdhhc23	27.2494	8.16997	1.23414	6.61999	3.59222e-11	6.35552e-10
ENSMUSG00000021483	Cdk20	29.584	8.28923	1.23079	6.73491	1.64036e-11	3.0157e-10
ENSMUSG00000020592	Sdc1	269.686	8.29924	0.658871	12.5962	2.21692e-36	2.8277e-34
ENSMUSG00000017740	Slc12a5	32.0985	8.40172	1.23254	6.81659	9.32261e-12	1.75911e-10
ENSMUSG00000026123	Plekhb2	180.165	8.4597	0.848056	9.97541	1.95302e-23	1.10052e-21
ENSMUSG00000031434	Morc4	729.202	8.60311	0.455319	18.8947	1.26091e-79	8.64458e-77
ENSMUSG00000091698	Gm6526	77.5497	8.7146	1.1991	7.26761	3.65901e-13	8.07041e-12
ENSMUSG00000044072	Eml6	40.7045	8.74962	1.2155	7.19837	6.09375e-13	1.31756e-11
ENSMUSG00000115272	Gm49965	40.947	8.75335	1.21918	7.17968	6.98727e-13	1.5009e-11
ENSMUSG00000044864	Ankrd50	147.973	8.75761	1.03276	8.47979	2.25607e-17	7.62247e-16
ENSMUSG00000020788	Atp2a3	153.576	8.81474	1.057	8.33937	7.46887e-17	2.39661e-15
ENSMUSG00000072595	4930503E14Rik	43.9788	8.86282	1.21767	7.27848	3.37594e-13	7.48623e-12
ENSMUSG00000019978	Epb41l2	86.0381	8.86442	1.19881	7.39433	1.42122e-13	3.31699e-12
ENSMUSG00000079267	Gm5930	171.529	8.97216	1.03234	8.69107	3.59026e-18	1.30407e-16
ENSMUSG00000024511	Rab27b	179.481	9.03788	1.03125	8.764	1.8844e-18	7.06283e-17
ENSMUSG00000039145	Camk1d	427.847	9.26426	0.812789	11.3981	4.2724e-30	3.88387e-28
ENSMUSG00000089901	Gm8113	336.321	9.35579	0.851557	10.9867	4.42844e-28	3.50315e-26
ENSMUSG00000115483	Gm9732	829.602	9.43903	0.554399	17.0257	5.29596e-65	1.98045e-62
ENSMUSG00000069727	Zfp975	68.7382	9.50643	1.20506	7.88878	3.05159e-15	8.52475e-14
ENSMUSG00000052334	1700024B05Rik	143.534	9.60436	1.19445	8.0408	8.92533e-16	2.60848e-14
ENSMUSG00000021646	Mccc2	148.485	9.65172	1.19023	8.10912	5.0986e-16	1.52255e-14
ENSMUSG00000115050	Gm21154	88.1575	9.86213	1.19642	8.24301	1.67935e-16	5.24328e-15
ENSMUSG00000060579	Fhit	96.596	9.99605	1.19576	8.3596	6.29291e-17	2.04228e-15
ENSMUSG00000035133	Arhgap5	193.63	10.0363	1.19043	8.43088	3.43079e-17	1.13354e-15
ENSMUSG00000001473	Tubb6	100.075	10.0479	1.20449	8.34201	7.30412e-17	2.3519e-15
ENSMUSG00000036278	Macrod1	223.508	10.2412	1.18819	8.61912	6.74686e-18	2.39252e-16
ENSMUSG00000090290	Tarbp1	441.681	10.339	1.02682	10.0689	7.58364e-24	4.37829e-22
ENSMUSG00000115536	Gm32857	125.539	10.3736	1.19289	8.69618	3.4324e-18	1.25226e-16
ENSMUSG00000061603	Akap6	252.377	10.4169	1.19208	8.7384	2.36432e-18	8.6836e-17
ENSMUSG00000015016	Acsf3	129.596	10.4191	1.19107	8.74767	2.17796e-18	8.05305e-17
ENSMUSG00000016256	Ctsz	483.459	10.4697	1.0257	10.2074	1.83674e-24	1.09897e-22
ENSMUSG00000050627	Gpd1l	293.696	10.6359	1.18527	8.97346	2.87335e-19	1.179e-17
ENSMUSG00000018986	Slfn3	177.384	10.8722	1.18869	9.14637	5.88776e-20	2.57652e-18
ENSMUSG00000025701	Alox5	805.242	11.2061	1.02874	10.893	1.24404e-27	9.43288e-26
ENSMUSG00000020657	Dnajc27	233.639	11.2685	1.18649	9.49737	2.15265e-21	1.07332e-19
ENSMUSG00000020143	Dock2	463.161	11.2937	1.18441	9.53529	1.49468e-21	7.50951e-20
ENSMUSG00000036686	Cc2d1a	261.519	11.4316	1.18622	9.63701	5.57911e-22	2.89586e-20
ENSMUSG00000073968	Trim68	285.282	11.5583	1.18748	9.73345	2.17091e-22	1.15975e-20
ENSMUSG00000067377	Tspan6	510.298	12.3965	1.18385	10.4713	1.16966e-25	7.5178e-24
ENSMUSG00000024921	Smarca2	684.399	12.8188	1.18357	10.8306	2.46517e-27	1.80275e-25

## Sheet: DEG G1E t24
id	names	baseMean	log2FoldChange	lfcSE	stat	pvalue	padj
ENSMUSG00000107385	C330024D21Rik	232.794	-11.3939	1.18637	-9.604	7.68997e-22	3.00571e-20
ENSMUSG00000045107	Saysd1	111.803	-10.3355	1.19602	-8.64163	5.54173e-18	1.52683e-16
ENSMUSG00000069516	Lyz2	181.039	-10.0682	1.21816	-8.2651	1.39574e-16	3.24837e-15
ENSMUSG00000095325	Zfp870	73.1995	-9.72481	1.19927	-8.10892	5.1073e-16	1.1322e-14
ENSMUSG00000074867	Zfp808	64.4188	-9.54047	1.20198	-7.9373	2.06631e-15	4.28963e-14
ENSMUSG00000015340	Cybb	187.728	-9.2217	1.09129	-8.45027	2.90629e-17	7.35031e-16
ENSMUSG00000032915	Adgre4	95.4902	-9.14427	1.27672	-7.16232	7.93205e-13	1.2631e-11
ENSMUSG00000030086	Chchd6	94.7189	-9.13196	1.19448	-7.6451	2.0878e-14	3.92075e-13
ENSMUSG00000024659	Anxa1	137.33	-8.77256	1.05404	-8.3228	8.59088e-17	2.04603e-15
ENSMUSG00000030162	Olr1	36.3351	-8.71484	1.26966	-6.86393	6.69907e-12	9.49258e-11
ENSMUSG00000052234	Epx	24.6306	-8.15406	1.29006	-6.32069	2.60393e-10	3.06285e-09
ENSMUSG00000026589	Sec16b	23.8427	-8.10686	1.24115	-6.53173	6.50144e-11	8.12705e-10
ENSMUSG00000057726	Serpinb9g	22.4718	-8.02111	1.73076	-4.63445	3.5788e-06	2.41813e-05
ENSMUSG00000028011	Tdo2	21.8678	-7.9824	1.27219	-6.27452	3.50705e-10	4.06947e-09
ENSMUSG00000005800	Mmp8	125.86	-7.63514	0.824598	-9.25922	2.05933e-20	7.17386e-19
ENSMUSG00000092349	Smim40	118.511	-7.55726	0.742813	-10.1738	2.59489e-24	1.2253e-22
ENSMUSG00000040969	Arhgef38	16.0496	-7.53648	1.32667	-5.68075	1.34102e-08	1.30104e-07
ENSMUSG00000030148	Clec4a2	30.7473	-7.50437	1.26091	-5.95153	2.65646e-09	2.79287e-08
ENSMUSG00000019122	Ccl9	220.178	-7.44373	0.601195	-12.3816	3.28851e-35	3.2366e-33
ENSMUSG00000025804	Ccr1	340.505	-7.37388	0.77363	-9.53152	1.5499e-21	5.8889e-20
ENSMUSG00000059900	Tmem40	101.627	-7.33969	0.770896	-9.52099	1.71534e-21	6.47235e-20
ENSMUSG00000048924	Ccdc125	26.0115	-7.2621	1.28373	-5.65703	1.54018e-08	1.475e-07
ENSMUSG00000035004	Igsf6	95.0203	-7.23237	0.840383	-8.60604	7.56286e-18	2.05594e-16
ENSMUSG00000046006	Gapt	24.9583	-7.20217	1.28162	-5.61961	1.91394e-08	1.8117e-07
ENSMUSG00000037482	Erv3	960.632	-7.15127	0.777523	-9.1975	3.66376e-20	1.22661e-18
ENSMUSG00000046805	Mpeg1	24.0679	-7.14942	1.29914	-5.50319	3.72983e-08	3.39298e-07
ENSMUSG00000018168	Ikzf3	11.6873	-7.07897	1.36584	-5.18288	2.18484e-07	1.77063e-06
ENSMUSG00000041117	Ccdc8	75.2349	-6.90104	0.754656	-9.14462	5.98374e-20	1.95135e-18
ENSMUSG00000020077	Srgn	223.636	-6.89558	0.79289	-8.69677	3.41478e-18	9.5532e-17
ENSMUSG00000090124	Ugt1a7c	37.2871	-6.87629	1.15193	-5.96936	2.38188e-09	2.52041e-08
ENSMUSG00000046186	Cd109	53.64	-6.82672	0.874523	-7.80622	5.89276e-15	1.1684e-13
ENSMUSG00000043831	Lysmd4	34.3869	-6.76747	1.06662	-6.34476	2.22775e-10	2.63746e-09
ENSMUSG00000079227	Ccr5	67.2297	-6.73198	0.863552	-7.79569	6.40593e-15	1.26554e-13
ENSMUSG00000096528	G430049J08Rik	9.09948	-6.7176	1.34721	-4.98632	6.15414e-07	4.66789e-06
ENSMUSG00000040170	Fmo2	127.135	-6.66166	0.960069	-6.93873	3.95636e-12	5.80243e-11
ENSMUSG00000062148	Ear6	16.9284	-6.63705	1.31882	-5.03255	4.83987e-07	3.73342e-06
ENSMUSG00000018927	Ccl6	61.2506	-6.58739	0.837545	-7.86511	3.68761e-15	7.48424e-14
ENSMUSG00000004730	Adgre1	111.78	-6.42645	1.03352	-6.21805	5.03372e-10	5.74308e-09
ENSMUSG00000075330	A930003A15Rik	7.37536	-6.41366	1.36346	-4.70398	2.55141e-06	1.76556e-05
ENSMUSG00000099752	Gm29018	7.33088	-6.40622	1.41857	-4.51595	6.30322e-06	4.08173e-05
ENSMUSG00000043008	Klhl6	26.221	-6.38153	1.09302	-5.83843	5.2696e-09	5.34086e-08
ENSMUSG00000027219	Slc28a2	14.1049	-6.37358	1.34497	-4.73883	2.14957e-06	1.50212e-05
ENSMUSG00000056643	Chst13	6.99247	-6.3378	1.40955	-4.49632	6.91381e-06	4.4332e-05
ENSMUSG00000029254	Stap1	92.0487	-6.33619	1.07886	-5.87302	4.27921e-09	4.39825e-08
ENSMUSG00000078122	F630028O10Rik	38.1673	-6.31376	1.29567	-4.87298	1.09927e-06	8.07913e-06
ENSMUSG00000085180	AI838599	172.16	-6.27016	0.462516	-13.5566	7.23734e-42	1.06526e-39
ENSMUSG00000051439	Cd14	6.67105	-6.26894	1.40022	-4.4771	7.56643e-06	4.82515e-05
ENSMUSG00000096049	Eif1ad17	6.47448	-6.22662	1.40416	-4.43441	9.23232e-06	5.80368e-05
ENSMUSG00000079419	Ms4a6c	141.07	-6.1692	0.905869	-6.81026	9.74232e-12	1.35927e-10
ENSMUSG00000035891	Cerk	20.8942	-6.04672	1.15408	-5.23944	1.61066e-07	1.33173e-06
ENSMUSG00000016194	Hsd11b1	10.8104	-5.98215	1.35659	-4.40971	1.03508e-05	6.44971e-05
ENSMUSG00000009292	Trpm2	5.43229	-5.9731	1.42377	-4.19528	2.72536e-05	0.000158968
ENSMUSG00000018924	Alox15	268.765	-5.92593	0.84699	-6.99645	2.62521e-12	3.94942e-11
ENSMUSG00000110391	Gm7269	4.88087	-5.8193	1.61031	-3.61378	0.000301761	0.00143611
ENSMUSG00000067767	Clec4b2	4.71342	-5.76913	1.49837	-3.85028	0.000117983	0.000613107
ENSMUSG00000026579	F5	4.71207	-5.76871	1.5158	-3.80572	0.000141393	0.000719425
ENSMUSG00000020213	Glipr1l1	9.26238	-5.75489	1.38119	-4.16663	3.0914e-05	0.000178031
ENSMUSG00000036469	Marchf1	9.04427	-5.72177	1.43294	-3.99303	6.52349e-05	0.000355387
ENSMUSG00000090192	Gm16556	4.55783	-5.71968	1.52682	-3.74614	0.000179573	0.000895016
ENSMUSG00000074121	Ntf5	4.55271	-5.71845	1.47038	-3.88911	0.000100613	0.000530094
ENSMUSG00000038246	Fam50b	4.53249	-5.71286	1.53607	-3.71915	0.000199896	0.000985485
ENSMUSG00000112030	Gm35189	4.52008	-5.709	1.63227	-3.49757	0.000469513	0.00212549
ENSMUSG00000025586	Cpeb1	16.3703	-5.67062	1.19078	-4.76211	1.91577e-06	1.35263e-05
ENSMUSG00000120818	ENSMUSG00000120818	4.37798	-5.66197	1.48085	-3.82346	0.000131593	0.000675243
ENSMUSG00000023036	Pcdhgc4	4.19435	-5.60051	1.5451	-3.62469	0.000289305	0.00138287
ENSMUSG00000120419	ENSMUSG00000120419	4.18302	-5.59713	1.56519	-3.57602	0.000348871	0.00163133
ENSMUSG00000024677	Ms4a6b	84.9269	-5.56855	0.819004	-6.79917	1.05224e-11	1.46186e-10
ENSMUSG00000101746	2310043L19Rik	4.07165	-5.55485	1.5977	-3.47678	0.00050747	0.00227901
ENSMUSG00000079293	Clec7a	4.00883	-5.53552	1.64238	-3.37042	0.000750549	0.00322357
ENSMUSG00000025085	Ablim1	7.8575	-5.51717	1.34728	-4.09505	4.22073e-05	0.000238198
ENSMUSG00000018672	Copz2	7.67932	-5.48087	1.37751	-3.97882	6.92576e-05	0.000375176
ENSMUSG00000098121	Gm27038	3.85244	-5.47749	1.5165	-3.61194	0.000303911	0.00144508
ENSMUSG00000038527	C1rl	3.83869	-5.47298	1.59042	-3.44121	0.00057913	0.0025614
ENSMUSG00000060131	Atp8b4	21.3267	-5.46321	0.940503	-5.80882	6.29152e-09	6.32949e-08
ENSMUSG00000039238	Zfp750	85.0767	-5.46137	0.478541	-11.4126	3.61912e-30	2.63969e-28
ENSMUSG00000064280	Ccdc146	27.6772	-5.4443	0.877533	-6.2041	5.50109e-10	6.24578e-09
ENSMUSG00000114279	H2bc14	3.69766	-5.41684	1.54264	-3.5114	0.000445754	0.00203315
ENSMUSG00000024349	Sting1	13.6	-5.41598	1.16768	-4.63825	3.51364e-06	2.37705e-05
ENSMUSG00000003206	Ebi3	3.68579	-5.41305	1.56882	-3.45039	0.000559775	0.00248792
ENSMUSG00000104876	Trdc	231.117	-5.40953	0.889147	-6.08396	1.17253e-09	1.29176e-08
ENSMUSG00000069830	Nlrp1a	7.3185	-5.40856	1.42364	-3.79911	0.000145215	0.000736352
ENSMUSG00000051590	Map3k19	3.6653	-5.40636	1.57125	-3.4408	0.000580005	0.00256458
ENSMUSG00000030579	Tyrobp	33.9995	-5.40566	0.788103	-6.85907	6.93085e-12	9.804e-11
ENSMUSG00000119945	ENSMUSG00000119945	7.15293	-5.37468	1.39682	-3.84781	0.000119181	0.000618549
ENSMUSG00000021185	Dglucy	419.376	-5.35128	0.213117	-25.1096	3.90477e-139	7.08845e-136
ENSMUSG00000004609	Cd33	3.49354	-5.3369	1.59423	-3.34764	0.000815026	0.00347039
ENSMUSG00000033033	Calhm2	6.85253	-5.31386	1.38556	-3.83516	0.000125481	0.000648769
ENSMUSG00000024679	Ms4a6d	19.3798	-5.31349	0.980655	-5.41831	6.01655e-08	5.29055e-07
ENSMUSG00000027215	Cd82	31.6116	-5.29063	0.73744	-7.17431	7.26716e-13	1.16289e-11
ENSMUSG00000030187	Klra2	6.6436	-5.2666	1.38894	-3.79182	0.000149549	0.000756916
ENSMUSG00000037661	Gpr160	3.32231	-5.26422	1.59004	-3.31075	0.000930462	0.00390694
ENSMUSG00000020846	Rflnb	17.7728	-5.18702	1.01629	-5.10389	3.32734e-07	2.62619e-06
ENSMUSG00000045378	Pxt1	6.29414	-5.18665	1.39161	-3.72707	0.000193717	0.000957913
ENSMUSG00000033777	Tlr13	3.14462	-5.18504	1.64489	-3.1522	0.00162044	0.00643528
ENSMUSG00000025194	Abcc2	35.0133	-5.16012	0.793275	-6.50482	7.77839e-11	9.66205e-10
ENSMUSG00000041445	Mmrn2	2.97582	-5.10509	1.60708	-3.17663	0.00148998	0.00597382
ENSMUSG00000052821	Cysltr1	2.97123	-5.10324	1.62079	-3.14861	0.00164048	0.00650854
ENSMUSG00000031489	Adrb3	2.96665	-5.10131	1.65154	-3.08882	0.00200951	0.00781143
ENSMUSG00000106799	Gm20756	5.93009	-5.09708	1.43017	-3.56397	0.00036529	0.0016979
ENSMUSG00000073001	Cylc1	5.75134	-5.05375	1.42737	-3.54061	0.000399202	0.0018393
ENSMUSG00000026726	Cubn	2.82886	-5.02952	1.68023	-2.99335	0.00275932	0.0102974
ENSMUSG00000030786	Itgam	2.81214	-5.02238	1.62285	-3.09478	0.00196957	0.00767258
ENSMUSG00000102207	Gm10344	2.80297	-5.01851	1.6588	-3.02538	0.00248321	0.00940225
ENSMUSG00000097668	Gm26761	5.6025	-5.01354	1.43506	-3.49361	0.000476542	0.00215061
ENSMUSG00000114145	Gm48561	10.5505	-5.01212	1.19128	-4.20735	2.58385e-05	0.000151254
ENSMUSG00000041945	Mfsd9	5.57872	-5.01205	1.40367	-3.57067	0.000356072	0.00165883
ENSMUSG00000054545	Ugt1a6a	2.78599	-5.01045	1.90962	-2.62379	0.00869579	0.028134
ENSMUSG00000038421	Fcrla	5.56605	-5.00926	1.42594	-3.51296	0.000443142	0.00202349
ENSMUSG00000002565	Scin	5.56822	-5.00379	1.48804	-3.36267	0.000771915	0.00330491
ENSMUSG00000070390	Nlrp1b	5.40913	-4.96029	1.44008	-3.44445	0.000572217	0.00253623
ENSMUSG00000108660	Gm21284	2.65736	-4.93877	1.69635	-2.91141	0.00359799	0.0130636
ENSMUSG00000027072	Prg3	826.49	-4.9374	0.673009	-7.3363	2.19573e-13	3.72136e-12
ENSMUSG00000020432	Tcn2	14.8131	-4.93376	0.980613	-5.0313	4.87172e-07	3.75267e-06
ENSMUSG00000053931	Cnn3	2.62986	-4.92633	1.69659	-2.90367	0.00368811	0.0133568
ENSMUSG00000024681	Ms4a3	43.796	-4.91951	0.668537	-7.35862	1.85817e-13	3.1856e-12
ENSMUSG00000087434	Rab11fip4os1	2.6126	-4.91825	1.75084	-2.80908	0.00496832	0.0173555
ENSMUSG00000029134	Plb1	5.24576	-4.91611	1.41394	-3.47688	0.000507279	0.00227878
ENSMUSG00000040624	Plekhg1	9.49751	-4.8755	1.19984	-4.06346	4.83505e-05	0.000270438
ENSMUSG00000047230	Cldn2	48.6529	-4.87267	1.02966	-4.73231	2.2198e-06	1.54988e-05
ENSMUSG00000074673	Ttll9	2.46268	-4.8307	1.66718	-2.89752	0.00376124	0.0135864
ENSMUSG00000089931	Gm8459	2.45809	-4.82854	1.67306	-2.88605	0.00390116	0.0140298
ENSMUSG00000107894	Gm10388	2.45486	-4.82699	1.67309	-2.88509	0.00391307	0.0140602
ENSMUSG00000064210	Ano6	2.44246	-4.8209	1.72697	-2.79153	0.00524589	0.0181853
ENSMUSG00000022057	Adamdec1	2.44273	-4.82088	1.77767	-2.71191	0.00668971	0.0224659
ENSMUSG00000022788	Fgd4	2.43626	-4.81759	1.7919	-2.68853	0.00717669	0.0238901
ENSMUSG00000015405	Ace2	4.91325	-4.81528	1.44628	-3.32942	0.000870282	0.00368073
ENSMUSG00000019872	Smpdl3a	4.86556	-4.8053	1.51863	-3.16423	0.00155492	0.00620374
ENSMUSG00000003484	Cyp4f18	13.2384	-4.7656	1.01835	-4.67973	2.87257e-06	1.97028e-05
ENSMUSG00000064147	Rab44	2130.01	-4.7536	0.655453	-7.25239	4.09471e-13	6.75751e-12
ENSMUSG00000027360	Hdc	362.526	-4.74941	0.531689	-8.93269	4.15767e-19	1.2441e-17
ENSMUSG00000052435	Cebpe	2243.08	-4.74057	0.830577	-5.70756	1.14607e-08	1.11655e-07
ENSMUSG00000040464	Gtpbp10	2.2804	-4.72052	1.73265	-2.72446	0.00644074	0.0217191
ENSMUSG00000097988	Gm10535	2.27555	-4.71803	1.71425	-2.75224	0.00591882	0.0202136
ENSMUSG00000025936	Gm4956	2.27258	-4.71646	1.73751	-2.71449	0.00663784	0.0223054
ENSMUSG00000030246	Ldhb	2.27258	-4.71646	1.73751	-2.71449	0.00663784	0.0223054
ENSMUSG00000095993	Gm21060	2.26934	-4.71474	1.74732	-2.69827	0.00697002	0.0233162
ENSMUSG00000031133	Arhgef6	647.63	-4.70357	0.607761	-7.73917	1.00067e-14	1.93478e-13
ENSMUSG00000021214	Akr1c18	20.9134	-4.66358	0.841017	-5.54516	2.93683e-08	2.70779e-07
ENSMUSG00000026173	Plcd4	4.39364	-4.64739	1.45853	-3.18636	0.00144076	0.00579909
ENSMUSG00000117818	Gm50105	4.3904	-4.64651	1.45364	-3.19646	0.00139126	0.0056152
ENSMUSG00000079481	Nhsl2	192.819	-4.64552	0.337711	-13.7559	4.69419e-43	7.22968e-41
ENSMUSG00000027073	Prg2	482.274	-4.64059	0.698492	-6.64374	3.0583e-11	3.95932e-10
ENSMUSG00000024300	Myo1f	4.33593	-4.6384	1.50692	-3.07806	0.00208351	0.00805688
ENSMUSG00000035168	Tanc1	39.6278	-4.6115	0.553351	-8.33377	7.83075e-17	1.87594e-15
ENSMUSG00000002033	Cd3g	2.10998	-4.60784	1.82541	-2.52428	0.0115936	0.0359696
ENSMUSG00000024399	Ltb	2.10567	-4.60544	1.75733	-2.6207	0.00877484	0.0283159
ENSMUSG00000078780	Gm5150	2.0965	-4.60009	1.85563	-2.47899	0.0131756	0.0402089
ENSMUSG00000079502	Cfap77	62.6581	-4.59033	0.442013	-10.3851	2.89959e-25	1.48973e-23
ENSMUSG00000028497	Hacd4	15.6752	-4.56994	0.916893	-4.98416	6.22302e-07	4.71795e-06
ENSMUSG00000019874	Fabp7	41.6124	-4.53659	0.57027	-7.95516	1.78894e-15	3.73279e-14
ENSMUSG00000030088	Aldh1l1	1.94469	-4.48873	1.81722	-2.47011	0.0135073	0.0410954
ENSMUSG00000063146	Clip2	1.94172	-4.4869	1.80299	-2.48859	0.012825	0.0392459
ENSMUSG00000047678	Gpr82	1.92932	-4.47938	1.77969	-2.51694	0.0118378	0.0366298
ENSMUSG00000040229	Gpr34	1.9215	-4.47455	1.81876	-2.46023	0.013885	0.0421503
ENSMUSG00000021758	Ddx4	10.8007	-4.47143	1.01961	-4.38544	1.15751e-05	7.15255e-05
ENSMUSG00000042349	Ikbke	10.6546	-4.44966	1.01031	-4.40424	1.06154e-05	6.59947e-05
ENSMUSG00000079554	Aox2	3.678	-4.38064	1.51853	-2.88479	0.00391678	0.0140704
ENSMUSG00000029282	Amtn	3.65319	-4.37195	1.61649	-2.7046	0.00683866	0.0229143
ENSMUSG00000079029	Eif1ad7	900.945	-4.3206	0.592186	-7.29602	2.96413e-13	4.9568e-12
ENSMUSG00000102278	Gm37145	3.5157	-4.31428	1.55351	-2.77712	0.00548426	0.0189193
ENSMUSG00000030303	Far2	19.6448	-4.31179	0.779208	-5.53355	3.13822e-08	2.8837e-07
ENSMUSG00000053765	Oas1f	6.26606	-4.27925	1.26103	-3.39346	0.000690146	0.00299405
ENSMUSG00000052160	Pld4	19.1079	-4.26872	0.820766	-5.2009	1.9833e-07	1.61935e-06
ENSMUSG00000075122	Cd80	852.796	-4.25563	0.174747	-24.3531	5.37816e-131	6.7591e-128
ENSMUSG00000098001	Gm27048	6.2942	-4.24861	1.25859	-3.37568	0.000736326	0.00316915
ENSMUSG00000002475	Abhd3	82.0302	-4.24849	0.483356	-8.78957	1.50134e-18	4.30331e-17
ENSMUSG00000103593	Gm37352	3.32261	-4.22692	1.60948	-2.62626	0.00863285	0.0279682
ENSMUSG00000031012	Cask	3.2981	-4.22089	1.64058	-2.57281	0.0100877	0.0318479
ENSMUSG00000113971	Eif1ad4	229.303	-4.22049	0.273398	-15.4372	9.20576e-54	2.03248e-51
ENSMUSG00000039865	Slc44a3	6.09677	-4.21936	1.25368	-3.3656	0.000763787	0.00327526
ENSMUSG00000021211	Akr1c12	51.7329	-4.20508	0.449196	-9.36134	7.87316e-21	2.80243e-19
ENSMUSG00000032128	Robo3	6.14559	-4.20233	1.25005	-3.36174	0.000774537	0.00331527
ENSMUSG00000095799	Eif1ad10	137.801	-4.19143	0.368619	-11.3706	5.85726e-30	4.17886e-28
ENSMUSG00000049103	Ccr2	18.0824	-4.18145	0.78997	-5.29317	1.20212e-07	1.01552e-06
ENSMUSG00000066027	Pramel51	17.9168	-4.17255	0.761076	-5.48244	4.1951e-08	3.78881e-07
ENSMUSG00000026817	Ak1	168.147	-4.16098	0.244814	-16.9965	8.71315e-65	3.09221e-62
ENSMUSG00000095717	Eif1ad11	20.5279	-4.15625	0.684711	-6.07008	1.27849e-09	1.39626e-08
ENSMUSG00000072905	Eif1ad3	572.266	-4.14923	0.534123	-7.76831	7.9539e-15	1.55444e-13
ENSMUSG00000006386	Tek	3.12063	-4.14406	1.55326	-2.66797	0.00763101	0.0251675
ENSMUSG00000120163	ENSMUSG00000120163	3.12063	-4.14406	1.55326	-2.66797	0.00763101	0.0251675
ENSMUSG00000030654	Arl6ip1	1861.21	-4.14045	0.135247	-30.614	7.97994e-206	1.30376e-201
ENSMUSG00000117291	Gm18271	3.129	-4.13702	1.64961	-2.50789	0.0121456	0.0374193
ENSMUSG00000032332	Col12a1	5.74242	-4.11988	1.26515	-3.25643	0.00112821	0.00464067
ENSMUSG00000048865	Arhgap30	13.6444	-4.08765	0.919668	-4.44471	8.80113e-06	5.54609e-05
ENSMUSG00000049404	Rarres1	2.95533	-4.06058	1.57198	-2.58309	0.00979195	0.0310944
ENSMUSG00000055994	Nod2	2.95781	-4.05488	1.58255	-2.56224	0.0103999	0.0326945
ENSMUSG00000045826	Ptprcap	68.5593	-4.05467	0.373312	-10.8613	1.76151e-27	1.04653e-25
ENSMUSG00000096576	Oog1	27.1106	-4.02152	0.63131	-6.37012	1.88883e-10	2.2691e-09
ENSMUSG00000024691	Fam111a	10.8311	-4.01212	0.933493	-4.29796	1.72377e-05	0.000103655
ENSMUSG00000056888	Glipr1	38.6213	-3.97467	0.577828	-6.87864	6.04264e-12	8.6072e-11
ENSMUSG00000026805	Barhl1	2.78977	-3.97184	1.59615	-2.48838	0.0128326	0.0392619
ENSMUSG00000104846	Gm43020	2.79194	-3.96185	1.60073	-2.47504	0.0133222	0.0406003
ENSMUSG00000113854	Gm2099	328.771	-3.94589	0.541997	-7.28027	3.33149e-13	5.52588e-12
ENSMUSG00000039477	Tnrc18	1550.65	-3.9217	0.131508	-29.821	2.0899e-195	1.13816e-191
ENSMUSG00000097848	Gm807	27.3028	-3.90155	0.559325	-6.97546	3.04865e-12	4.5322e-11
ENSMUSG00000096619	Eif1ad14	431.324	-3.89964	0.525225	-7.42471	1.13024e-13	1.98345e-12
ENSMUSG00000028860	Sytl1	271.872	-3.8994	0.188719	-20.6625	7.54353e-95	4.92985e-92
ENSMUSG00000079034	Eif1ad8	147.837	-3.86968	0.315286	-12.2736	1.25619e-34	1.16612e-32
ENSMUSG00000096276	Gm2042	14.6342	-3.86536	0.765261	-5.05103	4.39427e-07	3.41224e-06
ENSMUSG00000055322	Tns1	16.6889	-3.82177	0.738415	-5.17564	2.27127e-07	1.83249e-06
ENSMUSG00000055632	Hmcn2	9.24058	-3.78501	0.934624	-4.04977	5.12673e-05	0.000285218
ENSMUSG00000095841	Gm8532	134.968	-3.77744	0.812104	-4.65142	3.29656e-06	2.2432e-05
ENSMUSG00000040265	Dnm3	6.96996	-3.77475	1.07954	-3.49662	0.0004712	0.00213136
ENSMUSG00000113481	Gm48388	103.521	-3.73117	0.762208	-4.89521	9.82023e-07	7.25329e-06
ENSMUSG00000070323	Mmp27	84.544	-3.71001	0.483291	-7.67655	1.63428e-14	3.10475e-13
ENSMUSG00000025151	Maged1	892.641	-3.6979	0.139234	-26.559	2.02272e-155	5.50787e-152
ENSMUSG00000026831	1700007K13Rik	4.14664	-3.65739	1.36916	-2.67126	0.00755674	0.024962
ENSMUSG00000074813	Morrbid	6.42762	-3.65643	1.11929	-3.26674	0.00108793	0.00449306
ENSMUSG00000102457	Gm38342	8.49698	-3.64973	0.977908	-3.73219	0.000189824	0.000940373
ENSMUSG00000116957	Gm34680	4.13671	-3.63036	1.40693	-2.58034	0.00987039	0.0312827
ENSMUSG00000054901	Arhgef33	4.18117	-3.62986	1.32589	-2.73767	0.00618759	0.0209649
ENSMUSG00000020176	Grb10	4.20845	-3.61379	1.33429	-2.70841	0.00676073	0.0226764
ENSMUSG00000036172	Cd200r3	290.379	-3.60768	0.254223	-14.191	1.04154e-45	1.81028e-43
ENSMUSG00000076617	Ighm	10.2152	-3.59869	0.87693	-4.10373	4.06536e-05	0.000229747
ENSMUSG00000093847	Eif1ad15	37.1444	-3.59597	0.509627	-7.05609	1.71249e-12	2.63204e-11
ENSMUSG00000079071	Slc28a2b	4.1882	-3.59148	1.38763	-2.5882	0.00964779	0.0306904
ENSMUSG00000066057	Gm1976	353.342	-3.57459	0.163022	-21.927	1.43599e-106	1.3034e-103
ENSMUSG00000033174	Mgll	240.537	-3.57301	0.228103	-15.664	2.66515e-55	6.22047e-53
ENSMUSG00000050014	Apol10b	4.00024	-3.56128	1.33857	-2.66051	0.00780226	0.0256125
ENSMUSG00000009654	Oit3	3.98811	-3.55769	1.36118	-2.61368	0.00895738	0.0288366
ENSMUSG00000060985	Tdrd5	3.99412	-3.54559	1.39284	-2.54558	0.0109096	0.0340676
ENSMUSG00000006411	Nectin4	15.6874	-3.53806	0.737799	-4.79543	1.62329e-06	1.16397e-05
ENSMUSG00000036295	Lrrn3	7.84146	-3.52279	0.954617	-3.69026	0.000224021	0.00109678
ENSMUSG00000111005	Gm33619	4.00565	-3.52024	1.41134	-2.49426	0.0126221	0.0387194
ENSMUSG00000053093	Myh7	36.6557	-3.50979	0.444199	-7.90139	2.75804e-15	5.64673e-14
ENSMUSG00000036599	Chst12	511.381	-3.50091	0.497264	-7.04035	1.91762e-12	2.93352e-11
ENSMUSG00000118281	Gm50242	9.53332	-3.48425	0.91408	-3.81176	0.000137981	0.000703599
ENSMUSG00000035711	Dok3	93.6417	-3.4819	0.430596	-8.08625	6.153e-16	1.34575e-14
ENSMUSG00000107709	9430018G01Rik	3.83017	-3.4791	1.38357	-2.51458	0.0119173	0.0368202
ENSMUSG00000113201	Eif1ad13	60.3122	-3.47874	0.492556	-7.06262	1.63393e-12	2.52079e-11
ENSMUSG00000097296	Gm26532	18.9528	-3.47733	0.658705	-5.27904	1.2986e-07	1.09364e-06
ENSMUSG00000105699	Gm43703	3.84497	-3.47056	1.38178	-2.51166	0.0120166	0.0370779
ENSMUSG00000120374	ENSMUSG00000120374	5.53804	-3.45043	1.13279	-3.04595	0.00231945	0.00884987
ENSMUSG00000092019	Eif1ad6	96.3253	-3.41402	0.378164	-9.02787	1.75041e-19	5.41633e-18
ENSMUSG00000113805	Eif1ad12	16.7284	-3.40683	0.707447	-4.81567	1.46704e-06	1.05588e-05
ENSMUSG00000105081	Gm43110	12.7181	-3.40003	0.732154	-4.64388	3.41931e-06	2.319e-05
ENSMUSG00000091586	Cyp4f17	3.45828	-3.34746	1.3994	-2.39206	0.016754	0.0494447
ENSMUSG00000037411	Serpine1	110.266	-3.33064	0.258598	-12.8796	5.86202e-38	6.74462e-36
ENSMUSG00000087067	Gm11532	8.5062	-3.2976	0.900181	-3.66326	0.000249027	0.0012096
ENSMUSG00000056656	Apol8	6.60728	-3.27566	1.05421	-3.10721	0.00188861	0.00740488
ENSMUSG00000102185	5033404E19Rik	5.04195	-3.25008	1.18618	-2.73995	0.00614489	0.0208375
ENSMUSG00000026358	Rgs1	272.309	-3.23789	0.499182	-6.48639	8.79158e-11	1.08405e-09
ENSMUSG00000022759	Lrrc74b	6.64826	-3.22758	1.02762	-3.14082	0.00168474	0.00666957
ENSMUSG00000090877	Hspa1b	4.85693	-3.21254	1.17639	-2.73086	0.00631698	0.021359
ENSMUSG00000032057	Hoatz	24.1331	-3.19802	0.553394	-5.77892	7.5183e-09	7.48076e-08
ENSMUSG00000086003	B230206L02Rik	18.9551	-3.1669	0.627842	-5.0441	4.55671e-07	3.52999e-06
ENSMUSG00000021886	Gpr65	46.5451	-3.12643	0.542772	-5.76011	8.40597e-09	8.31839e-08
ENSMUSG00000110697	Gm31718	8.95086	-3.09891	0.929441	-3.33416	0.000855577	0.00362605
ENSMUSG00000036466	Megf11	6.07171	-3.09842	1.0697	-2.89653	0.0037731	0.0136226
ENSMUSG00000025355	Mmp19	54.1745	-3.09784	0.417004	-7.4288	1.09589e-13	1.92523e-12
ENSMUSG00000030047	Arhgap25	19.1723	-3.09164	0.601146	-5.14291	2.7052e-07	2.15387e-06
ENSMUSG00000053158	Fes	148.911	-3.08935	0.360644	-8.56622	1.0694e-17	2.85487e-16
ENSMUSG00000108086	Gm6786	20.8164	-3.08625	0.57194	-5.3961	6.81043e-08	5.94897e-07
ENSMUSG00000105852	Gm42890	5.85062	-3.07579	1.06348	-2.89219	0.00382571	0.0137933
ENSMUSG00000103900	Gm37500	38.2435	-3.06389	0.452543	-6.77039	1.28438e-11	1.75895e-10
ENSMUSG00000059498	Fcgr3	18.6272	-3.03505	0.674676	-4.49853	6.84249e-06	4.39091e-05
ENSMUSG00000020363	Gfpt2	4.36355	-3.02607	1.19186	-2.53895	0.0111187	0.0346784
ENSMUSG00000044816	D630023F18Rik	41.4582	-3.02408	0.439084	-6.88724	5.68834e-12	8.14514e-11
ENSMUSG00000063975	Slco1a5	29.8543	-3.01312	0.527446	-5.71266	1.11225e-08	1.08619e-07
ENSMUSG00000060470	Adgrg3	21.2935	-3.01089	0.550713	-5.46725	4.57083e-08	4.1032e-07
ENSMUSG00000013076	Amotl1	261.273	-3.00533	0.224258	-13.4012	5.94776e-41	8.09787e-39
ENSMUSG00000054589	Gm9949	15.7888	-3.0052	0.664752	-4.52078	6.16124e-06	3.9993e-05
ENSMUSG00000074968	Ano3	427.388	-2.99936	0.139476	-21.5044	1.41645e-102	1.102e-99
ENSMUSG00000053040	Aph1c	5.55401	-2.98802	1.05168	-2.8412	0.00449439	0.0158938
ENSMUSG00000047180	Neurl3	1142.91	-2.98102	0.175624	-16.9739	1.28217e-64	4.3642e-62
ENSMUSG00000085914	Gm14320	5.51957	-2.9718	1.08991	-2.72665	0.00639805	0.0215995
ENSMUSG00000018411	Mapt	282.676	-2.92063	0.448946	-6.50553	7.74188e-11	9.62609e-10
ENSMUSG00000034687	Fras1	25.469	-2.90893	0.492338	-5.90841	3.45434e-09	3.59242e-08
ENSMUSG00000068747	Sort1	920.437	-2.907	0.199041	-14.605	2.60802e-48	4.95462e-46
ENSMUSG00000000682	Cd52	22.6897	-2.90447	0.520238	-5.58296	2.36462e-08	2.20635e-07
ENSMUSG00000022824	Muc13	7.9469	-2.89238	0.881147	-3.28252	0.00102883	0.00427711
ENSMUSG00000028378	Ptgr1	449.662	-2.86242	0.509437	-5.61879	1.92301e-08	1.81923e-07
ENSMUSG00000044456	Rin3	513.92	-2.8554	0.637304	-4.48043	7.4493e-06	4.75417e-05
ENSMUSG00000111451	Gm47321	12.9678	-2.85117	0.796944	-3.57763	0.00034672	0.00162173
ENSMUSG00000078776	9530053A07Rik	10.2382	-2.84613	0.758864	-3.75051	0.000176475	0.000881725
ENSMUSG00000037370	Enpp1	14.1716	-2.8369	0.728702	-3.89309	9.89767e-05	0.00052282
ENSMUSG00000040722	Scamp5	142.288	-2.83604	0.345355	-8.21197	2.17596e-16	4.9931e-15
ENSMUSG00000115333	Gm34590	7.59265	-2.82976	0.893331	-3.16765	0.00153677	0.00614376
ENSMUSG00000117322	6330415G19Rik	9.03642	-2.82458	0.837823	-3.37133	0.000748067	0.00321376
ENSMUSG00000032754	Slc8b1	343.375	-2.81725	0.255548	-11.0244	2.91575e-28	1.83221e-26
ENSMUSG00000004668	Abca13	5.00691	-2.79254	1.10594	-2.52504	0.0115684	0.0358984
ENSMUSG00000027314	Dll4	19.7242	-2.78594	0.582798	-4.78028	1.75053e-06	1.24403e-05
ENSMUSG00000098090	2700099C18Rik	851.137	-2.757	0.105415	-26.1538	8.92161e-151	2.0823e-147
ENSMUSG00000039899	Fgl2	307.706	-2.72151	0.572584	-4.75303	2.00388e-06	1.40815e-05
ENSMUSG00000020275	Rel	689.165	-2.71452	0.213687	-12.7032	5.67333e-37	6.3055e-35
ENSMUSG00000107120	Gm43059	8.06229	-2.70883	0.8815	-3.07297	0.00211938	0.008184
ENSMUSG00000106020	4930573C15Rik	7.07571	-2.70664	0.880069	-3.07549	0.00210157	0.00812098
ENSMUSG00000108985	A930030B08Rik	8.11634	-2.69932	0.872023	-3.09547	0.00196502	0.00765852
ENSMUSG00000063354	Slc39a4	6.88039	-2.68756	0.927894	-2.89641	0.00377459	0.0136226
ENSMUSG00000079138	Gm8818	4.66584	-2.6848	1.07294	-2.50228	0.0123397	0.0379244
ENSMUSG00000046456	Tmem150b	6.85758	-2.68419	0.952835	-2.81706	0.00484654	0.0169775
ENSMUSG00000104031	Gm17771	5.89973	-2.68288	1.02985	-2.60511	0.00918449	0.0294864
ENSMUSG00000034845	Plvap	33.0019	-2.67998	0.498377	-5.37741	7.55633e-08	6.55283e-07
ENSMUSG00000074912	Gm14207	12.5259	-2.67332	0.691264	-3.8673	0.000110048	0.000575348
ENSMUSG00000026430	Rassf5	110.67	-2.65598	0.406202	-6.53858	6.21077e-11	7.78753e-10
ENSMUSG00000037833	Sh2d4b	20.4968	-2.64767	0.58142	-4.5538	5.26853e-06	3.45553e-05
ENSMUSG00000040747	Cd53	14.8418	-2.64105	0.639831	-4.12773	3.66363e-05	0.000208777
ENSMUSG00000086938	4930481A15Rik	38.745	-2.63092	0.417575	-6.30046	2.9676e-10	3.47062e-09
ENSMUSG00000121039	ENSMUSG00000121039	27.7872	-2.62957	0.53276	-4.93575	7.98437e-07	5.98388e-06
ENSMUSG00000060594	Layn	55.5102	-2.62735	0.361785	-7.26218	3.80914e-13	6.29259e-12
ENSMUSG00000093759	Scarletltr	12.4855	-2.62398	0.66732	-3.93212	8.42e-05	0.000449709
ENSMUSG00000038074	Fkbp14	24.7415	-2.62344	0.473485	-5.54071	3.01244e-08	2.77437e-07
ENSMUSG00000029322	Plac8	18.0659	-2.62174	0.676605	-3.87484	0.000106696	0.000559614
ENSMUSG00000017756	Slc12a7	4.4868	-2.6195	1.08957	-2.40415	0.01621	0.0480128
ENSMUSG00000034930	Rtkn	275.641	-2.61507	0.241858	-10.8124	3.00565e-27	1.75379e-25
ENSMUSG00000035448	Ccr3	7.72317	-2.61204	0.857521	-3.04604	0.00231875	0.00884929
ENSMUSG00000030096	Slc6a6	8.98894	-2.59961	0.81869	-3.17533	0.00149664	0.00599756
ENSMUSG00000051335	Gfod1	8.97654	-2.59581	0.851075	-3.05004	0.00228811	0.00873844
ENSMUSG00000061517	Sox21	226.65	-2.59052	0.179427	-14.4377	2.99525e-47	5.37762e-45
ENSMUSG00000074793	Hspa12b	773.435	-2.58036	0.125833	-20.5062	1.89388e-93	1.14601e-90
ENSMUSG00000040249	Lrp1	22.6851	-2.57077	0.544582	-4.72064	2.35107e-06	1.63663e-05
ENSMUSG00000058624	Gda	3936.01	-2.56992	0.307997	-8.34397	7.18359e-17	1.7285e-15
ENSMUSG00000090214	Gm15657	39.5353	-2.55451	0.509148	-5.01721	5.24259e-07	4.02129e-06
ENSMUSG00000007783	Cpt1c	198.081	-2.55127	0.191966	-13.2902	2.63822e-40	3.42089e-38
ENSMUSG00000022912	Pros1	1699.01	-2.54816	0.0995534	-25.5959	1.69658e-144	3.46484e-141
ENSMUSG00000120744	ENSMUSG00000120744	218.992	-2.52744	0.645022	-3.91838	8.91479e-05	0.00047443
ENSMUSG00000039193	Nlrc4	11.7346	-2.51817	0.716222	-3.5159	0.000438266	0.00200459
ENSMUSG00000036181	H1f2	846.85	-2.50504	0.51672	-4.84796	1.24738e-06	9.10215e-06
ENSMUSG00000036944	Tmem71	9.48006	-2.49417	0.831989	-2.99785	0.00271896	0.0101676
ENSMUSG00000049988	Lrrc25	29.1602	-2.48631	0.445908	-5.57582	2.4636e-08	2.28955e-07
ENSMUSG00002076104	5S_rRNA	7.9059	-2.45902	0.896508	-2.74289	0.0060901	0.0206732
ENSMUSG00000106019	Gm43672	129.531	-2.4521	0.31641	-7.74977	9.20597e-15	1.78843e-13
ENSMUSG00000116433	Gm49553	29.545	-2.44511	0.435812	-5.61046	2.01784e-08	1.90124e-07
ENSMUSG00000002668	Dennd1c	309.195	-2.37921	0.217254	-10.9513	6.55254e-28	4.00957e-26
ENSMUSG00000063683	Glyat	6.72305	-2.37454	0.891272	-2.66422	0.00771679	0.0253982
ENSMUSG00000039720	Got1l1	32.011	-2.36494	0.460472	-5.13591	2.80786e-07	2.23127e-06
ENSMUSG00000089687	Rab42	12.6117	-2.36195	0.670356	-3.52343	0.000425993	0.00195502
ENSMUSG00000104686	Gm42815	6.71932	-2.36104	0.868583	-2.71827	0.0065624	0.0220701
ENSMUSG00000037949	Ano10	276.563	-2.3591	0.163322	-14.4445	2.71594e-47	4.98573e-45
ENSMUSG00000066382	Iqcf5	20.4627	-2.35402	0.550176	-4.27867	1.88012e-05	0.000112435
ENSMUSG00000009093	Gstt4	24.1193	-2.35309	0.493478	-4.76838	1.85716e-06	1.31465e-05
ENSMUSG00000025997	Ikzf2	1182.46	-2.35241	0.447685	-5.25461	1.48342e-07	1.23527e-06
ENSMUSG00000035864	Syt1	9.56008	-2.3249	0.79049	-2.94109	0.00327061	0.011989
ENSMUSG00000120176	ENSMUSG00000120176	6.53054	-2.30629	0.88767	-2.59814	0.00937299	0.029962
ENSMUSG00000001333	Sync	77.9478	-2.3005	0.324129	-7.09748	1.27051e-12	1.97503e-11
ENSMUSG00000062082	Cd200r4	135.6	-2.28196	0.278597	-8.19089	2.59295e-16	5.92498e-15
ENSMUSG00000040852	Plekhh2	12.0618	-2.27731	0.687977	-3.31015	0.000932448	0.00391226
ENSMUSG00000025002	Cyp2c55	313.847	-2.26718	0.169198	-13.3996	6.08293e-41	8.21347e-39
ENSMUSG00000036586	Grifin	163.713	-2.26704	0.296555	-7.64458	2.0963e-14	3.93219e-13
ENSMUSG00000028940	Hes2	8.89913	-2.26401	0.776077	-2.91725	0.00353131	0.0128381
ENSMUSG00000094257	Ap3s1-ps2	8.81736	-2.2628	0.903111	-2.50556	0.0122256	0.0376376
ENSMUSG00000120265	Gm26698	11.8952	-2.23994	0.773533	-2.89573	0.00378276	0.013646
ENSMUSG00000054293	P2ry10b	31.9281	-2.22396	0.406856	-5.46622	4.59745e-08	4.12297e-07
ENSMUSG00000027257	Pacsin3	8.96852	-2.22261	0.747026	-2.97528	0.00292722	0.0108545
ENSMUSG00000112350	Gm47697	38.1851	-2.22011	0.362185	-6.12978	8.80007e-10	9.81403e-09
ENSMUSG00000086813	Gm13657	8.74248	-2.21668	0.74686	-2.96801	0.00299738	0.011071
ENSMUSG00000050394	Armcx6	181.047	-2.21361	0.177194	-12.4926	8.19215e-36	8.4711e-34
ENSMUSG00000000154	Slc22a18	33.791	-2.19929	0.399417	-5.50624	3.66573e-08	3.34398e-07
ENSMUSG00000090176	Cd200r2	7.96348	-2.19697	0.791837	-2.77452	0.00552831	0.019054
ENSMUSG00000113016	Gm47916	15.7865	-2.19401	0.613187	-3.57803	0.000346187	0.00161971
ENSMUSG00000102935	Gm38355	6.19997	-2.19384	0.91054	-2.40938	0.0159796	0.0474423
ENSMUSG00000047040	Prr15l	9.64965	-2.19231	0.711101	-3.08298	0.00204937	0.00794744
ENSMUSG00000060063	Alox5ap	479.404	-2.19054	0.190929	-11.4731	1.80187e-30	1.36292e-28
ENSMUSG00000059248	Septin9	2040	-2.18854	0.375624	-5.82643	5.66262e-09	5.71439e-08
ENSMUSG00000024899	Papss2	533.536	-2.18633	0.510668	-4.28131	1.85797e-05	0.000111233
ENSMUSG00000034616	Ssh3	6.83362	-2.18088	0.840137	-2.59586	0.0094354	0.030132
ENSMUSG00000055660	Mettl4	2841.7	-2.17406	0.0816495	-26.6268	3.32752e-156	1.0873e-152
ENSMUSG00000026809	Spaca9	113.05	-2.17304	0.247085	-8.79472	1.43407e-18	4.11773e-17
ENSMUSG00000085260	Med9os	11.1244	-2.17155	0.672175	-3.23064	0.00123515	0.0050299
ENSMUSG00000045094	Arhgef37	11.1607	-2.16092	0.699234	-3.09041	0.0019988	0.00777535
ENSMUSG00000026357	Rgs18	1015.19	-2.15859	0.368235	-5.862	4.57314e-09	4.67852e-08
ENSMUSG00000056300	Zfp981	20.7483	-2.15835	0.535427	-4.03108	5.55221e-05	0.00030677
ENSMUSG00000020017	Hal	13.6842	-2.15083	0.708275	-3.03672	0.0023917	0.00908734
ENSMUSG00000040710	St8sia4	270.285	-2.14339	0.255072	-8.40306	4.35e-17	1.07034e-15
ENSMUSG00000039747	Orai2	1885.45	-2.14142	0.106939	-20.0246	3.36052e-89	1.89325e-86
ENSMUSG00000061577	Adgrg5	339.671	-2.11862	0.486754	-4.35255	1.34562e-05	8.2186e-05
ENSMUSG00000032470	Mras	55.8048	-2.11359	0.414355	-5.10092	3.38002e-07	2.66134e-06
ENSMUSG00000034926	Dhcr24	8.25959	-2.10586	0.790323	-2.66455	0.00770903	0.0253829
ENSMUSG00000033826	Dnah8	1300.99	-2.10207	0.165121	-12.7305	4.00305e-37	4.51047e-35
ENSMUSG00000015401	Cltrn	13.203	-2.09752	0.610282	-3.43697	0.000588267	0.0025976
ENSMUSG00000040613	Apobec1	256.557	-2.09622	0.217164	-9.65274	4.78616e-22	1.89797e-20
ENSMUSG00000090534	Gm4675	46.9191	-2.09362	0.34473	-6.07324	1.25357e-09	1.37088e-08
ENSMUSG00000044199	S1pr4	80.2311	-2.08262	0.259862	-8.01431	1.10756e-15	2.35924e-14
ENSMUSG00000001288	Rarg	9.79962	-2.07655	0.69184	-3.00149	0.00268658	0.0100719
ENSMUSG00000045679	Pqlc3	358.768	-2.07322	0.141211	-14.6817	8.44972e-49	1.64347e-46
ENSMUSG00000086825	Gm15675	148.501	-2.0721	0.241558	-8.57808	9.64719e-18	2.59664e-16
ENSMUSG00000005107	Slc2a9	321.556	-2.06781	0.213167	-9.70042	3.00255e-22	1.22333e-20
ENSMUSG00000104667	Gm4961	34.6219	-2.06723	0.390735	-5.29062	1.21901e-07	1.02926e-06
ENSMUSG00000107096	Gm43597	35.3616	-2.06673	0.384437	-5.37599	7.61635e-08	6.59788e-07
ENSMUSG00000101581	C430002N11Rik	46.9742	-2.0637	0.323463	-6.38003	1.77056e-10	2.13172e-09
ENSMUSG00000040367	Lrrd1	8.89918	-2.0592	0.740748	-2.77989	0.00543767	0.0187744
ENSMUSG00000029720	Gm20605	23.3098	-2.05101	0.47421	-4.32512	1.52451e-05	9.23867e-05
ENSMUSG00000105260	Gm40040	32.9378	-2.05036	0.378141	-5.42219	5.88728e-08	5.18805e-07
ENSMUSG00000029217	Tec	342.531	-2.04807	0.526439	-3.89043	0.000100066	0.000527721
ENSMUSG00000051008	4930412M03Rik	17.8822	-2.04788	0.565833	-3.61923	0.000295485	0.00140953
ENSMUSG00000026728	Vim	932.676	-2.0388	0.691525	-2.94826	0.00319567	0.0117381
ENSMUSG00000102191	Gm36569	13.2762	-2.02193	0.626546	-3.22711	0.00125048	0.00508726
ENSMUSG00000022218	Tgm1	1227.6	-2.01853	0.0982932	-20.5358	1.03074e-93	6.47699e-91
ENSMUSG00000038366	Lasp1	2103.17	-2.00921	0.0838945	-23.9492	9.40955e-127	1.02489e-123
ENSMUSG00000004665	Cnn2	162.193	-1.99539	0.241739	-8.25429	1.52804e-16	3.55122e-15
ENSMUSG00000028778	Hcrtr1	15.1196	-1.99534	0.665522	-2.99816	0.00271611	0.0101593
ENSMUSG00000037379	Spon2	865.782	-1.98137	0.424359	-4.66909	3.02535e-06	2.06986e-05
ENSMUSG00000001750	Tcirg1	1073.57	-1.97904	0.111895	-17.6865	5.32467e-70	2.17486e-67
ENSMUSG00000028182	Lrriq3	16.2825	-1.97774	0.539889	-3.66323	0.000249056	0.0012096
ENSMUSG00000040533	Matn1	215.646	-1.9776	0.209356	-9.44611	3.51665e-21	1.29403e-19
ENSMUSG00000020253	Ppm1m	647.485	-1.96887	0.110378	-17.8376	3.6107e-71	1.59437e-68
ENSMUSG00000097327	E030030I06Rik	14.7344	-1.96337	0.635737	-3.08834	0.0020128	0.00782233
ENSMUSG00000078439	Smim24	15.2215	-1.96049	0.54745	-3.58113	0.000342107	0.00160383
ENSMUSG00000045377	Tmem88	9.29102	-1.95893	0.71199	-2.75135	0.00593496	0.0202433
ENSMUSG00000109695	Gm31166	71.3588	-1.94806	0.341983	-5.69638	1.22378e-08	1.18942e-07
ENSMUSG00000062794	Zfp599	288.945	-1.94466	0.189103	-10.2836	8.35564e-25	4.11188e-23
ENSMUSG00000034595	Ppp1r18	754.334	-1.94429	0.13231	-14.695	6.9435e-49	1.36678e-46
ENSMUSG00000021025	Nfkbia	480.337	-1.94142	0.183079	-10.6042	2.84775e-26	1.58254e-24
ENSMUSG00000059027	9630013D21Rik	62.5779	-1.93773	0.304839	-6.35656	2.06316e-10	2.45506e-09
ENSMUSG00000025858	Get4	3682.57	-1.93445	0.0970282	-19.937	1.94561e-88	1.05958e-85
ENSMUSG00000010044	Zmynd10	53.4905	-1.93416	0.386777	-5.00071	5.71197e-07	4.36901e-06
ENSMUSG00000106317	Gm43848	34.6054	-1.93363	0.368615	-5.24566	1.5572e-07	1.29079e-06
ENSMUSG00000114424	Gm47414	11.3035	-1.93178	0.639863	-3.01906	0.00253561	0.00957623
ENSMUSG00000100813	Gm28874	20.5834	-1.93093	0.528757	-3.65182	0.000260386	0.00125826
ENSMUSG00000024462	Gabbr1	399.035	-1.91946	0.137419	-13.9679	2.44849e-44	4.08198e-42
ENSMUSG00000037235	Mxd4	1137.5	-1.9172	0.194419	-9.86115	6.13434e-23	2.60997e-21
ENSMUSG00000033249	Hsf4	8.87091	-1.90781	0.719091	-2.65308	0.007976	0.0261251
ENSMUSG00000042644	Itpr3	618.365	-1.90349	0.192685	-9.87879	5.14522e-23	2.21801e-21
ENSMUSG00000117421	Gm41639	15.7555	-1.89757	0.665229	-2.85251	0.00433759	0.0153926
ENSMUSG00000043740	B430306N03Rik	12.193	-1.89586	0.689006	-2.75158	0.00593078	0.0202352
ENSMUSG00000078653	Cntd1	11.131	-1.88431	0.698773	-2.6966	0.00700504	0.0234046
ENSMUSG00000121071	ENSMUSG00000121071	10.5347	-1.88234	0.717487	-2.62351	0.00870287	0.0281392
ENSMUSG00000028082	Sh3d19	14.4438	-1.88002	0.618792	-3.03821	0.00237992	0.00904889
ENSMUSG00000040552	C3ar1	85.3998	-1.87882	0.266619	-7.04682	1.83053e-12	2.80556e-11
ENSMUSG00000037318	Traf3ip3	45.9585	-1.86786	0.364516	-5.12423	2.98763e-07	2.36607e-06
ENSMUSG00000020882	Cacnb1	32.1974	-1.86262	0.403011	-4.62175	3.80508e-06	2.55727e-05
ENSMUSG00000060791	Gmfg	33.033	-1.8621	0.392857	-4.73989	2.13837e-06	1.49494e-05
ENSMUSG00000095385	D630033O11Rik	8.07874	-1.86208	0.751359	-2.47828	0.0132016	0.0402777
ENSMUSG00000028795	Ccdc28b	104.243	-1.85691	0.220468	-8.42256	3.68349e-17	9.15994e-16
ENSMUSG00000117653	Gm50009	10.7606	-1.856	0.644152	-2.88131	0.00396025	0.0141985
ENSMUSG00000015474	Ppt2	37.0811	-1.85336	0.36721	-5.04715	4.48453e-07	3.47903e-06
ENSMUSG00000054944	5330416C01Rik	17.9071	-1.85269	0.50142	-3.69489	0.000219981	0.001078
ENSMUSG00000049288	Lix1l	71.7017	-1.84821	0.27036	-6.83609	8.1386e-12	1.14431e-10
ENSMUSG00000056025	Clca3a1	153.246	-1.84339	0.193611	-9.52111	1.71345e-21	6.47235e-20
ENSMUSG00000030144	Clec4d	922.2	-1.84033	0.327064	-5.62682	1.83558e-08	1.74055e-07
ENSMUSG00000053835	H2-T24	633.45	-1.83456	0.201641	-9.09815	9.1886e-20	2.93783e-18
ENSMUSG00000042156	Dzip1	1517.77	-1.83321	0.340055	-5.39091	7.00999e-08	6.11148e-07
ENSMUSG00000087331	1810021B22Rik	11.873	-1.82709	0.665306	-2.74624	0.00602831	0.0204932
ENSMUSG00000041132	N4bp2l1	290.676	-1.81959	0.231678	-7.85396	4.0311e-15	8.1611e-14
ENSMUSG00000055053	Nfic	160.219	-1.8161	0.208654	-8.70389	3.207e-18	9.00274e-17
ENSMUSG00000037752	Xkr8	50.1146	-1.79344	0.341301	-5.2547	1.48265e-07	1.23526e-06
ENSMUSG00000037509	Arhgef4	206.276	-1.7933	0.17151	-10.456	1.3759e-25	7.15906e-24
ENSMUSG00000027680	Fxr1	2374.05	-1.79253	0.0719349	-24.9188	4.65273e-137	7.60163e-134
ENSMUSG00000074604	Mgst2	59.814	-1.78727	0.454702	-3.93065	8.4718e-05	0.000452328
ENSMUSG00000046798	Cldn12	186.904	-1.78266	0.225554	-7.90349	2.71203e-15	5.55949e-14
ENSMUSG00000038146	Notch3	913.929	-1.7781	0.199234	-8.92465	4.47123e-19	1.33305e-17
ENSMUSG00000022096	Hr	10.432	-1.77527	0.733258	-2.42108	0.0154747	0.0461444
ENSMUSG00000101438	Gm19412	17.918	-1.7645	0.519662	-3.39547	0.00068511	0.00297537
ENSMUSG00000074398	Gm15441	13.639	-1.76175	0.56661	-3.10928	0.00187544	0.00735675
ENSMUSG00000056737	Capg	1413.04	-1.76097	0.108379	-16.2483	2.29623e-59	6.82107e-57
ENSMUSG00000120395	ENSMUSG00000120395	18.7128	-1.75928	0.502553	-3.50069	0.000464053	0.00210486
ENSMUSG00000107653	Gm31520	34.0391	-1.75821	0.449445	-3.91195	9.15549e-05	0.000486605
ENSMUSG00000000078	Klf6	1496.35	-1.75303	0.183162	-9.57095	1.05926e-21	4.08163e-20
ENSMUSG00000031860	Pbx4	52.4138	-1.74952	0.331547	-5.27682	1.31445e-07	1.10585e-06
ENSMUSG00000052565	H1f3	61.7957	-1.7451	0.335531	-5.20099	1.98232e-07	1.61935e-06
ENSMUSG00000020785	Camkk1	142.543	-1.73907	0.274445	-6.33668	2.34768e-10	2.77543e-09
ENSMUSG00000059555	Tor4a	391.287	-1.7332	0.16971	-10.2128	1.73866e-24	8.3794e-23
ENSMUSG00000096948	Gm4221	41.0352	-1.73268	0.408152	-4.24518	2.18419e-05	0.000129435
ENSMUSG00000085665	Gm12059	18.6806	-1.73193	0.526196	-3.29142	0.000996832	0.00415359
ENSMUSG00000074340	Ovgp1	33.1844	-1.72824	0.380299	-4.54441	5.50884e-06	3.59582e-05
ENSMUSG00000026649	Cfap126	28.5698	-1.72461	0.432635	-3.98629	6.71138e-05	0.00036453
ENSMUSG00000028163	Nfkb1	1039.64	-1.72367	0.110945	-15.5362	1.97315e-54	4.47742e-52
ENSMUSG00000060224	Pyroxd2	247.145	-1.71914	0.243543	-7.0589	1.67827e-12	2.58431e-11
ENSMUSG00000068876	Cgn	29.3164	-1.71654	0.448329	-3.82874	0.000128802	0.000664117
ENSMUSG00000103653	Gstp-ps	12.1722	-1.71069	0.606991	-2.81831	0.00482776	0.0169189
ENSMUSG00000032679	Cd59a	10.1103	-1.70518	0.666835	-2.55712	0.0105542	0.0331287
ENSMUSG00000015697	Setdb1	24534.1	-1.70194	0.0815225	-20.8769	8.68707e-97	5.91372e-94
ENSMUSG00000037593	Rskr	23.1698	-1.69544	0.541316	-3.13207	0.00173576	0.00685823
ENSMUSG00000059406	Tmprss9	15.4542	-1.69416	0.545812	-3.10394	0.00190965	0.00747658
ENSMUSG00000106981	Gm45495	14.064	-1.69383	0.570704	-2.96796	0.00299781	0.011071
ENSMUSG00000024197	Plin3	826.826	-1.69319	0.136091	-12.4415	1.55467e-35	1.58752e-33
ENSMUSG00000091383	H2af-ps2	11.9238	-1.69315	0.620949	-2.72672	0.00639672	0.0215995
ENSMUSG00000042312	S100a13	235.871	-1.69223	0.200276	-8.44948	2.92594e-17	7.38855e-16
ENSMUSG00000031438	Rnf128	1233.17	-1.69112	0.133876	-12.6319	1.40751e-36	1.52931e-34
ENSMUSG00000003585	Sec14l2	139.639	-1.68773	0.228841	-7.3751	1.64224e-13	2.83325e-12
ENSMUSG00000109539	Gm44667	22.3296	-1.68582	0.441837	-3.81548	0.000135919	0.00069482
ENSMUSG00000052724	Gm9888	17.2254	-1.68501	0.561862	-2.99898	0.00270888	0.0101415
ENSMUSG00000090358	Gm2822	10.5852	-1.68093	0.691892	-2.42947	0.015121	0.0452716
ENSMUSG00000117499	Gm50010	141.583	-1.68016	0.198859	-8.44898	2.93852e-17	7.40889e-16
ENSMUSG00000073412	Lst1	110.874	-1.67814	0.253831	-6.61126	3.81058e-11	4.89059e-10
ENSMUSG00000121037	ENSMUSG00000121037	327.717	-1.67543	0.17332	-9.66668	4.17707e-22	1.67678e-20
ENSMUSG00000042498	Radx	391.504	-1.66993	0.164052	-10.1793	2.45441e-24	1.16233e-22
ENSMUSG00000055137	Sugct	56.8864	-1.66926	0.374339	-4.45922	8.22603e-06	5.2112e-05
ENSMUSG00000077787	Gm23908	12.4372	-1.6691	0.604614	-2.76061	0.00576939	0.0197652
ENSMUSG00000002983	Relb	138.867	-1.66731	0.196175	-8.49906	1.91128e-17	4.94091e-16
ENSMUSG00000120210	ENSMUSG00000120210	12.9296	-1.665	0.58916	-2.82605	0.00471264	0.0165688
ENSMUSG00000059479	B3gnt8	25.5261	-1.66398	0.528725	-3.14715	0.00164869	0.00653794
ENSMUSG00000069308	H2bc22	13.6061	-1.65925	0.573889	-2.89123	0.00383732	0.0138276
ENSMUSG00000020668	Kif3c	17.6039	-1.65793	0.505592	-3.27918	0.00104108	0.00432034
ENSMUSG00000009731	Kcnd1	62.7081	-1.65561	0.282595	-5.85859	4.66801e-09	4.7696e-08
ENSMUSG00000064345	mt-Nd2	100903	-1.65277	0.100308	-16.477	5.37036e-61	1.65549e-58
ENSMUSG00000107257	Gm43028	10.8419	-1.6518	0.643384	-2.56736	0.0102475	0.0323026
ENSMUSG00000042851	Zc3h6	173.62	-1.64196	0.272843	-6.01796	1.76632e-09	1.89109e-08
ENSMUSG00000089736	Tgfbr3l	63.5527	-1.63958	0.265477	-6.17599	6.57522e-10	7.41892e-09
ENSMUSG00000024754	Cemip2	646.563	-1.63821	0.216626	-7.56239	3.95728e-14	7.2482e-13
ENSMUSG00000022372	Sla	51.3092	-1.63787	0.408252	-4.01191	6.02299e-05	0.000329881
ENSMUSG00000029468	P2rx7	49.2759	-1.63477	0.327842	-4.98646	6.14953e-07	4.66656e-06
ENSMUSG00000073940	Hbb-bt	3748.16	-1.63444	0.482334	-3.38862	0.000702464	0.00303701
ENSMUSG00000085006	BC021767	31.1505	-1.63266	0.402555	-4.05575	4.99738e-05	0.000278564
ENSMUSG00000097039	Pvt1	131.819	-1.62851	0.235138	-6.92576	4.33641e-12	6.32009e-11
ENSMUSG00000099474	1700097N02Rik	144.865	-1.6254	0.196555	-8.26943	1.34606e-16	3.14171e-15
ENSMUSG00000007591	Tssk4	31.156	-1.62442	0.383675	-4.23386	2.29719e-05	0.000135738
ENSMUSG00000074466	Gm15417	29.2958	-1.62173	0.397697	-4.0778	4.54646e-05	0.000255521
ENSMUSG00000026655	Fam107b	112.728	-1.61694	0.288235	-5.6098	2.02566e-08	1.90751e-07
ENSMUSG00000032265	Tent5a	500.679	-1.6143	0.226541	-7.12586	1.03431e-12	1.62799e-11
ENSMUSG00000107178	Gm42531	13.0776	-1.61395	0.673306	-2.39705	0.0165277	0.0488388
ENSMUSG00000037419	Endod1	1221.04	-1.61044	0.126891	-12.6915	6.58926e-37	7.22519e-35
ENSMUSG00000031360	Ctps2	883.893	-1.60815	0.169258	-9.50116	2.0757e-21	7.72502e-20
ENSMUSG00000056458	Mok	13.0601	-1.60312	0.617615	-2.59566	0.00944097	0.0301381
ENSMUSG00000038151	Prdm1	132.212	-1.60311	0.195455	-8.20197	2.36473e-16	5.41105e-15
ENSMUSG00000021585	Cast	1495.85	-1.60301	0.109239	-14.6743	9.41799e-49	1.81025e-46
ENSMUSG00000014778	Fhod1	301.574	-1.60222	0.146311	-10.9507	6.59142e-28	4.0183e-26
ENSMUSG00000022309	Angpt1	14.7187	-1.60076	0.579624	-2.76172	0.00574973	0.0197061
ENSMUSG00000035699	Slc51a	151.68	-1.59288	0.207175	-7.68856	1.48795e-14	2.84329e-13
ENSMUSG00000026158	Ogfrl1	985.349	-1.58866	0.117443	-13.5271	1.08157e-41	1.57775e-39
ENSMUSG00000029403	Cdkl2	18.4549	-1.58514	0.509366	-3.11199	0.00185833	0.00729668
ENSMUSG00000034394	Lif	15.2357	-1.58481	0.57419	-2.76008	0.00577863	0.0197927
ENSMUSG00000047767	Atg16l2	74.3239	-1.57524	0.250193	-6.2961	3.05222e-10	3.55939e-09
ENSMUSG00000089766	Gm16538	28.4675	-1.56807	0.448027	-3.49994	0.000465357	0.00210843
ENSMUSG00000059326	Csf2ra	79.9714	-1.56734	0.381085	-4.11284	3.90822e-05	0.000221556
ENSMUSG00000047557	Lxn	255.122	-1.56649	0.172826	-9.06395	1.25808e-19	3.94521e-18
ENSMUSG00000026107	Nabp1	939.933	-1.56106	0.464792	-3.35862	0.000783333	0.00334678
ENSMUSG00000066406	Akap13	2238.06	-1.56	0.169594	-9.19844	3.63191e-20	1.21844e-18
ENSMUSG00000052769	Gm9889	12.9615	-1.55873	0.585301	-2.66312	0.007742	0.0254658
ENSMUSG00000066829	Zfp810	460.353	-1.55859	0.13566	-11.489	1.49825e-30	1.14385e-28
ENSMUSG00000104835	Gm5547	28.5855	-1.55767	0.484656	-3.21398	0.00130909	0.00530648
ENSMUSG00000097639	Platr4	88.1135	-1.55626	0.239832	-6.48897	8.6428e-11	1.06651e-09
ENSMUSG00000070717	Gm10300	15.3005	-1.5517	0.536521	-2.89215	0.00382614	0.0137933
ENSMUSG00000027233	Patl2	706.769	-1.55145	0.134671	-11.5203	1.04266e-30	8.07347e-29
ENSMUSG00000034833	Tespa1	162.915	-1.55131	0.265385	-5.8455	5.05049e-09	5.12833e-08
ENSMUSG00000016028	Celsr1	52.0061	-1.55096	0.295015	-5.25723	1.46244e-07	1.22029e-06
ENSMUSG00000121045	ENSMUSG00000121045	18.5996	-1.54613	0.524361	-2.94859	0.00319225	0.0117281
ENSMUSG00000020424	Castor1	71.0657	-1.54413	0.255621	-6.04071	1.53435e-09	1.65467e-08
ENSMUSG00000039396	Neil3	911.733	-1.54225	0.121449	-12.6987	6.01048e-37	6.63509e-35
ENSMUSG00000029570	Lfng	40.3525	-1.5417	0.343554	-4.48749	7.20685e-06	4.61024e-05
ENSMUSG00000040855	Reps2	1281.75	-1.53646	0.139918	-10.9811	4.70962e-28	2.92569e-26
ENSMUSG00000024747	Aldh1a7	19.2018	-1.52689	0.522967	-2.91966	0.00350408	0.0127562
ENSMUSG00000037321	Tap1	600.927	-1.5252	0.164272	-9.28457	1.62361e-20	5.70461e-19
ENSMUSG00000042042	Csgalnact2	4763	-1.52328	0.347399	-4.38482	1.1608e-05	7.17017e-05
ENSMUSG00000027712	Anxa5	1975.41	-1.5221	0.177054	-8.5968	8.19682e-18	2.22089e-16
ENSMUSG00000042292	Mrtfa	1196.75	-1.51878	0.367008	-4.13826	3.49954e-05	0.000199844
ENSMUSG00000054404	Slfn5	13.9732	-1.5155	0.563053	-2.69157	0.00711169	0.023693
ENSMUSG00000026656	Fcgr2b	2198.91	-1.51523	0.449398	-3.3717	0.000747062	0.00321029
ENSMUSG00000071516	H2ac13	12.5341	-1.51169	0.615792	-2.45486	0.0140938	0.0427049
ENSMUSG00000100131	Gm28439	16.5981	-1.511	0.54519	-2.7715	0.00557983	0.0192125
ENSMUSG00000106674	Gm20005	1174.62	-1.50937	0.131784	-11.4534	2.26222e-30	1.69542e-28
ENSMUSG00000027932	Slc27a3	103.089	-1.50297	0.211642	-7.1015	1.23414e-12	1.92399e-11
ENSMUSG00000025350	Rdh5	17.3321	-1.50098	0.523802	-2.86556	0.00416276	0.0148205
ENSMUSG00000037638	Zbtb42	26.8689	-1.49951	0.474793	-3.15823	0.00158728	0.00631896
ENSMUSG00000060090	Rp2	509.764	-1.49739	0.172246	-8.69334	3.51928e-18	9.82871e-17
ENSMUSG00000061898	Rbak	1669.27	-1.49182	0.0946639	-15.7592	5.9424e-56	1.47101e-53
ENSMUSG00000008167	Fbxw9	876.526	-1.48545	0.125077	-11.8762	1.57266e-32	1.33824e-30
ENSMUSG00000047881	Rell1	431.673	-1.48535	0.162683	-9.13034	6.82849e-20	2.20919e-18
ENSMUSG00000031026	Trim66	12.3868	-1.48078	0.577898	-2.56236	0.0103963	0.0326896
ENSMUSG00000114893	Gm48684	44.3717	-1.4787	0.310919	-4.75592	1.97547e-06	1.38997e-05
ENSMUSG00000040158	Tax1bp3	238.179	-1.47851	0.182746	-8.09051	5.94177e-16	1.30655e-14
ENSMUSG00000035914	Cd276	18.6831	-1.47219	0.541485	-2.71879	0.00655209	0.02204
ENSMUSG00000074639	Rdh16f2	24.3914	-1.47213	0.426815	-3.4491	0.000562456	0.00249916
ENSMUSG00000120982	ENSMUSG00000120982	36.763	-1.46981	0.368824	-3.98514	6.74411e-05	0.000366064
ENSMUSG00000004360	9330159F19Rik	21.6249	-1.46175	0.484706	-3.01574	0.00256352	0.0096685
ENSMUSG00000118506	1700094D03Rik	49.3056	-1.46013	0.298624	-4.88954	1.0107e-06	7.45497e-06
ENSMUSG00000021213	Akr1c13	2168.72	-1.45813	0.100971	-14.4411	2.85113e-47	5.17575e-45
ENSMUSG00000024339	Tap2	3783.64	-1.45319	0.278501	-5.2179	1.80959e-07	1.48568e-06
ENSMUSG00000031303	Map3k15	17.9443	-1.45299	0.597817	-2.43049	0.0150782	0.0451653
ENSMUSG00000039782	Cpeb2	193.98	-1.45208	0.20652	-7.03118	2.04799e-12	3.12127e-11
ENSMUSG00000021250	Fos	856.602	-1.45118	0.179506	-8.08429	6.25249e-16	1.36568e-14
ENSMUSG00000079491	H2-T10	182.692	-1.4497	0.174672	-8.29953	1.04524e-16	2.46068e-15
ENSMUSG00000073889	Il11ra1	77.2818	-1.44797	0.272832	-5.3072	1.1132e-07	9.43819e-07
ENSMUSG00000003344	Btbd2	671.695	-1.44559	0.136903	-10.5592	4.60751e-26	2.55178e-24
ENSMUSG00000046658	Zfp316	1036.57	-1.4441	0.137142	-10.5299	6.28747e-26	3.43561e-24
ENSMUSG00000044469	Tnfaip8l1	31.4829	-1.44292	0.370919	-3.89011	0.000100198	0.000528245
ENSMUSG00000032657	Fam189b	99.7001	-1.44098	0.214396	-6.72109	1.80374e-11	2.4195e-10
ENSMUSG00000015452	Ager	73.8757	-1.44025	0.259692	-5.54598	2.92311e-08	2.69665e-07
ENSMUSG00000031865	Dctn1	8349.89	-1.43733	0.147692	-9.73194	2.20346e-22	9.02261e-21
ENSMUSG00000051166	Eml5	2664.98	-1.43704	0.170418	-8.43248	3.38424e-17	8.44149e-16
ENSMUSG00000046442	Ppm1e	1489.58	-1.43586	0.109788	-13.0784	4.37374e-39	5.3327e-37
ENSMUSG00000031877	Ces2g	691.894	-1.43412	0.106164	-13.5085	1.39301e-41	1.9964e-39
ENSMUSG00000028211	Trp53inp1	2597.78	-1.43245	0.106635	-13.4332	3.8644e-41	5.35055e-39
ENSMUSG00000031698	Mylk3	4822.79	-1.43025	0.148688	-9.61914	6.6386e-22	2.61353e-20
ENSMUSG00000035578	Iqcg	18.9007	-1.42734	0.556019	-2.56708	0.010256	0.032323
ENSMUSG00000061981	Flot2	741.38	-1.425	0.103378	-13.7843	3.16851e-43	5.02594e-41
ENSMUSG00000026723	Trdmt1	361.543	-1.4245	0.150916	-9.43904	3.76211e-21	1.37815e-19
ENSMUSG00000085611	Ap3s1-ps1	27.6214	-1.42437	0.431032	-3.30455	0.00095129	0.00398007
ENSMUSG00000022803	Popdc2	457.242	-1.41918	0.391374	-3.62616	0.000287673	0.00137628
ENSMUSG00000021094	Dhrs7	122.178	-1.41884	0.306601	-4.62764	3.69859e-06	2.49186e-05
ENSMUSG00000060803	Gstp1	819.118	-1.41824	0.125913	-11.2636	1.98432e-29	1.35082e-27
ENSMUSG00000040350	Trim7	128.593	-1.41692	0.199184	-7.11362	1.13036e-12	1.77065e-11
ENSMUSG00000034863	Ano8	63.0691	-1.41478	0.260542	-5.43013	5.6312e-08	4.97311e-07
ENSMUSG00000042351	Grap2	1175.37	-1.41416	0.5103	-2.77123	0.00558455	0.0192206
ENSMUSG00000078721	Fam205a1	89.3393	-1.41352	0.294885	-4.79347	1.63921e-06	1.17411e-05
ENSMUSG00000046993	Gm5637	81.8185	-1.41032	0.282596	-4.99057	6.02011e-07	4.5726e-06
ENSMUSG00000024330	Col11a2	114.851	-1.40419	0.210915	-6.65762	2.78302e-11	3.63752e-10
ENSMUSG00000103711	Tstd1	30.5496	-1.40412	0.390651	-3.59432	0.000325241	0.00153445
ENSMUSG00000018012	Rac3	80.1692	-1.40176	0.245802	-5.70278	1.17868e-08	1.14695e-07
ENSMUSG00000039450	Dcxr	1130.83	-1.39384	0.118281	-11.7842	4.71063e-32	3.92665e-30
ENSMUSG00000108714	Gm21057	27.4079	-1.39174	0.407164	-3.41814	0.000630504	0.00276319
ENSMUSG00000120693	ENSMUSG00000120693	69.0454	-1.39085	0.364201	-3.81891	0.000134044	0.000685666
ENSMUSG00000024480	Ap3s1	2510.58	-1.38985	0.157241	-8.83893	9.66436e-19	2.81455e-17
ENSMUSG00000025234	Arih1	4743.14	-1.38556	0.0870976	-15.9081	5.56654e-57	1.46687e-54
ENSMUSG00000027556	Car1	1891.95	-1.37919	0.106636	-12.9336	2.90843e-38	3.44333e-36
ENSMUSG00000085445	Gm16348	28.4356	-1.37835	0.415147	-3.32015	0.000899685	0.00379135
ENSMUSG00000012350	Ehf	97.6661	-1.37518	0.341114	-4.03143	5.54391e-05	0.000306416
ENSMUSG00000000149	Gna12	3339.6	-1.37416	0.103073	-13.332	1.50845e-40	1.9875e-38
ENSMUSG00000036139	Hoxc9	78.6582	-1.36934	0.280604	-4.87999	1.06092e-06	7.80781e-06
ENSMUSG00000032348	Gsta4	134.132	-1.36801	0.266026	-5.14238	2.71283e-07	2.1589e-06
ENSMUSG00000038065	Mturn	27.7938	-1.36699	0.457687	-2.98674	0.00281968	0.010501
ENSMUSG00000003469	Phyhip	173.459	-1.36138	0.169523	-8.03064	9.69619e-16	2.07623e-14
ENSMUSG00000031628	Casp3	6198.91	-1.35627	0.0919912	-14.7435	3.38735e-49	7.00539e-47
ENSMUSG00002075047	ENSMUSG00002075047	19.9641	-1.35518	0.501406	-2.70277	0.00687648	0.0230316
ENSMUSG00000074203	G430095P16Rik	405.626	-1.35511	0.250054	-5.41927	5.98443e-08	5.26797e-07
ENSMUSG00000120932	ENSMUSG00000120932	38.9513	-1.355	0.437591	-3.0965	0.00195823	0.00763386
ENSMUSG00000025912	Mybl1	519.056	-1.35183	0.143122	-9.4453	3.54385e-21	1.30111e-19
ENSMUSG00000028843	Sh3bgrl3	2605.98	-1.34743	0.127984	-10.5281	6.4144e-26	3.49328e-24
ENSMUSG00000020315	Sptbn1	4934.11	-1.34265	0.134091	-10.013	1.33674e-23	5.98346e-22
ENSMUSG00000043895	S1pr2	225.744	-1.33938	0.18225	-7.34911	1.99525e-13	3.40631e-12
ENSMUSG00000093424	6330562C20Rik	220.063	-1.33658	0.156154	-8.55934	1.13512e-17	3.02044e-16
ENSMUSG00000020402	Vdac1	7297.68	-1.33611	0.0962382	-13.8833	7.99322e-44	1.30593e-41
ENSMUSG00000085148	Mir22hg	316.39	-1.3333	0.180949	-7.3684	1.72691e-13	2.97305e-12
ENSMUSG00000024193	Phf1	358.407	-1.33105	0.15641	-8.51001	1.73919e-17	4.52466e-16
ENSMUSG00000021068	Nin	6015.59	-1.32738	0.1643	-8.07898	6.53114e-16	1.42274e-14
ENSMUSG00000028581	Laptm5	18419.2	-1.32656	0.102509	-12.941	2.64203e-38	3.15076e-36
ENSMUSG00000025647	Shisa5	713.423	-1.32646	0.116644	-11.3719	5.77114e-30	4.13548e-28
ENSMUSG00000019998	Stx7	488.247	-1.32637	0.120244	-11.0307	2.71871e-28	1.71499e-26
ENSMUSG00000032501	Trib1	124.908	-1.32586	0.333612	-3.97428	7.05939e-05	0.000382161
ENSMUSG00000000562	Adora3	69.2707	-1.32526	0.405934	-3.26473	0.00109569	0.00452167
ENSMUSG00000048163	Selplg	473.422	-1.32175	0.179059	-7.38161	1.56384e-13	2.70657e-12
ENSMUSG00000072618	Gm10384	205.765	-1.32172	0.253212	-5.21983	1.79087e-07	1.47254e-06
ENSMUSG00000046756	Mrps7	2216.35	-1.31897	0.0822324	-16.0396	6.76163e-58	1.84119e-55
ENSMUSG00000075705	Msrb1	2002.46	-1.31784	0.301549	-4.37024	1.24111e-05	7.64027e-05
ENSMUSG00000072235	Tuba1a	83.9555	-1.31621	0.245377	-5.36402	8.13902e-08	7.02087e-07
ENSMUSG00000097145	9230114K14Rik	440.079	-1.31521	0.127857	-10.2866	8.10044e-25	3.99834e-23
ENSMUSG00000027663	Zmat3	2071.09	-1.31232	0.100691	-13.0331	7.93467e-39	9.53211e-37
ENSMUSG00000018750	Zbtb4	255.418	-1.31199	0.26035	-5.03934	4.67146e-07	3.61204e-06
ENSMUSG00000038807	Rap1gap2	891.602	-1.31155	0.10316	-12.7137	4.96402e-37	5.55494e-35
ENSMUSG00000020541	Tom1l1	602.607	-1.30938	0.111748	-11.7172	1.04084e-31	8.54535e-30
ENSMUSG00000026736	4930426L09Rik	39.6611	-1.30925	0.331399	-3.95067	7.79315e-05	0.000418693
ENSMUSG00000044786	Zfp36	1020.79	-1.30894	0.186061	-7.03499	1.99271e-12	3.03985e-11
ENSMUSG00000054612	Mgmt	229.976	-1.30774	0.183011	-7.14572	8.95267e-13	1.41596e-11
ENSMUSG00000015619	Gata3	197.496	-1.30645	0.195857	-6.67044	2.55038e-11	3.34683e-10
ENSMUSG00000026893	Gca	207.382	-1.30279	0.277116	-4.70125	2.58572e-06	1.78703e-05
ENSMUSG00000064302	Clasp1	4677.37	-1.30208	0.134846	-9.65605	4.63371e-22	1.84198e-20
ENSMUSG00000020400	Tnip1	904.4	-1.29938	0.126485	-10.273	9.32423e-25	4.57475e-23
ENSMUSG00000021779	Thrb	683.973	-1.29864	0.0988445	-13.1382	1.98951e-39	2.50035e-37
ENSMUSG00000020689	Itgb3	1927	-1.29654	0.382435	-3.39023	0.00069835	0.00302402
ENSMUSG00000048458	Inka2	634.312	-1.29623	0.113758	-11.3947	4.44495e-30	3.21335e-28
ENSMUSG00000032591	Mst1	1832.6	-1.29333	0.159826	-8.09214	5.86263e-16	1.29088e-14
ENSMUSG00000071192	Wfikkn1	97.8343	-1.29103	0.223307	-5.7814	7.40812e-09	7.38913e-08
ENSMUSG00000079602	9230102O04Rik	59.2865	-1.28497	0.314043	-4.09169	4.28235e-05	0.00024131
ENSMUSG00000115124	Gm49201	20.2928	-1.28344	0.456075	-2.8141	0.00489146	0.0171018
ENSMUSG00000064343	mt-Tq	18.3533	-1.2818	0.493483	-2.59746	0.00939154	0.0300096
ENSMUSG00000025212	Sfxn3	300.373	-1.28102	0.133636	-9.58589	9.16622e-22	3.54876e-20
ENSMUSG00000015961	Adss	7405.02	-1.27955	0.0748708	-17.0901	1.75783e-65	6.52714e-63
ENSMUSG00000093507	Gm20627	18.0758	-1.27607	0.506126	-2.52126	0.0116937	0.0362596
ENSMUSG00000056738	A730036I17Rik	51.3266	-1.27298	0.376755	-3.37881	0.000728006	0.00313499
ENSMUSG00000031662	Snx20	801.767	-1.27278	0.0935058	-13.6118	3.40629e-42	5.05926e-40
ENSMUSG00000023277	Twf2	816.564	-1.27122	0.104273	-12.1913	3.46038e-34	3.10636e-32
ENSMUSG00000035713	Usp35	18.1405	-1.26735	0.48159	-2.6316	0.00849832	0.0275976
ENSMUSG00000087660	B230398E01Rik	17.8636	-1.26494	0.502862	-2.51549	0.0118868	0.0367467
ENSMUSG00000045980	Tmem104	907.876	-1.26464	0.162798	-7.76813	7.96534e-15	1.55481e-13
ENSMUSG00000105447	Gm43653	15.8933	-1.26408	0.506748	-2.49449	0.012614	0.0387018
ENSMUSG00000022894	Adamts5	25.0113	-1.26091	0.496634	-2.5389	0.0111201	0.0346784
ENSMUSG00000021236	Entpd5	1550.79	-1.25603	0.182084	-6.89809	5.27051e-12	7.6016e-11
ENSMUSG00000085615	A330035P11Rik	122.543	-1.24888	0.22664	-5.51039	3.58033e-08	3.2679e-07
ENSMUSG00000116919	Gm17809	18.9781	-1.24854	0.474066	-2.63368	0.00844652	0.0274571
ENSMUSG00000111375	Btbd8	150.621	-1.24707	0.192298	-6.48507	8.86898e-11	1.09195e-09
ENSMUSG00000022040	Ephx2	1012.75	-1.24512	0.100745	-12.3591	4.35034e-35	4.25604e-33
ENSMUSG00000063160	Numbl	197.506	-1.24336	0.181691	-6.84325	7.74151e-12	1.08941e-10
ENSMUSG00000069206	Zfp874a	449.186	-1.24215	0.120166	-10.3369	4.79751e-25	2.38969e-23
ENSMUSG00000001576	Ergic1	1820.09	-1.24038	0.100028	-12.4004	2.60066e-35	2.60672e-33
ENSMUSG00000023495	Pcbp4	60.3972	-1.23981	0.294245	-4.21355	2.51393e-05	0.000147637
ENSMUSG00000052676	Zmat1	78.6709	-1.2393	0.274147	-4.52056	6.16756e-06	4.00181e-05
ENSMUSG00000064330	Pde6h	74.4422	-1.23831	0.265861	-4.65773	3.19723e-06	2.17651e-05
ENSMUSG00000100862	Gm10925	85.3157	-1.23692	0.30352	-4.07526	4.59624e-05	0.000257964
ENSMUSG00000021880	Rnase6	1211.15	-1.23662	0.170803	-7.24006	4.485e-13	7.36442e-12
ENSMUSG00000042742	Bmt2	626.206	-1.23508	0.175557	-7.03521	1.98955e-12	3.03788e-11
ENSMUSG00000038855	Itpkb	311.275	-1.23449	0.182891	-6.74984	1.4801e-11	2.0118e-10
ENSMUSG00000037405	Icam1	1021.28	-1.23374	0.120791	-10.2138	1.71912e-24	8.30978e-23
ENSMUSG00000117975	Itprip	415.435	-1.2318	0.139602	-8.82365	1.10787e-18	3.2093e-17
ENSMUSG00000028042	Zbtb7b	1257.39	-1.22517	0.182309	-6.72031	1.81339e-11	2.43045e-10
ENSMUSG00000063652	Slc22a21	34.513	-1.22393	0.385198	-3.1774	0.001486	0.0059593
ENSMUSG00000090293	Gm17034	34.3414	-1.22254	0.362929	-3.36855	0.000755636	0.00324201
ENSMUSG00000050379	Septin6	770.96	-1.22155	0.146768	-8.32297	8.57849e-17	2.04603e-15
ENSMUSG00000059714	Flot1	2283.22	-1.21793	0.162569	-7.49179	6.79386e-14	1.21442e-12
ENSMUSG00000053536	Cstf2t	1819.22	-1.21537	0.0824464	-14.7414	3.49626e-49	7.14024e-47
ENSMUSG00000003814	Calr	24672	-1.21535	0.168014	-7.23363	4.70257e-13	7.69075e-12
ENSMUSG00000003546	Klc4	287.388	-1.2129	0.159983	-7.58145	3.41718e-14	6.29423e-13
ENSMUSG00000078995	Zfp456	299.678	-1.21278	0.133905	-9.05695	1.34144e-19	4.17456e-18
ENSMUSG00000005142	Man2b1	7882.15	-1.21242	0.109454	-11.077	1.6216e-28	1.03088e-26
ENSMUSG00000097216	4932441J04Rik	127.836	-1.21133	0.240044	-5.04627	4.5053e-07	3.49347e-06
ENSMUSG00000051998	Lax1	65.1843	-1.21088	0.26296	-4.6048	4.12871e-06	2.74765e-05
ENSMUSG00000079685	Ulbp1	236.604	-1.20833	0.159415	-7.5798	3.46088e-14	6.36755e-13
ENSMUSG00000031066	Usp11	2718.48	-1.20664	0.126198	-9.56145	1.16118e-21	4.45338e-20
ENSMUSG00000018334	Ksr1	27.448	-1.20535	0.421017	-2.86294	0.00419728	0.0149271
ENSMUSG00000032712	Resf1	6367.95	-1.20481	0.144207	-8.3547	6.56009e-17	1.58314e-15
ENSMUSG00000020437	Myo1g	4584.72	-1.20241	0.105415	-11.4064	3.8849e-30	2.82096e-28
ENSMUSG00000045730	Adrb2	567.791	-1.20069	0.477634	-2.51382	0.0119432	0.036893
ENSMUSG00000027956	Tmem144	323.926	-1.2003	0.129854	-9.24343	2.38727e-20	8.19395e-19
ENSMUSG00000026837	Col5a1	204.739	-1.19826	0.163018	-7.35048	1.97494e-13	3.37517e-12
ENSMUSG00000023067	Cdkn1a	8669.47	-1.19784	0.0869644	-13.7739	3.66103e-43	5.75133e-41
ENSMUSG00000020878	Lrrc46	21.1474	-1.19664	0.475364	-2.51732	0.0118253	0.0366037
ENSMUSG00000030282	Cmas	3321.13	-1.19593	0.115628	-10.3429	4.50871e-25	2.25961e-23
ENSMUSG00000026399	Cd55	1452.18	-1.19367	0.113967	-10.4739	1.1388e-25	6.00186e-24
ENSMUSG00000110419	AW046200	159.043	-1.19293	0.227052	-5.25401	1.48824e-07	1.23866e-06
ENSMUSG00000023052	Npff	20.388	-1.191	0.4889	-2.43607	0.0148478	0.0446173
ENSMUSG00000029108	Pcdh7	1970.11	-1.19031	0.156347	-7.61327	2.67241e-14	4.96722e-13
ENSMUSG00000022489	Pde1b	749.598	-1.18877	0.122918	-9.67128	3.99347e-22	1.611e-20
ENSMUSG00000027035	Cers6	1176.81	-1.18696	0.308337	-3.84954	0.000118338	0.000614754
ENSMUSG00000035678	Tnfsf9	653.338	-1.18525	0.41096	-2.88411	0.00392527	0.0140885
ENSMUSG00000085527	Gm15535	34.5686	-1.18517	0.36302	-3.26475	0.00109559	0.00452167
ENSMUSG00000044005	Gls2	162.508	-1.18417	0.179925	-6.58146	4.65835e-11	5.93205e-10
ENSMUSG00000027639	Samhd1	2854.18	-1.18277	0.0857483	-13.7935	2.7899e-43	4.46876e-41
ENSMUSG00000049811	Fam161a	33.2661	-1.18241	0.418366	-2.82626	0.00470951	0.0165613
ENSMUSG00000095990	Zfp97	111.629	-1.18178	0.212571	-5.55947	2.70603e-08	2.50204e-07
ENSMUSG00000034868	Myl12b	77.8495	-1.18139	0.273384	-4.32136	1.55069e-05	9.38342e-05
ENSMUSG00000029622	Arpc1b	24494.3	-1.18058	0.112541	-10.4902	9.5795e-26	5.09804e-24
ENSMUSG00000050357	Carmil2	68.5282	-1.17965	0.25588	-4.61016	4.02367e-06	2.68431e-05
ENSMUSG00000044968	Napepld	1340.4	-1.17848	0.328048	-3.59239	0.000327659	0.00154352
ENSMUSG00000059674	Cdh24	714.858	-1.17734	0.149633	-7.86815	3.59933e-15	7.31416e-14
ENSMUSG00000046634	Pkd1l1	133.352	-1.17488	0.2662	-4.41352	1.01704e-05	6.34943e-05
ENSMUSG00000024135	Srbd1	1155.97	-1.17402	0.0894497	-13.1249	2.37061e-39	2.95657e-37
ENSMUSG00000025213	Kazald1	21.3166	-1.17226	0.439877	-2.66497	0.00769955	0.0253619
ENSMUSG00000036622	Atp13a2	629.325	-1.17076	0.164211	-7.12959	1.00669e-12	1.58757e-11
ENSMUSG00000120830	ENSMUSG00000120830	26.6306	-1.16774	0.424194	-2.75284	0.00590811	0.0201812
ENSMUSG00000024769	Cdc42bpg	1555.13	-1.16745	0.0908726	-12.8471	8.92426e-38	1.01961e-35
ENSMUSG00000044916	1700029I15Rik	23.6901	-1.16273	0.475449	-2.44553	0.0144638	0.0436317
ENSMUSG00000120166	ENSMUSG00000120166	532.871	-1.16189	0.118669	-9.79096	1.23116e-22	5.10527e-21
ENSMUSG00000026018	Ica1l	71.2702	-1.16078	0.295044	-3.93427	8.34505e-05	0.000445998
ENSMUSG00000034457	Eda2r	485.812	-1.15967	0.161821	-7.16637	7.70121e-13	1.22873e-11
ENSMUSG00000047090	Tmem198b	114.789	-1.15928	0.211682	-5.47652	4.33783e-08	3.90692e-07
ENSMUSG00000105176	Gm43668	22.6353	-1.15701	0.448318	-2.58077	0.009858	0.0312738
ENSMUSG00000040564	Apoc1	25.948	-1.15609	0.425802	-2.71509	0.00662579	0.0222741
ENSMUSG00000066621	Tecpr1	479.715	-1.15499	0.121409	-9.51324	1.84807e-21	6.9571e-20
ENSMUSG00000036246	Gmip	3088.57	-1.15431	0.117695	-9.80763	1.04391e-22	4.37319e-21
ENSMUSG00000032202	Rab27a	305.419	-1.1512	0.215772	-5.33525	9.5415e-08	8.16173e-07
ENSMUSG00000064370	mt-Cytb	127332	-1.15022	0.0910591	-12.6316	1.41342e-36	1.52931e-34
ENSMUSG00000041736	Tspo	1724.67	-1.14845	0.102458	-11.209	3.68134e-29	2.44495e-27
ENSMUSG00000028737	Aldh4a1	1027.58	-1.14661	0.0960898	-11.9327	7.99004e-33	6.87059e-31
ENSMUSG00000097307	Gm26834	166.291	-1.14631	0.240837	-4.75968	1.93902e-06	1.3661e-05
ENSMUSG00000020806	Rhbdf2	390.327	-1.14521	0.222623	-5.14418	2.6869e-07	2.14139e-06
ENSMUSG00000058192	Zfp846	435.053	-1.14487	0.168858	-6.78006	1.20127e-11	1.65483e-10
ENSMUSG00000006675	P4htm	31.8131	-1.14307	0.415802	-2.74907	0.00597645	0.0203636
ENSMUSG00000032515	Csrnp1	217.974	-1.14252	0.150738	-7.57952	3.46848e-14	6.37436e-13
ENSMUSG00000012126	Ubxn11	537.818	-1.14221	0.163514	-6.98537	2.84099e-12	4.24667e-11
ENSMUSG00000019982	Myb	13067.3	-1.1411	0.136052	-8.38729	4.97486e-17	1.21676e-15
ENSMUSG00000104818	Gm43661	136.081	-1.13916	0.259272	-4.3937	1.1144e-05	6.90445e-05
ENSMUSG00000031880	Rrad	67.5961	-1.13831	0.275238	-4.13575	3.53803e-05	0.000201972
ENSMUSG00000035248	Tut7	5395.73	-1.1378	0.0683614	-16.6439	3.35161e-62	1.09517e-59
ENSMUSG00000022876	Samsn1	8822.36	-1.13504	0.118921	-9.54448	1.36793e-21	5.2096e-20
ENSMUSG00000025402	Nab2	225.355	-1.13237	0.295815	-3.82795	0.000129215	0.000665756
ENSMUSG00000024451	Arap3	2243.78	-1.12851	0.125151	-9.01713	1.93086e-19	5.94093e-18
ENSMUSG00000013698	Pea15a	110.197	-1.12756	0.236018	-4.77744	1.77544e-06	1.26063e-05
ENSMUSG00000070737	Tmem35b	87.4737	-1.12719	0.273183	-4.12612	3.68927e-05	0.000210019
ENSMUSG00000036768	Kif15	5681.39	-1.1266	0.100512	-11.2086	3.70146e-29	2.44836e-27
ENSMUSG00000006360	Crip1	1100.92	-1.12651	0.111308	-10.1207	4.47434e-24	2.0592e-22
ENSMUSG00000039824	Myl6b	105.066	-1.12552	0.201529	-5.58493	2.33797e-08	2.18273e-07
ENSMUSG00000031608	Galnt7	2675.81	-1.12523	0.0697335	-16.1362	1.42006e-58	4.00017e-56
ENSMUSG00000032577	Mapkapk3	2625.48	-1.12432	0.112866	-9.96158	2.24473e-23	9.88529e-22
ENSMUSG00000001666	Ddt	1290.88	-1.12418	0.141069	-7.96904	1.59906e-15	3.34941e-14
ENSMUSG00000120409	ENSMUSG00000120409	23.3283	-1.12196	0.416803	-2.69183	0.00710603	0.023679
ENSMUSG00000024985	Tcf7l2	535.221	-1.12049	0.170861	-6.55792	5.45644e-11	6.87865e-10
ENSMUSG00000001166	Oas1c	51.799	-1.11775	0.297179	-3.76119	0.000169106	0.000846981
ENSMUSG00000025278	Flnb	81.2588	-1.11624	0.2501	-4.46315	8.07622e-06	5.12424e-05
ENSMUSG00000034792	Gna15	2651.82	-1.11602	0.081134	-13.7553	4.73483e-43	7.22968e-41
ENSMUSG00000040043	Rbms2	527.368	-1.11395	0.128442	-8.67275	4.21808e-18	1.17402e-16
ENSMUSG00000086657	Stamos	27.4883	-1.11391	0.413278	-2.69531	0.00703226	0.0234682
ENSMUSG00000002324	Rec8	5116.03	-1.10669	0.100929	-10.965	5.63178e-28	3.4591e-26
ENSMUSG00000038524	Fchsd1	177.83	-1.10246	0.188549	-5.84708	5.00276e-09	5.08619e-08
ENSMUSG00000074865	Zfp934	70.2895	-1.10199	0.242526	-4.54379	5.52513e-06	3.60502e-05
ENSMUSG00002076161	Rn7sk	156.182	-1.10067	0.305935	-3.59773	0.000321004	0.00151752
ENSMUSG00000121134	ENSMUSG00000121134	41.2089	-1.10054	0.328167	-3.35361	0.000797656	0.00340086
ENSMUSG00000020573	Pik3cg	2563.14	-1.09908	0.118779	-9.25314	2.17996e-20	7.54581e-19
ENSMUSG00000069310	H3c3	35.1473	-1.09781	0.357584	-3.07008	0.00214	0.00825777
ENSMUSG00000029452	Tmem116	56.6838	-1.09752	0.288125	-3.80917	0.000139436	0.000710354
ENSMUSG00000018899	Irf1	28.549	-1.09698	0.415364	-2.64101	0.00826583	0.0269609
ENSMUSG00000034744	Nagk	364.078	-1.09432	0.162157	-6.74853	1.49355e-11	2.0284e-10
ENSMUSG00000058818	Pirb	64.7258	-1.09422	0.356489	-3.06944	0.0021446	0.00826965
ENSMUSG00000112096	A430103D13Rik	82.9704	-1.09394	0.250222	-4.37188	1.23178e-05	7.58571e-05
ENSMUSG00000020961	Ston2	2740.79	-1.09219	0.115001	-9.49725	2.15513e-21	8.00238e-20
ENSMUSG00000006281	Tep1	531.317	-1.08909	0.136171	-7.99791	1.26549e-15	2.67471e-14
ENSMUSG00000028383	Hsdl2	858.831	-1.08732	0.0968509	-11.2267	3.01478e-29	2.01043e-27
ENSMUSG00000032491	Nradd	30.838	-1.08625	0.425268	-2.55426	0.0106414	0.0333639
ENSMUSG00000038916	Soga3	138.144	-1.08288	0.236153	-4.58552	4.52868e-06	2.99795e-05
ENSMUSG00000000555	Itga5	819.629	-1.07923	0.162146	-6.65592	2.81527e-11	3.67379e-10
ENSMUSG00000037926	Ssh2	1472.73	-1.07839	0.159281	-6.77039	1.28436e-11	1.75895e-10
ENSMUSG00000019820	Utrn	2499.09	-1.07812	0.122161	-8.82539	1.09081e-18	3.16548e-17
ENSMUSG00000027254	Map1a	1040.98	-1.07797	0.141969	-7.59299	3.1261e-14	5.77109e-13
ENSMUSG00000039814	Xkr5	188.497	-1.07763	0.1848	-5.83134	5.4984e-09	5.5624e-08
ENSMUSG00000023947	Nfkbie	239.119	-1.07679	0.160077	-6.72669	1.73564e-11	2.3339e-10
ENSMUSG00000005682	Pan2	2803.27	-1.07578	0.0748154	-14.3791	6.99914e-47	1.24296e-44
ENSMUSG00000040848	Sft2d2	1697.92	-1.07395	0.129153	-8.31531	9.15119e-17	2.16999e-15
ENSMUSG00000048240	Gng7	94.5865	-1.07371	0.226369	-4.74321	2.10362e-06	1.47317e-05
ENSMUSG00000004552	Ctse	12491.2	-1.07352	0.126878	-8.46105	2.64977e-17	6.76438e-16
ENSMUSG00000019975	Ikbip	79.1311	-1.07248	0.257581	-4.16366	3.13191e-05	0.000180236
ENSMUSG00000031378	Abcd1	710.816	-1.07211	0.166905	-6.42351	1.33168e-10	1.61402e-09
ENSMUSG00000044712	Slc38a6	324.704	-1.07201	0.131769	-8.13549	4.10263e-16	9.16945e-15
ENSMUSG00000059422	Gm8116	450.146	-1.07141	0.117814	-9.09411	9.53668e-20	3.0395e-18
ENSMUSG00000022148	Fyb	5687.94	-1.06912	0.168821	-6.33289	2.4061e-10	2.84038e-09
ENSMUSG00000027597	Ahcy	1572.18	-1.06831	0.109635	-9.74427	1.95178e-22	8.0323e-21
ENSMUSG00000042647	Acad12	74.8787	-1.06744	0.25724	-4.14959	3.33072e-05	0.000190671
ENSMUSG00000034445	Cyb561a3	904.566	-1.06668	0.150241	-7.09981	1.24929e-12	1.94575e-11
ENSMUSG00000051146	Camk2n2	41.1028	-1.0658	0.329792	-3.23173	0.00123044	0.00501321
ENSMUSG00000108456	4732496C06Rik	22.296	-1.06452	0.437991	-2.43045	0.01508	0.0451653
ENSMUSG00000062591	Tubb4a	48.0175	-1.06302	0.373954	-2.84265	0.00447398	0.0158285
ENSMUSG00000111496	Gm47483	43.2422	-1.06247	0.336143	-3.16076	0.00157358	0.0062736
ENSMUSG00000085227	6330418K02Rik	155.389	-1.06178	0.241501	-4.39656	1.09979e-05	6.82169e-05
ENSMUSG00000090236	Car15	21.3741	-1.05828	0.437041	-2.42146	0.0154582	0.0461204
ENSMUSG00000107881	Gm44250	546.079	-1.05822	0.155793	-6.79243	1.10263e-11	1.52668e-10
ENSMUSG00000048087	Ahcyl	1418.87	-1.05737	0.0913634	-11.5732	5.63355e-31	4.42505e-29
ENSMUSG00000039232	Stx11	755.048	-1.05685	0.11505	-9.18597	4.07824e-20	1.34607e-18
ENSMUSG00000057982	Zfp809	3201.46	-1.05655	0.084958	-12.4362	1.66273e-35	1.68731e-33
ENSMUSG00000038351	Sgsm2	598.024	-1.05539	0.114772	-9.19557	3.72999e-20	1.24623e-18
ENSMUSG00000110148	5830408C22Rik	111.739	-1.05458	0.214279	-4.92153	8.58693e-07	6.40609e-06
ENSMUSG00000087424	5730405O15Rik	84.0688	-1.05166	0.331901	-3.16859	0.00153178	0.00612938
ENSMUSG00000021493	Pdlim7	459.928	-1.05142	0.117281	-8.965	3.10275e-19	9.38755e-18
ENSMUSG00000058318	Phf21a	969.276	-1.05091	0.333262	-3.1534	0.00161382	0.0064121
ENSMUSG00000049858	Suox	486.579	-1.05021	0.163224	-6.43419	1.24132e-10	1.51011e-09
ENSMUSG00000100876	2810454H06Rik	31.7646	-1.04924	0.365052	-2.87423	0.00405012	0.0144826
ENSMUSG00000069300	H2bc11	49.6039	-1.04707	0.29812	-3.51223	0.000444367	0.00202795
ENSMUSG00000042726	Trafd1	1109.61	-1.04693	0.113422	-9.2304	2.6963e-20	9.19671e-19
ENSMUSG00000104814	Gm42979	124.955	-1.04648	0.201958	-5.18166	2.19918e-07	1.78048e-06
ENSMUSG00000117318	Gm18679	29.459	-1.04602	0.398425	-2.62538	0.00865524	0.0280185
ENSMUSG00000021759	Plpp1	122.748	-1.04516	0.213445	-4.89662	9.74978e-07	7.2125e-06
ENSMUSG00000038593	Tctn1	580.022	-1.0443	0.104505	-9.99279	1.63899e-23	7.27658e-22
ENSMUSG00000109274	Gm45133	34.7043	-1.04289	0.35906	-2.9045	0.00367837	0.0133282
ENSMUSG00000003948	Mmd	30.017	-1.0425	0.393304	-2.65062	0.00803433	0.0262845
ENSMUSG00000020821	Kif1c	1073.87	-1.04196	0.102707	-10.1449	3.49114e-24	1.62502e-22
ENSMUSG00000037031	Tspan15	368.474	-1.03914	0.139016	-7.47502	7.71935e-14	1.37534e-12
ENSMUSG00000024190	Dusp1	2466.18	-1.03754	0.14169	-7.3226	2.43206e-13	4.09217e-12
ENSMUSG00000060002	Chpt1	313.412	-1.03693	0.163121	-6.35681	2.05982e-10	2.45466e-09
ENSMUSG00000019917	Septin10	78.2632	-1.03681	0.305748	-3.39105	0.000696254	0.00301975
ENSMUSG00000032333	Stoml1	238.923	-1.03601	0.1544	-6.70991	1.94746e-11	2.6016e-10
ENSMUSG00000120507	ENSMUSG00000120507	48.0997	-1.03545	0.294224	-3.51925	0.000432766	0.00198221
ENSMUSG00000020326	Ccng1	22200.9	-1.03207	0.0642616	-16.0604	4.83565e-58	1.33907e-55
ENSMUSG00000027550	Lrrcc1	538.063	-1.02925	0.11343	-9.07388	1.14854e-19	3.62255e-18
ENSMUSG00000029313	Aff1	3801.97	-1.02861	0.118432	-8.68531	3.77714e-18	1.05309e-16
ENSMUSG00000028070	Naxe	623.334	-1.02845	0.109176	-9.42014	4.5049e-21	1.64656e-19
ENSMUSG00000062232	Rapgef2	445.991	-1.02413	0.133711	-7.65929	1.86963e-14	3.52725e-13
ENSMUSG00000044352	Sowaha	696.472	-1.02142	0.14148	-7.2195	5.21801e-13	8.48276e-12
ENSMUSG00000039942	Ptger4	1418.72	-1.01594	0.186152	-5.45757	4.82704e-08	4.31187e-07
ENSMUSG00000087305	A430035B10Rik	72.0361	-1.01581	0.290186	-3.50055	0.000464303	0.00210541
ENSMUSG00000002617	Zfp40	138.226	-1.01563	0.229805	-4.41952	9.89218e-06	6.18991e-05
ENSMUSG00000023348	Trip6	570.969	-1.01479	0.13242	-7.66341	1.81064e-14	3.42386e-13
ENSMUSG00000019823	Mical1	908.627	-1.01354	0.0884577	-11.4579	2.14751e-30	1.61687e-28
ENSMUSG00000038712	Mindy1	2067.49	-1.01261	0.140751	-7.19438	6.27445e-13	1.00898e-11
ENSMUSG00000059970	Hspa2	325.991	-1.01215	0.14903	-6.79158	1.10915e-11	1.5331e-10
ENSMUSG00000046718	Bst2	266.317	-1.01177	0.159102	-6.35927	2.02716e-10	2.4175e-09
ENSMUSG00000074171	Gm6658	39.4105	-1.01069	0.35699	-2.83115	0.00463809	0.0163383
ENSMUSG00000063605	Ccdc102a	344.002	-1.01044	0.15032	-6.72195	1.79306e-11	2.40715e-10
ENSMUSG00000029616	Erp29	4532.3	-1.00776	0.0815702	-12.3545	4.60383e-35	4.47722e-33
ENSMUSG00000037679	Inf2	1993.13	-1.00753	0.131025	-7.68958	1.47616e-14	2.82407e-13
ENSMUSG00000069833	Ahnak	1211.15	-1.00753	0.313941	-3.20929	0.00133063	0.00539047
ENSMUSG00000062585	Cnr2	832.078	-1.00699	0.177928	-5.65956	1.51765e-08	1.45427e-07
ENSMUSG00000096727	Psmb9	90.8236	-1.00583	0.284003	-3.54161	0.000397692	0.00183338
ENSMUSG00000028467	Gba2	9877.02	-1.00496	0.128125	-7.84356	4.37936e-15	8.85519e-14
ENSMUSG00000082286	Pisd-ps1	382.265	-1.00482	0.137207	-7.32337	2.41826e-13	4.07314e-12
ENSMUSG00000000148	Brat1	800.238	-1.00413	0.115314	-8.70784	3.09718e-18	8.70942e-17
ENSMUSG00000100975	Gm28875	226.09	-1.00225	0.176899	-5.66567	1.46453e-08	1.41035e-07
ENSMUSG00000042213	Zfand4	426.092	-1.00153	0.19323	-5.18311	2.18216e-07	1.76934e-06
ENSMUSG00000039206	Daglb	1838.09	-1.00153	0.12175	-8.22612	1.93377e-16	4.46872e-15
ENSMUSG00000022330	Osr2	246.473	-1.00135	0.156872	-6.38325	1.73367e-10	2.09039e-09
ENSMUSG00000105345	BC030343	98.87	-1.00096	0.308959	-3.23978	0.0011962	0.00489199
ENSMUSG00000032449	Slc25a36	3170.18	-1.00084	0.098516	-10.1592	3.01672e-24	1.41224e-22
ENSMUSG00000056917	Sipa1	2196.65	-1.00074	0.0818184	-12.2312	2.11704e-34	1.94316e-32
ENSMUSG00000026721	Rabgap1l	5329.31	-1.00018	0.0806963	-12.3943	2.80497e-35	2.79437e-33
ENSMUSG00000025190	Got1	2846.79	1.00007	0.0851137	11.7498	7.07764e-32	5.84013e-30
ENSMUSG00000046096	Mosmo	1582.3	1.00028	0.0869736	11.501	1.30404e-30	1.00025e-28
ENSMUSG00000070709	Zfp974	46.4159	1.00128	0.307358	3.25771	0.00112314	0.00462537
ENSMUSG00000041920	Slc16a6	3893.96	1.00298	0.07107	14.1126	3.17585e-45	5.4049e-43
ENSMUSG00000020534	Shmt1	3025.41	1.00312	0.14649	6.84767	7.50612e-12	1.05811e-10
ENSMUSG00000018405	Mrm1	3599.91	1.00523	0.128332	7.83305	4.76162e-15	9.56893e-14
ENSMUSG00000002250	Ppard	1425.49	1.00935	0.110999	9.0933	9.60803e-20	3.05401e-18
ENSMUSG00000086629	2810403D21Rik	87.9162	1.00955	0.254901	3.96058	7.47686e-05	0.000403025
ENSMUSG00000034449	Dhrs11	14225.4	1.01125	0.100741	10.0381	1.03653e-23	4.67812e-22
ENSMUSG00000063317	Usp31	2360.64	1.01231	0.104984	9.6425	5.2885e-22	2.08704e-20
ENSMUSG00000047037	Nipa1	3227.9	1.0127	0.0757117	13.3758	8.37822e-41	1.12199e-38
ENSMUSG00000060279	Ap2a1	7767.69	1.01454	0.0639687	15.8599	1.20061e-56	3.06493e-54
ENSMUSG00000020399	Havcr2	1330.8	1.01468	0.132719	7.6453	2.08451e-14	3.91907e-13
ENSMUSG00000038319	Kcnh2	542.645	1.01779	0.149767	6.79583	1.07688e-11	1.49229e-10
ENSMUSG00000097211	BC065403	45.7276	1.01806	0.319466	3.18675	0.00143882	0.00579286
ENSMUSG00000040010	Slc7a5	13623.3	1.01835	0.101881	9.99549	1.59504e-23	7.10076e-22
ENSMUSG00000037020	Wdr62	2752.71	1.01892	0.0940723	10.8312	2.4481e-27	1.43875e-25
ENSMUSG00000120774	ENSMUSG00000120774	28.2164	1.01923	0.383569	2.65724	0.00787837	0.0258416
ENSMUSG00000031162	Gata1	10303.8	1.01953	0.0836626	12.1862	3.67993e-34	3.2854e-32
ENSMUSG00000040139	9430038I01Rik	413.744	1.01991	0.1439	7.08768	1.36381e-12	2.11404e-11
ENSMUSG00000034390	Cmip	2535.12	1.02522	0.0982518	10.4346	1.72328e-25	8.93807e-24
ENSMUSG00000070371	Prss36	55.3943	1.02588	0.289661	3.54165	0.000397632	0.00183338
ENSMUSG00000018199	Ro60	456.307	1.02625	0.143935	7.12996	1.00398e-12	1.58484e-11
ENSMUSG00000040435	Ppp1r15a	6523.76	1.02916	0.0839825	12.2544	1.5908e-34	1.46839e-32
ENSMUSG00000055116	Arntl	936.077	1.02989	0.184572	5.57987	2.40697e-08	2.24458e-07
ENSMUSG00000027239	Mdk	58.7222	1.03067	0.424015	2.43074	0.0150679	0.0451456
ENSMUSG00000036580	Spg20	496.285	1.03111	0.111972	9.20863	3.30306e-20	1.11269e-18
ENSMUSG00000049516	Spty2d1	3693.19	1.03301	0.069851	14.7888	1.7312e-49	3.6262e-47
ENSMUSG00000030729	Pgm2l1	2223.61	1.03329	0.10552	9.79235	1.21441e-22	5.04862e-21
ENSMUSG00000063145	Bbs5	93.5373	1.0333	0.22303	4.63302	3.60375e-06	2.43343e-05
ENSMUSG00000026452	Syt2	31.6779	1.03671	0.389538	2.66138	0.00778219	0.025552
ENSMUSG00000057069	Ero1b	28.8435	1.03673	0.398412	2.60215	0.00926422	0.0296899
ENSMUSG00000097750	Gm4673	101.562	1.03679	0.228001	4.54732	5.43333e-06	3.55079e-05
ENSMUSG00000057894	Zfp329	1088.01	1.03837	0.10299	10.0822	6.6207e-24	3.01307e-22
ENSMUSG00000033917	Gde1	2398.32	1.04012	0.0760097	13.684	1.26531e-42	1.89657e-40
ENSMUSG00000048701	Ccdc6	6551.97	1.04049	0.0807326	12.8881	5.25514e-38	6.08926e-36
ENSMUSG00000085236	2610206C17Rik	57.524	1.04059	0.279411	3.72423	0.000195913	0.0009676
ENSMUSG00000102252	Snrpn	1651.09	1.04082	0.0911818	11.4147	3.53007e-30	2.58629e-28
ENSMUSG00000025408	Ddit3	1352.39	1.04273	0.151375	6.88842	5.64172e-12	8.09968e-11
ENSMUSG00000086877	A230072C01Rik	167.516	1.04313	0.184115	5.66562	1.46491e-08	1.41035e-07
ENSMUSG00000037366	Pafah2	252.847	1.0456	0.223678	4.67458	2.94557e-06	2.01781e-05
ENSMUSG00000054321	Taf4b	759.171	1.04585	0.162464	6.43741	1.21526e-10	1.4795e-09
ENSMUSG00000083844	Ube2d-ps	479.577	1.04732	0.114963	9.11007	8.23255e-20	2.6477e-18
ENSMUSG00000024042	Sik1	123.927	1.04763	0.250277	4.18589	2.84055e-05	0.000164746
ENSMUSG00000008843	Cldn13	3097.95	1.04791	0.0812613	12.8956	4.76726e-38	5.56339e-36
ENSMUSG00000107215	Gm43197	76.4668	1.04834	0.260463	4.02492	5.69943e-05	0.000313526
ENSMUSG00000036091	Hyal3	260.084	1.04837	0.151342	6.92717	4.29349e-12	6.26872e-11
ENSMUSG00000035126	Dnai4	45.1792	1.04921	0.334195	3.13951	0.00169233	0.00669476
ENSMUSG00000028274	Rngtt	1630.27	1.05104	0.0920529	11.4178	3.40764e-30	2.51919e-28
ENSMUSG00000005364	Il5ra	117.598	1.05299	0.212268	4.96066	7.02554e-07	5.30177e-06
ENSMUSG00000030091	Nup210	5863.46	1.055	0.110281	9.56642	1.10666e-21	4.25428e-20
ENSMUSG00000003355	Fkbp11	163.37	1.05655	0.186357	5.66947	1.43238e-08	1.38311e-07
ENSMUSG00000046688	Tifa	177.089	1.0568	0.194058	5.4458	5.15734e-08	4.58686e-07
ENSMUSG00000028247	Coq3	735.234	1.05753	0.0938959	11.2628	2.00347e-29	1.3582e-27
ENSMUSG00000030753	Thap12	4929.5	1.0579	0.107317	9.85769	6.34923e-23	2.69438e-21
ENSMUSG00000037772	Mrpl23	1436.43	1.06301	0.0842379	12.6192	1.65554e-36	1.76785e-34
ENSMUSG00000023045	Soat2	988.159	1.06502	0.145223	7.33369	2.23896e-13	3.79068e-12
ENSMUSG00000048856	Slc25a47	228.927	1.0696	0.197819	5.40696	6.41046e-08	5.62482e-07
ENSMUSG00000053916	Nanp	25.6054	1.07049	0.42681	2.50811	0.0121378	0.0374022
ENSMUSG00000087352	Gm12999	63.5193	1.07121	0.331333	3.23303	0.00122487	0.00499173
ENSMUSG00000048537	Phldb1	56.9728	1.07502	0.419747	2.56111	0.0104339	0.0327888
ENSMUSG00000002068	Ccne1	4461.46	1.07575	0.143926	7.47431	7.76091e-14	1.38124e-12
ENSMUSG00000058550	Dppa4	1866.41	1.07576	0.0960401	11.2012	4.02406e-29	2.6298e-27
ENSMUSG00000095362	Gm14325	230.519	1.07768	0.144684	7.44849	9.44161e-14	1.66584e-12
ENSMUSG00000004043	Stat5a	1577.27	1.08038	0.101418	10.6527	1.69448e-26	9.54637e-25
ENSMUSG00000025870	Arl10	70.4374	1.08185	0.290597	3.72286	0.00019698	0.000972285
ENSMUSG00000064380	Gm26448	286.827	1.08372	0.232585	4.65944	3.17065e-06	2.16112e-05
ENSMUSG00000035642	Aamdc	217.884	1.08738	0.149148	7.29061	3.08556e-13	5.13882e-12
ENSMUSG00000045294	Insig1	2441.04	1.09042	0.10712	10.1794	2.45017e-24	1.16233e-22
ENSMUSG00000033955	Tnks1bp1	163.646	1.09132	0.236305	4.61826	3.86969e-06	2.59111e-05
ENSMUSG00000042599	Kdm7a	2096.22	1.09237	0.116139	9.40571	5.16785e-21	1.87211e-19
ENSMUSG00000030545	Pex11a	310.051	1.0929	0.136028	8.03436	9.40648e-16	2.01949e-14
ENSMUSG00000018909	Arrb1	44046.6	1.09402	0.0899555	12.1618	4.96372e-34	4.38364e-32
ENSMUSG00000085955	Gm12356	22.5566	1.09442	0.432354	2.5313	0.0113641	0.0353383
ENSMUSG00000020834	Dhrs13	667.039	1.09567	0.131524	8.33059	8.04427e-17	1.92426e-15
ENSMUSG00000023021	Cers5	190.252	1.09625	0.179782	6.09768	1.07621e-09	1.19046e-08
ENSMUSG00000075279	Mrpl23-ps1	48.6283	1.09633	0.323327	3.39076	0.000696979	0.00302208
ENSMUSG00000026826	Nr4a2	160.567	1.0993	0.170717	6.43929	1.20031e-10	1.46239e-09
ENSMUSG00000027340	Slc23a2	472.677	1.10128	0.157498	6.99235	2.70317e-12	4.05178e-11
ENSMUSG00000030725	Lipt2	459.007	1.10139	0.13768	7.99964	1.24781e-15	2.64076e-14
ENSMUSG00000018995	Nars2	1115.25	1.10814	0.110741	10.0066	1.42605e-23	6.36579e-22
ENSMUSG00000042606	Hirip3	5743.54	1.10836	0.075375	14.7046	6.02553e-49	1.20055e-46
ENSMUSG00000025511	Tspan4	561.298	1.11026	0.162547	6.83038	8.46874e-12	1.18868e-10
ENSMUSG00000032715	Trib3	2609.98	1.11169	0.166424	6.67986	2.39176e-11	3.15898e-10
ENSMUSG00000078444	Gm10941	38.4746	1.11411	0.352967	3.1564	0.0015973	0.00635421
ENSMUSG00000108465	Gm45110	29.9415	1.11421	0.404733	2.75294	0.00590618	0.0201788
ENSMUSG00000005533	Igf1r	3737.15	1.12014	0.102611	10.9163	9.63197e-28	5.8069e-26
ENSMUSG00000030839	Sergef	1029.35	1.12096	0.0925003	12.1185	8.42822e-34	7.36365e-32
ENSMUSG00000026361	Cdc73	16100.9	1.12322	0.0745806	15.0605	2.94389e-51	6.24641e-49
ENSMUSG00000048911	Rnf24	41.4357	1.12492	0.462963	2.42982	0.0151063	0.0452359
ENSMUSG00000001918	Slc1a5	2498.33	1.13137	0.0862447	13.1182	2.5914e-39	3.20745e-37
ENSMUSG00000048012	Zfp473	213.367	1.13584	0.151723	7.48627	7.08576e-14	1.26383e-12
ENSMUSG00000027660	Skil	350.579	1.13782	0.17108	6.65082	2.91466e-11	3.7944e-10
ENSMUSG00000002365	Snx9	2050.05	1.14204	0.153983	7.41669	1.20079e-13	2.10049e-12
ENSMUSG00000120910	ENSMUSG00000120910	40.5554	1.14252	0.334127	3.41941	0.000627565	0.00275105
ENSMUSG00000041440	Gk5	103.49	1.14947	0.22773	5.04754	4.47545e-07	3.47363e-06
ENSMUSG00000037580	Gch1	65.7694	1.14999	0.275486	4.17439	2.98789e-05	0.000172678
ENSMUSG00000026637	Traf5	271.813	1.15107	0.151922	7.57673	3.54366e-14	6.4979e-13
ENSMUSG00000031714	Gab1	1206.26	1.15125	0.106962	10.7632	5.1348e-27	2.97491e-25
ENSMUSG00000030145	Zfp248	79.8783	1.15571	0.255162	4.52932	5.91732e-06	3.85168e-05
ENSMUSG00000087060	Eldr	82.9237	1.15722	0.236374	4.8957	9.79564e-07	7.24168e-06
ENSMUSG00000030493	Faap24	2007.91	1.16168	0.0789304	14.7177	4.96145e-49	1.00074e-46
ENSMUSG00000073400	Trim10	4834.32	1.16464	0.103281	11.2764	1.71668e-29	1.17845e-27
ENSMUSG00000025140	Pycr1	497.183	1.16726	0.140623	8.30062	1.03572e-16	2.44178e-15
ENSMUSG00000034867	Ankrd27	9887.71	1.16736	0.0824636	14.1561	1.71216e-45	2.94456e-43
ENSMUSG00000056216	Cebpg	4231.79	1.1694	0.0872434	13.4039	5.74026e-41	7.88104e-39
ENSMUSG00000043289	Mei4	71.3183	1.17083	0.270006	4.33631	1.44894e-05	8.81338e-05
ENSMUSG00000052040	Klf13	8398.55	1.17727	0.077234	15.2429	1.83526e-52	3.94533e-50
ENSMUSG00000001348	Acp5	4639.71	1.18004	0.0855043	13.801	2.51429e-43	4.06717e-41
ENSMUSG00000042340	Ctf1	50.6866	1.18557	0.306281	3.87087	0.000108449	0.00056744
ENSMUSG00000037029	Zfp146	4501.65	1.18699	0.0715939	16.5795	9.8029e-62	3.08e-59
ENSMUSG00000072694	1500011B03Rik	23.0102	1.18982	0.457097	2.60299	0.00924146	0.0296343
ENSMUSG00000040563	Plppr2	84.8076	1.19072	0.252474	4.71619	2.40301e-06	1.66923e-05
ENSMUSG00000022540	Rogdi	1363.86	1.19228	0.0845569	14.1004	3.77745e-45	6.36247e-43
ENSMUSG00000033577	Myo6	785.949	1.19339	0.130694	9.13115	6.77779e-20	2.20133e-18
ENSMUSG00000057469	E2f6	4177.32	1.19526	0.0894531	13.3619	1.0101e-40	1.34171e-38
ENSMUSG00000019789	Hey2	86.5743	1.20534	0.241502	4.99103	6.00584e-07	4.56388e-06
ENSMUSG00000053198	Prx	225.712	1.20758	0.17052	7.08172	1.42372e-12	2.20272e-11
ENSMUSG00000086453	Gm11457	26.18	1.20768	0.405949	2.97495	0.00293036	0.0108612
ENSMUSG00000097537	2610020C07Rik	140.891	1.20871	0.182433	6.62553	3.46001e-11	4.46521e-10
ENSMUSG00000044026	Slc35g1	1371.34	1.20877	0.15275	7.91343	2.50391e-15	5.13931e-14
ENSMUSG00000050022	Amz1	31.9904	1.21137	0.374323	3.23617	0.00121146	0.00494328
ENSMUSG00000073433	Arhgdig	3820.96	1.21364	0.122119	9.93816	2.84026e-23	1.24075e-21
ENSMUSG00000110605	Gm32856	971.875	1.21607	0.151071	8.04966	8.30235e-16	1.79661e-14
ENSMUSG00000032263	Bckdhb	333.988	1.21665	0.197625	6.15635	7.44411e-10	8.3458e-09
ENSMUSG00000049235	Gm7324	18.2072	1.22037	0.5009	2.43636	0.0148361	0.0445902
ENSMUSG00000034825	Nrip3	6050.82	1.22175	0.101247	12.067	1.57723e-33	1.37068e-31
ENSMUSG00000030880	Polr3e	4385.52	1.22199	0.111952	10.9153	9.73651e-28	5.84835e-26
ENSMUSG00000021998	Lcp1	96.1665	1.22271	0.329461	3.71126	0.000206232	0.00101488
ENSMUSG00000062931	Zfp938	188.821	1.22416	0.184128	6.64842	2.96257e-11	3.85064e-10
ENSMUSG00000029641	Rasl11a	1230.32	1.2257	0.123556	9.9202	3.40085e-23	1.47382e-21
ENSMUSG00000051978	Erich1	268.281	1.22678	0.197507	6.21132	5.25426e-10	5.97384e-09
ENSMUSG00000086247	Gm15787	91.3019	1.23274	0.235576	5.23287	1.66899e-07	1.37787e-06
ENSMUSG00000030671	Pde3b	1112.94	1.23449	0.324197	3.80783	0.000140193	0.000713768
ENSMUSG00000101609	Kcnq1ot1	559.912	1.23465	0.142455	8.66697	4.43768e-18	1.23095e-16
ENSMUSG00000029103	Lrpap1	1245	1.23648	0.0998046	12.389	2.99754e-35	2.96811e-33
ENSMUSG00000085054	Gm15834	94.2384	1.23976	0.295873	4.19018	2.78737e-05	0.000162122
ENSMUSG00000066838	Zfp772	125.596	1.2441	0.195888	6.3511	2.13774e-10	2.53458e-09
ENSMUSG00000120009	ENSMUSG00000120009	122.417	1.2448	0.216857	5.74021	9.45582e-09	9.30098e-08
ENSMUSG00000035062	Zc4h2	41.6305	1.24609	0.475793	2.61898	0.00881939	0.0284484
ENSMUSG00000026317	Cln8	821.861	1.24961	0.100644	12.4161	2.13738e-35	2.15559e-33
ENSMUSG00000120950	ENSMUSG00000120950	75.2707	1.25057	0.28189	4.43639	9.14792e-06	5.75727e-05
ENSMUSG00000063018	2010204K13Rik	74.098	1.25442	0.333834	3.7576	0.000171548	0.00085895
ENSMUSG00000042759	Apobr	36.8372	1.25905	0.388608	3.23991	0.00119569	0.00489115
ENSMUSG00000033618	Map3k13	20.2992	1.26259	0.479455	2.63339	0.00845385	0.0274754
ENSMUSG00000036941	Elac1	605.02	1.26324	0.105515	11.9721	4.97361e-33	4.29941e-31
ENSMUSG00000030722	Nfatc2ip	3650.26	1.26718	0.0782098	16.2023	4.85537e-59	1.41655e-56
ENSMUSG00000038742	Angptl6	238.489	1.2681	0.238446	5.31819	1.04804e-07	8.92748e-07
ENSMUSG00000030424	Zfp939	80.5443	1.27073	0.269704	4.71156	2.45824e-06	1.7047e-05
ENSMUSG00000065219	Snord32a	45.6651	1.27489	0.342138	3.72626	0.000194342	0.000960715
ENSMUSG00000078566	Bnip3	7730.69	1.28091	0.364363	3.51546	0.000438986	0.00200732
ENSMUSG00000096965	3300005D01Rik	318.293	1.28158	0.157953	8.11368	4.91108e-16	1.09166e-14
ENSMUSG00000025495	Ptdss2	3858.66	1.28323	0.0817704	15.6931	1.68656e-55	3.99348e-53
ENSMUSG00000110916	2310003N18Rik	18.1232	1.28352	0.49724	2.58129	0.00984313	0.0312327
ENSMUSG00000019437	Tlcd1	927.262	1.28462	0.0955808	13.4401	3.51929e-41	4.91437e-39
ENSMUSG00000033007	Asic4	760.183	1.28737	0.208423	6.17674	6.54388e-10	7.38866e-09
ENSMUSG00000033436	Armcx2	41.6813	1.28816	0.416968	3.08934	0.00200602	0.0077997
ENSMUSG00000054256	Msi1	29.6698	1.28985	0.465098	2.77329	0.00554928	0.0191194
ENSMUSG00000030835	Nomo1	10232.5	1.29628	0.0724975	17.8803	1.6796e-71	7.62258e-69
ENSMUSG00000022226	Mcpt2	44.6662	1.3094	0.397241	3.29623	0.000979901	0.00409139
ENSMUSG00000020656	Grhl1	112.49	1.31196	0.255153	5.14187	2.72024e-07	2.16374e-06
ENSMUSG00000021866	Anxa11	816.545	1.31296	0.13741	9.55508	1.23486e-21	4.71384e-20
ENSMUSG00000024891	Slc29a2	125.152	1.31653	0.223303	5.8957	3.73093e-09	3.85553e-08
ENSMUSG00000030122	Ptms	171.876	1.31914	0.178971	7.37064	1.69805e-13	2.92644e-12
ENSMUSG00000060477	Irak2	420.848	1.32553	0.128058	10.351	4.14276e-25	2.09549e-23
ENSMUSG00000023087	Noct	3432.08	1.32707	0.114275	11.6129	3.54321e-31	2.82386e-29
ENSMUSG00000055912	Tmem150a	186.922	1.32754	0.183115	7.24975	4.17557e-13	6.884e-12
ENSMUSG00000032415	Ube2cbp	161.285	1.3283	0.19434	6.83491	8.20579e-12	1.15276e-10
ENSMUSG00000030714	Sgf29	2081.09	1.3284	0.0787037	16.8786	6.47146e-64	2.15777e-61
ENSMUSG00000052609	Plekhg3	192.419	1.33469	0.247372	5.39548	6.8341e-08	5.9645e-07
ENSMUSG00000070705	Eid2b	603.111	1.33641	0.118662	11.2624	2.01288e-29	1.35894e-27
ENSMUSG00000119980	ENSMUSG00000119980	253.974	1.34079	0.144855	9.25603	2.1217e-20	7.37537e-19
ENSMUSG00000018507	Trpv2	2357.9	1.34527	0.134238	10.0215	1.22634e-23	5.5044e-22
ENSMUSG00000118889	Mir451a	54.2582	1.34904	0.343426	3.92817	8.5594e-05	0.000456408
ENSMUSG00000108753	Gm45094	26.9535	1.35682	0.435142	3.11811	0.00182015	0.00716051
ENSMUSG00000086015	4833417C18Rik	496.066	1.35941	0.11936	11.3891	4.73624e-30	3.40884e-28
ENSMUSG00000057329	Bcl2	228.732	1.35947	0.216583	6.27688	3.45431e-10	4.01113e-09
ENSMUSG00000089953	Rnf224	62.3628	1.36159	0.350146	3.88863	0.000100813	0.000530973
ENSMUSG00000102425	Gm26616	190.25	1.36244	0.194689	6.99801	2.59624e-12	3.91304e-11
ENSMUSG00000048307	Ankrd46	135.411	1.36693	0.221751	6.16427	7.08111e-10	7.96223e-09
ENSMUSG00000107310	Gm7452	13.1978	1.3684	0.561498	2.43705	0.0148078	0.0445378
ENSMUSG00000029101	Rgs12	1260.43	1.36861	0.117928	11.6054	3.8676e-31	3.06742e-29
ENSMUSG00000120863	ENSMUSG00000120863	58.9997	1.37025	0.308993	4.43458	9.22537e-06	5.80154e-05
ENSMUSG00000021203	Otub2	1556.52	1.37666	0.0890475	15.4598	6.47872e-54	1.44999e-51
ENSMUSG00000106734	Gm20559	244.597	1.38049	0.197139	7.0026	2.51247e-12	3.80433e-11
ENSMUSG00000042766	Trim46	40.5181	1.38518	0.356661	3.88374	0.000102863	0.0005409
ENSMUSG00000064346	mt-Tw	95.8609	1.38703	0.240782	5.76051	8.38585e-09	8.30351e-08
ENSMUSG00000097320	Tmem147os	370.51	1.38738	0.164025	8.45832	2.71265e-17	6.89257e-16
ENSMUSG00000099758	Gm10830	24.8435	1.38765	0.438154	3.16703	0.00154004	0.00615336
ENSMUSG00000074634	Tmem267	231.396	1.38822	0.150063	9.25092	2.22578e-20	7.68811e-19
ENSMUSG00000120801	ENSMUSG00000120801	21.0004	1.39085	0.482291	2.88384	0.00392858	0.0140942
ENSMUSG00000065401	Mir144	22.8926	1.39102	0.49381	2.81691	0.00484884	0.0169818
ENSMUSG00000103887	Gm37008	17.7745	1.3927	0.512121	2.71948	0.0065385	0.0220033
ENSMUSG00000074052	BC048644	38.3476	1.39307	0.36936	3.77159	0.000162213	0.000814957
ENSMUSG00000121118	ENSMUSG00000121118	15.8838	1.39397	0.536158	2.59993	0.00932417	0.0298244
ENSMUSG00000025473	Adam8	30.0468	1.39564	0.401814	3.47334	0.000514015	0.00230397
ENSMUSG00000055725	Paqr3	105.027	1.40088	0.21815	6.42165	1.34802e-10	1.6314e-09
ENSMUSG00000039452	Snx22	17.4051	1.41034	0.526721	2.67758	0.00741561	0.0245653
ENSMUSG00000038539	Atf5	10162	1.41699	0.303758	4.66487	3.08809e-06	2.10925e-05
ENSMUSG00000003824	Syce2	7607.78	1.41964	0.0904498	15.6954	1.62637e-55	3.90759e-53
ENSMUSG00000046402	Rbp1	19.4474	1.42339	0.472464	3.0127	0.00258934	0.00975437
ENSMUSG00000028456	Unc13b	835.588	1.42773	0.140074	10.1927	2.13778e-24	1.01828e-22
ENSMUSG00000020407	Upp1	758.085	1.42863	0.168728	8.46704	2.51709e-17	6.45592e-16
ENSMUSG00000055609	Hba-x	135.741	1.43395	0.272084	5.27025	1.36235e-07	1.14306e-06
ENSMUSG00000036596	Cpz	965.654	1.44127	0.124315	11.5937	4.43687e-31	3.50191e-29
ENSMUSG00000112742	Gm31793	82.493	1.44795	0.249543	5.80239	6.53764e-09	6.569e-08
ENSMUSG00000049804	Armcx4	25.6539	1.45179	0.4357	3.33208	0.000861991	0.0036485
ENSMUSG00000056671	Prelid2	384.966	1.45437	0.19352	7.51532	5.67733e-14	1.02267e-12
ENSMUSG00000045639	Zfp629	1390.86	1.46075	0.0892423	16.3683	3.22036e-60	9.74337e-58
ENSMUSG00000054434	Tmem120b	816.06	1.46149	0.134852	10.8377	2.28226e-27	1.34612e-25
ENSMUSG00000086255	Gm11534	97.0276	1.46227	0.229699	6.36604	1.9397e-10	2.32289e-09
ENSMUSG00000002265	Peg3	1925.32	1.46577	0.0906333	16.1725	7.88221e-59	2.25929e-56
ENSMUSG00000022016	Akap11	978.178	1.47146	0.132533	11.1026	1.21895e-28	7.77935e-27
ENSMUSG00000019768	Esr1	1304.23	1.47204	0.0935118	15.7417	7.83024e-56	1.90941e-53
ENSMUSG00000024968	Rcor2	245.207	1.47643	0.165213	8.93653	4.01566e-19	1.20603e-17
ENSMUSG00000061666	Gdpd1	285.599	1.47886	0.140087	10.5567	4.72915e-26	2.6103e-24
ENSMUSG00000030683	Sez6l2	65.1946	1.47999	0.287337	5.15072	2.59493e-07	2.07214e-06
ENSMUSG00000041779	Tram2	30.2089	1.48872	0.404203	3.68311	0.000230407	0.00112572
ENSMUSG00000022102	Dok2	39.5174	1.4919	0.351801	4.24075	2.22772e-05	0.000131776
ENSMUSG00000081590	Gm14413	43.4448	1.49229	0.36905	4.04359	5.26395e-05	0.000292426
ENSMUSG00000039629	Strip2	42.9636	1.49505	0.320976	4.65784	3.1955e-06	2.17625e-05
ENSMUSG00000105741	C79130	18.7206	1.49839	0.522084	2.87002	0.0041045	0.0146386
ENSMUSG00000048814	Lonrf2	324.793	1.50133	0.232071	6.46927	9.84766e-11	1.2088e-09
ENSMUSG00000108486	Gm44836	16.8588	1.50617	0.519492	2.89932	0.00373976	0.0135177
ENSMUSG00000030762	Aqp8	784.494	1.52007	0.198201	7.66935	1.72869e-14	3.27648e-13
ENSMUSG00000032690	Oas2	29.9666	1.52238	0.419505	3.62899	0.000284528	0.00136323
ENSMUSG00000000409	Lck	38.7489	1.52731	0.378425	4.03597	5.43771e-05	0.000301157
ENSMUSG00000087477	Gm13822	24.5659	1.52818	0.420744	3.6321	0.000281128	0.00134852
ENSMUSG00000031073	Fgf15	1302.42	1.53615	0.16645	9.22885	2.73565e-20	9.30108e-19
ENSMUSG00000117465	Gm49980	74.8111	1.53653	0.288996	5.31677	1.05624e-07	8.99258e-07
ENSMUSG00000026080	Chst10	610.441	1.53669	0.117475	13.0809	4.2319e-39	5.19856e-37
ENSMUSG00000032640	Chsy1	5462.65	1.56354	0.0830498	18.8265	4.57718e-79	2.26612e-76
ENSMUSG00000078838	Gm17382	11.8652	1.56832	0.64667	2.42522	0.0152992	0.0457128
ENSMUSG00000053714	4732471J01Rik	53.797	1.5772	0.304222	5.18438	2.16733e-07	1.75818e-06
ENSMUSG00000027698	Nceh1	80.672	1.57923	0.357916	4.41229	1.02285e-05	6.38077e-05
ENSMUSG00000106290	Gm43429	21.0161	1.58471	0.473809	3.34461	0.000823989	0.00350399
ENSMUSG00000104168	Gm38250	21.7447	1.58548	0.468747	3.38238	0.000718601	0.00309776
ENSMUSG00000022228	Zscan26	1113.12	1.58753	0.0902492	17.5906	2.90996e-69	1.15958e-66
ENSMUSG00000041911	Dlx1	173.753	1.58995	0.223991	7.0983	1.26299e-12	1.96522e-11
ENSMUSG00000030979	Uros	5453.25	1.5959	0.11869	13.4459	3.25277e-41	4.58135e-39
ENSMUSG00000026730	Pter	234.227	1.60276	0.179235	8.94223	3.81411e-19	1.14972e-17
ENSMUSG00000105422	Gm6089	10.6731	1.60623	0.655045	2.45209	0.0142028	0.0429792
ENSMUSG00000097613	Gm17597	19.985	1.60738	0.497025	3.234	0.00122068	0.00497593
ENSMUSG00000000948	Gm38393	491.731	1.61459	0.132387	12.196	3.26637e-34	2.9484e-32
ENSMUSG00000051811	Cox6b2	12.1236	1.61497	0.62421	2.58722	0.00967546	0.0307724
ENSMUSG00000050141	Fam205c	12.1783	1.61771	0.6109	2.64808	0.00809497	0.0264617
ENSMUSG00000040424	Hipk4	15.7568	1.61982	0.543996	2.97764	0.0029048	0.0107811
ENSMUSG00000040502	Marchf9	22.8756	1.62501	0.487435	3.33379	0.000856699	0.00362986
ENSMUSG00000035944	Ttc38	87.4643	1.62548	0.238611	6.81228	9.60611e-12	1.34256e-10
ENSMUSG00000002249	Tead3	83.3137	1.62902	0.245134	6.64545	3.02283e-11	3.92272e-10
ENSMUSG00000010755	Cars	9117.42	1.6325	0.0716873	22.7725	8.59521e-115	8.26051e-112
ENSMUSG00000075511	1700001L05Rik	2815.17	1.65567	0.107668	15.3775	2.31664e-53	5.04657e-51
ENSMUSG00000100826	Snhg14	956.111	1.65617	0.129183	12.8204	1.26016e-37	1.42975e-35
ENSMUSG00000074283	Zfp109	17.6389	1.66673	0.556662	2.99415	0.00275208	0.0102774
ENSMUSG00000020020	Usp44	183.414	1.67682	0.215767	7.77142	7.76116e-15	1.52041e-13
ENSMUSG00000030431	Tmem238	661.745	1.68649	0.196527	8.5815	9.36468e-18	2.52475e-16
ENSMUSG00000021477	Ctsl	810.266	1.68761	0.10571	15.9646	2.2546e-57	6.03863e-55
ENSMUSG00000030811	Fbxl19	10921.9	1.69173	0.0780681	21.6699	3.94467e-104	3.2224e-101
ENSMUSG00000032289	Thsd4	721.624	1.69681	0.152407	11.1334	8.62507e-29	5.56982e-27
ENSMUSG00000027134	Lpcat4	70.854	1.73775	0.310988	5.58783	2.29923e-08	2.15025e-07
ENSMUSG00000019558	Slc6a8	99.7755	1.7406	0.229659	7.57906	3.4806e-14	6.38944e-13
ENSMUSG00000026207	Speg	19.1485	1.74177	0.521837	3.33776	0.000844574	0.00358593
ENSMUSG00000038745	Nlrp6	21.4476	1.74457	0.491295	3.55095	0.000383838	0.00177502
ENSMUSG00000043439	Epop	808.312	1.75312	0.164971	10.6269	2.23429e-26	1.25443e-24
ENSMUSG00000041180	Hectd2	341.461	1.75586	0.129888	13.5182	1.22073e-41	1.76499e-39
ENSMUSG00000024184	Pdia2	2565.16	1.77129	0.0919516	19.2633	1.09175e-82	5.7539e-80
ENSMUSG00000004267	Eno2	17.0193	1.77366	0.553522	3.20433	0.00135379	0.00548159
ENSMUSG00000021013	Ttc8	10.0993	1.77722	0.669187	2.65579	0.00791224	0.0259266
ENSMUSG00000037161	Mgarp	280.609	1.7775	0.193471	9.18746	4.02232e-20	1.3357e-18
ENSMUSG00000029449	Rhof	36.6211	1.78072	0.368371	4.83403	1.33794e-06	9.72389e-06
ENSMUSG00000022469	Rapgef3	16.4279	1.78737	0.529718	3.3742	0.000740317	0.00318304
ENSMUSG00000056215	Lrguk	13.3328	1.79936	0.598866	3.00461	0.00265925	0.0099855
ENSMUSG00000027583	Zbtb46	7.96809	1.82569	0.751606	2.42906	0.0151381	0.04529
ENSMUSG00000006457	Actn3	27.2299	1.83384	0.440916	4.15916	3.19423e-05	0.0001835
ENSMUSG00000061411	Nol4l	1173.47	1.83551	0.139273	13.1793	1.15522e-39	1.48615e-37
ENSMUSG00000114309	Gm48295	11.2582	1.8435	0.657772	2.80265	0.00506848	0.0176489
ENSMUSG00000036062	Phf24	101.139	1.8498	0.2925	6.32412	2.54681e-10	2.99782e-09
ENSMUSG00000081137	BC022960	49.2527	1.84988	0.347607	5.32175	1.02774e-07	8.7683e-07
ENSMUSG00000032507	Fbxl2	33.5296	1.86126	0.422168	4.4088	1.03943e-05	6.47188e-05
ENSMUSG00000007279	Scube2	725.874	1.8623	0.141654	13.1468	1.77497e-39	2.24802e-37
ENSMUSG00000027709	Mccc1	147.874	1.89595	0.207763	9.12555	7.13744e-20	2.30003e-18
ENSMUSG00000041774	Ydjc	708.755	1.9001	0.109048	17.4245	5.38206e-68	2.04493e-65
ENSMUSG00000021636	Marveld2	14.2544	1.90834	0.609929	3.12879	0.0017553	0.00692707
ENSMUSG00000051367	Six1	64.4058	1.91097	0.290431	6.57978	4.71143e-11	5.99497e-10
ENSMUSG00000033717	Adra2a	146.505	1.92418	0.333591	5.76808	8.01794e-09	7.96335e-08
ENSMUSG00000026525	Opn3	12.6102	1.92749	0.631725	3.05116	0.00227962	0.00871622
ENSMUSG00000120410	ENSMUSG00000120410	14.4571	1.9381	0.612797	3.16272	0.00156305	0.00623464
ENSMUSG00000056413	Adap1	22.0355	1.94004	0.478959	4.05055	5.10983e-05	0.000284477
ENSMUSG00000110350	Gm10252	17.0856	1.95204	0.530754	3.67787	0.000235191	0.00114703
ENSMUSG00000050947	Amigo1	87.778	1.96109	0.254112	7.71742	1.18711e-14	2.28716e-13
ENSMUSG00000031616	Ednra	435.83	1.96203	0.173163	11.3305	9.26817e-30	6.49886e-28
ENSMUSG00000086502	B130055M24Rik	410.042	1.96936	0.124044	15.8763	9.25255e-57	2.39949e-54
ENSMUSG00000115801	ENSMUSG00000115801	16.4864	1.98439	0.55258	3.59113	0.000329244	0.00154975
ENSMUSG00000026883	Dab2ip	121.506	1.98973	0.209302	9.50651	1.97171e-21	7.35473e-20
ENSMUSG00000052212	Cd177	19.3711	2.00769	0.513193	3.91215	9.14777e-05	0.000486353
ENSMUSG00000037071	Scd1	16.7213	2.00772	0.617967	3.24891	0.00115848	0.0047532
ENSMUSG00000025477	Inpp5a	320.968	2.01419	0.163399	12.3268	6.49852e-35	6.20893e-33
ENSMUSG00000107017	Gm43196	11.5527	2.01621	0.644752	3.1271	0.0017654	0.00696188
ENSMUSG00000030498	Gas2	1048.08	2.02334	0.0947794	21.3478	4.083e-101	3.03218e-98
ENSMUSG00000037979	Ccdc92	136.117	2.02533	0.221809	9.13094	6.79072e-20	2.20133e-18
ENSMUSG00000034593	Myo5a	1176.92	2.0255	0.145142	13.9553	2.92219e-44	4.8225e-42
ENSMUSG00000086335	Gm12107	15.4246	2.0547	0.633334	3.24425	0.00117759	0.00482556
ENSMUSG00000046380	Jrk	349.998	2.05566	0.150136	13.6919	1.13435e-42	1.71601e-40
ENSMUSG00000078866	Zfp970	7.26256	2.06389	0.861582	2.39547	0.016599	0.0490407
ENSMUSG00000050271	Prag1	21.0941	2.07219	0.52847	3.92111	8.81431e-05	0.000469388
ENSMUSG00000118661	Muc6	10.0701	2.08004	0.814308	2.55437	0.0106381	0.03336
ENSMUSG00000023467	Tulp2	1015.57	2.08187	0.363715	5.72391	1.04102e-08	1.01907e-07
ENSMUSG00000040649	Rimklb	42.2919	2.08601	0.356351	5.8538	4.80475e-09	4.89402e-08
ENSMUSG00000025573	6030468B19Rik	646.727	2.09874	0.183534	11.4352	2.79014e-30	2.07206e-28
ENSMUSG00000090093	Gm14399	20.4495	2.10103	0.537506	3.90885	9.27382e-05	0.000492497
ENSMUSG00000072621	Slfn10-ps	12.9906	2.10154	0.621207	3.38299	0.000717011	0.00309172
ENSMUSG00000052949	Rnf157	1225.24	2.10812	0.0883528	23.8602	7.93746e-126	8.10514e-123
ENSMUSG00000027238	Frmd5	33.1582	2.13383	0.397518	5.36788	7.96667e-08	6.87946e-07
ENSMUSG00000086451	4933431K23Rik	35.1388	2.14392	0.43299	4.95143	7.36688e-07	5.544e-06
ENSMUSG00000074063	Osgin1	9.5341	2.1469	0.771998	2.78096	0.00541981	0.0187167
ENSMUSG00000016487	Ppfibp1	76.8647	2.17897	0.362701	6.00762	1.88265e-09	2.00906e-08
ENSMUSG00000115783	Bc1	131.181	2.20464	0.39133	5.63371	1.76377e-08	1.67732e-07
ENSMUSG00000120475	ENSMUSG00000120475	38.6552	2.21275	0.440976	5.01786	5.22513e-07	4.01167e-06
ENSMUSG00000020331	Hcn2	77.7794	2.22199	0.273472	8.12512	4.46912e-16	9.96131e-15
ENSMUSG00000022286	Grhl2	322.195	2.2232	0.202657	10.9702	5.31298e-28	3.2756e-26
ENSMUSG00000063623	C230062I16Rik	11.0741	2.22398	0.784441	2.83511	0.00458094	0.0161614
ENSMUSG00000062007	Hsh2d	8.97666	2.22577	0.744756	2.98859	0.00280268	0.010447
ENSMUSG00000066760	Psg16	127.585	2.22585	0.247147	9.0062	2.13317e-19	6.50218e-18
ENSMUSG00000045827	Serpinb9	51.4116	2.24196	0.325218	6.89371	5.43568e-12	7.81074e-11
ENSMUSG00000097365	C030034L19Rik	41.9814	2.26524	0.380125	5.95921	2.53467e-09	2.67171e-08
ENSMUSG00000034799	Unc13a	13.2881	2.2655	0.712794	3.17834	0.00148122	0.00594452
ENSMUSG00000051344	Plekhm3	257.306	2.26592	0.186136	12.1735	4.30222e-34	3.82009e-32
ENSMUSG00000117406	Ntn3	399.63	2.2674	0.155623	14.5698	4.36968e-48	8.20596e-46
ENSMUSG00000035469	Rcbtb1	270.108	2.26795	0.229588	9.87833	5.16862e-23	2.22224e-21
ENSMUSG00000052155	Acvr2a	78.091	2.27877	0.281377	8.09862	5.55847e-16	1.22556e-14
ENSMUSG00000054702	Ap1s3	149.562	2.29762	0.218253	10.5273	6.46337e-26	3.50826e-24
ENSMUSG00000110277	Gm45871	81.1075	2.30063	0.270618	8.50138	1.87354e-17	4.85103e-16
ENSMUSG00000031023	Akip1	1224.77	2.31308	0.109577	21.1092	6.5529e-99	4.65484e-96
ENSMUSG00000054932	Afp	32.5575	2.31523	0.435906	5.3113	1.08846e-07	9.24769e-07
ENSMUSG00000058966	Tlcd3b	9.40957	2.31948	0.851796	2.72305	0.0064683	0.0217895
ENSMUSG00000020205	Phlda1	713.153	2.32611	0.129982	17.8957	1.27425e-71	5.94821e-69
ENSMUSG00000032554	Trf	8.54979	2.33545	0.932562	2.50433	0.0122683	0.0377404
ENSMUSG00000020083	Fam241b	56.4409	2.33974	0.316052	7.40302	1.33125e-13	2.31629e-12
ENSMUSG00000042978	Sbk1	48.1159	2.34463	0.344005	6.81568	9.3816e-12	1.31342e-10
ENSMUSG00000036655	Colec11	5.35093	2.35053	0.983488	2.38999	0.0168489	0.0496891
ENSMUSG00000087159	Gm15246	25.8885	2.36727	0.470715	5.02909	4.92807e-07	3.79429e-06
ENSMUSG00000026664	Phyh	128.788	2.36762	0.220865	10.7197	8.22369e-27	4.69786e-25
ENSMUSG00000023571	C1qtnf12	1191.98	2.38072	0.126619	18.8022	7.24687e-79	3.48233e-76
ENSMUSG00000025795	Rassf3	17.452	2.38272	0.567938	4.19539	2.72406e-05	0.000158949
ENSMUSG00000045095	Magi1	53.717	2.40023	0.486738	4.93126	8.17003e-07	6.10622e-06
ENSMUSG00000042331	Specc1	193.647	2.40668	0.212149	11.3443	7.91547e-30	5.57427e-28
ENSMUSG00000037907	Ankrd13b	34.488	2.41547	0.423278	5.70658	1.1527e-08	1.12234e-07
ENSMUSG00000021007	Spata7	144.71	2.41643	0.203182	11.8929	1.28819e-32	1.10191e-30
ENSMUSG00000097113	Gm19705	45.7751	2.42092	0.362539	6.67768	2.4275e-11	3.20359e-10
ENSMUSG00000040183	Ankrd6	382.811	2.43133	0.14644	16.6029	6.64056e-62	2.12732e-59
ENSMUSG00000057738	Sptan1	88.6895	2.45702	0.300808	8.16808	3.13339e-16	7.09638e-15
ENSMUSG00000097812	Gm26812	57.5891	2.47411	0.321008	7.70731	1.28498e-14	2.46697e-13
ENSMUSG00000032558	Nphp3	78.6595	2.47952	0.297502	8.33444	7.78634e-17	1.86803e-15
ENSMUSG00000025727	A930017K11Rik	39.5814	2.48766	0.423855	5.86914	4.38065e-09	4.49567e-08
ENSMUSG00000051527	Usp29	44.5319	2.54494	0.380705	6.68482	2.31206e-11	3.06114e-10
ENSMUSG00000022421	Nptxr	4.83156	2.54618	1.05907	2.40417	0.0162093	0.0480128
ENSMUSG00000021594	Srd5a1	566.57	2.54822	0.149931	16.9959	8.7999e-65	3.09221e-62
ENSMUSG00000046027	Stard5	27.8477	2.55927	0.484369	5.28372	1.26586e-07	1.06716e-06
ENSMUSG00000085483	Gm14198	29.0906	2.62598	0.464875	5.64879	1.61583e-08	1.54473e-07
ENSMUSG00000031285	Dcx	5.08037	2.63993	1.04319	2.53062	0.011386	0.0353996
ENSMUSG00000055541	Lair1	17.9785	2.65869	0.570628	4.65922	3.17405e-06	2.16254e-05
ENSMUSG00000007888	Crlf1	65.6132	2.65943	0.329441	8.07254	6.88492e-16	1.49582e-14
ENSMUSG00000120933	ENSMUSG00000120933	6.46073	2.66996	0.929861	2.87135	0.00408724	0.0145929
ENSMUSG00000030921	Trim30a	13.0885	2.6873	0.677224	3.96811	7.24454e-05	0.000391018
ENSMUSG00000018537	Pcgf2	60.7109	2.70211	0.331625	8.14809	3.69719e-16	8.30875e-15
ENSMUSG00000110946	Gm47604	27.1166	2.74553	0.500898	5.48122	4.22392e-08	3.81273e-07
ENSMUSG00000028139	Riiad1	5.44371	2.74796	1.06152	2.58871	0.00963365	0.0306513
ENSMUSG00000028927	Padi2	20.4763	2.7537	0.544796	5.05455	4.31396e-07	3.35626e-06
ENSMUSG00000041073	Nacad	202.389	2.7623	0.252718	10.9303	8.25443e-28	5.01341e-26
ENSMUSG00000009621	Vav2	271.341	2.79452	0.244207	11.4433	2.54148e-30	1.89601e-28
ENSMUSG00000022768	Ccdc116	150.526	2.80793	0.215101	13.054	6.02706e-39	7.29408e-37
ENSMUSG00000026640	Plxna2	280.331	2.85001	0.256268	11.1212	9.89139e-29	6.36242e-27
ENSMUSG00000040046	Tph1	41.0655	2.87466	0.44115	6.51629	7.20697e-11	8.9815e-10
ENSMUSG00000032661	Oas3	16.1134	2.884	0.645758	4.46607	7.96701e-06	5.06282e-05
ENSMUSG00000011267	Zfp296	10.3802	2.89309	0.763494	3.78928	0.000151087	0.000763286
ENSMUSG00000027428	Rbbp9	112.809	2.89742	0.251443	11.5232	1.00799e-30	7.84218e-29
ENSMUSG00000030406	Gipr	109.644	2.91482	0.322891	9.02724	1.76054e-19	5.43738e-18
ENSMUSG00000033763	Mtss2	37.2752	2.97006	0.433484	6.85161	7.3022e-12	1.03025e-10
ENSMUSG00000041688	Amot	38.9687	2.97884	0.429752	6.93153	4.16322e-12	6.08941e-11
ENSMUSG00000029189	Sel1l3	6.51034	3.03222	1.08723	2.78895	0.00528794	0.0183078
ENSMUSG00000041936	Agrn	283.903	3.08791	0.176184	17.5266	8.97269e-69	3.49038e-66
ENSMUSG00000056043	Rgs9bp	1966.91	3.10895	0.128066	24.2763	3.49275e-130	4.07604e-127
ENSMUSG00000041827	Oasl1	22.1731	3.12281	0.561558	5.56097	2.68272e-08	2.48331e-07
ENSMUSG00000001227	Sema6b	5.14303	3.12383	1.15546	2.70354	0.00686051	0.0229828
ENSMUSG00000034981	Parm1	216.545	3.13431	0.649503	4.8257	1.39509e-06	1.00943e-05
ENSMUSG00000032323	Cyp11a1	107.633	3.13524	0.744657	4.21031	2.55023e-05	0.0001495
ENSMUSG00000037826	Ppm1k	22.5237	3.14475	0.561627	5.59936	2.1515e-08	2.02018e-07
ENSMUSG00000031024	Denn2b	67.6303	3.15138	0.347776	9.06152	1.28645e-19	4.01875e-18
ENSMUSG00000022946	Dop1b	200.045	3.19822	0.202497	15.7939	3.42606e-56	8.61152e-54
ENSMUSG00000112249	Gm30262	34.6373	3.22817	0.46603	6.92695	4.30007e-12	6.27273e-11
ENSMUSG00000006464	Bbs1	53.031	3.23741	0.384977	8.40936	4.12265e-17	1.01746e-15
ENSMUSG00000033256	Shf	20.3075	3.24718	0.587814	5.52416	3.3106e-08	3.03187e-07
ENSMUSG00000049551	Fzd9	9.26475	3.25412	0.909392	3.57835	0.000345767	0.00161912
ENSMUSG00000029602	Rasal1	420.165	3.2737	0.192624	16.9953	8.89546e-65	3.09221e-62
ENSMUSG00000040998	Npnt	26.661	3.29923	0.516329	6.38979	1.66113e-10	2.0044e-09
ENSMUSG00000001300	Efnb2	53.706	3.31035	0.368846	8.9749	2.83621e-19	8.613e-18
ENSMUSG00000003153	Slc2a3	13.655	3.34083	0.93769	3.56283	0.000366883	0.00170482
ENSMUSG00000020295	Hbq1a	9.85031	3.34749	0.866307	3.86409	0.000111505	0.00058222
ENSMUSG00000004044	Cavin1	6.04425	3.3811	1.16744	2.89618	0.0037774	0.0136297
ENSMUSG00000016498	Pdcd1lg2	73.3394	3.40303	0.337419	10.0855	6.40508e-24	2.93127e-22
ENSMUSG00000045777	Ifitm10	47.1468	3.41135	0.504011	6.76839	1.30224e-11	1.77893e-10
ENSMUSG00000097083	D930019O06Rik	18.8913	3.46015	0.714077	4.84563	1.26212e-06	9.20561e-06
ENSMUSG00000097572	Gm26797	4.20008	3.46505	1.40938	2.45857	0.0139492	0.0423059
ENSMUSG00000095193	Gm20939	82.8589	3.47034	0.320433	10.8302	2.47729e-27	1.45068e-25
ENSMUSG00000018378	Cuedc1	115.461	3.48408	0.313531	11.1124	1.09215e-28	6.99745e-27
ENSMUSG00000040483	Xaf1	13.8697	3.5975	0.796774	4.51507	6.32946e-06	4.0971e-05
ENSMUSG00000004371	Il11	6.99225	3.61503	1.15857	3.12026	0.00180694	0.00711711
ENSMUSG00000022994	Adcy6	4.65636	3.61681	1.34554	2.68799	0.00718834	0.0239235
ENSMUSG00000108980	Gm45155	7.00198	3.62129	1.07895	3.3563	0.000789931	0.00337233
ENSMUSG00000053070	Cfap300	79.89	3.63044	0.324617	11.1838	4.89701e-29	3.18755e-27
ENSMUSG00000091694	Apol11b	11.9662	3.65749	0.847489	4.31567	1.59116e-05	9.6176e-05
ENSMUSG00000000706	Btn1a1	862.567	3.70259	0.149366	24.7886	1.18914e-135	1.61902e-132
ENSMUSG00000048058	Ldlrad3	7.65266	3.75621	1.0608	3.54091	0.000398745	0.00183771
ENSMUSG00000047632	Fgfbp3	63.7576	3.75837	0.378439	9.93125	3.04409e-23	1.32625e-21
ENSMUSG00000028278	Rragd	2232.21	3.78295	0.124987	30.2667	3.14213e-201	2.5668e-197
ENSMUSG00000005045	Chd5	20.8182	3.78521	0.643209	5.88487	3.98356e-09	4.1114e-08
ENSMUSG00000062309	Rpp25	2.83174	3.81266	1.57777	2.41649	0.0156711	0.0466535
ENSMUSG00000033209	Ttc28	50.5082	3.81838	0.420332	9.0842	1.0446e-19	3.31393e-18
ENSMUSG00000027408	Cpxm1	2.84967	3.82337	1.57396	2.42914	0.0151347	0.04529
ENSMUSG00000079465	Col4a3	13.5004	3.83641	0.836865	4.58426	4.55592e-06	3.01355e-05
ENSMUSG00000097439	Gm16754	8.17156	3.85337	1.04304	3.69438	0.000220422	0.00107984
ENSMUSG00000045636	Mtus1	81.1698	3.90202	0.345419	11.2965	1.3658e-29	9.49549e-28
ENSMUSG00000002107	Celf2	50.6894	3.91434	0.471155	8.30796	9.73575e-17	2.30192e-15
ENSMUSG00000026959	Grin1	3.03348	3.91745	1.61424	2.42681	0.0152322	0.0455295
ENSMUSG00000035041	Creb3l3	5.67131	3.9194	1.26449	3.09958	0.00193795	0.00757108
ENSMUSG00000040219	Ttc12	63.1934	3.93933	0.386146	10.2016	1.94932e-24	9.3123e-23
ENSMUSG00000052684	Jun	485.41	3.95255	0.222891	17.7331	2.32894e-70	9.75646e-68
ENSMUSG00000100113	Gm28592	5.8369	3.96617	1.27735	3.10499	0.00190286	0.00745536
ENSMUSG00000031379	Pir	11.7613	3.97454	0.888716	4.47223	7.74079e-06	4.93057e-05
ENSMUSG00000033855	Ston1	3.17648	3.98591	1.53655	2.59406	0.00948494	0.0302548
ENSMUSG00000020282	Rhbdf1	55.818	4.05847	0.438954	9.24577	2.33549e-20	8.04393e-19
ENSMUSG00000002771	Grin2d	9.43618	4.07931	1.016	4.01506	5.94316e-05	0.000325946
ENSMUSG00000110105	Gm45844	6.34341	4.09294	1.24542	3.28638	0.00101483	0.00422643
ENSMUSG00000020340	Cyfip2	6.39099	4.10466	1.26764	3.23802	0.00120362	0.00491618
ENSMUSG00000039405	Prss23	77.6934	4.18289	0.394168	10.6119	2.62292e-26	1.46257e-24
ENSMUSG00000030785	Cox6a2	6.97921	4.24598	1.24433	3.41228	0.000644226	0.00281906
ENSMUSG00000040488	Ltbp4	85.7406	4.27443	0.360752	11.8487	2.18672e-32	1.83214e-30
ENSMUSG00000049350	Zg16	7.2102	4.29064	1.21516	3.53092	0.000414111	0.0019037
ENSMUSG00000114095	Gm47424	2.02894	4.3878	1.7435	2.51666	0.0118474	0.0366525
ENSMUSG00000119973	ENSMUSG00000119973	4.18799	4.40385	1.50202	2.93195	0.00336845	0.0123173
ENSMUSG00000044628	Rnf208	466.219	4.41175	0.247537	17.8225	4.72435e-71	2.03122e-68
ENSMUSG00000038903	Ccdc68	2.07965	4.41747	1.75662	2.51476	0.0119114	0.0368088
ENSMUSG00000037225	Fgf2	1157.48	4.44323	0.393955	11.2785	1.67519e-29	1.15482e-27
ENSMUSG00000071266	Zfp946	48.2017	4.45397	0.525422	8.47694	2.31194e-17	5.94842e-16
ENSMUSG00000034684	Sema3f	2.15564	4.47837	1.73448	2.58197	0.00982392	0.0311838
ENSMUSG00000020633	Dcdc2c	2.1645	4.48307	1.75762	2.55064	0.0107525	0.0336449
ENSMUSG00000063142	Kcnma1	2.23048	4.5196	1.72289	2.62327	0.00870911	0.0281538
ENSMUSG00000002504	Slc9a3r2	8.40209	4.52376	1.22889	3.68118	0.000232161	0.00113395
ENSMUSG00000027400	Pdyn	2.23811	4.52431	1.76802	2.55897	0.0104984	0.0329724
ENSMUSG00000026921	Egfl7	676.37	4.56617	0.452853	10.0831	6.56123e-24	2.99434e-22
ENSMUSG00000111963	Gm32283	4.69242	4.57441	1.51054	3.02833	0.00245907	0.00932163
ENSMUSG00000027463	Slc52a3	61.1441	4.5783	0.495435	9.24096	2.44288e-20	8.36724e-19
ENSMUSG00000031075	Ano1	533.732	4.5903	0.169325	27.1094	7.63445e-162	3.11829e-158
ENSMUSG00000031904	Slc7a6	212.653	4.59532	0.295199	15.5669	1.22258e-54	2.81332e-52
ENSMUSG00000094925	Gm5798	2.39903	4.62381	1.69626	2.72589	0.00641287	0.0216385
ENSMUSG00000091923	Gm8267	2.44965	4.66429	1.68251	2.77222	0.0055675	0.0191741
ENSMUSG00000054779	Fgf2os	5.28026	4.7508	1.42719	3.32878	0.000872283	0.00368729
ENSMUSG00000020636	Allc	14.8668	4.76863	0.966998	4.93137	8.16541e-07	6.10556e-06
ENSMUSG00000079266	Gm6490	2.70315	4.79715	1.64396	2.91805	0.00352224	0.0128109
ENSMUSG00000020788	Atp2a3	40.5428	4.7977	0.670637	7.15394	8.43217e-13	1.33623e-11
ENSMUSG00000030970	Ctbp2	518.227	4.83073	0.220611	21.897	2.77227e-106	2.38386e-103
ENSMUSG00000021913	Ogdhl	5.57675	4.83312	1.41094	3.42546	0.000613757	0.00269921
ENSMUSG00000037138	Aff3	31.2465	4.84126	0.670834	7.21678	5.32319e-13	8.63658e-12
ENSMUSG00000047443	Erfe	284.286	4.8828	0.240317	20.3182	8.88317e-92	5.18333e-89
ENSMUSG00000020101	Vsir	2.87047	4.88326	1.61778	3.0185	0.00254033	0.00959185
ENSMUSG00000030664	Sox6os	2.90345	4.89811	1.67487	2.92448	0.00345037	0.0125747
ENSMUSG00000081949	Gm14392	3.03892	4.97673	1.62018	3.0717	0.0021284	0.00821494
ENSMUSG00000037172	Dennd11	28.9547	4.99941	0.729336	6.85474	7.14441e-12	1.00886e-10
ENSMUSG00000048078	Tenm4	3.23293	5.05232	1.61505	3.12827	0.00175842	0.00693769
ENSMUSG00000025932	Eya1	12.0556	5.06317	1.18054	4.28885	1.79604e-05	0.000107683
ENSMUSG00000033880	Lgals3bp	243.291	5.0712	0.267165	18.9815	2.42489e-80	1.23806e-77
ENSMUSG00000024887	Asah2	3.28355	5.08185	1.55111	3.27626	0.00105193	0.00436093
ENSMUSG00000094157	Gm7995	3.30005	5.08786	1.54855	3.28555	0.00101782	0.00423671
ENSMUSG00000112800	Gm40604	18.5268	5.0889	0.976505	5.21133	1.87488e-07	1.53697e-06
ENSMUSG00000114544	Gm49146	3.32417	5.09688	1.56947	3.24751	0.0011642	0.00477308
ENSMUSG00000020592	Sdc1	33.4518	5.21419	0.721517	7.22671	4.94835e-13	8.07653e-12
ENSMUSG00000061132	Blnk	3.64478	5.22925	1.52702	3.42448	0.000615982	0.00270681
ENSMUSG00000030782	Tgfb1i1	103.044	5.24932	0.450184	11.6604	2.03167e-31	1.64324e-29
ENSMUSG00000028125	Abca4	3.6954	5.25615	1.52642	3.44345	0.000574351	0.00254302
ENSMUSG00000034171	Faah	41.6943	5.27343	0.669863	7.8724	3.47904e-15	7.07852e-14
ENSMUSG00000079244	Gm5622	70.4602	5.28988	0.511118	10.3496	4.20121e-25	2.1173e-23
ENSMUSG00000025592	Dach2	3.8386	5.31161	1.51921	3.49629	0.000471781	0.00213339
ENSMUSG00000046223	Plaur	3.90581	5.33251	1.49677	3.56267	0.000367104	0.00170536
ENSMUSG00000008398	Elk3	4.05024	5.38545	1.49587	3.60021	0.000317964	0.00150533
ENSMUSG00000041420	Meis3	4.05663	5.38757	1.49621	3.60081	0.000317228	0.00150228
ENSMUSG00000120951	ENSMUSG00000120951	4.05787	5.38781	1.48491	3.62837	0.000285212	0.00136571
ENSMUSG00000026796	Niban2	8.11906	5.39609	1.33601	4.03895	5.36905e-05	0.000297758
ENSMUSG00000025328	Padi3	145.697	5.49052	0.713509	7.69509	1.414e-14	2.71149e-13
ENSMUSG00000071722	Spin4	8.89958	5.53037	1.32425	4.17623	2.96377e-05	0.000171405
ENSMUSG00000027488	Snta1	4.52931	5.5462	1.45526	3.81113	0.000138331	0.000705166
ENSMUSG00000023120	Ldc1	9.24366	5.58599	1.3826	4.0402	5.34063e-05	0.000296484
ENSMUSG00000024909	Efemp2	9.41791	5.61705	1.32583	4.23664	2.2689e-05	0.000134114
ENSMUSG00000061603	Akap6	4.74724	5.61854	1.4755	3.80789	0.000140158	0.000713768
ENSMUSG00000076435	Acsf2	4.74848	5.61891	1.465	3.83543	0.000125344	0.000648264
ENSMUSG00000021892	Sh3bp5	9.82901	5.67717	1.31359	4.32187	1.54714e-05	9.36541e-05
ENSMUSG00000108095	Gm44067	5.00837	5.6908	1.4328	3.97179	7.13334e-05	0.000385526
ENSMUSG00000109618	Gm45527	5.03497	5.69699	1.434	3.97281	7.10308e-05	0.000384145
ENSMUSG00000059540	Tcea2	9.97935	5.70315	1.3324	4.28036	1.86589e-05	0.000111626
ENSMUSG00000024905	Tesmin	37.6917	5.71727	0.792389	7.21523	5.38445e-13	8.7273e-12
ENSMUSG00000054892	Txk	5.2795	5.76863	1.42899	4.03686	5.41707e-05	0.000300319
ENSMUSG00000017740	Slc12a5	5.45445	5.81497	1.4149	4.1098	3.95999e-05	0.00022418
ENSMUSG00000031618	Nr3c2	5.63949	5.86181	1.40791	4.16349	3.13413e-05	0.000180301
ENSMUSG00000022831	Hcls1	489.127	5.89572	0.236724	24.9055	6.48656e-137	9.63431e-134
ENSMUSG00000063382	Bcl9l	5.99557	5.94826	1.4069	4.22791	2.35873e-05	0.000139173
ENSMUSG00000072574	Gm17184	6.07918	5.9712	1.39436	4.2824	1.84887e-05	0.000110729
ENSMUSG00000038179	Slamf7	6.23649	6.00272	1.425	4.21242	2.52645e-05	0.000148213
ENSMUSG00000044664	Prss42	128.809	6.03707	0.468114	12.8966	4.70449e-38	5.52964e-36
ENSMUSG00000028329	Xpa	108.903	6.08434	0.51709	11.7665	5.80888e-32	4.81753e-30
ENSMUSG00000032258	Lca5	13.0655	6.09472	1.28424	4.74579	2.07691e-06	1.45571e-05
ENSMUSG00000026600	Soat1	87.3192	6.12998	0.585312	10.473	1.14923e-25	6.03153e-24
ENSMUSG00000008129	Brme1	6.92957	6.15755	1.37098	4.49135	7.07739e-06	4.53631e-05
ENSMUSG00000019539	Rcn3	14.6695	6.26735	1.29762	4.82987	1.36622e-06	9.89857e-06
ENSMUSG00000005580	Adcy9	7.78101	6.33148	1.38916	4.55778	5.16963e-06	3.39339e-05
ENSMUSG00000031434	Morc4	61.4908	6.4356	0.761337	8.45302	2.83855e-17	7.20128e-16
ENSMUSG00000066152	Slc31a2	8.55295	6.46446	1.33232	4.85202	1.22208e-06	8.92952e-06
ENSMUSG00000004837	Grap	34.3739	6.60244	1.09062	6.05382	1.41448e-09	1.53553e-08
ENSMUSG00000090788	Gm9597	9.65541	6.64242	1.33731	4.967	6.79954e-07	5.14071e-06
ENSMUSG00000029860	Zyx	163.899	6.68448	0.5357	12.478	9.83881e-36	1.01098e-33
ENSMUSG00000091477	Gm5799	10.3232	6.73768	1.32425	5.08794	3.61981e-07	2.83784e-06
ENSMUSG00000034118	Tpst1	222.886	6.83818	0.469784	14.556	5.34901e-48	9.93092e-46
ENSMUSG00000036304	Zdhhc23	11.2726	6.86104	1.29512	5.29761	1.1733e-07	9.92207e-07
ENSMUSG00000042677	Zc3h12a	13.1177	7.08033	1.28252	5.52063	3.37794e-08	3.08835e-07
ENSMUSG00000051257	Trap1a	25.955	7.09152	1.2319	5.75657	8.58394e-09	8.48424e-08
ENSMUSG00000027692	Tnik	13.3343	7.10795	1.30035	5.4662	4.59791e-08	4.12297e-07
ENSMUSG00000000247	Lhx2	13.9415	7.16747	1.27378	5.62693	1.83445e-08	1.74049e-07
ENSMUSG00000035121	Neil2	17.6393	7.50969	1.26388	5.94177	2.81966e-09	2.95684e-08
ENSMUSG00000074384	AI429214	18.1237	7.54455	1.25619	6.00589	1.90284e-09	2.02928e-08
ENSMUSG00000026113	Inpp4a	18.0675	7.5461	1.27548	5.91627	3.29326e-09	3.43584e-08
ENSMUSG00000033883	Zfp267	19.3426	7.64387	1.27421	5.99891	1.98647e-09	2.11433e-08
ENSMUSG00000031875	Cmtm3	20.5387	7.72913	1.26875	6.09191	1.11568e-09	1.23079e-08
ENSMUSG00000094942	Gm3604	40.4185	7.73706	1.21616	6.36191	1.99267e-10	2.38101e-09
ENSMUSG00000086152	Gm11454	40.92	7.75523	1.21803	6.367	1.92762e-10	2.31229e-09
ENSMUSG00000041439	Mfsd6	21.0888	7.76839	1.25543	6.18782	6.10021e-10	6.9116e-09
ENSMUSG00000055313	Pgbd1	21.3982	7.78807	1.24674	6.24672	4.19148e-10	4.82597e-09
ENSMUSG00000021483	Cdk20	22.715	7.8717	1.2392	6.35224	2.12197e-10	2.51953e-09
ENSMUSG00000024274	Zscan30	46.0116	7.92317	1.20869	6.55516	5.55835e-11	6.99633e-10
ENSMUSG00000090634	Gm8126	24.2154	7.96461	1.23902	6.42815	1.29168e-10	1.56903e-09
ENSMUSG00000024511	Rab27b	27.5622	8.1535	1.2332	6.61166	3.80046e-11	4.88144e-10
ENSMUSG00000091698	Gm6526	54.0306	8.15748	1.20792	6.75333	1.44489e-11	1.96558e-10
ENSMUSG00000078905	Gm14393	30.1998	8.28301	1.22965	6.73608	1.6272e-11	2.19895e-10
ENSMUSG00000115272	Gm49965	30.4505	8.29535	1.22354	6.77977	1.20369e-11	1.65677e-10
ENSMUSG00000119984	ENSMUSG00000119984	30.6471	8.30437	1.22683	6.76895	1.29724e-11	1.77507e-10
ENSMUSG00000024112	Cacna1h	62.5873	8.36885	1.21193	6.90537	5.00713e-12	7.25236e-11
ENSMUSG00000025701	Alox5	119.397	8.40589	1.04538	8.04098	8.91195e-16	1.92343e-14
ENSMUSG00000072595	4930503E14Rik	33.207	8.42079	1.22291	6.88584	5.74482e-12	8.21163e-11
ENSMUSG00000044072	Eml6	37.0252	8.57829	1.21729	7.04704	1.82759e-12	2.80368e-11
ENSMUSG00000019978	Epb41l2	42.5278	8.77864	1.21512	7.22449	5.02996e-13	8.19336e-12
ENSMUSG00000069727	Zfp975	55.875	9.17051	1.20381	7.61788	2.57868e-14	4.80942e-13
ENSMUSG00000089901	Gm8113	56.6751	9.18988	1.20792	7.60802	2.78333e-14	5.16164e-13
ENSMUSG00000060579	Fhit	58.1509	9.22901	1.20442	7.66261	1.8219e-14	3.44119e-13
ENSMUSG00000115050	Gm21154	59.3348	9.25834	1.20612	7.6761	1.64003e-14	3.11206e-13
ENSMUSG00000026123	Plekhb2	121.599	9.32796	1.1913	7.83005	4.87681e-15	9.78836e-14
ENSMUSG00000001473	Tubb6	63.7017	9.36148	1.20996	7.73702	1.01774e-14	1.96547e-13
ENSMUSG00000031074	Fgf3	75.0517	9.59675	1.68056	5.71044	1.12683e-08	1.09911e-07
ENSMUSG00000015016	Acsf3	152.026	9.65109	1.1887	8.11903	4.69936e-16	1.04602e-14
ENSMUSG00000036278	Macrod1	78.3988	9.65922	1.19706	8.06909	7.08243e-16	1.53669e-14
ENSMUSG00000115536	Gm32857	79.1031	9.67278	1.19737	8.07838	6.56322e-16	1.42783e-14
ENSMUSG00000067377	Tspan6	162.899	9.75251	1.19361	8.17062	3.0682e-16	6.96225e-15
ENSMUSG00000052334	1700024B05Rik	102.735	10.0511	1.19931	8.38078	5.25794e-17	1.28215e-15
ENSMUSG00000044864	Ankrd50	104.937	10.079	1.19366	8.44374	3.07353e-17	7.71358e-16
ENSMUSG00000034751	Mast4	106.102	10.0954	1.19291	8.46283	2.6096e-17	6.67224e-16
ENSMUSG00000020657	Dnajc27	219.204	10.181	1.19114	8.54728	1.26019e-17	3.33695e-16
ENSMUSG00000035133	Arhgap5	132.302	10.4143	1.19009	8.75081	2.11825e-18	6.01879e-17
ENSMUSG00000050627	Gpd1l	136.449	10.4597	1.19239	8.77209	1.75388e-18	5.00085e-17
ENSMUSG00000020143	Dock2	286.494	10.5658	1.18504	8.91593	4.83718e-19	1.43952e-17
ENSMUSG00000079267	Gm5930	150.395	10.5999	1.18961	8.91043	5.0837e-19	1.51014e-17
ENSMUSG00000018986	Slfn3	153.543	10.6299	1.19327	8.90824	5.18477e-19	1.53736e-17
ENSMUSG00000021646	Mccc2	157.423	10.6659	1.18968	8.96539	3.0919e-19	9.37208e-18
ENSMUSG00000039145	Camk1d	365.556	10.9189	1.188	9.191	3.89201e-20	1.29506e-18
ENSMUSG00000115483	Gm9732	694.445	10.9479	1.02506	10.6803	1.25849e-26	7.11461e-25
ENSMUSG00000036686	Cc2d1a	223.256	11.1689	1.18611	9.41644	4.66623e-21	1.69792e-19
ENSMUSG00000073968	Trim68	259.073	11.3844	1.18595	9.59935	8.0449e-22	3.13693e-20
ENSMUSG00000024921	Smarca2	396.796	11.9989	1.18375	10.1363	3.81284e-24	1.76972e-22
ENSMUSG00000090290	Tarbp1	414.808	12.0636	1.18617	10.1702	2.69337e-24	1.26449e-22
ENSMUSG00000016256	Ctsz	449.281	12.1782	1.18346	10.2903	7.7894e-25	3.85646e-23

## Sheet: SE G1E t0
SF	1.Gene_Id	2.Gene_name	3.Chromosome_and_genomic_position	4.Strand	5.Event_type	6.Variable_part_length	7.Frameshift_?	8.CDS_?	9.Gene_biotype	10.number_of_known_splice_sites/number_of_SNPs	11.genomic_blocs_size_(upper_path)	12.genomic_position_of_each_splice_site_(upper_path)/of_each_SNP	13.paralogs_?	14.Complex_event_?	15.snp_in_variable_region	16.Event_name	17.genomic_blocs_size_(lower_path)	18.genomic_position_of_each_splice_site_(lower_path)	19.Psi_for_each_replicate	20.Read_coverage(upper_path)	21.Read_coverage(lower_path)	22.Canonical_sites?	23.CountsNorm(Variant1_MUT_repl1_Norm,Variant1_MUT_repl2_Norm,Variant1_MUT_repl3_Norm,Variant1_WT_repl1_Norm,Variant1_WT_repl2_Norm,Variant1_WT_repl3_Norm,Variant2_MUT_repl1_Norm,Variant2_MUT_repl2_Norm,Variant2_MUT_repl3_Norm,Variant2_WT_repl1_Norm,Variant2_WT_repl2_Norm,Variant2_WT_repl3_Norm)	24.psiNorm(MUT_repl1,MUT_repl2,MUT_repl3,WT_repl1,WT_repl2,WT_repl3)	25.adjusted_pvalue	26.dPSI	27.warnings	order	value
G1EER_t0	ENSMUSG00000014418.17	Hps5	chr7:46440433-46444892	-	altA	47	True	True	protein_coding	2_ss_annotated_(over_3_ss):46440472,46444852	87,41	46440519,46444852	regular	8	False	bcc_834|Cycle_5	40,41	46440472,46444852	psi1+2:0.8,psi3+4:0.74,psi5+6:0.83,psi7+8:0.0,psi9+10:0.0,psi11+12:0.0	AS1_8|SB1_21|S1_0|ASSB1_4|AS2_13|SB2_22|S2_0|ASSB2_4|AS3_7|SB3_32|S3_0|ASSB3_3|AS4_4|SB4_10|S4_0|ASSB4_0|AS5_6|SB5_11|S5_0|ASSB5_1|AS6_8|SB6_15|S6_0|ASSB6_2|AS7_0|SB7_5|S7_0|ASSB7_0|AS8_0|SB8_7|S8_0|ASSB8_0|AS9_0|SB9_6|S9_0|ASSB9_0|AS10_0|SB10_6|S10_0|ASSB10_0|AS11_0|SB11_2|S11_0|ASSB11_0|AS12_0|SB12_6|S12_0|ASSB12_0	AB1_1|AB2_4|AB3_3|AB4_1|AB5_1|AB6_2|AB7_4|AB8_3|AB9_5|AB10_5|AB11_6|AB12_11	-	29,20,24,0,0,0,4,4,3,9,10,15	0.821041593848305,0.75984990619137,0.835051546391753,NaN,0,0	0	-0.8053	FALSE	UP_MUT	1
G1EER_t0	ENSMUSG00000002280.12	Ciao3	chr17:25994075-25995980	+	altA	17	True	True	protein_coding	all_splice_sites_known_(3_ss)	41,58	25994115,25995923	regular	0	False	bcc_51448|Cycle_0	41,41	25994115,25995940	psi1+2:0.81,psi3+4:0.73,psi5+6:0.87,psi7+8:0.01,psi9+10:0.01,psi11+12:0.0	AS1_38|SB1_39|S1_0|ASSB1_32|AS2_30|SB2_27|S2_0|ASSB2_23|AS3_31|SB3_35|S3_0|ASSB3_28|AS4_15|SB4_21|S4_0|ASSB4_13|AS5_46|SB5_51|S5_0|ASSB5_40|AS6_33|SB6_37|S6_0|ASSB6_29|AS7_1|SB7_1|S7_0|ASSB7_1|AS8_0|SB8_2|S8_0|ASSB8_0|AS9_2|SB9_1|S9_0|ASSB9_1|AS10_1|SB10_0|S10_0|ASSB10_0|AS11_0|SB11_0|S11_0|ASSB11_0|AS12_0|SB12_0|S12_0|ASSB12_0	AB1_9|AB2_5|AB3_9|AB4_6|AB5_8|AB6_3|AB7_51|AB8_45|AB9_68|AB10_53|AB11_80|AB12_78	-	63,53,87,1,1,0,12,16,11,117,124,143	0.813031161473088,0.732883642495784,0.867566581539584,0.00702957565366481,0.00663537789286292,0	0	-0.7999	FALSE	UP_MUT	1
G1EER_t0	ENSMUSG00000035248.10	Tut7	chr13:59930117-59932619	-	altA	17	True	False	protein_coding	2_ss_annotated_(over_3_ss):59930157,59932579	58,41	59930174,59932579	regular	0	False	bcc_19851|Cycle_0	41,41	59930157,59932579	psi1+2:0.72,psi3+4:0.61,psi5+6:0.63,psi7+8:0.01,psi9+10:0.01,psi11+12:0.0	AS1_29|SB1_34|S1_0|ASSB1_29|AS2_23|SB2_25|S2_0|ASSB2_17|AS3_25|SB3_32|S3_0|ASSB3_25|AS4_27|SB4_31|S4_0|ASSB4_22|AS5_23|SB5_31|S5_0|ASSB5_23|AS6_23|SB6_25|S6_0|ASSB6_18|AS7_2|SB7_2|S7_0|ASSB7_2|AS8_1|SB8_3|S8_0|ASSB8_1|AS9_0|SB9_2|S9_0|ASSB9_0|AS10_2|SB10_3|S10_0|ASSB10_2|AS11_1|SB11_2|S11_0|ASSB11_1|AS12_1|SB12_7|S12_0|ASSB12_1	AB1_11|AB2_7|AB3_13|AB4_16|AB5_9|AB6_15|AB7_134|AB8_115|AB9_118|AB10_121|AB11_176|AB12_151	-	49,59,50,4,2,2,15,30,23,305,245,296	0.730147192440487,0.619620901639344,0.642935549631488,0.0107459948235757,0.00671608173962898,0.00556535903352789	0	-0.6566	FALSE	UP_MUT	1
G1EER_t0	ENSMUSG00000003464.14	Pex19	chr1:171961571-171961865	+	altA	72	False	True	protein_coding	2_ss_annotated_(over_3_ss):171961611,171961754	41,112	171961611,171961754	regular	5	False	bcc_78548|Cycle_3	41,40	171961611,171961826	psi1+2:0.71,psi3+4:0.53,psi5+6:0.68,psi7+8:0.0,psi9+10:0.03,psi11+12:0.05	AS1_10|SB1_97|S1_0|ASSB1_0|AS2_12|SB2_77|S2_1|ASSB2_0|AS3_2|SB3_76|S3_0|ASSB3_0|AS4_8|SB4_56|S4_1|ASSB4_0|AS5_6|SB5_88|S5_0|ASSB5_0|AS6_16|SB6_63|S6_1|ASSB6_0|AS7_0|SB7_63|S7_0|ASSB7_0|AS8_0|SB8_39|S8_0|ASSB8_0|AS9_0|SB9_82|S9_0|ASSB9_0|AS10_0|SB10_54|S10_1|ASSB10_0|AS11_0|SB11_94|S11_0|ASSB11_0|AS12_1|SB12_82|S12_0|ASSB12_0	AB1_1|AB2_8|AB3_5|AB4_4|AB5_2|AB6_8|AB7_5|AB8_4|AB9_7|AB10_8|AB11_8|AB12_9	-	38,22,44,0,1,2,8,9,10,11,15,15	0.715481171548117,0.564102564102564,0.699646643109541,0,0.0340909090909091,0.0659340659340659	0	-0.6264	FALSE	UP_MUT	1
G1EER_t0	ENSMUSG00000026987.17	Baz2b	chr2:59764022-59765599	-	altA	15	False	False	protein_coding	2_ss_annotated_(over_3_ss):59764059,59765559	53,41	59764074,59765559	regular	0	False	bcc_42499|Cycle_0	38,41	59764059,59765559	psi1+2:0.5,psi3+4:0.55,psi5+6:0.67,psi7+8:0.0,psi9+10:0.0,psi11+12:0.0	AS1_3|SB1_5|S1_0|ASSB1_3|AS2_8|SB2_9|S2_0|ASSB2_8|AS3_5|SB3_4|S3_0|ASSB3_4|AS4_10|SB4_14|S4_0|ASSB4_9|AS5_3|SB5_5|S5_0|ASSB5_2|AS6_11|SB6_11|S6_0|ASSB6_11|AS7_0|SB7_0|S7_0|ASSB7_0|AS8_0|SB8_0|S8_0|ASSB8_0|AS9_0|SB9_0|S9_0|ASSB9_0|AS10_0|SB10_0|S10_0|ASSB10_0|AS11_0|SB11_0|S11_0|ASSB11_0|AS12_0|SB12_0|S12_0|ASSB12_0	AB1_1|AB2_8|AB3_5|AB4_5|AB5_3|AB6_3|AB7_5|AB8_8|AB9_10|AB10_8|AB11_7|AB12_11	-	9,16,15,0,0,0,8,10,6,16,18,16	NaN,0.573502722323049,0.677530017152659,0,0,0	1.37279e-12	-0.6255	FALSE	UP_MUT	1
G1EER_t0	ENSMUSG00000035704.18	Alg8	chr7:97037755-97039487	+	altA	15	False	False	protein_coding	all_splice_sites_known_(3_ss)	41,54	97037795,97039434	regular	0	False	bcc_2412|Cycle_0	41,39	97037795,97039449	psi1+2:0.64,psi3+4:0.66,psi5+6:0.63,psi7+8:0.03,psi9+10:0.01,psi11+12:0.04	AS1_34|SB1_38|S1_0|ASSB1_33|AS2_34|SB2_34|S2_0|ASSB2_26|AS3_19|SB3_20|S3_0|ASSB3_18|AS4_40|SB4_42|S4_0|ASSB4_36|AS5_19|SB5_34|S5_0|ASSB5_17|AS6_31|SB6_31|S6_0|ASSB6_25|AS7_0|SB7_0|S7_0|ASSB7_0|AS8_1|SB8_1|S8_0|ASSB8_0|AS9_1|SB9_1|S9_0|ASSB9_1|AS10_0|SB10_0|S10_0|ASSB10_0|AS11_2|SB11_2|S11_0|ASSB11_1|AS12_1|SB12_1|S12_0|ASSB12_1	AB1_13|AB2_23|AB3_7|AB4_20|AB5_17|AB6_11|AB7_10|AB8_39|AB9_19|AB10_51|AB11_32|AB12_53	-	65,66,56,2,1,4,30,28,27,60,72,77	0.645962732919255,0.664987405541562,0.635911994322214,0.0273037542662116,0.0115606936416185,0.0419122462344466	0	-0.622	FALSE	UP_MUT	1
G1EER_t0	ENSMUSG00000056153.16	Socs6	chr18:88889004-88905373	-	ES	74	True	False	protein_coding	all_splice_sites_known_(4_ss)	39,74,41	88889042,88905116,88905189,88905333	regular	4	False	bcc_42518|Cycle_5	39,41	88889042,88905333	psi1+2:0.94,psi3+4:0.89,psi5+6:0.9,psi7+8:0.21,psi9+10:0.34,psi11+12:0.31	AS1_14|SB1_17|S1_9|ASSB1_0|AS2_30|SB2_31|S2_2|ASSB2_0|AS3_11|SB3_21|S3_6|ASSB3_0|AS4_20|SB4_24|S4_0|ASSB4_0|AS5_10|SB5_20|S5_8|ASSB5_0|AS6_33|SB6_25|S6_0|ASSB6_0|AS7_5|SB7_1|S7_1|ASSB7_0|AS8_3|SB8_10|S8_0|ASSB8_0|AS9_4|SB9_7|S9_0|ASSB9_0|AS10_7|SB10_10|S10_1|ASSB10_0|AS11_4|SB11_9|S11_2|ASSB11_0|AS12_8|SB12_10|S12_1|ASSB12_0	AB1_2|AB2_1|AB3_2|AB4_2|AB5_1|AB6_3|AB7_3|AB8_13|AB9_9|AB10_12|AB11_10|AB12_18	-	83,71,76,11,24,24,3,4,4,20,22,25	0.934947901999437,0.902160101651842,0.908004778972521,0.222222222222222,0.361718161266014,0.332755632582322	0	-0.6095	FALSE	UP_MUT	1
G1EER_t0	ENSMUSG00000020253.16	Ppm1m	chr9:106072633-106073025	-	altA	14	True	False	protein_coding	2_ss_annotated_(over_3_ss):106072669,106072986	51,40	106072683,106072986	regular	0	False	bcc_79470|Cycle_0	37,40	106072669,106072986	psi1+2:0.63,psi3+4:0.62,psi5+6:0.59,psi7+8:0.01,psi9+10:0.01,psi11+12:0.03	AS1_25|SB1_23|S1_0|ASSB1_23|AS2_15|SB2_14|S2_0|ASSB2_14|AS3_26|SB3_25|S3_0|ASSB3_25|AS4_12|SB4_13|S4_0|ASSB4_11|AS5_21|SB5_19|S5_0|ASSB5_19|AS6_15|SB6_13|S6_0|ASSB6_12|AS7_1|SB7_1|S7_0|ASSB7_1|AS8_0|SB8_0|S8_0|ASSB8_0|AS9_1|SB9_1|S9_0|ASSB9_1|AS10_1|SB10_0|S10_0|ASSB10_0|AS11_2|SB11_1|S11_0|ASSB11_1|AS12_3|SB12_3|S12_0|ASSB12_3	AB1_9|AB2_9|AB3_12|AB4_7|AB5_7|AB6_12|AB7_55|AB8_46|AB9_67|AB10_50|AB11_46|AB12_60	-	31,39,32,1,1,4,15,20,18,124,120,96	0.636194029850746,0.622641509433962,0.600682593856655,0.00677757239679606,0.00700190961171229,0.0340557275541796	0	-0.6039	FALSE	UP_MUT	1
G1EER_t0	ENSMUSG00000000823.17	Zfp512b	chr2:181228114-181228552	-	altA	17	True	False	protein_coding	2_ss_annotated_(over_3_ss):181228154,181228512	58,41	181228171,181228512	regular	2	False	bcc_13776|Cycle_1	41,41	181228154,181228512	psi1+2:0.6,psi3+4:0.55,psi5+6:0.61,psi7+8:0.0,psi9+10:0.0,psi11+12:0.0	AS1_15|SB1_22|S1_0|ASSB1_14|AS2_16|SB2_17|S2_0|ASSB2_14|AS3_24|SB3_24|S3_0|ASSB3_20|AS4_9|SB4_18|S4_0|ASSB4_8|AS5_11|SB5_13|S5_0|ASSB5_10|AS6_22|SB6_21|S6_0|ASSB6_16|AS7_0|SB7_0|S7_0|ASSB7_0|AS8_0|SB8_3|S8_0|ASSB8_0|AS9_0|SB9_4|S9_0|ASSB9_0|AS10_0|SB10_5|S10_0|ASSB10_0|AS11_0|SB11_2|S11_0|ASSB11_0|AS12_0|SB12_5|S12_0|ASSB12_0	AB1_10|AB2_8|AB3_14|AB4_11|AB5_5|AB6_14|AB7_19|AB8_17|AB9_37|AB10_26|AB11_32|AB12_29	-	29,39,37,0,0,0,15,26,18,44,65,55	0.615583743204763,0.554054054054054,0.629983388704319,0,0,0	0	-0.5999	FALSE	UP_MUT	1
G1EER_t0	ENSMUSG00000012535.15	Tnpo3	chr6:29554921-29555192	-	altA	18	False	True	protein_coding	all_splice_sites_known_(3_ss)	59,41	29554979,29555152	regular	0	False	bcc_40356|Cycle_1199021	41,41	29554961,29555152	psi1+2:0.61,psi3+4:0.61,psi5+6:0.64,psi7+8:0.03,psi9+10:0.03,psi11+12:0.05	AS1_183|SB1_166|S1_0|ASSB1_162|AS2_148|SB2_109|S2_0|ASSB2_84|AS3_118|SB3_109|S3_0|ASSB3_104|AS4_114|SB4_94|S4_0|ASSB4_78|AS5_136|SB5_127|S5_0|ASSB5_121|AS6_137|SB6_112|S6_0|ASSB6_90|AS7_6|SB7_7|S7_0|ASSB7_6|AS8_6|SB8_11|S8_0|ASSB8_4|AS9_5|SB9_5|S9_0|ASSB9_5|AS10_6|SB10_9|S10_0|ASSB10_4|AS11_14|SB11_16|S11_0|ASSB11_13|AS12_8|SB12_14|S12_0|ASSB12_2	AB1_76|AB2_75|AB3_69|AB4_44|AB5_66|AB6_51|AB7_193|AB8_143|AB9_195|AB10_174|AB11_242|AB12_206	-	256,232,260,17,13,26,127,117,114,411,378,406	0.623055918318889,0.619190209608124,0.65158924205379,0.0328046312420577,0.0274275716564607,0.0498923523354863	0	-0.5946	FALSE	UP_MUT	1
G1EER_t0	ENSMUSG00000042700.17	Sipa1l1	chr12:82281262-82312771	+	ES	238	True	False	protein_coding	3_ss_annotated_(over_4_ss):82281302,82287397,82312731	41,238,41	82281302,82287397,82287634,82312731	regular	4	False	bcc_42863|Cycle_4	41,41	82281302,82312731	psi1+2:0.55,psi3+4:0.56,psi5+6:0.59,psi7+8:0.02,psi9+10:0.01,psi11+12:0.01	AS1_28|SB1_62|S1_172|ASSB1_0|AS2_22|SB2_70|S2_176|ASSB2_0|AS3_8|SB3_56|S3_115|ASSB3_0|AS4_19|SB4_36|S4_130|ASSB4_0|AS5_21|SB5_33|S5_130|ASSB5_0|AS6_18|SB6_42|S6_136|ASSB6_0|AS7_0|SB7_0|S7_2|ASSB7_0|AS8_1|SB8_1|S8_1|ASSB8_0|AS9_0|SB9_1|S9_1|ASSB9_0|AS10_0|SB10_0|S10_3|ASSB10_0|AS11_0|SB11_0|S11_3|ASSB11_0|AS12_0|SB12_1|S12_1|ASSB12_0	AB1_36|AB2_44|AB3_24|AB4_28|AB5_20|AB6_32|AB7_30|AB8_35|AB9_40|AB10_47|AB11_33|AB12_41	-	378,310,335,6,4,4,67,54,51,80,89,67	0.591120604165077,0.595316159250585,0.627312171728705,0.018856354438142,0.0113857261871702,0.0150679897096656	0	-0.5895	FALSE	UP_MUT	1
G1EER_t0	ENSMUSG00000020897.13	Aurkb	chr11:68936794-68938650	+	altA	59	True	False	protein_coding	all_splice_sites_known_(3_ss)	41,99	68936834,68938552	regular	0	False	bcc_40356|Cycle_664320	41,40	68936834,68938611	psi1+2:0.58,psi3+4:0.57,psi5+6:0.58,psi7+8:0.01,psi9+10:0.01,psi11+12:0.01	AS1_264|SB1_296|S1_0|ASSB1_60|AS2_247|SB2_292|S2_0|ASSB2_34|AS3_196|SB3_283|S3_0|ASSB3_50|AS4_211|SB4_248|S4_0|ASSB4_36|AS5_230|SB5_286|S5_0|ASSB5_47|AS6_239|SB6_268|S6_0|ASSB6_36|AS7_3|SB7_13|S7_0|ASSB7_1|AS8_3|SB8_5|S8_0|ASSB8_0|AS9_4|SB9_18|S9_0|ASSB9_2|AS10_4|SB10_13|S10_0|ASSB10_1|AS11_3|SB11_20|S11_0|ASSB11_0|AS12_4|SB12_17|S12_0|ASSB12_0	AB1_173|AB2_187|AB3_126|AB4_165|AB5_142|AB6_183|AB7_305|AB8_334|AB9_272|AB10_354|AB11_362|AB12_477	-	782,755,832,13,13,13,303,302,316,782,641,760	0.598910761899359,0.591240875912409,0.603697864411638,0.00952656672667891,0.0115978104038858,0.00979963332805971	0	-0.5876	FALSE	UP_MUT	1
G1EER_t0	ENSMUSG00000024483.20	Ankhd1	chr18:36708182-36711749	+	altA	9	False	True	protein_coding	1_ss_annotated_(over_3_ss):36708222	41,46	36708222,36711704	regular	2	False	bcc_54665|Cycle_1	41,37	36708222,36711713	psi1+2:0.56,psi3+4:0.61,psi5+6:0.6,psi7+8:0.0,psi9+10:0.06,psi11+12:0.21	AS1_4|SB1_4|S1_0|ASSB1_4|AS2_6|SB2_8|S2_0|ASSB2_6|AS3_0|SB3_1|S3_0|ASSB3_0|AS4_15|SB4_22|S4_0|ASSB4_14|AS5_5|SB5_6|S5_0|ASSB5_5|AS6_12|SB6_19|S6_0|ASSB6_10|AS7_0|SB7_0|S7_0|ASSB7_0|AS8_0|SB8_7|S8_0|ASSB8_0|AS9_1|SB9_1|S9_0|ASSB9_1|AS10_0|SB10_2|S10_0|ASSB10_0|AS11_0|SB11_0|S11_0|ASSB11_0|AS12_2|SB12_8|S12_0|ASSB12_1	AB1_1|AB2_6|AB3_1|AB4_8|AB5_5|AB6_6|AB7_2|AB8_9|AB9_5|AB10_8|AB11_4|AB12_6	-	8,17,18,0,1,3,6,9,11,13,13,9	NaN,0.62873399715505,0.594663278271919,0,0.0645161290322581,NaN	3.92451e-06	-0.5794	FALSE	UP_MUT	1
G1EER_t0	ENSMUSG00000003423.16	Pih1d1	chr7:44803925-44805768	+	altA	13	True	True	protein_coding	all_splice_sites_known_(3_ss)	40,52	44803964,44805717	regular	4	False	bcc_40356|Cycle_1269333	40,39	44803964,44805730	psi1+2:0.6,psi3+4:0.57,psi5+6:0.58,psi7+8:0.0,psi9+10:0.03,psi11+12:0.03	AS1_56|SB1_34|S1_0|ASSB1_26|AS2_32|SB2_11|S2_0|ASSB2_11|AS3_44|SB3_34|S3_0|ASSB3_30|AS4_30|SB4_11|S4_0|ASSB4_10|AS5_48|SB5_28|S5_0|ASSB5_26|AS6_42|SB6_23|S6_0|ASSB6_18|AS7_2|SB7_0|S7_0|ASSB7_0|AS8_1|SB8_0|S8_0|ASSB8_0|AS9_6|SB9_1|S9_0|ASSB9_1|AS10_4|SB10_1|S10_0|ASSB10_1|AS11_6|SB11_0|S11_0|ASSB11_0|AS12_3|SB12_2|S12_0|ASSB12_2	AB1_23|AB2_6|AB3_19|AB4_13|AB5_25|AB6_10|AB7_31|AB8_15|AB9_35|AB10_20|AB11_42|AB12_22	-	45,52,56,0,2,2,24,33,34,56,56,58	0.616866215512754,0.575027995520717,0.585805084745763,0,0.0297551789077213,0.0287586457954132	0	-0.5731	FALSE	UP_MUT	1
G1EER_t0	ENSMUSG00000028331.13	Trmo	chr4:46387704-46389358	-	altA	13	True	False	protein_coding	2_ss_annotated_(over_3_ss):46387742,46389318	52,41	46387755,46389318	regular	0	False	bcc_100699|Cycle_0	39,41	46387742,46389318	psi1+2:0.59,psi3+4:0.64,psi5+6:0.46,psi7+8:0.0,psi9+10:0.05,psi11+12:0.0	AS1_3|SB1_3|S1_0|ASSB1_3|AS2_15|SB2_16|S2_0|ASSB2_12|AS3_7|SB3_7|S3_0|ASSB3_7|AS4_5|SB4_6|S4_0|ASSB4_4|AS5_2|SB5_3|S5_0|ASSB5_1|AS6_10|SB6_7|S6_0|ASSB6_6|AS7_0|SB7_0|S7_0|ASSB7_0|AS8_0|SB8_0|S8_0|ASSB8_0|AS9_1|SB9_1|S9_0|ASSB9_0|AS10_0|SB10_0|S10_0|ASSB10_0|AS11_0|SB11_0|S11_0|ASSB11_0|AS12_0|SB12_0|S12_0|ASSB12_0	AB1_5|AB2_7|AB3_1|AB4_5|AB5_4|AB6_7|AB7_13|AB8_20|AB9_8|AB10_23|AB11_3|AB12_19	-	18,13,11,0,2,0,10,6,11,40,32,20	0.607594936708861,0.65081351689612,0.46242774566474,0,0.0510204081632653,0	0	-0.5566	FALSE	UP_MUT	1
G1EER_t0	ENSMUSG00000020740.14	Gga3	chr11:115476628-115476952	-	altA	14	True	False	protein_coding	2_ss_annotated_(over_3_ss):115476666,115476912	53,41	115476680,115476912	regular	2	False	bcc_305|Cycle_1	39,41	115476666,115476912	psi1+2:0.56,psi3+4:0.59,psi5+6:0.57,psi7+8:0.05,psi9+10:0.03,psi11+12:0.02	AS1_43|SB1_36|S1_0|ASSB1_34|AS2_29|SB2_28|S2_0|ASSB2_25|AS3_36|SB3_34|S3_0|ASSB3_28|AS4_27|SB4_24|S4_0|ASSB4_22|AS5_46|SB5_37|S5_0|ASSB5_31|AS6_30|SB6_33|S6_0|ASSB6_27|AS7_3|SB7_3|S7_0|ASSB7_3|AS8_2|SB8_3|S8_0|ASSB8_2|AS9_3|SB9_2|S9_0|ASSB9_2|AS10_0|SB10_0|S10_0|ASSB10_0|AS11_2|SB11_1|S11_0|ASSB11_1|AS12_2|SB12_1|S12_0|ASSB12_1	AB1_26|AB2_19|AB3_15|AB4_23|AB5_25|AB6_22|AB7_37|AB8_36|AB9_25|AB10_39|AB11_50|AB12_47	-	58,68,74,6,2,2,38,39,46,89,66,88	0.565026790063322,0.597408302218318,0.577899258102304,0.0542618132489261,0.0251414204902577,0.0189753320683112	0	-0.5473	FALSE	UP_MUT	1
G1EER_t0	ENSMUSG00000003423.16	Pih1d1	chr7:44803805-44805769	+	altA	13	True	True	protein_coding	all_splice_sites_known_(3_ss)	40,53	44803844,44805717	regular	4	False	bcc_40356|Cycle_576781	40,40	44803844,44805730	psi1+2:0.57,psi3+4:0.54,psi5+6:0.58,psi7+8:0.02,psi9+10:0.03,psi11+12:0.04	AS1_70|SB1_98|S1_0|ASSB1_65|AS2_133|SB2_92|S2_0|ASSB2_71|AS3_64|SB3_75|S3_0|ASSB3_60|AS4_104|SB4_75|S4_0|ASSB4_54|AS5_73|SB5_97|S5_0|ASSB5_68|AS6_153|SB6_102|S6_0|ASSB6_78|AS7_4|SB7_7|S7_0|ASSB7_4|AS8_4|SB8_2|S8_0|ASSB8_1|AS9_2|SB9_8|S9_0|ASSB9_2|AS10_7|SB10_9|S10_0|ASSB10_6|AS11_3|SB11_8|S11_0|ASSB11_2|AS12_6|SB12_4|S12_0|ASSB12_3	AB1_46|AB2_71|AB3_47|AB4_70|AB5_47|AB6_76|AB7_139|AB8_133|AB9_121|AB10_148|AB11_54|AB12_113	-	158,170,199,9,10,8,99,121,120,333,276,151	0.578569139927679,0.547217639721563,0.587887740029542,0.0227208179494462,0.0302251775729182,0.0435878226520466	0	-0.539	FALSE	UP_MUT	1
G1EER_t0	ENSMUSG00000042700.17	Sipa1l1	chr12:82281262-82358163	+	ES	238	True	False	protein_coding	3_ss_annotated_(over_4_ss):82281302,82287397,82358123	41,238,41	82281302,82287397,82287634,82358123	regular	4	False	bcc_42863|Cycle_1	41,41	82281302,82358123	psi1+2:0.5,psi3+4:0.45,psi5+6:0.42,psi7+8:0.01,psi9+10:0.01,psi11+12:0.01	AS1_62|SB1_62|S1_172|ASSB1_0|AS2_58|SB2_70|S2_176|ASSB2_0|AS3_51|SB3_56|S3_115|ASSB3_0|AS4_33|SB4_36|S4_130|ASSB4_0|AS5_51|SB5_33|S5_130|ASSB5_0|AS6_47|SB6_42|S6_136|ASSB6_0|AS7_0|SB7_0|S7_2|ASSB7_0|AS8_1|SB8_1|S8_1|ASSB8_0|AS9_1|SB9_1|S9_1|ASSB9_0|AS10_1|SB10_0|S10_3|ASSB10_0|AS11_0|SB11_0|S11_3|ASSB11_0|AS12_0|SB12_1|S12_1|ASSB12_0	AB1_51|AB2_79|AB3_54|AB4_58|AB5_49|AB6_75|AB7_54|AB8_65|AB9_80|AB10_83|AB11_48|AB12_72	-	496,428,405,6,6,4,110,116,121,146,167,109	0.536060733867566,0.485986484989476,0.461698873905186,0.0104210793865966,0.00912259882815397,0.00931606453078846	0	-0.485	FALSE	UP_MUT	1
G1EER_t0	ENSMUSG00000036099.17	Vezt	chr10:93829476-93832740	-	altA	12	False	True	protein_coding	all_splice_sites_known_(3_ss)	53,41	93829528,93832700	regular	0	False	bcc_53447|Cycle_0	41,41	93829516,93832700	psi1+2:0.8,psi3+4:0.94,psi5+6:0.87,psi7+8:0.2,psi9+10:0.44,psi11+12:0.48	AS1_17|SB1_11|S1_0|ASSB1_11|AS2_19|SB2_19|S2_0|ASSB2_16|AS3_7|SB3_6|S3_0|ASSB3_5|AS4_13|SB4_11|S4_0|ASSB4_10|AS5_14|SB5_8|S5_0|ASSB5_5|AS6_12|SB6_13|S6_0|ASSB6_12|AS7_4|SB7_3|S7_0|ASSB7_3|AS8_2|SB8_0|S8_0|ASSB8_0|AS9_11|SB9_5|S9_0|ASSB9_4|AS10_8|SB10_11|S10_0|ASSB10_8|AS11_4|SB11_3|S11_0|ASSB11_0|AS12_8|SB12_7|S12_0|ASSB12_7	AB1_4|AB2_3|AB3_1|AB4_0|AB5_3|AB6_0|AB7_5|AB8_5|AB9_6|AB10_9|AB11_3|AB12_9	-	28,20,22,4,14,12,6,1,3,12,15,11	0.802797202797203,0.945790080738178,0.864813039309684,0.225274725274725,0.448788115715403,0.487611496531219	2.19856e-06	-0.4839	FALSE	UP_MUT	1
G1EER_t0	ENSMUSG00000049339.17	Retreg2	chr1:75120112-75121073	+	altA	31	True	True	protein_coding	2_ss_annotated_(over_3_ss):75120597,75121036	31,69	75120597,75121005	regular	5	False	bcc_45763|Cycle_7	31,38	75120597,75121036	psi1+2:0.75,psi3+4:0.9,psi5+6:0.8,psi7+8:0.41,psi9+10:0.19,psi11+12:0.39	AS1_30|SB1_45|S1_0|ASSB1_17|AS2_30|SB2_85|S2_0|ASSB2_24|AS3_22|SB3_38|S3_0|ASSB3_17|AS4_30|SB4_60|S4_0|ASSB4_21|AS5_39|SB5_69|S5_0|ASSB5_20|AS6_31|SB6_98|S6_0|ASSB6_23|AS7_0|SB7_39|S7_0|ASSB7_0|AS8_11|SB8_68|S8_0|ASSB8_11|AS9_0|SB9_42|S9_0|ASSB9_0|AS10_7|SB10_69|S10_0|ASSB10_7|AS11_1|SB11_68|S11_0|ASSB11_1|AS12_23|SB12_108|S12_0|ASSB12_22	AB1_7|AB2_11|AB3_4|AB4_1|AB5_10|AB6_7|AB7_5|AB8_6|AB9_8|AB10_12|AB11_14|AB12_13	-	67,68,94,13,7,23,15,5,17,13,20,24	0.755022048015679,0.903697996918336,0.792328365502077,0.408284023668639,0.194522754732179,0.398043641835967	1.23382e-11	-0.4834	FALSE	UP_MUT	1
G1EER_t0	ENSMUSG00000024483.20	Ankhd1	chr18:36746990-36747853	+	altA	48	False	True	protein_coding	all_splice_sites_known_(3_ss)	40,86	36747029,36747768	regular	0	False	bcc_54666|Cycle_0	40,38	36747029,36747816	psi1+2:0.91,psi3+4:0.85,psi5+6:0.91,psi7+8:0.35,psi9+10:0.42,psi11+12:0.43	AS1_65|SB1_58|S1_0|ASSB1_30|AS2_42|SB2_46|S2_0|ASSB2_12|AS3_41|SB3_44|S3_0|ASSB3_18|AS4_40|SB4_51|S4_0|ASSB4_13|AS5_62|SB5_61|S5_0|ASSB5_30|AS6_45|SB6_55|S6_0|ASSB6_13|AS7_19|SB7_16|S7_0|ASSB7_8|AS8_11|SB8_9|S8_0|ASSB8_3|AS9_22|SB9_24|S9_0|ASSB9_9|AS10_15|SB10_16|S10_0|ASSB10_4|AS11_30|SB11_22|S11_0|ASSB11_11|AS12_22|SB12_31|S12_0|ASSB12_8	AB1_6|AB2_3|AB3_9|AB4_4|AB5_5|AB6_5|AB7_23|AB8_19|AB9_25|AB10_24|AB11_36|AB12_17	-	133,136,164,48,63,62,8,13,10,51,50,48	0.911439114391144,0.866242038216561,0.910333048676345,0.368141592920354,0.438202247191011,0.444321940463065	0	-0.4791	FALSE	UP_MUT	1
G1EER_t0	ENSMUSG00000007659.19	Bcl2l1	chr2:152671985-152673563	-	altA	18	False	True	protein_coding	all_splice_sites_known_(3_ss)	56,41	152672040,152673523	regular	1	False	bcc_68559|Cycle_0	38,41	152672022,152673523	psi1+2:0.57,psi3+4:0.37,psi5+6:0.49,psi7+8:0.02,psi9+10:0.0,psi11+12:0.02	AS1_20|SB1_11|S1_0|ASSB1_11|AS2_16|SB2_19|S2_0|ASSB2_13|AS3_11|SB3_3|S3_0|ASSB3_2|AS4_7|SB4_9|S4_0|ASSB4_6|AS5_10|SB5_6|S5_0|ASSB5_6|AS6_9|SB6_9|S6_0|ASSB6_7|AS7_2|SB7_1|S7_0|ASSB7_1|AS8_0|SB8_2|S8_0|ASSB8_0|AS9_2|SB9_0|S9_0|ASSB9_0|AS10_0|SB10_2|S10_0|ASSB10_0|AS11_2|SB11_0|S11_0|ASSB11_0|AS12_1|SB12_2|S12_0|ASSB12_1	AB1_8|AB2_10|AB3_8|AB4_8|AB5_4|AB6_10|AB7_23|AB8_24|AB9_20|AB10_22|AB11_16|AB12_23	-	25,12,17,1,0,1,15,17,14,57,43,35	0.575801749271137,0.365036580670004,0.497223250647908,0.0140870185449358,0,0.0227403569372481	0	-0.4671	FALSE	UP_MUT	1
G1EER_t0	ENSMUSG00000042700.17	Sipa1l1	chr12:82281262-82358161	+	ES_MULTI	307	True	False	protein_coding	5_ss_annotated_(over_6_ss):82281302,82287397,82312731,82312799,82358123	41,238,69,39	82281302,82287397,82287634,82312731,82312799,82358123	regular	4	False	bcc_42863|Cycle_3	41,39	82281302,82358123	psi1+2:0.49,psi3+4:0.41,psi5+6:0.4,psi7+8:0.01,psi9+10:0.01,psi11+12:0.01	AS1_62|SB1_75|S1_200|ASSB1_0|AS2_70|SB2_77|S2_198|ASSB2_0|AS3_56|SB3_41|S3_123|ASSB3_0|AS4_36|SB4_51|S4_149|ASSB4_0|AS5_33|SB5_55|S5_151|ASSB5_0|AS6_42|SB6_51|S6_154|ASSB6_0|AS7_0|SB7_29|S7_2|ASSB7_0|AS8_1|SB8_62|S8_2|ASSB8_0|AS9_1|SB9_43|S9_1|ASSB9_0|AS10_0|SB10_45|S10_3|ASSB10_0|AS11_0|SB11_27|S11_3|ASSB11_0|AS12_1|SB12_50|S12_1|ASSB12_0	AB1_49|AB2_76|AB3_52|AB4_58|AB5_49|AB6_74|AB7_52|AB8_64|AB9_75|AB10_79|AB11_47|AB12_72	-	558,442,443,7,6,5,105,114,120,142,158,108	0.523482849604222,0.44490299202295,0.432828529555447,0.010087545484022,0.00778892026092883,0.00947957152336714	0	-0.458	FALSE	UP_MUT	1
G1EER_t0	ENSMUSG00000007659.19	Bcl2l1	chr2:152671982-152672346	-	altA	18	False	True	protein_coding	all_splice_sites_known_(3_ss)	59,41	152672040,152672306	regular	1	False	bcc_68559|Cycle_1	41,41	152672022,152672306	psi1+2:0.61,psi3+4:0.51,psi5+6:0.55,psi7+8:0.12,psi9+10:0.04,psi11+12:0.14	AS1_5|SB1_19|S1_0|ASSB1_4|AS2_16|SB2_13|S2_0|ASSB2_10|AS3_5|SB3_18|S3_0|ASSB3_5|AS4_8|SB4_6|S4_0|ASSB4_4|AS5_6|SB5_11|S5_0|ASSB5_4|AS6_13|SB6_12|S6_0|ASSB6_9|AS7_1|SB7_4|S7_0|ASSB7_1|AS8_2|SB8_3|S8_0|ASSB8_1|AS9_0|SB9_5|S9_0|ASSB9_0|AS10_2|SB10_1|S10_0|ASSB10_1|AS11_0|SB11_2|S11_0|ASSB11_0|AS12_2|SB12_3|S12_0|ASSB12_1	AB1_4|AB2_7|AB3_5|AB4_5|AB5_8|AB6_7|AB7_10|AB8_13|AB9_7|AB10_14|AB11_5|AB12_9	-	19,13,22,5,1,3,9,10,15,28,22,13	0.633848657445077,0.515972894482091,0.546004842615012,0.127725856697819,0.0359333917616126,0.159120310478655	3.60024e-08	-0.4577	FALSE	UP_MUT	1
G1EER_t0	ENSMUSG00000060261.17	Gtf2i	chr5:134272401-134272795	-	altA	12	False	True	protein_coding	all_splice_sites_known_(3_ss)	53,41	134272453,134272755	regular	0	False	bcc_7860|Cycle_0	41,41	134272441,134272755	psi1+2:0.79,psi3+4:0.8,psi5+6:0.78,psi7+8:0.34,psi9+10:0.35,psi11+12:0.34	AS1_269|SB1_365|S1_0|ASSB1_268|AS2_358|SB2_359|S2_0|ASSB2_316|AS3_297|SB3_388|S3_0|ASSB3_296|AS4_300|SB4_307|S4_0|ASSB4_270|AS5_258|SB5_334|S5_0|ASSB5_258|AS6_325|SB6_344|S6_0|ASSB6_301|AS7_91|SB7_112|S7_0|ASSB7_91|AS8_121|SB8_124|S8_0|ASSB8_107|AS9_133|SB9_166|S9_0|ASSB9_132|AS10_138|SB10_134|S10_0|ASSB10_117|AS11_123|SB11_167|S11_0|ASSB11_123|AS12_169|SB12_174|S12_0|ASSB12_152	AB1_72|AB2_75|AB3_67|AB4_65|AB5_78|AB6_67|AB7_181|AB8_185|AB9_233|AB10_211|AB11_253|AB12_253	-	565,651,591,276,292,280,124,137,141,448,455,458	0.79898596212879,0.805644431029279,0.785242076608983,0.349561349314222,0.3589051773241,0.347815548688117	0	-0.4445	FALSE	UP_MUT	1
G1EER_t0	ENSMUSG00000058291.15	Zfp68	chr5:138610388-138615356	-	ES	90	False	True	protein_coding	all_splice_sites_known_(4_ss)	40,90,40	138610427,138614732,138614821,138615317	regular	2	False	bcc_72785|Cycle_0	40,40	138610427,138615317	psi1+2:0.81,psi3+4:0.79,psi5+6:0.68,psi7+8:0.33,psi9+10:0.26,psi11+12:0.37	AS1_43|SB1_2|S1_6|ASSB1_0|AS2_30|SB2_9|S2_13|ASSB2_0|AS3_19|SB3_5|S3_9|ASSB3_0|AS4_19|SB4_11|S4_13|ASSB4_0|AS5_24|SB5_9|S5_18|ASSB5_0|AS6_24|SB6_12|S6_9|ASSB6_0|AS7_25|SB7_6|S7_8|ASSB7_0|AS8_33|SB8_5|S8_9|ASSB8_0|AS9_29|SB9_1|S9_9|ASSB9_0|AS10_22|SB10_4|S10_6|ASSB10_0|AS11_38|SB11_7|S11_13|ASSB11_0|AS12_26|SB12_7|S12_11|ASSB12_0	AB1_1|AB2_3|AB3_3|AB4_3|AB5_9|AB6_5|AB7_19|AB8_15|AB9_18|AB10_13|AB11_19|AB12_18	-	35,56,67,48,26,47,3,6,14,42,32,34	0.845921450151057,0.814545454545455,0.69250645994832,0.349726775956284,0.276595744680851,0.394129979035639	2.24581e-09	-0.4442	FALSE	UP_MUT	1
G1EER_t0	ENSMUSG00000032299.11	Commd4	chr9:57063228-57063496	-	altA	51	False	False	protein_coding	all_splice_sites_known_(3_ss)	90,41	57063317,57063456	regular	3	False	bcc_79453|Cycle_5	39,41	57063266,57063456	psi1+2:0.39,psi3+4:0.37,psi5+6:0.49,psi7+8:0.0,psi9+10:0.0,psi11+12:0.0	AS1_113|SB1_67|S1_0|ASSB1_32|AS2_44|SB2_54|S2_0|ASSB2_13|AS3_66|SB3_58|S3_0|ASSB3_19|AS4_36|SB4_24|S4_0|ASSB4_9|AS5_112|SB5_63|S5_0|ASSB5_29|AS6_59|SB6_68|S6_0|ASSB6_16|AS7_13|SB7_0|S7_0|ASSB7_0|AS8_6|SB8_0|S8_0|ASSB8_0|AS9_21|SB9_0|S9_0|ASSB9_0|AS10_14|SB10_0|S10_0|ASSB10_0|AS11_24|SB11_1|S11_0|ASSB11_0|AS12_9|SB12_0|S12_0|ASSB12_0	AB1_84|AB2_71|AB3_88|AB4_44|AB5_68|AB6_51|AB7_119|AB8_99|AB9_152|AB10_103|AB11_143|AB12_125	-	149,141,194,0,0,2,131,137,116,267,261,243	0.409889618651353,0.385944503370171,0.505274124234926,0,0,0.00500109398931016	0	-0.432	FALSE	UP_MUT	1
G1EER_t0	ENSMUSG00000056228.11	Cars2	chr8:11597805-11600298	-	altA	14	True	False	protein_coding	2_ss_annotated_(over_3_ss):11597844,11600258	54,41	11597858,11600258	regular	0	False	bcc_61049|Cycle_0	40,41	11597844,11600258	psi1+2:0.54,psi3+4:0.31,psi5+6:0.41,psi7+8:0.0,psi9+10:0.0,psi11+12:0.0	AS1_35|SB1_26|S1_0|ASSB1_22|AS2_42|SB2_35|S2_0|ASSB2_34|AS3_19|SB3_14|S3_0|ASSB3_13|AS4_25|SB4_24|S4_0|ASSB4_23|AS5_16|SB5_17|S5_0|ASSB5_11|AS6_28|SB6_29|S6_0|ASSB6_24|AS7_0|SB7_0|S7_0|ASSB7_0|AS8_0|SB8_0|S8_0|ASSB8_0|AS9_0|SB9_0|S9_0|ASSB9_0|AS10_0|SB10_0|S10_0|ASSB10_0|AS11_0|SB11_0|S11_0|ASSB11_0|AS12_1|SB12_1|S12_0|ASSB12_1	AB1_13|AB2_33|AB3_21|AB4_53|AB5_19|AB6_43|AB7_47|AB8_76|AB9_32|AB10_83|AB11_41|AB12_135	-	56,41,52,0,0,1,39,77,60,150,118,159	0.550418638514743,0.312241444151937,0.424939467312349,0,0,0.00533386013433425	0	-0.4274	FALSE	UP_MUT	1
G1EER_t0	ENSMUSG00000020993.10	Trappc6b	chr12:59097133-59098467	-	altA	13	True	True	protein_coding	all_splice_sites_known_(3_ss)	52,41	59097184,59098427	regular	0	False	bcc_65630|Cycle_0	39,41	59097171,59098427	psi1+2:0.43,psi3+4:0.42,psi5+6:0.43,psi7+8:0.0,psi9+10:0.01,psi11+12:0.01	AS1_34|SB1_36|S1_0|ASSB1_34|AS2_60|SB2_53|S2_0|ASSB2_49|AS3_25|SB3_23|S3_0|ASSB3_23|AS4_48|SB4_42|S4_0|ASSB4_36|AS5_30|SB5_30|S5_0|ASSB5_29|AS6_68|SB6_65|S6_0|ASSB6_56|AS7_0|SB7_0|S7_0|ASSB7_0|AS8_2|SB8_1|S8_0|ASSB8_1|AS9_4|SB9_2|S9_0|ASSB9_2|AS10_3|SB10_3|S10_0|ASSB10_3|AS11_5|SB11_4|S11_0|ASSB11_4|AS12_0|SB12_1|S12_0|ASSB12_0	AB1_40|AB2_63|AB3_29|AB4_52|AB5_52|AB6_65|AB7_98|AB8_174|AB9_94|AB10_198|AB11_128|AB12_201	-	77,74,102,1,5,4,87,84,114,333,299,298	0.4322503683952,0.431109816487038,0.434921650143908,0.0025765725144127,0.0141808770872478,0.0114147107084255	0	-0.4234	FALSE	UP_MUT	1
G1EER_t0	ENSMUSG00000037416.14	Dmxl1	chr18:50067732-50068298	+	altA	17	True	False	protein_coding	2_ss_annotated_(over_3_ss):50067772,50068259	41,57	50067772,50068242	regular	0	False	bcc_57655|Cycle_0	41,40	50067772,50068259	psi1+2:0.38,psi3+4:0.38,psi5+6:0.51,psi7+8:0.02,psi9+10:0.0,psi11+12:0.0	AS1_2|SB1_1|S1_0|ASSB1_1|AS2_12|SB2_11|S2_0|ASSB2_10|AS3_6|SB3_4|S3_0|ASSB3_3|AS4_6|SB4_6|S4_0|ASSB4_4|AS5_10|SB5_8|S5_0|ASSB5_8|AS6_8|SB6_8|S6_0|ASSB6_6|AS7_0|SB7_0|S7_0|ASSB7_0|AS8_1|SB8_1|S8_0|ASSB8_1|AS9_0|SB9_0|S9_0|ASSB9_0|AS10_0|SB10_0|S10_0|ASSB10_0|AS11_0|SB11_0|S11_0|ASSB11_0|AS12_0|SB12_0|S12_0|ASSB12_0	AB1_7|AB2_10|AB3_7|AB4_10|AB5_6|AB6_8|AB7_15|AB8_19|AB9_18|AB10_28|AB11_33|AB12_32	-	11,13,18,1,0,0,14,18,14,42,47,59	0.393725143614671,0.373801916932907,0.515194346289753,0.0192994996426019,0,0	0	-0.4211	FALSE	UP_MUT	1
G1EER_t0	ENSMUSG00000061286.8	Exosc5	chr7:25362635-25363791	+	altA	79	True	True	protein_coding	all_splice_sites_known_(3_ss)	41,119	25362675,25363673	regular	0	False	bcc_40356|Cycle_706795	41,40	25362675,25363752	psi1+2:0.42,psi3+4:0.43,psi5+6:0.43,psi7+8:0.03,psi9+10:0.04,psi11+12:0.02	AS1_99|SB1_64|S1_9|ASSB1_0|AS2_94|SB2_96|S2_15|ASSB2_0|AS3_65|SB3_43|S3_1|ASSB3_0|AS4_59|SB4_67|S4_6|ASSB4_0|AS5_99|SB5_85|S5_4|ASSB5_0|AS6_98|SB6_94|S6_11|ASSB6_0|AS7_4|SB7_17|S7_0|ASSB7_0|AS8_9|SB8_16|S8_3|ASSB8_0|AS9_6|SB9_17|S9_0|ASSB9_0|AS10_11|SB10_12|S10_0|ASSB10_0|AS11_9|SB11_8|S11_1|ASSB11_0|AS12_4|SB12_16|S12_1|ASSB12_0	AB1_101|AB2_117|AB3_62|AB4_69|AB5_113|AB6_116|AB7_209|AB8_287|AB9_189|AB10_226|AB11_226|AB12_300	-	287,219,363,35,35,24,184,136,223,607,425,476	0.441228386509006,0.449099977214613,0.451776961725796,0.0283627632434596,0.0400225877038187,0.0248898904025402	0	-0.4163	FALSE	UP_MUT	1
G1EER_t0	ENSMUSG00000057363.13	Uxs1	chr1:43844796-43856048	-	altA	15	False	True	protein_coding	all_splice_sites_known_(3_ss)	54,28	43844849,43846510	regular	2	False	bcc_55394|Cycle_3	39,28	43844834,43846510	psi1+2:0.6,psi3+4:0.47,psi5+6:0.58,psi7+8:0.18,psi9+10:0.1,psi11+12:0.13	AS1_19|SB1_22|S1_0|ASSB1_19|AS2_24|SB2_29|S2_0|ASSB2_24|AS3_6|SB3_9|S3_0|ASSB3_6|AS4_19|SB4_21|S4_0|ASSB4_19|AS5_13|SB5_19|S5_0|ASSB5_13|AS6_22|SB6_36|S6_0|ASSB6_22|AS7_1|SB7_1|S7_0|ASSB7_1|AS8_7|SB8_8|S8_0|ASSB8_7|AS9_0|SB9_1|S9_0|ASSB9_0|AS10_6|SB10_9|S10_0|ASSB10_6|AS11_7|SB11_9|S11_0|ASSB11_7|AS12_4|SB12_5|S12_0|ASSB12_4	AB1_12|AB2_11|AB3_14|AB4_9|AB5_11|AB6_10|AB7_17|AB8_12|AB9_25|AB10_21|AB11_35|AB12_26	-	36,26,34,10,6,10,19,24,20,35,47,55	0.607556675062972,0.469541778975741,0.58141909137315,0.189265536723164,0.0944548872180451,0.129343629343629	4.04594e-12	-0.4152	FALSE	UP_MUT	1
G1EER_t0	ENSMUSG00000014418.17	Hps5	chr7:46440457-46444892	-	altA	23	True	False	protein_coding	2_ss_annotated_(over_3_ss):46440496,46444852	63,41	46440519,46444852	regular	8	False	bcc_834|Cycle_6	40,41	46440496,46444852	psi1+2:0.48,psi3+4:0.35,psi5+6:0.38,psi7+8:0.0,psi9+10:0.0,psi11+12:0.0	AS1_8|SB1_8|S1_0|ASSB1_5|AS2_14|SB2_13|S2_0|ASSB2_9|AS3_5|SB3_7|S3_0|ASSB3_3|AS4_3|SB4_4|S4_0|ASSB4_2|AS5_3|SB5_6|S5_0|ASSB5_3|AS6_5|SB6_8|S6_0|ASSB6_4|AS7_0|SB7_0|S7_0|ASSB7_0|AS8_0|SB8_0|S8_0|ASSB8_0|AS9_0|SB9_0|S9_0|ASSB9_0|AS10_0|SB10_0|S10_0|ASSB10_0|AS11_0|SB11_0|S11_0|ASSB11_0|AS12_1|SB12_0|S12_0|ASSB12_0	AB1_6|AB2_17|AB3_3|AB4_12|AB5_2|AB6_9|AB7_0|AB8_5|AB9_4|AB10_15|AB11_4|AB12_7	-	24,11,9,0,0,0,19,16,11,6,19,10	0.495918367346939,0.348727984344423,0.389215162840363,NaN,0,0	1.41363e-07	-0.4113	FALSE	UP_MUT	1
G1EER_t0	ENSMUSG00000072501.6	Phf20l1	chr15:66469256-66475914	+	ES	90	False	True	protein_coding	all_splice_sites_known_(4_ss)	41,90,39	66469296,66469514,66469603,66475876	regular	5	False	bcc_42292|Cycle_5	41,39	66469296,66475876	psi1+2:0.8,psi3+4:0.68,psi5+6:0.79,psi7+8:0.24,psi9+10:0.47,psi11+12:0.32	AS1_9|SB1_21|S1_3|ASSB1_0|AS2_21|SB2_66|S2_12|ASSB2_0|AS3_8|SB3_18|S3_1|ASSB3_0|AS4_17|SB4_62|S4_14|ASSB4_0|AS5_15|SB5_11|S5_8|ASSB5_0|AS6_21|SB6_65|S6_9|ASSB6_0|AS7_2|SB7_6|S7_1|ASSB7_0|AS8_5|SB8_19|S8_3|ASSB8_0|AS9_4|SB9_16|S9_0|ASSB9_0|AS10_5|SB10_31|S10_11|ASSB10_0|AS11_3|SB11_14|S11_4|ASSB11_0|AS12_2|SB12_30|S12_11|ASSB12_0	AB1_4|AB2_4|AB3_4|AB4_9|AB5_2|AB6_7|AB7_12|AB8_13|AB9_5|AB10_9|AB11_9|AB12_14	-	63,67,79,22,30,23,7,13,9,31,14,21	0.808988764044944,0.708058124174373,0.805095541401274,0.250355618776671,0.502092050209205,0.340110905730129	1.32496e-09	-0.4099	FALSE	UP_MUT	1
G1EER_t0	ENSMUSG00000027680.16	Fxr1	chr3:34100212-34100624	+	altA	15	False	False	protein_coding	2_ss_annotated_(over_3_ss):34100252,34100586	41,54	34100252,34100571	regular	0	False	bcc_40779|Cycle_0	41,39	34100252,34100586	psi1+2:0.52,psi3+4:0.51,psi5+6:0.18,psi7+8:0.01,psi9+10:0.0,psi11+12:0.0	AS1_11|SB1_9|S1_0|ASSB1_9|AS2_20|SB2_20|S2_0|ASSB2_17|AS3_5|SB3_5|S3_0|ASSB3_5|AS4_18|SB4_16|S4_0|ASSB4_14|AS5_4|SB5_4|S5_0|ASSB5_4|AS6_7|SB6_5|S6_0|ASSB6_4|AS7_0|SB7_0|S7_0|ASSB7_0|AS8_1|SB8_1|S8_0|ASSB8_1|AS9_0|SB9_0|S9_0|ASSB9_0|AS10_1|SB10_1|S10_0|ASSB10_1|AS11_0|SB11_0|S11_0|ASSB11_0|AS12_1|SB12_1|S12_0|ASSB12_1	AB1_7|AB2_17|AB3_3|AB4_15|AB5_14|AB6_22|AB7_48|AB8_104|AB9_53|AB10_120|AB11_68|AB12_140	-	27,24,10,1,1,1,20,19,35,186,177,188	0.532019704433498,0.515436241610738,0.193939393939394,0.00450704225352113,0.00473512873631252,0.00445930880713489	0	-0.4092	FALSE	UP_MUT	1
G1EER_t0	ENSMUSG00000042354.8	Gnl3	chr14:30739787-30740926	-	altAD	21	False	True	protein_coding	no_known_ss	62,41	30739848,30740886	regular	1	False	bcc_40356|Cycle_75350	40,42	30739826,30740885	psi1+2:0.88,psi3+4:0.88,psi5+6:0.88,psi7+8:0.34,psi9+10:0.45,psi11+12:0.63	AS1_42|SB1_82|S1_0|ASSB1_42|AS2_133|SB2_57|S2_0|ASSB2_41|AS3_26|SB3_52|S3_0|ASSB3_25|AS4_82|SB4_51|S4_0|ASSB4_36|AS5_40|SB5_56|S5_0|ASSB5_38|AS6_127|SB6_59|S6_0|ASSB6_40|AS7_3|SB7_9|S7_0|ASSB7_3|AS8_7|SB8_6|S8_0|ASSB8_3|AS9_2|SB9_9|S9_0|ASSB9_2|AS10_13|SB10_10|S10_0|ASSB10_7|AS11_8|SB11_15|S11_0|ASSB11_8|AS12_14|SB12_16|S12_0|ASSB12_5	AB1_5|AB2_7|AB3_3|AB4_7|AB5_3|AB6_9|AB7_8|AB8_10|AB9_4|AB10_10|AB11_4|AB12_10	-	97,96,117,15,15,28,10,10,12,22,14,13	0.885351736420303,0.884295663895754,0.885872576177285,0.351830663615561,0.460329341317365,0.631636863823934	2.13157e-11	-0.4039	FALSE	UP_MUT	1
G1EER_t0	ENSMUSG00000058216.14	Gstp3	chr19:4108801-4109464	-	ES	36	False	True	protein_coding	all_splice_sites_known_(4_ss)	41,36,41	4108841,4109259,4109294,4109424	regular	2	False	bcc_76122|Cycle_1	41,41	4108841,4109424	psi1+2:0.76,psi3+4:0.83,psi5+6:0.77,psi7+8:0.34,psi9+10:0.42,psi11+12:0.35	AS1_2|SB1_7|S1_0|ASSB1_1|AS2_36|SB2_43|S2_0|ASSB2_31|AS3_6|SB3_7|S3_0|ASSB3_1|AS4_25|SB4_27|S4_0|ASSB4_23|AS5_2|SB5_5|S5_0|ASSB5_2|AS6_33|SB6_36|S6_0|ASSB6_27|AS7_2|SB7_6|S7_0|ASSB7_2|AS8_5|SB8_12|S8_0|ASSB8_5|AS9_1|SB9_6|S9_0|ASSB9_1|AS10_19|SB10_23|S10_0|ASSB10_17|AS11_0|SB11_2|S11_0|ASSB11_0|AS12_14|SB12_17|S12_0|ASSB12_14	AB1_2|AB2_7|AB3_0|AB4_5|AB5_3|AB6_5|AB7_0|AB8_9|AB9_2|AB10_18|AB11_2|AB12_15	-	37,39,40,9,23,13,8,5,8,11,20,15	0.762694821518351,0.844244984160507,0.776515151515151,0.362475442043222,0.444182760244936,0.375881523272214	4.48702e-06	-0.4003	FALSE	UP_MUT	1
G1EER_t0	ENSMUSG00000029992.15	Gfpt1	chr6:87019948-87027064	+	ES	96	False	False	protein_coding	1_ss_annotated_(over_5_ss):87019987	40,96,41	87019987,87023858,87023953,87027024	regular	4	False	bcc_40071|Cycle_0	40,41	87019987,87027024	psi1+2:0.3,psi3+4:0.52,psi5+6:0.4,psi7+8:0.0,psi9+10:0.04,psi11+12:0.05	AS1_20|SB1_2|S1_7|ASSB1_0|AS2_14|SB2_1|S2_7|ASSB2_0|AS3_26|SB3_8|S3_8|ASSB3_0|AS4_11|SB4_5|S4_9|ASSB4_0|AS5_26|SB5_2|S5_13|ASSB5_0|AS6_19|SB6_1|S6_4|ASSB6_0|AS7_1|SB7_0|S7_0|ASSB7_0|AS8_0|SB8_0|S8_0|ASSB8_0|AS9_0|SB9_0|S9_1|ASSB9_0|AS10_1|SB10_0|S10_1|ASSB10_0|AS11_3|SB11_0|S11_1|ASSB11_0|AS12_0|SB12_1|S12_1|ASSB12_0	AB1_15|AB2_4|AB3_9|AB4_7|AB5_7|AB6_7|AB7_9|AB8_15|AB9_5|AB10_13|AB11_8|AB12_7	-	17,45,22,0,2,2,16,17,14,29,18,14	0.327156094084106,0.547790802524797,0.41830985915493,0,0.0483870967741935,0.0613636363636364	5.27392e-13	-0.3945	FALSE	UP_MUT	1
G1EER_t0	ENSMUSG00000062729.13	Ppox	chr1:171105730-171106737	-	altA	16	True	False	protein_coding	2_ss_annotated_(over_3_ss):171105768,171106697	55,41	171105784,171106697	regular	2	False	bcc_35247|Cycle_1	39,41	171105768,171106697	psi1+2:0.37,psi3+4:0.54,psi5+6:0.38,psi7+8:0.02,psi9+10:0.05,psi11+12:0.07	AS1_27|SB1_26|S1_0|ASSB1_22|AS2_28|SB2_18|S2_0|ASSB2_12|AS3_27|SB3_23|S3_0|ASSB3_21|AS4_16|SB4_12|S4_0|ASSB4_10|AS5_10|SB5_11|S5_0|ASSB5_8|AS6_14|SB6_8|S6_0|ASSB6_6|AS7_15|SB7_3|S7_0|ASSB7_3|AS8_16|SB8_1|S8_0|ASSB8_1|AS9_12|SB9_4|S9_0|ASSB9_2|AS10_22|SB10_5|S10_0|ASSB10_4|AS11_14|SB11_7|S11_0|ASSB11_6|AS12_13|SB12_5|S12_0|ASSB12_2	AB1_38|AB2_36|AB3_14|AB4_13|AB5_15|AB6_14|AB7_96|AB8_77|AB9_103|AB10_87|AB11_97|AB12_88	-	46,40,21,5,12,14,62,28,28,212,195,168	0.382059800664452,0.543478260869565,0.384615384615385,0.0192752505782575,0.0487804878048781,0.0649350649350649	0	-0.3924	FALSE	UP_MUT	1
G1EER_t0	ENSMUSG00000026811.19	St6galnac6	chr2:32498070-32499278	+	altD	129	False	False	protein_coding	all_splice_sites_known_(3_ss)	168,41	32498237,32499238	regular	6	False	bcc_45594|Cycle_0	39,41	32498108,32499238	psi1+2:0.62,psi3+4:0.42,psi5+6:0.58,psi7+8:0.22,psi9+10:0.09,psi11+12:0.48	AS1_4|SB1_10|S1_11|ASSB1_0|AS2_6|SB2_8|S2_12|ASSB2_0|AS3_6|SB3_7|S3_4|ASSB3_0|AS4_7|SB4_4|S4_4|ASSB4_0|AS5_5|SB5_6|S5_2|ASSB5_0|AS6_4|SB6_4|S6_8|ASSB6_0|AS7_2|SB7_6|S7_4|ASSB7_0|AS8_3|SB8_3|S8_2|ASSB8_0|AS9_0|SB9_4|S9_2|ASSB9_0|AS10_3|SB10_1|S10_2|ASSB10_0|AS11_3|SB11_4|S11_3|ASSB11_0|AS12_3|SB12_2|S12_3|ASSB12_0	AB1_9|AB2_0|AB3_12|AB4_1|AB5_4|AB6_3|AB7_17|AB8_2|AB9_17|AB10_4|AB11_4|AB12_2	-	36,29,27,20,6,14,8,13,7,23,22,5	0.632688927943761,0.460591621997221,0.5961910019321,0.249726861245513,0.094525403702245,NaN	0.000232307	-0.391	FALSE	UP_MUT	1
G1EER_t0	ENSMUSG00000097402.2	Gm17399	chr9:117979767-117998928	+	ES	160	True	False	lncRNA	1_ss_annotated_(over_5_ss):117979807	41,160,41	117979807,117997473,117997632,117998888	regular	5	False	bcc_116864|Cycle_5	41,41	117979807,117998888	psi1+2:0.55,psi3+4:0.8,psi5+6:0.58,psi7+8:0.28,psi9+10:0.2,psi11+12:0.32	AS1_11|SB1_9|S1_12|ASSB1_0|AS2_7|SB2_6|S2_17|ASSB2_0|AS3_5|SB3_9|S3_15|ASSB3_0|AS4_6|SB4_6|S4_18|ASSB4_0|AS5_9|SB5_9|S5_19|ASSB5_0|AS6_17|SB6_6|S6_13|ASSB6_0|AS7_1|SB7_2|S7_3|ASSB7_0|AS8_2|SB8_0|S8_3|ASSB8_0|AS9_2|SB9_1|S9_4|ASSB9_0|AS10_2|SB10_3|S10_3|ASSB10_0|AS11_3|SB11_8|S11_5|ASSB11_0|AS12_5|SB12_1|S12_8|ASSB12_0	AB1_5|AB2_9|AB3_1|AB4_3|AB5_4|AB6_9|AB7_3|AB8_3|AB9_6|AB10_9|AB11_3|AB12_10	-	50,57,60,10,13,19,12,4,13,7,15,12	0.585379782981154,0.828429634881248,0.609967765931069,NaN,0.227001703577513,0.349170775437024	7.12445e-05	-0.3865	FALSE	UP_MUT	1
G1EER_t0	ENSMUSG00000063808.15	Gpatch1	chr7:34984209-34986588	-	altA	11	True	False	protein_coding	2_ss_annotated_(over_3_ss):34984248,34986548	51,41	34984259,34986548	regular	0	False	bcc_55896|Cycle_0	40,41	34984248,34986548	psi1+2:0.45,psi3+4:0.36,psi5+6:0.38,psi7+8:0.0,psi9+10:0.03,psi11+12:0.03	AS1_18|SB1_27|S1_0|ASSB1_18|AS2_35|SB2_35|S2_0|ASSB2_29|AS3_19|SB3_20|S3_0|ASSB3_18|AS4_21|SB4_19|S4_0|ASSB4_19|AS5_15|SB5_24|S5_0|ASSB5_15|AS6_21|SB6_23|S6_0|ASSB6_15|AS7_0|SB7_0|S7_0|ASSB7_0|AS8_0|SB8_0|S8_0|ASSB8_0|AS9_1|SB9_1|S9_0|ASSB9_1|AS10_2|SB10_1|S10_0|ASSB10_0|AS11_1|SB11_1|S11_0|ASSB11_0|AS12_0|SB12_0|S12_0|ASSB12_0	AB1_22|AB2_39|AB3_24|AB4_36|AB5_24|AB6_35|AB7_28|AB8_31|AB9_40|AB10_44|AB11_24|AB12_29	-	50,40,41,0,3,2,51,62,57,72,86,48	0.46328071379547,0.362254025044723,0.387740805604203,0,0.0297976701410178,0.0353866317169069	0	-0.3827	FALSE	UP_MUT	1
G1EER_t0	ENSMUSG00000029201.15	Ugdh	chr5:65577647-65580018	-	altA	18	False	False	protein_coding	2_ss_annotated_(over_3_ss):65577686,65579978	58,41	65577704,65579978	regular	0	False	bcc_48716|Cycle_0	40,41	65577686,65579978	psi1+2:0.4,psi3+4:0.37,psi5+6:0.39,psi7+8:0.0,psi9+10:0.0,psi11+12:0.03	AS1_6|SB1_3|S1_0|ASSB1_1|AS2_6|SB2_8|S2_0|ASSB2_6|AS3_1|SB3_4|S3_0|ASSB3_1|AS4_6|SB4_7|S4_0|ASSB4_4|AS5_6|SB5_5|S5_0|ASSB5_4|AS6_5|SB6_5|S6_0|ASSB6_3|AS7_0|SB7_0|S7_0|ASSB7_0|AS8_0|SB8_0|S8_0|ASSB8_0|AS9_0|SB9_0|S9_0|ASSB9_0|AS10_0|SB10_0|S10_0|ASSB10_0|AS11_0|SB11_0|S11_0|ASSB11_0|AS12_1|SB12_1|S12_0|ASSB12_0	AB1_1|AB2_12|AB3_3|AB4_9|AB5_4|AB6_12|AB7_5|AB8_13|AB9_3|AB10_32|AB11_18|AB12_32	-	9,9,13,0,0,2,11,12,16,22,36,45	0.400990099009901,0.380281690140845,0.399317406143345,0,0,0.0350877192982456	1.50909e-10	-0.3818	FALSE	UP_MUT	1
G1EER_t0	ENSMUSG00000022175.10	Lrp10	chr14:54702365-54703070	+	altA	25	True	False	protein_coding	2_ss_annotated_(over_3_ss):54702405,54703031	41,65	54702405,54703006	regular	0	False	bcc_8370|Cycle_0	41,40	54702405,54703031	psi1+2:0.39,psi3+4:0.33,psi5+6:0.35,psi7+8:0.0,psi9+10:0.0,psi11+12:0.0	AS1_57|SB1_50|S1_0|ASSB1_33|AS2_47|SB2_47|S2_0|ASSB2_38|AS3_33|SB3_39|S3_0|ASSB3_18|AS4_33|SB4_23|S4_0|ASSB4_15|AS5_42|SB5_50|S5_0|ASSB5_31|AS6_33|SB6_29|S6_0|ASSB6_19|AS7_1|SB7_0|S7_0|ASSB7_0|AS8_0|SB8_0|S8_0|ASSB8_0|AS9_0|SB9_0|S9_0|ASSB9_0|AS10_0|SB10_0|S10_0|ASSB10_0|AS11_0|SB11_0|S11_0|ASSB11_0|AS12_1|SB12_0|S12_0|ASSB12_0	AB1_67|AB2_72|AB3_68|AB4_47|AB5_63|AB6_62|AB7_87|AB8_43|AB9_89|AB10_70|AB11_105|AB12_57	-	104,82,90,0,0,0,117,119,122,159,163,147	0.404494382022472,0.344931449937682,0.360498467016121,0,0,0	0	-0.37	FALSE	UP_MUT	1
G1EER_t0	ENSMUSG00000029480.14	Dhx37	chr5:125507068-125507923	-	altA	15	False	False	protein_coding	2_ss_annotated_(over_3_ss):125507108,125507883	56,41	125507123,125507883	regular	0	False	bcc_21763|Cycle_0	41,41	125507108,125507883	psi1+2:0.41,psi3+4:0.3,psi5+6:0.4,psi7+8:0.01,psi9+10:0.01,psi11+12:0.01	AS1_18|SB1_23|S1_0|ASSB1_17|AS2_20|SB2_23|S2_0|ASSB2_19|AS3_10|SB3_11|S3_0|ASSB3_9|AS4_14|SB4_16|S4_0|ASSB4_13|AS5_22|SB5_25|S5_0|ASSB5_19|AS6_24|SB6_26|S6_0|ASSB6_22|AS7_0|SB7_1|S7_0|ASSB7_0|AS8_1|SB8_1|S8_0|ASSB8_1|AS9_1|SB9_1|S9_0|ASSB9_1|AS10_0|SB10_0|S10_0|ASSB10_0|AS11_1|SB11_1|S11_0|ASSB11_1|AS12_0|SB12_0|S12_0|ASSB12_0	AB1_21|AB2_27|AB3_19|AB4_30|AB5_31|AB6_32|AB7_45|AB8_33|AB9_34|AB10_50|AB11_50|AB12_56	-	34,27,50,1,1,1,40,51,61,95,86,96	0.418116376724655,0.30917469627147,0.409304182889089,0.00882004947832634,0.0097340930674264,0.0087289759420907	0	-0.3698	FALSE	UP_MUT	1
G1EER_t0	ENSMUSG00000019845.9	Tube1	chr10:39010235-39011022	+	altA	16	True	False	protein_coding	2_ss_annotated_(over_3_ss):39010275,39010984	41,55	39010275,39010968	regular	0	False	bcc_73187|Cycle_0	41,39	39010275,39010984	psi1+2:0.35,psi3+4:0.35,psi5+6:0.41,psi7+8:0.0,psi9+10:0.0,psi11+12:0.03	AS1_9|SB1_9|S1_0|ASSB1_8|AS2_20|SB2_14|S2_0|ASSB2_13|AS3_11|SB3_10|S3_0|ASSB3_10|AS4_10|SB4_13|S4_0|ASSB4_7|AS5_9|SB5_8|S5_0|ASSB5_7|AS6_12|SB6_12|S6_0|ASSB6_11|AS7_0|SB7_0|S7_0|ASSB7_0|AS8_1|SB8_0|S8_0|ASSB8_0|AS9_0|SB9_0|S9_0|ASSB9_0|AS10_0|SB10_0|S10_0|ASSB10_0|AS11_1|SB11_1|S11_0|ASSB11_1|AS12_0|SB12_0|S12_0|ASSB12_0	AB1_20|AB2_17|AB3_22|AB4_12|AB5_14|AB6_12|AB7_24|AB8_16|AB9_14|AB10_14|AB11_12|AB12_13	-	21,24,21,0,0,1,31,35,25,49,29,23	0.360824742268041,0.363636363636364,0.411764705882353,0,0,0.034965034965035	1.50791e-13	-0.3671	FALSE	UP_MUT	1
G1EER_t0	ENSMUSG00000032294.18	Pkm	chr9:59566396-59572520	+	ES_MULTI	271	True	False	protein_coding	4_ss_annotated_(over_6_ss):59566436,59570323,59570439,59572483	41,117,154,38	59566436,59570323,59570439,59570928,59571081,59572483	regular	4	False	bcc_40356|Cycle_1045697	41,38	59566436,59572483	psi1+2:0.7,psi3+4:0.75,psi5+6:0.5,psi7+8:0.32,psi9+10:0.41,psi11+12:0.46	AS1_3|SB1_1|S1_32|ASSB1_0|AS2_2|SB2_2|S2_22|ASSB2_0|AS3_0|SB3_1|S3_31|ASSB3_0|AS4_0|SB4_3|S4_14|ASSB4_0|AS5_1|SB5_0|S5_13|ASSB5_0|AS6_0|SB6_4|S6_17|ASSB6_0|AS7_1|SB7_2|S7_15|ASSB7_0|AS8_2|SB8_2|S8_8|ASSB8_0|AS9_0|SB9_0|S9_26|ASSB9_0|AS10_2|SB10_2|S10_15|ASSB10_0|AS11_0|SB11_4|S11_17|ASSB11_0|AS12_1|SB12_4|S12_16|ASSB12_0	AB1_3|AB2_2|AB3_2|AB4_1|AB5_4|AB6_2|AB7_5|AB8_7|AB9_4|AB10_9|AB11_4|AB12_4	-	51,47,29,35,46,32,4,3,6,15,13,7	0.742125621661448,0.779550703338232,NaN,0.344978165938865,0.444037145650049,NaN	0.0203515	-0.3663	FALSE	UP_MUT	1
G1EER_t0	ENSMUSG00000036371.7	Serbp1	chr6:67248972-67249181	+	altA	18	False	True	protein_coding	all_splice_sites_known_(3_ss)	40,59	67249011,67249123	regular	0	False	bcc_40356|Cycle_1380428	40,41	67249011,67249141	psi1+2:0.89,psi3+4:0.89,psi5+6:0.88,psi7+8:0.52,psi9+10:0.51,psi11+12:0.53	AS1_3129|SB1_3033|S1_0|ASSB1_2786|AS2_2071|SB2_2473|S2_0|ASSB2_1593|AS3_2929|SB3_2862|S3_0|ASSB3_2706|AS4_1678|SB4_2108|S4_0|ASSB4_1349|AS5_2790|SB5_2654|S5_0|ASSB5_2419|AS6_1836|SB6_2175|S6_0|ASSB6_1461|AS7_1723|SB7_1674|S7_0|ASSB7_1524|AS8_1082|SB8_1354|S8_0|ASSB8_868|AS9_1851|SB9_1795|S9_0|ASSB9_1655|AS10_1147|SB10_1442|S10_0|ASSB10_941|AS11_2143|SB11_2021|S11_0|ASSB11_1813|AS12_1501|SB12_1694…	AB1_317|AB2_247|AB3_309|AB4_202|AB5_302|AB6_227|AB7_1329|AB8_983|AB9_1345|AB10_1112|AB11_1665|AB12_1246	-	4914,5210,4963,3817,3369,3700,475,530,515,2828,2518,2636	0.894339851570241,0.889415781487102,0.887447349598665,0.524785750294068,0.522604663989383,0.534544754077308	0	-0.3631	FALSE	UP_MUT	1
G1EER_t0	ENSMUSG00000022389.16	Tef	chr15:81699424-81705439	+	ES_MULTI	194	True	False	protein_coding	3_ss_annotated_(over_6_ss):81699462,81704856,81705400	39,77,117,40	81699462,81700183,81700259,81704740,81704856,81705400	regular	18	False	bcc_20009|Cycle_2	39,40	81699462,81705400	psi1+2:0.61,psi3+4:0.45,psi5+6:0.32,psi7+8:0.1,psi9+10:0.13,psi11+12:0.12	AS1_2|SB1_4|S1_54|ASSB1_0|AS2_2|SB2_10|S2_47|ASSB2_0|AS3_1|SB3_1|S3_37|ASSB3_0|AS4_2|SB4_6|S4_31|ASSB4_0|AS5_0|SB5_3|S5_38|ASSB5_0|AS6_0|SB6_1|S6_14|ASSB6_0|AS7_1|SB7_4|S7_4|ASSB7_0|AS8_1|SB8_3|S8_14|ASSB8_0|AS9_0|SB9_1|S9_12|ASSB9_0|AS10_1|SB10_2|S10_14|ASSB10_0|AS11_1|SB11_1|S11_10|ASSB11_0|AS12_3|SB12_3|S12_9|ASSB12_0	AB1_8|AB2_10|AB3_9|AB4_14|AB5_11|AB6_17|AB7_24|AB8_25|AB9_21|AB10_28|AB11_24|AB12_29	-	92,77,51,27,29,24,15,24,27,60,50,48	0.639619818709848,0.481440443213296,0.353421052631579,0.115216334467671,0.143717458126843,0.1264	0	-0.363	FALSE	UP_MUT	1
G1EER_t0	ENSMUSG00000039205.17	Ciz1	chr2:32264438-32265537	+	altAD	11	True	False	protein_coding	2_ss_annotated_(over_4_ss):32264478,32265497	42,51	32264479,32265487	regular	6	False	bcc_41732|Cycle_2	41,41	32264478,32265497	psi1+2:0.31,psi3+4:0.37,psi5+6:0.38,psi7+8:0.0,psi9+10:0.0,psi11+12:0.0	AS1_12|SB1_12|S1_0|ASSB1_11|AS2_12|SB2_15|S2_0|ASSB2_10|AS3_10|SB3_13|S3_0|ASSB3_10|AS4_13|SB4_12|S4_0|ASSB4_10|AS5_8|SB5_8|S5_0|ASSB5_8|AS6_12|SB6_14|S6_0|ASSB6_12|AS7_0|SB7_0|S7_0|ASSB7_0|AS8_0|SB8_0|S8_0|ASSB8_0|AS9_0|SB9_0|S9_0|ASSB9_0|AS10_1|SB10_1|S10_0|ASSB10_1|AS11_1|SB11_0|S11_0|ASSB11_0|AS12_0|SB12_0|S12_0|ASSB12_0	AB1_29|AB2_22|AB3_11|AB4_24|AB5_16|AB6_12|AB7_66|AB8_64|AB9_98|AB10_118|AB11_89|AB12_102	-	23,25,19,0,1,0,43,36,27,159,221,173	0.320475785896347,0.379770285290848,0.382895060211354,0,0.00397383086988127,0	0	-0.3597	FALSE	UP_MUT	1
G1EER_t0	ENSMUSG00000042063.12	Zfp386	chr12:116011447-116018381	+	ES	180	False	False	protein_coding	2_ss_annotated_(over_4_ss):116011486,116018342	40,180,40	116011486,116011664,116011843,116018342	regular	2	False	bcc_79292|Cycle_1	40,40	116011486,116018342	psi1+2:0.39,psi3+4:0.29,psi5+6:0.34,psi7+8:0.0,psi9+10:0.0,psi11+12:0.03	AS1_11|SB1_22|S1_23|ASSB1_0|AS2_11|SB2_20|S2_33|ASSB2_0|AS3_5|SB3_16|S3_12|ASSB3_0|AS4_5|SB4_4|S4_17|ASSB4_0|AS5_9|SB5_12|S5_16|ASSB5_0|AS6_11|SB6_7|S6_24|ASSB6_0|AS7_0|SB7_0|S7_0|ASSB7_0|AS8_0|SB8_2|S8_0|ASSB8_0|AS9_0|SB9_0|S9_0|ASSB9_0|AS10_0|SB10_1|S10_0|ASSB10_0|AS11_0|SB11_1|S11_1|ASSB11_0|AS12_0|SB12_0|S12_2|ASSB12_0	AB1_23|AB2_20|AB3_15|AB4_16|AB5_18|AB6_20|AB7_15|AB8_6|AB9_12|AB10_12|AB11_13|AB12_16	-	84,49,70,0,0,3,36,32,37,26,25,26	0.417910447761194,0.320261437908497,0.367936925098555,0,0,0.0342857142857143	0	-0.3573	FALSE	UP_MUT	1
G1EER_t0	ENSMUSG00000038406.18	Scaf1	chr7:44662979-44663667	-	altA	147	False	False	protein_coding	2_ss_annotated_(over_3_ss):44663017,44663629	186,39	44663164,44663629	regular	10	False	bcc_3001|Cycle_2	39,39	44663017,44663629	psi1+2:0.48,psi3+4:0.54,psi5+6:0.51,psi7+8:0.18,psi9+10:0.25,psi11+12:0.07	AS1_74|SB1_21|S1_26|ASSB1_0|AS2_53|SB2_13|S2_67|ASSB2_0|AS3_72|SB3_20|S3_21|ASSB3_0|AS4_31|SB4_7|S4_65|ASSB4_0|AS5_76|SB5_21|S5_23|ASSB5_0|AS6_45|SB6_11|S6_76|ASSB6_0|AS7_13|SB7_1|S7_8|ASSB7_0|AS8_7|SB8_0|S8_13|ASSB8_0|AS9_19|SB9_0|S9_4|ASSB9_0|AS10_7|SB10_0|S10_22|ASSB10_0|AS11_15|SB11_1|S11_3|ASSB11_0|AS12_7|SB12_1|S12_10|ASSB12_0	AB1_37|AB2_18|AB3_26|AB4_12|AB5_29|AB6_21|AB7_21|AB8_11|AB9_15|AB10_10|AB11_41|AB12_32	-	136,145,159,28,27,15,46,39,49,39,26,66	0.506155167477813,0.563106796116505,0.529389166346523,0.199288256227758,0.264705882352941,0.0730337078651685	0	-0.3539	FALSE	UP_MUT	1
G1EER_t0	ENSMUSG00000040297.13	Suco	chr1:161680464-161681322	-	altA	12	False	True	protein_coding	all_splice_sites_known_(3_ss)	53,39	161680516,161681284	regular	0	False	bcc_48602|Cycle_0	41,39	161680504,161681284	psi1+2:0.85,psi3+4:0.88,psi5+6:0.74,psi7+8:0.33,psi9+10:0.58,psi11+12:0.47	AS1_23|SB1_21|S1_0|ASSB1_21|AS2_20|SB2_19|S2_0|ASSB2_18|AS3_25|SB3_22|S3_0|ASSB3_21|AS4_11|SB4_10|S4_0|ASSB4_9|AS5_21|SB5_20|S5_0|ASSB5_20|AS6_8|SB6_7|S6_0|ASSB6_7|AS7_4|SB7_4|S7_0|ASSB7_4|AS8_3|SB8_3|S8_0|ASSB8_3|AS9_17|SB9_16|S9_0|ASSB9_16|AS10_7|SB10_5|S10_0|ASSB10_5|AS11_11|SB11_10|S11_0|ASSB11_10|AS12_7|SB12_8|S12_0|ASSB12_7	AB1_2|AB2_4|AB3_3|AB4_1|AB5_2|AB6_6|AB7_10|AB8_2|AB9_4|AB10_9|AB11_14|AB12_2	-	35,35,26,9,22,15,5,4,8,15,13,14	0.858895705521472,0.883838383838384,0.738636363636364,0.342857142857143,0.595399188092016,0.482315112540193	6.24005e-05	-0.3536	FALSE	UP_MUT	1
G1EER_t0	ENSMUSG00000021772.16	Nkiras1	chr14:4191354-4192929	-	altD	162	False	True	protein_coding	all_splice_sites_known_(3_ss)	39,202	4191392,4192728	regular	2	False	bcc_40356|Cycle_110859	39,40	4191392,4192890	psi1+2:0.45,psi3+4:0.6,psi5+6:0.31,psi7+8:0.06,psi9+10:0.19,psi11+12:0.1	AS1_4|SB1_2|S1_10|ASSB1_0|AS2_1|SB2_0|S2_3|ASSB2_0|AS3_6|SB3_1|S3_13|ASSB3_0|AS4_4|SB4_0|S4_16|ASSB4_0|AS5_1|SB5_1|S5_7|ASSB5_0|AS6_4|SB6_0|S6_6|ASSB6_0|AS7_2|SB7_0|S7_2|ASSB7_0|AS8_0|SB8_1|S8_3|ASSB8_0|AS9_2|SB9_1|S9_5|ASSB9_0|AS10_2|SB10_3|S10_5|ASSB10_0|AS11_3|SB11_2|S11_3|ASSB11_0|AS12_2|SB12_1|S12_5|ASSB12_0	AB1_3|AB2_3|AB3_2|AB4_4|AB5_6|AB6_4|AB7_18|AB8_6|AB9_15|AB10_5|AB11_17|AB12_18	-	14,32,15,6,16,13,5,6,10,29,20,32	NaN,0.636134876698541,0.329624478442281,0.0635133324400375,0.2077580539119,0.117519166952741	3.37977e-07	-0.3533	FALSE	UP_MUT	1
G1EER_t0	ENSMUSG00000024780.8	Cdc37l1	chr19:28989413-28993443	+	altA	164	True	False	protein_coding	2_ss_annotated_(over_3_ss):28989453,28993406	41,202	28989453,28993242	regular	4	False	bcc_40356|Cycle_1002731	41,38	28989453,28993406	psi1+2:0.59,psi3+4:0.75,psi5+6:0.63,psi7+8:0.3,psi9+10:0.31,psi11+12:0.32	AS1_24|SB1_11|S1_21|ASSB1_0|AS2_18|SB2_7|S2_37|ASSB2_0|AS3_28|SB3_10|S3_20|ASSB3_0|AS4_15|SB4_7|S4_37|ASSB4_0|AS5_24|SB5_18|S5_31|ASSB5_0|AS6_28|SB6_20|S6_47|ASSB6_0|AS7_13|SB7_1|S7_6|ASSB7_0|AS8_8|SB8_2|S8_13|ASSB8_0|AS9_17|SB9_0|S9_16|ASSB9_0|AS10_10|SB10_0|S10_22|ASSB10_0|AS11_20|SB11_4|S11_15|ASSB11_0|AS12_17|SB12_3|S12_32|ASSB12_0	AB1_7|AB2_12|AB3_4|AB4_5|AB5_18|AB6_8|AB7_8|AB8_9|AB9_15|AB10_10|AB11_23|AB12_15	-	79,94,150,31,39,55,16,9,25,21,26,34	0.616151643795044,0.772495578903568,0.661087866108787,0.324284957627119,0.327800829875519,0.344649797731419	2.34084e-06	-0.351	FALSE	UP_MUT	1
G1EER_t0	ENSMUSG00000031672.9	Got2	chr8:96591843-96593489	-	altA	17	True	False	protein_coding	2_ss_annotated_(over_3_ss):96591879,96593449	54,41	96591896,96593449	regular	0	False	bcc_56061|Cycle_0	37,41	96591879,96593449	psi1+2:0.36,psi3+4:0.3,psi5+6:0.37,psi7+8:0.01,psi9+10:0.0,psi11+12:0.0	AS1_149|SB1_157|S1_0|ASSB1_125|AS2_197|SB2_217|S2_0|ASSB2_153|AS3_69|SB3_86|S3_0|ASSB3_62|AS4_162|SB4_196|S4_0|ASSB4_136|AS5_158|SB5_182|S5_0|ASSB5_142|AS6_201|SB6_230|S6_0|ASSB6_164|AS7_2|SB7_3|S7_0|ASSB7_2|AS8_4|SB8_4|S8_0|ASSB8_3|AS9_2|SB9_2|S9_0|ASSB9_2|AS10_0|SB10_2|S10_0|ASSB10_0|AS11_2|SB11_3|S11_0|ASSB11_2|AS12_1|SB12_1|S12_0|ASSB12_0	AB1_285|AB2_301|AB3_180|AB4_313|AB5_305|AB6_265|AB7_404|AB8_408|AB9_419|AB10_531|AB11_621|AB12_622	-	349,274,401,9,2,4,494,511,555,993,973,1125	0.36711079943899,0.30567673098102,0.372343844862683,0.00738659679914139,0.00168482897905844,0.00291080075009096	0	-0.3444	FALSE	UP_MUT	1
G1EER_t0	ENSMUSG00000020476.15	Dbnl	chr11:5747136-5747322	+	altA	9	False	True	protein_coding	all_splice_sites_known_(3_ss)	40,48	5747175,5747275	regular	2	False	bcc_52325|Cycle_0	40,39	5747175,5747284	psi1+2:0.55,psi3+4:0.54,psi5+6:0.57,psi7+8:0.21,psi9+10:0.21,psi11+12:0.22	AS1_101|SB1_97|S1_0|ASSB1_96|AS2_105|SB2_105|S2_0|ASSB2_103|AS3_72|SB3_70|S3_0|ASSB3_69|AS4_83|SB4_85|S4_0|ASSB4_81|AS5_89|SB5_87|S5_0|ASSB5_87|AS6_81|SB6_75|S6_0|ASSB6_73|AS7_29|SB7_28|S7_0|ASSB7_28|AS8_29|SB8_29|S8_0|ASSB8_29|AS9_23|SB9_23|S9_0|ASSB9_23|AS10_29|SB10_30|S10_0|ASSB10_28|AS11_29|SB11_30|S11_0|ASSB11_28|AS12_30|SB12_36|S12_0|ASSB12_29	AB1_82|AB2_63|AB3_62|AB4_56|AB5_60|AB6_49|AB7_110|AB8_76|AB9_107|AB10_68|AB11_108|AB12_83	-	173,162,160,70,54,55,122,122,106,228,179,173	0.560054091710036,0.543808957253336,0.575382374362709,0.216066265530984,0.213108202617644,0.22203485103991	0	-0.3427	FALSE	UP_MUT	1
G1EER_t0	ENSMUSG00000039887.12	Alg14	chr3:121085592-121092292	+	altA	15	False	True	protein_coding	2_ss_annotated_(over_3_ss):121085632,121092238	41,55	121085632,121092238	regular	2	False	bcc_39506|Cycle_0	41,40	121085632,121092253	psi1+2:0.18,psi3+4:0.45,psi5+6:0.4,psi7+8:0.05,psi9+10:0.0,psi11+12:0.0	AS1_2|SB1_1|S1_0|ASSB1_1|AS2_8|SB2_7|S2_0|ASSB2_7|AS3_3|SB3_3|S3_0|ASSB3_3|AS4_6|SB4_8|S4_0|ASSB4_5|AS5_6|SB5_6|S5_0|ASSB5_6|AS6_10|SB6_9|S6_0|ASSB6_7|AS7_0|SB7_0|S7_0|ASSB7_0|AS8_1|SB8_1|S8_0|ASSB8_1|AS9_0|SB9_0|S9_0|ASSB9_0|AS10_0|SB10_0|S10_0|ASSB10_0|AS11_0|SB11_0|S11_0|ASSB11_0|AS12_0|SB12_0|S12_0|ASSB12_0	AB1_9|AB2_21|AB3_4|AB4_6|AB5_9|AB6_12|AB7_4|AB8_12|AB9_8|AB10_26|AB11_21|AB12_30	-	7,10,17,1,0,0,25,10,20,20,35,46	0.191102123356926,0.457627118644068,0.417652411282985,0.04047976011994,0,0	2.62865e-10	-0.342	FALSE	UP_MUT	1
G1EER_t0	ENSMUSG00000025858.13	Get4	chr5:139249344-139251420	+	altA	17	True	False	protein_coding	2_ss_annotated_(over_3_ss):139249383,139251382	40,56	139249383,139251365	regular	0	False	bcc_46978|Cycle_0	40,39	139249383,139251382	psi1+2:0.31,psi3+4:0.37,psi5+6:0.38,psi7+8:0.01,psi9+10:0.02,psi11+12:0.02	AS1_22|SB1_26|S1_0|ASSB1_16|AS2_27|SB2_23|S2_0|ASSB2_22|AS3_26|SB3_40|S3_0|ASSB3_24|AS4_22|SB4_25|S4_0|ASSB4_17|AS5_34|SB5_35|S5_0|ASSB5_26|AS6_23|SB6_24|S6_0|ASSB6_19|AS7_2|SB7_3|S7_0|ASSB7_1|AS8_5|SB8_4|S8_0|ASSB8_3|AS9_2|SB9_3|S9_0|ASSB9_1|AS10_9|SB10_8|S10_0|ASSB10_7|AS11_9|SB11_14|S11_0|ASSB11_9|AS12_16|SB12_13|S12_0|ASSB12_12	AB1_34|AB2_57|AB3_21|AB4_53|AB5_41|AB6_50|AB7_228|AB8_267|AB9_190|AB10_341|AB11_307|AB12_443	-	44,57,67,10,12,21,77,77,89,606,544,679	0.319838056680162,0.378562421185372,0.382525113825251,0.0133975511311603,0.0178289325208757,0.0248193528118128	0	-0.3416	FALSE	UP_MUT	1
G1EER_t0	ENSMUSG00000072501.6	Phf20l1	chr15:66469256-66469563	+	altA	12	False	False	protein_coding	all_splice_sites_known_(3_ss)	41,50	66469296,66469514	regular	5	False	bcc_42292|Cycle_3	41,38	66469296,66469526	psi1+2:0.53,psi3+4:0.43,psi5+6:0.6,psi7+8:0.18,psi9+10:0.25,psi11+12:0.12	AS1_8|SB1_9|S1_0|ASSB1_7|AS2_26|SB2_21|S2_0|ASSB2_20|AS3_4|SB3_8|S3_0|ASSB3_4|AS4_22|SB4_17|S4_0|ASSB4_16|AS5_17|SB5_15|S5_0|ASSB5_13|AS6_18|SB6_21|S6_0|ASSB6_17|AS7_3|SB7_2|S7_0|ASSB7_2|AS8_5|SB8_5|S8_0|ASSB8_5|AS9_4|SB9_4|S9_0|ASSB9_4|AS10_8|SB10_5|S10_0|ASSB10_5|AS11_2|SB11_3|S11_0|ASSB11_2|AS12_6|SB12_2|S12_0|ASSB12_2	AB1_3|AB2_20|AB3_5|AB4_20|AB5_7|AB6_13|AB7_8|AB8_19|AB9_8|AB10_15|AB11_6|AB12_18	-	26,23,35,9,9,4,19,26,19,33,24,22	0.542955326460481,0.434377241214439,0.615264797507788,0.191437802907916,0.24559585492228,0.136324417601381	1.1186e-05	-0.3397	FALSE	UP_MUT	1
G1EER_t0	ENSMUSG00000097080.10	1700086O06Rik	chr18:38372204-38383270	-	ES	115	True	False	lncRNA	all_splice_sites_known_(4_ss)	39,115,40	38372242,38373892,38374006,38383231	regular	10	False	bcc_7289|Cycle_28	39,40	38372242,38383231	psi1+2:0.7,psi3+4:0.5,psi5+6:0.55,psi7+8:0.13,psi9+10:0.39,psi11+12:0.22	AS1_3|SB1_7|S1_17|ASSB1_0|AS2_4|SB2_4|S2_14|ASSB2_0|AS3_1|SB3_2|S3_21|ASSB3_0|AS4_2|SB4_1|S4_10|ASSB4_0|AS5_4|SB5_9|S5_14|ASSB5_0|AS6_4|SB6_4|S6_13|ASSB6_0|AS7_0|SB7_1|S7_8|ASSB7_0|AS8_0|SB8_0|S8_0|ASSB8_0|AS9_3|SB9_2|S9_8|ASSB9_0|AS10_2|SB10_1|S10_7|ASSB10_0|AS11_0|SB11_1|S11_5|ASSB11_0|AS12_1|SB12_1|S12_5|ASSB12_0	AB1_5|AB2_2|AB3_10|AB4_3|AB5_12|AB6_1|AB7_11|AB8_9|AB9_8|AB10_4|AB11_14|AB12_2	-	38,36,42,10,22,11,6,13,13,24,12,14	0.72059529524724,0.530003727171077,0.568150684931507,0.14506059493206,0.427447122479095,0.242398884239888	7.60225e-05	-0.3346	FALSE	UP_MUT	1
G1EER_t0	ENSMUSG00000028863.14	Meaf6	chr4:124996784-124997261	+	IR	398	True	False	protein_coding	all_splice_sites_known_(2_ss)	478	-	regular	2	False	bcc_13324|Cycle_2	41,39	124996824,124997223	psi1+2:0.34,psi3+4:0.55,psi5+6:0.36,psi7+8:0.15,psi9+10:0.16,psi11+12:0.09	AS1_4|SB1_3|S1_18|ASSB1_0|AS2_2|SB2_6|S2_18|ASSB2_0|AS3_8|SB3_3|S3_20|ASSB3_0|AS4_3|SB4_2|S4_30|ASSB4_0|AS5_2|SB5_2|S5_9|ASSB5_0|AS6_1|SB6_3|S6_8|ASSB6_0|AS7_0|SB7_2|S7_12|ASSB7_0|AS8_1|SB8_1|S8_10|ASSB8_0|AS9_7|SB9_1|S9_12|ASSB9_0|AS10_2|SB10_4|S10_20|ASSB10_0|AS11_4|SB11_0|S11_11|ASSB11_0|AS12_2|SB12_7|S12_10|ASSB12_0	AB1_6|AB2_7|AB3_6|AB4_1|AB5_4|AB6_2|AB7_9|AB8_11|AB9_16|AB10_13|AB11_19|AB12_16	GT/AG	39,62,22,29,39,23,11,7,6,24,30,32	0.372403915015517,0.597158680471948,NaN,0.168213457076566,0.178694158075601,0.107376283846872	1.00472e-06	-0.3334	FALSE	UP_MUT	1
G1EER_t0	ENSMUSG00000034210.15	Efcab14	chr4:115631163-115632296	+	altD	17	True	True	protein_coding	all_splice_sites_known_(3_ss)	57,39	115631219,115632258	regular	2	False	bcc_20439|Cycle_1	40,39	115631202,115632258	psi1+2:0.39,psi3+4:0.54,psi5+6:0.44,psi7+8:0.06,psi9+10:0.36,psi11+12:0.11	AS1_8|SB1_5|S1_0|ASSB1_5|AS2_11|SB2_6|S2_0|ASSB2_6|AS3_3|SB3_2|S3_0|ASSB3_1|AS4_9|SB4_8|S4_0|ASSB4_7|AS5_5|SB5_3|S5_0|ASSB5_3|AS6_8|SB6_8|S6_0|ASSB6_6|AS7_2|SB7_0|S7_0|ASSB7_0|AS8_3|SB8_1|S8_0|ASSB8_1|AS9_3|SB9_3|S9_0|ASSB9_3|AS10_2|SB10_2|S10_0|ASSB10_2|AS11_5|SB11_1|S11_0|ASSB11_1|AS12_9|SB12_1|S12_0|ASSB12_1	AB1_6|AB2_8|AB3_3|AB4_5|AB5_5|AB6_8|AB7_9|AB8_4|AB9_3|AB10_4|AB11_7|AB12_6	-	9,12,13,1,5,2,12,8,13,16,7,12	0.381642512077295,NaN,0.451428571428571,0.0489164086687306,NaN,0.120610687022901	0.0112435	-0.3318	FALSE	UP_MUT	1
G1EER_t0	ENSMUSG00002076083.1	Klhl17	chr4:156316364-156316684	-	altA	14	True	False	protein_coding	2_ss_annotated_(over_3_ss):156316403,156316644	54,41	156316417,156316644	regular	0	False	bcc_64617|Cycle_0	40,41	156316403,156316644	psi1+2:0.43,psi3+4:0.28,psi5+6:0.26,psi7+8:0.0,psi9+10:0.0,psi11+12:0.0	AS1_8|SB1_7|S1_0|ASSB1_5|AS2_9|SB2_8|S2_0|ASSB2_6|AS3_10|SB3_8|S3_0|ASSB3_7|AS4_6|SB4_6|S4_0|ASSB4_4|AS5_4|SB5_3|S5_0|ASSB5_1|AS6_7|SB6_10|S6_0|ASSB6_6|AS7_0|SB7_0|S7_0|ASSB7_0|AS8_0|SB8_0|S8_0|ASSB8_0|AS9_0|SB9_0|S9_0|ASSB9_0|AS10_0|SB10_0|S10_0|ASSB10_0|AS11_0|SB11_0|S11_0|ASSB11_0|AS12_0|SB12_0|S12_0|ASSB12_0	AB1_12|AB2_9|AB3_23|AB4_14|AB5_17|AB6_13|AB7_21|AB8_12|AB9_26|AB10_30|AB11_36|AB12_28	-	16,18,13,0,0,0,18,38,29,40,57,58	0.431137724550898,0.287687450670876,0.276523109243697,0,0,0	0	-0.3318	FALSE	UP_MUT	1
G1EER_t0	ENSMUSG00000025722.17	Wdr73	chr7:80550146-80550432	-	altA	17	True	False	protein_coding	all_splice_sites_known_(3_ss)	56,41	80550201,80550392	regular	0	False	bcc_46248|Cycle_0	39,41	80550184,80550392	psi1+2:0.37,psi3+4:0.32,psi5+6:0.33,psi7+8:0.0,psi9+10:0.02,psi11+12:0.01	AS1_48|SB1_53|S1_0|ASSB1_35|AS2_51|SB2_65|S2_0|ASSB2_44|AS3_35|SB3_46|S3_0|ASSB3_29|AS4_31|SB4_41|S4_0|ASSB4_28|AS5_36|SB5_36|S5_0|ASSB5_28|AS6_52|SB6_57|S6_0|ASSB6_45|AS7_0|SB7_0|S7_0|ASSB7_0|AS8_2|SB8_0|S8_0|ASSB8_0|AS9_2|SB9_2|S9_0|ASSB9_2|AS10_3|SB10_2|S10_0|ASSB10_1|AS11_0|SB11_1|S11_0|ASSB11_0|AS12_4|SB12_3|S12_0|ASSB12_3	AB1_49|AB2_115|AB3_50|AB4_79|AB5_56|AB6_113|AB7_61|AB8_89|AB9_45|AB10_113|AB11_71|AB12_117	-	100,78,100,0,5,3,138,134,164,183,162,170	0.374076498643973,0.324358041376442,0.334616028107746,0,0.024823135161971,0.0143454871488344	0	-0.3313	FALSE	UP_MUT	1
G1EER_t0	ENSMUSG00000021215.16	Net1	chr13:3967626-3967978	-	IR	273	False	False	protein_coding	all_splice_sites_known_(2_ss)	353	-	regular	0	False	bcc_7830|Cycle_0	39,41	3967664,3967938	psi1+2:0.72,psi3+4:0.84,psi5+6:0.74,psi7+8:0.55,psi9+10:0.46,psi11+12:0.32	AS1_6|SB1_13|S1_13|ASSB1_0|AS2_13|SB2_5|S2_18|ASSB2_0|AS3_7|SB3_8|S3_17|ASSB3_0|AS4_7|SB4_3|S4_18|ASSB4_0|AS5_7|SB5_9|S5_22|ASSB5_0|AS6_12|SB6_5|S6_27|ASSB6_0|AS7_4|SB7_3|S7_12|ASSB7_0|AS8_9|SB8_1|S8_17|ASSB8_0|AS9_5|SB9_7|S9_10|ASSB9_0|AS10_8|SB10_4|S10_11|ASSB10_0|AS11_0|SB11_8|S11_13|ASSB11_0|AS12_11|SB12_2|S12_14|ASSB12_0	AB1_0|AB2_4|AB3_1|AB4_1|AB5_2|AB6_3|AB7_3|AB8_3|AB9_5|AB10_4|AB11_7|AB12_6	GT/AG	45,57,71,45,40,28,3,2,5,7,9,12	0.77269800386349,0.865932396505887,0.762928139691068,0.592983034096525,NaN,0.345892526250772	0.00268197	-0.3311	FALSE	UP_MUT	1
G1EER_t0	ENSMUSG00000038406.18	Scaf1	chr7:44662979-44663669	-	altA	156	False	False	protein_coding	2_ss_annotated_(over_3_ss):44663017,44663629	195,41	44663173,44663629	regular	10	False	bcc_3001|Cycle_3	39,41	44663017,44663629	psi1+2:0.47,psi3+4:0.48,psi5+6:0.48,psi7+8:0.16,psi9+10:0.28,psi11+12:0.06	AS1_14|SB1_74|S1_34|ASSB1_0|AS2_13|SB2_53|S2_79|ASSB2_0|AS3_8|SB3_72|S3_29|ASSB3_0|AS4_6|SB4_31|S4_73|ASSB4_0|AS5_11|SB5_76|S5_35|ASSB5_0|AS6_10|SB6_45|S6_84|ASSB6_0|AS7_0|SB7_13|S7_8|ASSB7_0|AS8_0|SB8_7|S8_13|ASSB8_0|AS9_0|SB9_19|S9_11|ASSB9_0|AS10_0|SB10_7|S10_22|ASSB10_0|AS11_0|SB11_15|S11_5|ASSB11_0|AS12_0|SB12_7|S12_11|ASSB12_0	AB1_38|AB2_18|AB3_29|AB4_13|AB5_31|AB6_21|AB7_22|AB8_12|AB9_15|AB10_10|AB11_42|AB12_32	-	141,135,157,26,34,14,47,44,51,42,26,67	0.504201680672269,0.509818731117825,0.510652138559115,0.173448965977318,0.30713640469738,0.0661469407039924	1.23634e-14	-0.326	FALSE	UP_MUT	1
G1EER_t0	ENSMUSG00000028423.16	Nfx1	chr4:41009231-41011750	+	altA	125	True	True	protein_coding	1_ss_annotated_(over_3_ss):41009269	39,164	41009269,41011587	regular	9	False	bcc_40356|Cycle_574120	39,39	41009269,41011712	psi1+2:0.71,psi3+4:0.87,psi5+6:0.78,psi7+8:0.48,psi9+10:0.37,psi11+12:0.49	AS1_19|SB1_30|S1_56|ASSB1_0|AS2_20|SB2_52|S2_33|ASSB2_0|AS3_9|SB3_27|S3_42|ASSB3_0|AS4_15|SB4_43|S4_25|ASSB4_0|AS5_15|SB5_32|S5_37|ASSB5_0|AS6_9|SB6_39|S6_34|ASSB6_0|AS7_2|SB7_12|S7_9|ASSB7_0|AS8_2|SB8_21|S8_9|ASSB8_0|AS9_0|SB9_15|S9_16|ASSB9_0|AS10_0|SB10_17|S10_13|ASSB10_0|AS11_3|SB11_16|S11_27|ASSB11_0|AS12_3|SB12_27|S12_13|ASSB12_0	AB1_14|AB2_10|AB3_2|AB4_4|AB5_5|AB6_7|AB7_6|AB8_4|AB9_9|AB10_8|AB11_9|AB12_10	-	141,119,116,32,30,47,20,6,12,12,17,17	0.730375879930934,0.884,0.787878787878788,0.506082725060827,0.404075289241927,0.515104678937755	5.39775e-06	-0.3257	FALSE	UP_MUT	1
G1EER_t0	ENSMUSG00000042708.13	Shcbp1l	chr1:153321658-153324686	+	ES	251	True	True	protein_coding	all_splice_sites_known_(4_ss)	40,251,40	153321697,153323470,153323720,153324647	regular	0	False	bcc_40356|Cycle_597771	40,40	153321697,153324647	psi1+2:0.55,psi3+4:0.71,psi5+6:0.54,psi7+8:0.26,psi9+10:0.51,psi11+12:0.31	AS1_3|SB1_14|S1_38|ASSB1_0|AS2_9|SB2_10|S2_32|ASSB2_0|AS3_6|SB3_7|S3_16|ASSB3_0|AS4_6|SB4_3|S4_23|ASSB4_0|AS5_3|SB5_8|S5_23|ASSB5_0|AS6_5|SB6_5|S6_23|ASSB6_0|AS7_2|SB7_1|S7_7|ASSB7_0|AS8_6|SB8_1|S8_9|ASSB8_0|AS9_3|SB9_3|S9_7|ASSB9_0|AS10_4|SB10_1|S10_10|ASSB10_0|AS11_0|SB11_8|S11_13|ASSB11_0|AS12_0|SB12_3|S12_13|ASSB12_0	AB1_11|AB2_5|AB3_2|AB4_3|AB5_5|AB6_6|AB7_6|AB8_6|AB9_4|AB10_1|AB11_6|AB12_6	-	79,59,60,24,26,24,13,5,11,15,5,11	0.59493551727384,0.740392156862745,0.568653003198673,0.278867102396514,NaN,0.345261643589282	0.0116738	-0.3226	FALSE	UP_MUT	1
G1EER_t0	ENSMUSG00000050565.17	Tor1aip2	chr1:155916708-155927080	+	altA	15	False	False	protein_coding	2_ss_annotated_(over_3_ss):155916748,155927040	41,56	155916748,155927025	regular	3	False	bcc_40356|Cycle_735892	41,41	155916748,155927040	psi1+2:0.33,psi3+4:0.32,psi5+6:0.29,psi7+8:0.01,psi9+10:0.0,psi11+12:0.0	AS1_39|SB1_29|S1_0|ASSB1_28|AS2_21|SB2_17|S2_0|ASSB2_11|AS3_36|SB3_34|S3_0|ASSB3_31|AS4_19|SB4_13|S4_0|ASSB4_10|AS5_27|SB5_18|S5_0|ASSB5_18|AS6_14|SB6_14|S6_0|ASSB6_12|AS7_1|SB7_0|S7_0|ASSB7_0|AS8_1|SB8_1|S8_0|ASSB8_1|AS9_0|SB9_0|S9_0|ASSB9_0|AS10_0|SB10_0|S10_0|ASSB10_0|AS11_0|SB11_1|S11_0|ASSB11_0|AS12_1|SB12_0|S12_0|ASSB12_0	AB1_39|AB2_47|AB3_52|AB4_39|AB5_35|AB6_32|AB7_58|AB8_42|AB9_68|AB10_63|AB11_83|AB12_70	-	45,55,33,1,0,0,73,94,65,122,134,139	0.342586575062668,0.330936307601996,0.300299633780934,0.00688150386035582,0,0	0	-0.3223	FALSE	UP_MUT	1
G1EER_t0	ENSMUSG00000047423.11	AI837181	chr19:5475296-5476017	+	altA	14	True	True	protein_coding	all_splice_sites_known_(3_ss)	41,53	5475336,5475965	regular	0	False	bcc_61793|Cycle_0	41,39	5475336,5475979	psi1+2:0.39,psi3+4:0.4,psi5+6:0.45,psi7+8:0.06,psi9+10:0.12,psi11+12:0.11	AS1_14|SB1_14|S1_0|ASSB1_14|AS2_31|SB2_24|S2_0|ASSB2_19|AS3_7|SB3_7|S3_0|ASSB3_6|AS4_27|SB4_25|S4_0|ASSB4_23|AS5_9|SB5_10|S5_0|ASSB5_9|AS6_42|SB6_38|S6_0|ASSB6_31|AS7_2|SB7_2|S7_0|ASSB7_2|AS8_8|SB8_5|S8_0|ASSB8_5|AS9_4|SB9_5|S9_0|ASSB9_4|AS10_14|SB10_11|S10_0|ASSB10_9|AS11_2|SB11_3|S11_0|ASSB11_2|AS12_11|SB12_9|S12_0|ASSB12_8	AB1_6|AB2_49|AB3_10|AB4_33|AB5_7|AB6_47|AB7_21|AB8_68|AB9_19|AB10_84|AB11_8|AB12_72	-	36,36,53,9,17,11,46,45,53,109,106,72	0.399777901166019,0.405063291139241,0.459770114942529,0.0656574867773117,0.120098904980572,0.115062761506276	1.23634e-14	-0.3213	FALSE	UP_MUT	1
G1EER_t0	ENSMUSG00000050565.17	Tor1aip2	chr1:155916840-155927078	+	altA	15	False	False	protein_coding	2_ss_annotated_(over_3_ss):155916880,155927040	41,54	155916880,155927025	regular	3	False	bcc_40356|Cycle_1003258	41,39	155916880,155927040	psi1+2:0.32,psi3+4:0.33,psi5+6:0.3,psi7+8:0.0,psi9+10:0.01,psi11+12:0.0	AS1_55|SB1_63|S1_0|ASSB1_52|AS2_18|SB2_26|S2_0|ASSB2_18|AS3_64|SB3_62|S3_0|ASSB3_56|AS4_18|SB4_24|S4_0|ASSB4_18|AS5_37|SB5_41|S5_0|ASSB5_33|AS6_20|SB6_23|S6_0|ASSB6_20|AS7_0|SB7_1|S7_0|ASSB7_0|AS8_0|SB8_0|S8_0|ASSB8_0|AS9_1|SB9_1|S9_0|ASSB9_0|AS10_0|SB10_0|S10_0|ASSB10_0|AS11_0|SB11_0|S11_0|ASSB11_0|AS12_0|SB12_0|S12_0|ASSB12_0	AB1_108|AB2_27|AB3_113|AB4_28|AB5_78|AB6_36|AB7_73|AB8_24|AB9_106|AB10_40|AB11_112|AB12_51	-	64,89,59,0,2,0,114,146,111,119,150,148	0.321003134796238,0.339209147212959,0.309204061578775,0,0.0111034004163775,0	0	-0.3194	FALSE	UP_MUT	1
G1EER_t0	ENSMUSG00000062981.6	Mrpl42	chr10:95336345-95337808	-	altA	25	True	False	protein_coding	2_ss_annotated_(over_3_ss):95336384,95337768	65,41	95336409,95337768	regular	0	False	bcc_62886|Cycle_0	40,41	95336384,95337768	psi1+2:0.29,psi3+4:0.33,psi5+6:0.32,psi7+8:0.01,psi9+10:0.0,psi11+12:0.0	AS1_1|SB1_15|S1_0|ASSB1_1|AS2_156|SB2_291|S2_0|ASSB2_156|AS3_1|SB3_3|S3_0|ASSB3_1|AS4_168|SB4_265|S4_0|ASSB4_168|AS5_0|SB5_12|S5_0|ASSB5_0|AS6_138|SB6_231|S6_0|ASSB6_138|AS7_0|SB7_0|S7_0|ASSB7_0|AS8_3|SB8_3|S8_0|ASSB8_3|AS9_0|SB9_0|S9_0|ASSB9_0|AS10_1|SB10_2|S10_0|ASSB10_1|AS11_0|SB11_1|S11_0|ASSB11_0|AS12_2|SB12_3|S12_0|ASSB12_2	AB1_1|AB2_279|AB3_2|AB4_244|AB5_2|AB6_213|AB7_3|AB8_289|AB9_7|AB10_434|AB11_7|AB12_399	-	132,175,134,4,1,2,236,255,209,357,452,368	0.299428699451103,0.344011649071715,0.328829374697043,0.00848923125294765,0.00168774612964391,0.00413581822823589	0	-0.3193	FALSE	UP_MUT	1
G1EER_t0	ENSMUSG00000083161.3	Gm11427	chr11:83116472-83134683	+	ES	217	True	False	transcribed_unprocessed_pseudogene	all_splice_sites_known_(4_ss)	40,217,40	83116511,83132361,83132577,83134644	regular	1	False	bcc_38867|Cycle_0	40,40	83116511,83134644	psi1+2:0.79,psi3+4:0.82,psi5+6:0.85,psi7+8:0.28,psi9+10:0.6,psi11+12:0.61	AS1_12|SB1_20|S1_54|ASSB1_0|AS2_8|SB2_17|S2_52|ASSB2_0|AS3_10|SB3_15|S3_44|ASSB3_0|AS4_6|SB4_19|S4_42|ASSB4_0|AS5_15|SB5_17|S5_48|ASSB5_0|AS6_6|SB6_11|S6_54|ASSB6_0|AS7_0|SB7_2|S7_12|ASSB7_0|AS8_3|SB8_1|S8_7|ASSB8_0|AS9_7|SB9_4|S9_25|ASSB9_0|AS10_4|SB10_7|S10_17|ASSB10_0|AS11_6|SB11_12|S11_41|ASSB11_0|AS12_7|SB12_15|S12_25|ASSB12_0	AB1_1|AB2_8|AB3_0|AB4_6|AB5_5|AB6_1|AB7_8|AB8_5|AB9_1|AB10_8|AB11_5|AB12_9	-	123,122,140,26,59,83,8,6,6,16,9,13	0.805500982318271,0.845607347080229,0.862733014943768,0.304449648711944,0.638441769241174,0.632320731358918	5.90583e-05	-0.3129	FALSE	UP_MUT	1
G1EER_t0	ENSMUSG00000036748.17	Cuedc2	chr19:46320020-46320236	-	altA	21	False	True	protein_coding	all_splice_sites_known_(3_ss)	60,41	46320079,46320196	regular	2	False	bcc_37785|Cycle_1	39,41	46320058,46320196	psi1+2:0.51,psi3+4:0.47,psi5+6:0.55,psi7+8:0.21,psi9+10:0.2,psi11+12:0.2	AS1_84|SB1_121|S1_0|ASSB1_67|AS2_43|SB2_76|S2_0|ASSB2_31|AS3_61|SB3_103|S3_0|ASSB3_49|AS4_29|SB4_50|S4_0|ASSB4_15|AS5_72|SB5_119|S5_0|ASSB5_54|AS6_52|SB6_76|S6_0|ASSB6_35|AS7_18|SB7_64|S7_0|ASSB7_11|AS8_20|SB8_59|S8_0|ASSB8_14|AS9_22|SB9_71|S9_0|ASSB9_18|AS10_19|SB10_35|S10_0|ASSB10_14|AS11_29|SB11_82|S11_0|ASSB11_18|AS12_19|SB12_68|S12_0|ASSB12_15	AB1_79|AB2_33|AB3_57|AB4_41|AB5_59|AB6_42|AB7_73|AB8_69|AB9_92|AB10_62|AB11_101|AB12_90	-	132,120,155,62,51,57,94,102,98,174,158,173	0.526578238755361,0.482363581549593,0.556103686429276,0.220111831010917,0.203613135043418,0.206962283846957	0	-0.3115	FALSE	UP_MUT	1
G1EER_t0	ENSMUSG00000030822.16	Prr14	chr7:127070251-127071117	+	altA	201	False	True	protein_coding	all_splice_sites_known_(3_ss)	41,241	127070291,127070877	regular	2	False	bcc_29669|Cycle_0	41,40	127070291,127071078	psi1+2:0.71,psi3+4:0.8,psi5+6:0.76,psi7+8:0.49,psi9+10:0.43,psi11+12:0.41	AS1_27|SB1_62|S1_149|ASSB1_0|AS2_38|SB2_66|S2_141|ASSB2_0|AS3_23|SB3_80|S3_156|ASSB3_0|AS4_37|SB4_52|S4_179|ASSB4_0|AS5_36|SB5_70|S5_159|ASSB5_0|AS6_44|SB6_47|S6_174|ASSB6_0|AS7_0|SB7_27|S7_68|ASSB7_0|AS8_4|SB8_18|S8_53|ASSB8_0|AS9_1|SB9_13|S9_37|ASSB9_0|AS10_2|SB10_16|S10_39|ASSB10_0|AS11_1|SB11_21|S11_51|ASSB11_0|AS12_3|SB12_23|S12_45|ASSB12_0	AB1_11|AB2_31|AB3_12|AB4_16|AB5_12|AB6_26|AB7_12|AB8_22|AB9_8|AB10_19|AB11_8|AB12_29	-	354,472,480,158,84,94,35,29,37,42,28,34	0.74392901618929,0.823787976729153,0.788417082370118,0.519357195032871,0.462857142857143,0.442622950819672	3.10951e-09	-0.3104	FALSE	UP_MUT	1
G1EER_t0	ENSMUSG00000097048.9	1600020E01Rik	chr6:86509249-86540453	+	ES	169	True	False	lncRNA	all_splice_sites_known_(4_ss)	41,169,40	86509289,86524970,86525138,86540414	regular	2	False	bcc_65125|Cycle_1	41,40	86509289,86540414	psi1+2:0.2,psi3+4:0.38,psi5+6:0.33,psi7+8:0.02,psi9+10:0.02,psi11+12:0.02	AS1_4|SB1_8|S1_11|ASSB1_0|AS2_9|SB2_3|S2_9|ASSB2_0|AS3_7|SB3_4|S3_21|ASSB3_0|AS4_7|SB4_6|S4_8|ASSB4_0|AS5_4|SB5_10|S5_21|ASSB5_0|AS6_9|SB6_7|S6_21|ASSB6_0|AS7_0|SB7_2|S7_2|ASSB7_0|AS8_2|SB8_0|S8_1|ASSB8_0|AS9_2|SB9_0|S9_2|ASSB9_0|AS10_1|SB10_0|S10_1|ASSB10_0|AS11_3|SB11_0|S11_1|ASSB11_0|AS12_0|SB12_0|S12_1|ASSB12_0	AB1_14|AB2_25|AB3_13|AB4_10|AB5_18|AB6_19|AB7_35|AB8_16|AB9_28|AB10_20|AB11_21|AB12_12	-	29,51,62,4,3,2,33,24,36,62,49,30	0.221624681573733,0.407758365413089,0.358151476251605,0.0204752275025278,0.0194508924997999,0.0211433046202036	0	-0.3088	FALSE	UP_MUT	1
G1EER_t0	ENSMUSG00000025154.16	Arhgap19	chr19:41761528-41762543	-	altA	14	True	False	protein_coding	2_ss_annotated_(over_3_ss):41761567,41762505	54,39	41761581,41762505	regular	2	False	bcc_21453|Cycle_2	40,39	41761567,41762505	psi1+2:0.4,psi3+4:0.31,psi5+6:0.28,psi7+8:0.04,psi9+10:0.02,psi11+12:0.02	AS1_29|SB1_34|S1_0|ASSB1_25|AS2_31|SB2_27|S2_0|ASSB2_27|AS3_25|SB3_36|S3_0|ASSB3_25|AS4_14|SB4_14|S4_0|ASSB4_13|AS5_20|SB5_32|S5_0|ASSB5_20|AS6_25|SB6_23|S6_0|ASSB6_22|AS7_3|SB7_3|S7_0|ASSB7_3|AS8_7|SB8_7|S8_0|ASSB8_7|AS9_4|SB9_4|S9_0|ASSB9_4|AS10_2|SB10_1|S10_0|ASSB10_1|AS11_3|SB11_3|S11_0|ASSB11_3|AS12_2|SB12_2|S12_0|ASSB12_2	AB1_44|AB2_31|AB3_49|AB4_25|AB5_58|AB6_36|AB7_93|AB8_92|AB9_139|AB10_80|AB11_118|AB12_92	-	51,41,43,12,5,5,63,77,91,226,224,190	0.40746359223301,0.311442307692308,0.286424957841484,0.0431576072111445,0.0186083761247468,0.0218654857459175	0	-0.3072	FALSE	UP_MUT	1
G1EER_t0	ENSMUSG00000026766.17	Mmadhc	chr2:50182870-50186304	-	altA	15	False	True	protein_coding	all_splice_sites_known_(3_ss)	56,41	50182925,50186264	regular	2	False	bcc_31933|Cycle_1	41,41	50182910,50186264	psi1+2:0.83,psi3+4:0.67,psi5+6:0.76,psi7+8:0.39,psi9+10:0.47,psi11+12:0.49	AS1_30|SB1_54|S1_0|ASSB1_30|AS2_53|SB2_118|S2_0|ASSB2_45|AS3_20|SB3_29|S3_0|ASSB3_19|AS4_20|SB4_57|S4_0|ASSB4_16|AS5_26|SB5_55|S5_0|ASSB5_26|AS6_48|SB6_106|S6_0|ASSB6_39|AS7_9|SB7_27|S7_0|ASSB7_9|AS8_8|SB8_72|S8_0|ASSB8_8|AS9_9|SB9_30|S9_0|ASSB9_9|AS10_11|SB10_69|S10_0|ASSB10_9|AS11_10|SB11_37|S11_0|ASSB11_10|AS12_17|SB12_108|S12_0|ASSB12_14	AB1_3|AB2_12|AB3_6|AB4_12|AB5_5|AB6_16|AB7_11|AB8_11|AB9_3|AB10_17|AB11_6|AB12_20	-	77,47,81,21,23,27,13,19,20,27,20,24	0.833531353135314,0.676496401614885,0.77394546725705,0.396682791983414,0.492943021432305,0.487450462351387	2.76219e-06	-0.3023	FALSE	UP_MUT	1
G1EER_t0	ENSMUSG00000068744.13	Psrc1	chr3:108291202-108291590	+	altA	128	True	True	protein_coding	all_splice_sites_known_(3_ss)	41,167	108291242,108291424	regular	7	False	bcc_20506|Cycle_5	41,39	108291242,108291552	psi1+2:0.39,psi3+4:0.35,psi5+6:0.35,psi7+8:0.04,psi9+10:0.1,psi11+12:0.1	AS1_9|SB1_11|S1_64|ASSB1_0|AS2_50|SB2_26|S2_43|ASSB2_0|AS3_3|SB3_9|S3_52|ASSB3_0|AS4_41|SB4_11|S4_32|ASSB4_0|AS5_4|SB5_6|S5_45|ASSB5_0|AS6_39|SB6_13|S6_37|ASSB6_0|AS7_0|SB7_17|S7_25|ASSB7_0|AS8_0|SB8_26|S8_17|ASSB8_0|AS9_0|SB9_16|S9_44|ASSB9_0|AS10_1|SB10_29|S10_24|ASSB10_0|AS11_0|SB11_14|S11_46|ASSB11_0|AS12_3|SB12_26|S12_24|ASSB12_0	AB1_20|AB2_74|AB3_16|AB4_54|AB5_10|AB6_64|AB7_74|AB8_249|AB9_30|AB10_192|AB11_38|AB12_188	-	149,116,113,51,72,69,79,73,72,395,227,205	0.420428893905192,0.379332897318509,0.376415722851432,0.0473098330241187,0.108728480821504,0.114617940199336	0	-0.3018	FALSE	UP_MUT	1
G1EER_t0	ENSMUSG00000020185.17	E2f7	chr10:110581500-110582233	+	altA	13	True	True	protein_coding	all_splice_sites_known_(3_ss)	41,54	110581540,110582180	regular	0	False	bcc_85131|Cycle_0	41,41	110581540,110582193	psi1+2:0.46,psi3+4:0.3,psi5+6:0.3,psi7+8:0.0,psi9+10:0.0,psi11+12:0.0	AS1_3|SB1_3|S1_0|ASSB1_3|AS2_4|SB2_5|S2_0|ASSB2_3|AS3_2|SB3_2|S3_0|ASSB3_2|AS4_3|SB4_3|S4_0|ASSB4_3|AS5_3|SB5_3|S5_0|ASSB5_2|AS6_1|SB6_1|S6_0|ASSB6_1|AS7_0|SB7_0|S7_0|ASSB7_0|AS8_0|SB8_0|S8_0|ASSB8_0|AS9_0|SB9_0|S9_0|ASSB9_0|AS10_0|SB10_0|S10_0|ASSB10_0|AS11_0|SB11_0|S11_0|ASSB11_0|AS12_0|SB12_0|S12_0|ASSB12_0	AB1_4|AB2_4|AB3_5|AB4_5|AB5_6|AB6_4|AB7_8|AB8_1|AB9_7|AB10_7|AB11_5|AB12_5	-	7,5,5,0,0,0,7,10,10,11,14,9	NaN,0.301470588235294,0.301470588235294,0,0,NaN	7.23095e-05	-0.3015	FALSE	UP_MUT	1
G1EER_t0	ENSMUSG00000025404.16	R3hdm2	chr10:127295404-127307643	+	ES	78	False	True	protein_coding	all_splice_sites_known_(4_ss)	41,78,32	127295444,127298075,127298152,127300851	regular	2	False	bcc_40602|Cycle_1	41,32	127295444,127300851	psi1+2:0.63,psi3+4:0.55,psi5+6:0.71,psi7+8:0.36,psi9+10:0.29,psi11+12:0.34	AS1_51|SB1_15|S1_11|ASSB1_0|AS2_26|SB2_7|S2_5|ASSB2_0|AS3_42|SB3_14|S3_9|ASSB3_0|AS4_24|SB4_6|S4_2|ASSB4_0|AS5_43|SB5_16|S5_6|ASSB5_0|AS6_38|SB6_11|S6_3|ASSB6_0|AS7_52|SB7_0|S7_8|ASSB7_0|AS8_48|SB8_3|S8_8|ASSB8_0|AS9_49|SB9_1|S9_14|ASSB9_0|AS10_45|SB10_0|S10_1|ASSB10_0|AS11_64|SB11_0|S11_13|ASSB11_0|AS12_38|SB12_0|S12_8|ASSB12_0	AB1_8|AB2_8|AB3_7|AB4_12|AB5_5|AB6_7|AB7_9|AB8_9|AB9_9|AB10_10|AB11_12|AB12_7	-	51,53,61,27,17,19,13,20,12,22,19,17	0.654766092156173,0.561619973871389,0.710774142059058,0.3723786132628,0.301946472019465,0.350784016186141	0.000203665	-0.3007	FALSE	UP_MUT	1
G1EER_t0	ENSMUSG00000041130.11	Zfp598	chr17:24896119-24896422	+	altA	17	True	False	protein_coding	2_ss_annotated_(over_3_ss):24896159,24896384	41,56	24896159,24896367	regular	0	False	bcc_29485|Cycle_0	41,39	24896159,24896384	psi1+2:0.3,psi3+4:0.29,psi5+6:0.29,psi7+8:0.0,psi9+10:0.01,psi11+12:0.0	AS1_44|SB1_45|S1_0|ASSB1_36|AS2_19|SB2_21|S2_0|ASSB2_17|AS3_49|SB3_47|S3_0|ASSB3_41|AS4_17|SB4_17|S4_0|ASSB4_12|AS5_37|SB5_45|S5_0|ASSB5_32|AS6_28|SB6_34|S6_0|ASSB6_27|AS7_1|SB7_2|S7_0|ASSB7_1|AS8_0|SB8_1|S8_0|ASSB8_0|AS9_2|SB9_4|S9_0|ASSB9_2|AS10_0|SB10_2|S10_0|ASSB10_0|AS11_1|SB11_4|S11_0|ASSB11_1|AS12_0|SB12_1|S12_0|ASSB12_0	AB1_94|AB2_40|AB3_106|AB4_37|AB5_93|AB6_46|AB7_163|AB8_77|AB9_187|AB10_102|AB11_213|AB12_110	-	62,78,69,1,2,1,113,148,135,294,296,292	0.311538219961058,0.302971450767139,0.296535052377115,0.00279739841946989,0.00554170130229981,0.0028165047176454	0	-0.3	FALSE	UP_MUT	1
G1EER_t0	ENSMUSG00000038811.14	Gngt2	chr11:95734682-95735915	+	altA	19	True	True	protein_coding	all_splice_sites_known_(3_ss)	40,58	95734721,95735858	regular	0	False	bcc_41722|Cycle_0	40,39	95734721,95735877	psi1+2:0.63,psi3+4:0.7,psi5+6:0.48,psi7+8:0.31,psi9+10:0.32,psi11+12:0.31	AS1_13|SB1_13|S1_0|ASSB1_10|AS2_9|SB2_9|S2_0|ASSB2_5|AS3_7|SB3_9|S3_0|ASSB3_6|AS4_15|SB4_15|S4_0|ASSB4_11|AS5_12|SB5_8|S5_0|ASSB5_6|AS6_8|SB6_9|S6_0|ASSB6_8|AS7_11|SB7_8|S7_0|ASSB7_7|AS8_12|SB8_14|S8_0|ASSB8_10|AS9_15|SB9_9|S9_0|ASSB9_7|AS10_8|SB10_5|S10_0|ASSB10_5|AS11_8|SB11_5|S11_0|ASSB11_5|AS12_13|SB12_14|S12_0|ASSB12_12	AB1_5|AB2_8|AB3_1|AB4_8|AB5_8|AB6_7|AB7_21|AB8_19|AB9_13|AB10_14|AB11_14|AB12_19	-	24,28,18,28,16,17,11,9,15,49,28,30	0.637525218560861,0.714932126696833,0.491701244813278,0.315369261477046,0.315369261477046,0.313565257996731	0.000223381	-0.3	FALSE	UP_MUT	1
G1EER_t0	ENSMUSG00000022843.18	Clcn2	chr16:20526904-20527084	-	altA	19	True	False	protein_coding	2_ss_annotated_(over_3_ss):20526941,20527044	57,41	20526960,20527044	regular	0	False	bcc_64264|Cycle_0	38,41	20526941,20527044	psi1+2:0.24,psi3+4:0.37,psi5+6:0.29,psi7+8:0.0,psi9+10:0.01,psi11+12:0.0	AS1_8|SB1_9|S1_0|ASSB1_8|AS2_18|SB2_16|S2_0|ASSB2_14|AS3_9|SB3_9|S3_0|ASSB3_6|AS4_14|SB4_16|S4_0|ASSB4_11|AS5_8|SB5_5|S5_0|ASSB5_4|AS6_12|SB6_13|S6_0|ASSB6_10|AS7_0|SB7_0|S7_0|ASSB7_0|AS8_1|SB8_2|S8_0|ASSB8_1|AS9_0|SB9_0|S9_0|ASSB9_0|AS10_2|SB10_3|S10_0|ASSB10_1|AS11_0|SB11_2|S11_0|ASSB11_0|AS12_1|SB12_3|S12_0|ASSB12_1	AB1_27|AB2_37|AB3_19|AB4_20|AB5_15|AB6_24|AB7_99|AB8_86|AB9_91|AB10_107|AB11_79|AB12_110	-	22,30,19,1,3,1,54,40,38,226,203,171	0.247226173541963,0.376788553259142,0.287272727272727,0.00355423583929455,0.0117728875863097,0.00469204727683079	0	-0.2971	FALSE	UP_MUT	1
G1EER_t0	ENSMUSG00000025154.16	Arhgap19	chr19:41758596-41762545	-	ES	93	False	True	protein_coding	3_ss_annotated_(over_4_ss):41758635,41761489,41762505	40,93,41	41758635,41761489,41761581,41762505	regular	2	False	bcc_21453|Cycle_0	40,41	41758635,41762505	psi1+2:0.83,psi3+4:0.87,psi5+6:0.89,psi7+8:0.69,psi9+10:0.48,psi11+12:0.49	AS1_40|SB1_25|S1_35|ASSB1_0|AS2_45|SB2_32|S2_11|ASSB2_0|AS3_26|SB3_21|S3_29|ASSB3_0|AS4_44|SB4_16|S4_5|ASSB4_0|AS5_56|SB5_16|S5_41|ASSB5_0|AS6_59|SB6_28|S6_9|ASSB6_0|AS7_50|SB7_3|S7_25|ASSB7_0|AS8_49|SB8_7|S8_13|ASSB8_0|AS9_54|SB9_4|S9_20|ASSB9_0|AS10_83|SB10_3|S10_13|ASSB10_0|AS11_76|SB11_2|S11_27|ASSB11_0|AS12_82|SB12_2|S12_11|ASSB12_0	AB1_5|AB2_9|AB3_3|AB4_4|AB5_3|AB6_4|AB7_6|AB8_5|AB9_10|AB10_11|AB11_13|AB12_7	-	135,112,134,71,48,42,12,7,7,13,22,18	0.839668279198341,0.881632653061225,0.89910536779324,0.717708723324598,0.503888024883359,0.520661157024793	4.73961e-07	-0.2927	FALSE	UP_MUT	1
G1EER_t0	ENSMUSG00000030102.12	Itpr1	chr6:108394921-108415300	+	ES	51	False	True	protein_coding	all_splice_sites_known_(4_ss)	41,51,40	108394961,108409607,108409657,108415261	regular	1	False	bcc_79285|Cycle_3	41,40	108394961,108415261	psi1+2:0.29,psi3+4:0.21,psi5+6:0.29,psi7+8:0.0,psi9+10:0.16,psi11+12:0.0	AS1_6|SB1_5|S1_0|ASSB1_1|AS2_3|SB2_8|S2_0|ASSB2_2|AS3_0|SB3_4|S3_0|ASSB3_0|AS4_3|SB4_3|S4_0|ASSB4_0|AS5_5|SB5_4|S5_0|ASSB5_2|AS6_4|SB6_4|S6_0|ASSB6_0|AS7_0|SB7_2|S7_0|ASSB7_0|AS8_0|SB8_1|S8_0|ASSB8_0|AS9_1|SB9_1|S9_0|ASSB9_0|AS10_2|SB10_1|S10_0|ASSB10_1|AS11_0|SB11_0|S11_0|ASSB11_0|AS12_5|SB12_0|S12_0|ASSB12_0	AB1_9|AB2_9|AB3_9|AB4_4|AB5_13|AB6_6|AB7_13|AB8_6|AB9_6|AB10_3|AB11_10|AB12_7	-	11,6,14,0,3,0,15,13,18,23,9,15	0.310344827586207,0.220708446866485,0.323076923076923,0,NaN,0	0.000247242	-0.2847	FALSE	UP_MUT	1
G1EER_t0	ENSMUSG00000058291.15	Zfp68	chr5:138610388-138615356	-	ES	96	False	True	protein_coding	all_splice_sites_known_(4_ss)	40,96,40	138610427,138614732,138614827,138615317	regular	2	False	bcc_72785|Cycle_1	40,40	138610427,138615317	psi1+2:0.94,psi3+4:0.88,psi5+6:0.78,psi7+8:0.56,psi9+10:0.57,psi11+12:0.6	AS1_43|SB1_35|S1_6|ASSB1_0|AS2_30|SB2_31|S2_16|ASSB2_0|AS3_19|SB3_19|S3_9|ASSB3_0|AS4_19|SB4_25|S4_18|ASSB4_0|AS5_24|SB5_32|S5_18|ASSB5_0|AS6_24|SB6_26|S6_9|ASSB6_0|AS7_25|SB7_21|S7_9|ASSB7_0|AS8_33|SB8_21|S8_12|ASSB8_0|AS9_29|SB9_17|S9_10|ASSB9_0|AS10_22|SB10_27|S10_11|ASSB10_0|AS11_38|SB11_26|S11_13|ASSB11_0|AS12_26|SB12_33|S12_18|ASSB12_0	AB1_1|AB2_3|AB3_3|AB4_3|AB5_9|AB6_5|AB7_19|AB8_15|AB9_18|AB10_13|AB11_19|AB12_18	-	128,107,120,128,101,122,3,6,14,42,32,34	0.950965824665676,0.89018302828619,0.795755968169761,0.58076225045372,0.58926487747958,0.619918699186992	2.4729e-08	-0.2823	FALSE	UP_MUT	1
G1EER_t0	ENSMUSG00000035206.11	Sppl2b	chr10:80702509-80703274	+	IR	684	False	True	protein_coding	1_ss_annotated_(over_2_ss):80703234	766	-	regular	5	False	bcc_59533|Cycle_7	41,41	80702549,80703234	psi1+2:0.76,psi3+4:0.69,psi5+6:0.72,psi7+8:0.39,psi9+10:0.49,psi11+12:0.41	AS1_26|SB1_10|S1_171|ASSB1_0|AS2_19|SB2_15|S2_164|ASSB2_0|AS3_16|SB3_7|S3_175|ASSB3_0|AS4_23|SB4_17|S4_153|ASSB4_0|AS5_25|SB5_14|S5_193|ASSB5_0|AS6_20|SB6_13|S6_190|ASSB6_0|AS7_19|SB7_19|S7_162|ASSB7_0|AS8_20|SB8_15|S8_154|ASSB8_0|AS9_27|SB9_16|S9_195|ASSB9_0|AS10_24|SB10_27|S10_193|ASSB10_0|AS11_26|SB11_11|S11_255|ASSB11_0|AS12_28|SB12_32|S12_236|ASSB12_0	AB1_4|AB2_7|AB3_6|AB4_9|AB5_6|AB6_9|AB7_11|AB8_42|AB9_14|AB10_29|AB11_27|AB12_46	GT/AG	325,390,425,470,480,515,9,16,15,65,44,66	0.794478893393751,0.722940591373542,0.752050064738886,0.436318351635911,0.538705792182196,0.455133317526351	1.02124e-07	-0.2798	FALSE	UP_MUT	1
G1EER_t0	ENSMUSG00000068394.5	Cep152	chr2:125418737-125421334	-	altA	41	True	False	protein_coding	2_ss_annotated_(over_3_ss):125418775,125421294	80,41	125418816,125421294	regular	0	False	bcc_64770|Cycle_0	39,41	125418775,125421294	psi1+2:0.37,psi3+4:0.2,psi5+6:0.26,psi7+8:0.0,psi9+10:0.02,psi11+12:0.0	AS1_7|SB1_12|S1_0|ASSB1_5|AS2_11|SB2_9|S2_0|ASSB2_3|AS3_4|SB3_4|S3_0|ASSB3_2|AS4_2|SB4_4|S4_0|ASSB4_1|AS5_3|SB5_10|S5_0|ASSB5_2|AS6_4|SB6_5|S6_0|ASSB6_3|AS7_0|SB7_0|S7_0|ASSB7_0|AS8_0|SB8_0|S8_0|ASSB8_0|AS9_1|SB9_0|S9_0|ASSB9_0|AS10_2|SB10_1|S10_0|ASSB10_1|AS11_0|SB11_0|S11_0|ASSB11_0|AS12_0|SB12_0|S12_0|ASSB12_0	AB1_14|AB2_11|AB3_11|AB4_11|AB5_12|AB6_4|AB7_10|AB8_13|AB9_18|AB10_7|AB11_23|AB12_11	-	20,9,9,0,1,0,21,23,16,28,26,31	0.386380101424777,0.205538110191265,0.271084337349398,0,0.0247985120892746,0	1.674e-09	-0.2794	FALSE	UP_MUT	1
G1EER_t0	ENSMUSG00000042063.12	Zfp386	chr12:116011446-116018381	+	ES	165	False	False	protein_coding	2_ss_annotated_(over_4_ss):116011486,116018342	41,165,40	116011486,116011679,116011843,116018342	regular	2	False	bcc_79292|Cycle_0	41,40	116011486,116018342	psi1+2:0.32,psi3+4:0.22,psi5+6:0.27,psi7+8:0.0,psi9+10:0.0,psi11+12:0.05	AS1_4|SB1_22|S1_23|ASSB1_0|AS2_4|SB2_20|S2_31|ASSB2_0|AS3_0|SB3_16|S3_12|ASSB3_0|AS4_2|SB4_4|S4_16|ASSB4_0|AS5_2|SB5_12|S5_16|ASSB5_0|AS6_3|SB6_7|S6_22|ASSB6_0|AS7_0|SB7_0|S7_0|ASSB7_0|AS8_0|SB8_2|S8_0|ASSB8_0|AS9_0|SB9_0|S9_0|ASSB9_0|AS10_0|SB10_1|S10_0|ASSB10_0|AS11_1|SB11_1|S11_1|ASSB11_0|AS12_0|SB12_0|S12_2|ASSB12_0	AB1_23|AB2_20|AB3_15|AB4_17|AB5_18|AB6_20|AB7_15|AB8_6|AB9_12|AB10_12|AB11_13|AB12_16	-	59,33,47,0,0,5,36,33,37,26,25,26	0.350495049504951,0.247706422018349,0.294910527538926,0,0,0.0595500661667402	8.2118e-14	-0.2779	FALSE	UP_MUT	1
G1EER_t0	ENSMUSG00000041617.11	Ccdc74a	chr16:17465951-17467899	+	ES	166	True	True	protein_coding	all_splice_sites_known_(4_ss)	40,166,41	17465990,17466659,17466824,17467859	regular	17	False	bcc_64017|Cycle_36	40,41	17465990,17467859	psi1+2:0.66,psi3+4:0.77,psi5+6:0.75,psi7+8:0.33,psi9+10:0.57,psi11+12:0.41	AS1_13|SB1_1|S1_24|ASSB1_0|AS2_7|SB2_0|S2_21|ASSB2_0|AS3_13|SB3_1|S3_15|ASSB3_0|AS4_3|SB4_0|S4_17|ASSB4_0|AS5_10|SB5_2|S5_22|ASSB5_0|AS6_10|SB6_1|S6_23|ASSB6_0|AS7_5|SB7_1|S7_7|ASSB7_0|AS8_3|SB8_0|S8_8|ASSB8_0|AS9_8|SB9_1|S9_15|ASSB9_0|AS10_10|SB10_1|S10_13|ASSB10_0|AS11_3|SB11_1|S11_14|ASSB11_0|AS12_9|SB12_1|S12_9|ASSB12_0	AB1_4|AB2_3|AB3_1|AB4_2|AB5_4|AB6_1|AB7_5|AB8_5|AB9_5|AB10_2|AB11_7|AB12_4	-	40,35,50,21,33,24,6,3,5,12,7,10	0.686149936467598,0.792785234899329,0.766319772942289,0.364630225080386,0.607223989095866,0.4404168554599	0.012905	-0.2777	FALSE	UP_MUT	1
G1EER_t0	ENSMUSG00000030451.17	Herc2	chr7:55853616-55854171	+	altA	13	True	False	protein_coding	2_ss_annotated_(over_3_ss):55853655,55854134	40,51	55853655,55854121	regular	0	False	bcc_43325|Cycle_0	40,38	55853655,55854134	psi1+2:0.35,psi3+4:0.37,psi5+6:0.16,psi7+8:0.0,psi9+10:0.02,psi11+12:0.03	AS1_9|SB1_7|S1_0|ASSB1_7|AS2_8|SB2_8|S2_0|ASSB2_7|AS3_7|SB3_6|S3_0|ASSB3_5|AS4_12|SB4_13|S4_0|ASSB4_12|AS5_6|SB5_6|S5_0|ASSB5_6|AS6_3|SB6_4|S6_0|ASSB6_3|AS7_0|SB7_0|S7_0|ASSB7_0|AS8_0|SB8_1|S8_0|ASSB8_0|AS9_0|SB9_0|S9_0|ASSB9_0|AS10_1|SB10_1|S10_0|ASSB10_1|AS11_1|SB11_1|S11_0|ASSB11_1|AS12_1|SB12_1|S12_0|ASSB12_1	AB1_12|AB2_13|AB3_9|AB4_18|AB5_17|AB6_24|AB7_12|AB8_11|AB9_12|AB10_21|AB11_28|AB12_31	-	13,20,9,0,1,2,21,28,40,28,34,53	0.346666666666667,0.379746835443038,0.161676646706587,0,0.0245901639344262,0.031331592689295	2.72955e-08	-0.2774	FALSE	UP_MUT	1
G1EER_t0	ENSMUSG00000026811.19	St6galnac6	chr2:32497083-32499276	+	ES	184	True	True	protein_coding	all_splice_sites_known_(4_ss)	41,184,39	32497123,32498054,32498237,32499238	regular	6	False	bcc_45594|Cycle_2	41,39	32497123,32499238	psi1+2:0.49,psi3+4:0.32,psi5+6:0.57,psi7+8:0.2,psi9+10:0.17,psi11+12:0.46	AS1_3|SB1_8|S1_18|ASSB1_0|AS2_6|SB2_16|S2_18|ASSB2_0|AS3_7|SB3_6|S3_6|ASSB3_0|AS4_7|SB4_20|S4_8|ASSB4_0|AS5_5|SB5_4|S5_7|ASSB5_0|AS6_4|SB6_11|S6_12|ASSB6_0|AS7_2|SB7_14|S7_8|ASSB7_0|AS8_3|SB8_16|S8_5|ASSB8_0|AS9_0|SB9_10|S9_4|ASSB9_0|AS10_3|SB10_16|S10_3|ASSB10_0|AS11_3|SB11_4|S11_5|ASSB11_0|AS12_3|SB12_14|S12_5|ASSB12_0	AB1_4|AB2_11|AB3_9|AB4_14|AB5_1|AB6_6|AB7_18|AB8_6|AB9_5|AB10_12|AB11_0|AB12_7	-	46,41,34,28,13,20,13,24,7,29,17,6	0.517435320584927,0.341098169717138,0.595446584938704,0.226354082457559,0.188133140376266,NaN	0.0274872	-0.2774	FALSE	UP_MUT	1
G1EER_t0	ENSMUSG00000097080.10	1700086O06Rik	chr18:38372765-38382807	-	ES	115	True	False	lncRNA	all_splice_sites_known_(4_ss)	40,115,41	38372804,38373892,38374006,38382767	regular	10	False	bcc_7289|Cycle_50	40,41	38372804,38382767	psi1+2:0.79,psi3+4:0.67,psi5+6:0.67,psi7+8:0.62,psi9+10:0.49,psi11+12:0.35	AS1_12|SB1_14|S1_17|ASSB1_0|AS2_12|SB2_21|S2_16|ASSB2_0|AS3_11|SB3_7|S3_21|ASSB3_0|AS4_17|SB4_10|S4_10|ASSB4_0|AS5_12|SB5_19|S5_14|ASSB5_0|AS6_17|SB6_15|S6_13|ASSB6_0|AS7_2|SB7_4|S7_8|ASSB7_0|AS8_3|SB8_8|S8_0|ASSB8_0|AS9_4|SB9_3|S9_8|ASSB9_0|AS10_4|SB10_6|S10_7|ASSB10_0|AS11_2|SB11_4|S11_5|ASSB11_0|AS12_4|SB12_4|S12_5|ASSB12_0	AB1_7|AB2_1|AB3_7|AB4_5|AB5_8|AB6_7|AB7_4|AB8_0|AB9_4|AB10_7|AB11_8|AB12_7	-	68,67,79,22,30,20,7,12,15,5,11,14	0.800581395348837,0.697647512533745,0.685191133954385,NaN,0.529873528129089,0.37121906507791	0.0214564	-0.2773	FALSE	UP_MUT	1
G1EER_t0	ENSMUSG00000068744.13	Psrc1	chr3:108291171-108291590	+	altA	128	True	True	protein_coding	all_splice_sites_known_(3_ss)	41,167	108291211,108291424	regular	7	False	bcc_20506|Cycle_6	41,39	108291211,108291552	psi1+2:0.4,psi3+4:0.37,psi5+6:0.38,psi7+8:0.09,psi9+10:0.14,psi11+12:0.14	AS1_1|SB1_11|S1_64|ASSB1_0|AS2_31|SB2_26|S2_43|ASSB2_0|AS3_4|SB3_9|S3_52|ASSB3_0|AS4_29|SB4_11|S4_32|ASSB4_0|AS5_4|SB5_6|S5_45|ASSB5_0|AS6_36|SB6_13|S6_37|ASSB6_0|AS7_0|SB7_17|S7_25|ASSB7_0|AS8_1|SB8_26|S8_17|ASSB8_0|AS9_0|SB9_16|S9_44|ASSB9_0|AS10_4|SB10_29|S10_24|ASSB10_0|AS11_0|SB11_14|S11_46|ASSB11_0|AS12_0|SB12_26|S12_24|ASSB12_0	AB1_9|AB2_73|AB3_15|AB4_53|AB5_5|AB6_59|AB7_22|AB8_137|AB9_19|AB10_138|AB11_14|AB12_135	-	136,118,113,54,78,63,69,71,62,195,161,135	0.431198478123018,0.38995373430271,0.412107950401167,0.0962566844919786,0.157068062827225,0.152173913043478	0	-0.2759	FALSE	UP_MUT	1
G1EER_t0	ENSMUSG00000038685.19	Rtel1	chr2:180996878-180997159	+	altA	18	False	True	protein_coding	all_splice_sites_known_(3_ss)	41,57	180996918,180997103	regular	14	False	bcc_45524|Cycle_1	41,39	180996918,180997121	psi1+2:0.85,psi3+4:0.77,psi5+6:0.8,psi7+8:0.5,psi9+10:0.54,psi11+12:0.54	AS1_51|SB1_61|S1_0|ASSB1_44|AS2_33|SB2_27|S2_0|ASSB2_23|AS3_52|SB3_62|S3_0|ASSB3_45|AS4_23|SB4_23|S4_0|ASSB4_18|AS5_45|SB5_52|S5_0|ASSB5_36|AS6_20|SB6_18|S6_0|ASSB6_17|AS7_27|SB7_31|S7_0|ASSB7_23|AS8_19|SB8_19|S8_0|ASSB8_15|AS9_38|SB9_34|S9_0|ASSB9_29|AS10_19|SB10_18|S10_0|ASSB10_14|AS11_41|SB11_43|S11_0|ASSB11_34|AS12_24|SB12_24|S12_0|ASSB12_17	AB1_8|AB2_4|AB3_16|AB4_5|AB5_9|AB6_5|AB7_27|AB8_16|AB9_25|AB10_16|AB11_33|AB12_19	-	75,90,71,66,63,72,10,22,14,53,42,47	0.859598853868195,0.769559640872168,0.805445263754963,0.50410540385717,0.55045871559633,0.555662743584796	2.80342e-07	-0.2748	FALSE	UP_MUT	1
G1EER_t0	ENSMUSG00000000355.14	Mcts1	chrX:37697168-37700669	+	ES	81	False	False	protein_coding	2_ss_annotated_(over_5_ss):37697745,37700632	41,81,38	37697208,37697665,37697745,37700632	regular	3	False	bcc_40356|Cycle_110833	41,38	37697208,37700632	psi1+2:0.26,psi3+4:0.44,psi5+6:0.32,psi7+8:0.0,psi9+10:0.14,psi11+12:0.09	AS1_8|SB1_4|S1_0|ASSB1_0|AS2_10|SB2_4|S2_5|ASSB2_0|AS3_6|SB3_4|S3_0|ASSB3_0|AS4_7|SB4_5|S4_6|ASSB4_0|AS5_7|SB5_6|S5_1|ASSB5_0|AS6_6|SB6_4|S6_1|ASSB6_0|AS7_2|SB7_0|S7_0|ASSB7_0|AS8_1|SB8_0|S8_0|ASSB8_0|AS9_0|SB9_1|S9_0|ASSB9_0|AS10_6|SB10_2|S10_3|ASSB10_0|AS11_3|SB11_1|S11_0|ASSB11_0|AS12_2|SB12_1|S12_1|ASSB12_0	AB1_11|AB2_16|AB3_11|AB4_3|AB5_7|AB6_14|AB7_5|AB8_9|AB9_9|AB10_11|AB11_14|AB12_8	-	18,25,21,0,7,5,23,15,20,17,20,20	0.278714229713838,0.451428571428571,0.341428277423338,0,0.147348787636557,0.109874826147427	0.000116168	-0.2714	FALSE	UP_MUT	1
G1EER_t0	ENSMUSG00000097048.9	1600020E01Rik	chr6:86509249-86540453	+	ES	187	True	False	lncRNA	3_ss_annotated_(over_4_ss):86509289,86525138,86540414	41,187,40	86509289,86524952,86525138,86540414	regular	2	False	bcc_65125|Cycle_0	41,40	86509289,86540414	psi1+2:0.18,psi3+4:0.34,psi5+6:0.27,psi7+8:0.02,psi9+10:0.02,psi11+12:0.02	AS1_2|SB1_8|S1_12|ASSB1_0|AS2_4|SB2_3|S2_10|ASSB2_0|AS3_4|SB3_4|S3_21|ASSB3_0|AS4_3|SB4_6|S4_10|ASSB4_0|AS5_2|SB5_11|S5_22|ASSB5_0|AS6_2|SB6_7|S6_21|ASSB6_0|AS7_0|SB7_2|S7_2|ASSB7_0|AS8_0|SB8_0|S8_1|ASSB8_0|AS9_0|SB9_0|S9_2|ASSB9_0|AS10_0|SB10_0|S10_1|ASSB10_0|AS11_0|SB11_0|S11_1|ASSB11_0|AS12_0|SB12_0|S12_1|ASSB12_0	AB1_14|AB2_25|AB3_13|AB4_10|AB5_18|AB6_19|AB7_35|AB8_16|AB9_28|AB10_20|AB11_21|AB12_12	-	27,47,50,4,3,2,33,24,36,62,49,30	0.198259450639108,0.371813653677117,0.295663600525624,0.0191263282172373,0.0181682242990654,0.0197512801755669	0	-0.2696	FALSE	UP_MUT	1
G1EER_t0	ENSMUSG00000025049.7	Taf5	chr19:47064298-47064472	+	altA	17	True	False	protein_coding	2_ss_annotated_(over_3_ss):47064338,47064436	41,54	47064338,47064419	regular	2	False	bcc_57230|Cycle_1	41,37	47064338,47064436	psi1+2:0.54,psi3+4:0.12,psi5+6:0.19,psi7+8:0.02,psi9+10:0.02,psi11+12:0.01	AS1_8|SB1_8|S1_0|ASSB1_8|AS2_8|SB2_9|S2_0|ASSB2_8|AS3_5|SB3_5|S3_0|ASSB3_5|AS4_1|SB4_0|S4_0|ASSB4_0|AS5_2|SB5_3|S5_0|ASSB5_2|AS6_3|SB6_1|S6_0|ASSB6_1|AS7_1|SB7_2|S7_0|ASSB7_1|AS8_0|SB8_0|S8_0|ASSB8_0|AS9_1|SB9_1|S9_0|ASSB9_1|AS10_0|SB10_0|S10_0|ASSB10_0|AS11_1|SB11_1|S11_0|ASSB11_1|AS12_0|SB12_0|S12_0|ASSB12_0	AB1_7|AB2_4|AB3_18|AB4_11|AB5_2|AB6_8|AB7_24|AB8_21|AB9_19|AB10_19|AB11_28|AB12_25	-	13,5,3,1,1,1,9,30,10,55,39,48	0.542536115569823,0.12037037037037,0.197635135135135,0.0147086554780313,0.0206185567010309,0.0168175937904269	3.66785e-07	-0.2695	FALSE	UP_MUT	1
G1EER_t0	ENSMUSG00000035632.17	Cnot3	chr7:3648554-3653840	+	ES	73	True	False	protein_coding	2_ss_annotated_(over_4_ss):3648594,3653800	41,73,41	3648594,3648992,3649064,3653800	regular	15	False	bcc_50903|Cycle_27	41,41	3648594,3653800	psi1+2:0.3,psi3+4:0.4,psi5+6:0.23,psi7+8:0.21,psi9+10:0.0,psi11+12:0.0	AS1_15|SB1_2|S1_5|ASSB1_0|AS2_11|SB2_5|S2_3|ASSB2_0|AS3_9|SB3_3|S3_3|ASSB3_0|AS4_6|SB4_3|S4_2|ASSB4_0|AS5_11|SB5_3|S5_4|ASSB5_0|AS6_6|SB6_7|S6_1|ASSB6_0|AS7_4|SB7_1|S7_1|ASSB7_0|AS8_4|SB8_2|S8_3|ASSB8_0|AS9_4|SB9_0|S9_0|ASSB9_0|AS10_5|SB10_0|S10_0|ASSB10_0|AS11_4|SB11_0|S11_0|ASSB11_0|AS12_2|SB12_0|S12_0|ASSB12_0	AB1_11|AB2_13|AB3_5|AB4_7|AB5_16|AB6_20|AB7_10|AB8_8|AB9_7|AB10_9|AB11_8|AB12_13	-	19,18,22,12,0,0,20,12,35,22,16,19	0.334478316874195,0.442446043165468,0.249550421911744,0.223941738734638,0,0	0.00148881	-0.2675	FALSE	UP_MUT	1
G1EER_t0	ENSMUSG00000118346.2	Tmem179b	chr19:8751019-8751739	-	altA	13	True	False	protein_coding	2_ss_annotated_(over_3_ss):8751056,8751699	51,41	8751069,8751699	regular	27	False	bcc_49069|Cycle_17	38,41	8751056,8751699	psi1+2:0.28,psi3+4:0.26,psi5+6:0.38,psi7+8:0.0,psi9+10:0.04,psi11+12:0.1	AS1_16|SB1_13|S1_0|ASSB1_12|AS2_14|SB2_8|S2_0|ASSB2_8|AS3_10|SB3_16|S3_0|ASSB3_10|AS4_12|SB4_8|S4_0|ASSB4_8|AS5_17|SB5_17|S5_0|ASSB5_13|AS6_16|SB6_10|S6_0|ASSB6_8|AS7_8|SB7_0|S7_0|ASSB7_0|AS8_0|SB8_0|S8_0|ASSB8_0|AS9_1|SB9_4|S9_0|ASSB9_1|AS10_5|SB10_2|S10_0|ASSB10_2|AS11_6|SB11_3|S11_0|ASSB11_3|AS12_6|SB12_5|S12_0|ASSB12_3	AB1_35|AB2_13|AB3_31|AB4_11|AB5_26|AB6_20|AB7_45|AB8_20|AB9_47|AB10_13|AB11_43|AB12_36	-	19,19,32,0,3,9,40,44,45,80,61,72	0.289712410731519,0.270499189043071,0.379124175164967,0,0.0405197469652932,0.0969325153374233	2.01209e-11	-0.2673	FALSE	UP_MUT	1
G1EER_t0	ENSMUSG00000043923.9	Ccdc84	chr9:44324280-44324472	-	altA	21	False	True	protein_coding	all_splice_sites_known_(3_ss)	61,39	44324340,44324434	regular	7	False	bcc_40356|Cycle_1198619	40,39	44324319,44324434	psi1+2:0.46,psi3+4:0.44,psi5+6:0.27,psi7+8:0.09,psi9+10:0.16,psi11+12:0.15	AS1_14|SB1_7|S1_0|ASSB1_6|AS2_11|SB2_10|S2_0|ASSB2_7|AS3_11|SB3_6|S3_0|ASSB3_6|AS4_11|SB4_9|S4_0|ASSB4_4|AS5_13|SB5_3|S5_0|ASSB5_3|AS6_6|SB6_6|S6_0|ASSB6_2|AS7_7|SB7_0|S7_0|ASSB7_0|AS8_4|SB8_3|S8_0|ASSB8_3|AS9_3|SB9_1|S9_0|ASSB9_0|AS10_7|SB10_1|S10_0|ASSB10_0|AS11_7|SB11_3|S11_0|ASSB11_3|AS12_7|SB12_3|S12_0|ASSB12_3	AB1_6|AB2_13|AB3_7|AB4_12|AB5_13|AB6_14|AB7_11|AB8_11|AB9_4|AB10_12|AB11_15|AB12_10	-	18,21,13,4,4,5,16,20,26,27,16,23	0.470549305095963,0.453402569007926,0.283154121863799,0.104774535809019,0.164926931106472,0.146567717996289	0.00102188	-0.2636	FALSE	UP_MUT	1
G1EER_t0	ENSMUSG00000024191.16	Bnip1	chr17:27000110-27002457	+	ES	107	True	False	protein_coding	2_ss_annotated_(over_4_ss):27000150,27002419	41,107,39	27000150,27002200,27002306,27002419	regular	2	False	bcc_34701|Cycle_0	41,39	27000150,27002419	psi1+2:0.26,psi3+4:0.27,psi5+6:0.23,psi7+8:0.01,psi9+10:0.01,psi11+12:0.02	AS1_17|SB1_24|S1_20|ASSB1_0|AS2_24|SB2_19|S2_11|ASSB2_0|AS3_16|SB3_10|S3_15|ASSB3_0|AS4_21|SB4_24|S4_8|ASSB4_0|AS5_10|SB5_15|S5_20|ASSB5_0|AS6_23|SB6_17|S6_11|ASSB6_0|AS7_0|SB7_4|S7_2|ASSB7_0|AS8_0|SB8_5|S8_1|ASSB8_0|AS9_0|SB9_2|S9_1|ASSB9_0|AS10_1|SB10_1|S10_3|ASSB10_0|AS11_0|SB11_7|S11_3|ASSB11_0|AS12_0|SB12_6|S12_4|ASSB12_0	AB1_24|AB2_88|AB3_19|AB4_69|AB5_35|AB6_72|AB7_38|AB8_102|AB9_49|AB10_109|AB11_39|AB12_101	-	87,88,83,4,6,6,94,91,104,171,162,127	0.283641698589942,0.292638317329675,0.254523152407237,0.00990804099451961,0.0155975823747319,0.0198109703248174	0	-0.2618	FALSE	UP_MUT	1
G1EER_t0	ENSMUSG00000020812.20	Snhg16	chr11:116565164-116566373	+	altA	19	True	False	lncRNA	all_splice_sites_known_(3_ss)	38,59	116565201,116566315	regular	2	False	bcc_63163|Cycle_1	38,40	116565201,116566334	psi1+2:0.51,psi3+4:0.48,psi5+6:0.4,psi7+8:0.21,psi9+10:0.24,psi11+12:0.16	AS1_49|SB1_58|S1_0|ASSB1_47|AS2_37|SB2_37|S2_0|ASSB2_24|AS3_30|SB3_45|S3_0|ASSB3_30|AS4_18|SB4_18|S4_0|ASSB4_15|AS5_32|SB5_34|S5_0|ASSB5_28|AS6_14|SB6_12|S6_0|ASSB6_9|AS7_22|SB7_26|S7_0|ASSB7_18|AS8_4|SB8_3|S8_0|ASSB8_3|AS9_25|SB9_34|S9_0|ASSB9_24|AS10_4|SB10_9|S10_0|ASSB10_4|AS11_11|SB11_22|S11_0|ASSB11_9|AS12_10|SB12_16|S12_0|ASSB12_8	AB1_41|AB2_34|AB3_29|AB4_14|AB5_35|AB6_25|AB7_55|AB8_31|AB9_48|AB10_25|AB11_53|AB12_46	-	85,53,50,35,31,23,63,45,58,105,75,90	0.520367318106899,0.486410165901871,0.409405836657569,0.211382113821138,0.249458372021046,0.170467502850627	2.25787e-08	-0.2616	FALSE	UP_MUT	1
G1EER_t0	ENSMUSG00000034560.7	Washc4	chr10:83391439-83391914	+	altA	12	False	True	protein_coding	all_splice_sites_known_(3_ss)	41,50	83391479,83391865	regular	0	False	bcc_32077|Cycle_0	41,38	83391479,83391877	psi1+2:0.26,psi3+4:0.4,psi5+6:0.27,psi7+8:0.0,psi9+10:0.05,psi11+12:0.13	AS1_6|SB1_8|S1_0|ASSB1_5|AS2_4|SB2_4|S2_0|ASSB2_3|AS3_3|SB3_5|S3_0|ASSB3_3|AS4_14|SB4_13|S4_0|ASSB4_13|AS5_7|SB5_9|S5_0|ASSB5_7|AS6_5|SB6_6|S6_0|ASSB6_5|AS7_0|SB7_1|S7_0|ASSB7_0|AS8_0|SB8_0|S8_0|ASSB8_0|AS9_4|SB9_2|S9_0|ASSB9_2|AS10_2|SB10_2|S10_0|ASSB10_2|AS11_8|SB11_8|S11_0|ASSB11_8|AS12_4|SB12_3|S12_0|ASSB12_3	AB1_18|AB2_11|AB3_13|AB4_7|AB5_19|AB6_9|AB7_18|AB8_14|AB9_46|AB10_25|AB11_25|AB12_38	-	10,17,12,0,4,10,24,21,27,39,73,57	0.265635507733692,0.412722802704364,0.2784140969163,0,0.0454088231067682,0.13217333110256	1.68754e-06	-0.2597	FALSE	UP_MUT	1
G1EER_t0	ENSMUSG00000036768.7	Kif15	chr9:122838443-122838862	+	altA	16	True	False	protein_coding	2_ss_annotated_(over_3_ss):122838483,122838825	41,54	122838483,122838809	regular	0	False	bcc_995|Cycle_0	41,38	122838483,122838825	psi1+2:0.35,psi3+4:0.15,psi5+6:0.26,psi7+8:0.0,psi9+10:0.0,psi11+12:0.0	AS1_20|SB1_19|S1_0|ASSB1_18|AS2_22|SB2_21|S2_0|ASSB2_18|AS3_6|SB3_8|S3_0|ASSB3_6|AS4_13|SB4_10|S4_0|ASSB4_10|AS5_16|SB5_16|S5_0|ASSB5_16|AS6_14|SB6_13|S6_0|ASSB6_12|AS7_1|SB7_1|S7_0|ASSB7_1|AS8_0|SB8_0|S8_0|ASSB8_0|AS9_0|SB9_0|S9_0|ASSB9_0|AS10_0|SB10_2|S10_0|ASSB10_0|AS11_0|SB11_0|S11_0|ASSB11_0|AS12_0|SB12_0|S12_0|ASSB12_0	AB1_23|AB2_43|AB3_21|AB4_50|AB5_32|AB6_37|AB7_82|AB8_134|AB9_75|AB10_138|AB11_119|AB12_149	-	37,17,29,1,0,0,56,74,67,264,218,243	0.354603906344777,0.160396512600024,0.264671903881701,0.00314002941293374,0,0	0	-0.2588	FALSE	UP_MUT	1
G1EER_t0	ENSMUSG00000025862.15	Stag2	chrX:41355112-41358298	+	ES	111	False	True	protein_coding	all_splice_sites_known_(4_ss)	41,111,41	41355152,41355243,41355353,41358258	regular	0	False	bcc_47130|Cycle_0	41,41	41355152,41358258	psi1+2:0.42,psi3+4:0.45,psi5+6:0.39,psi7+8:0.14,psi9+10:0.19,psi11+12:0.2	AS1_131|SB1_80|S1_67|ASSB1_0|AS2_102|SB2_130|S2_70|ASSB2_0|AS3_120|SB3_58|S3_31|ASSB3_0|AS4_88|SB4_116|S4_71|ASSB4_0|AS5_102|SB5_63|S5_63|ASSB5_0|AS6_95|SB6_110|S6_83|ASSB6_0|AS7_37|SB7_23|S7_11|ASSB7_0|AS8_30|SB8_26|S8_18|ASSB8_0|AS9_57|SB9_25|S9_25|ASSB9_0|AS10_43|SB10_52|S10_31|ASSB10_0|AS11_51|SB11_39|S11_34|ASSB11_0|AS12_62|SB12_58|S12_36|ASSB12_0	AB1_104|AB2_161|AB3_46|AB4_132|AB5_90|AB6_184|AB7_102|AB8_201|AB9_103|AB10_213|AB11_148|AB12_238	-	422,409,450,155,197,239,223,185,267,371,324,349	0.445680872712286,0.484352208887541,0.417274485191845,0.150747808760215,0.205297003278855,0.225380944166523	0	-0.2553	FALSE	UP_MUT	1
G1EER_t0	ENSMUSG00000034610.15	Tut4	chr4:108405327-108406476	+	altA	12	False	True	protein_coding	2_ss_annotated_(over_3_ss):108405367,108406438	41,51	108405367,108406426	regular	2	False	bcc_53965|Cycle_0	41,39	108405367,108406438	psi1+2:0.46,psi3+4:0.48,psi5+6:0.47,psi7+8:0.18,psi9+10:0.24,psi11+12:0.24	AS1_38|SB1_37|S1_0|ASSB1_36|AS2_41|SB2_41|S2_0|ASSB2_35|AS3_33|SB3_33|S3_0|ASSB3_32|AS4_29|SB4_31|S4_0|ASSB4_28|AS5_32|SB5_34|S5_0|ASSB5_30|AS6_38|SB6_37|S6_0|ASSB6_35|AS7_17|SB7_18|S7_0|ASSB7_16|AS8_14|SB8_15|S8_0|ASSB8_14|AS9_19|SB9_20|S9_0|ASSB9_17|AS10_21|SB10_24|S10_0|ASSB10_19|AS11_22|SB11_23|S11_0|ASSB11_21|AS12_20|SB12_21|S12_0|ASSB12_19	AB1_51|AB2_33|AB3_35|AB4_24|AB5_46|AB6_23|AB7_69|AB8_56|AB9_75|AB10_45|AB11_69|AB12_48	-	72,66,71,39,45,40,71,61,67,153,123,106	0.468597461763749,0.484759456481822,0.479567713610267,0.181437543614794,0.241351568785197,0.247066090179123	8.67433e-09	-0.2544	FALSE	UP_MUT	1
G1EER_t0	ENSMUSG00000120454.1	ENSMUSG00000120454	chr6:88142490-88142766	-	IR	196	True	False	lncRNA	no_known_ss	277	-	regular	0	False	bcc_5619|Cycle_0	40,41	88142529,88142726	psi1+2:0.71,psi3+4:0.67,psi5+6:0.74,psi7+8:0.28,psi9+10:0.54,psi11+12:0.51	AS1_17|SB1_7|S1_22|ASSB1_0|AS2_11|SB2_16|S2_27|ASSB2_0|AS3_16|SB3_13|S3_35|ASSB3_0|AS4_17|SB4_16|S4_36|ASSB4_0|AS5_19|SB5_7|S5_47|ASSB5_0|AS6_22|SB6_16|S6_31|ASSB6_0|AS7_3|SB7_3|S7_4|ASSB7_0|AS8_2|SB8_3|S8_6|ASSB8_0|AS9_10|SB9_0|S9_15|ASSB9_0|AS10_8|SB10_9|S10_10|ASSB10_0|AS11_3|SB11_4|S11_15|ASSB11_0|AS12_6|SB12_10|S12_12|ASSB12_0	AB1_6|AB2_3|AB3_7|AB4_9|AB5_2|AB6_9|AB7_8|AB8_5|AB9_2|AB10_7|AB11_3|AB12_8	GT/AG	72,134,121,24,42,41,8,17,11,16,9,10	0.724652087475149,0.697423375955793,0.762842465753425,0.304893350062735,0.577099236641221,0.545230668198982	0.00406687	-0.2526	FALSE	UP_MUT	1
G1EER_t0	ENSMUSG00000025949.17	Pikfyve	chr1:65231413-65234853	+	ES	36	False	False	protein_coding	all_splice_sites_known_(4_ss)	41,36,39	65231453,65231690,65231725,65234815	regular	2	False	bcc_33564|Cycle_2	41,39	65231453,65234815	psi1+2:0.4,psi3+4:0.25,psi5+6:0.37,psi7+8:0.14,psi9+10:0.12,psi11+12:0.03	AS1_14|SB1_16|S1_0|ASSB1_5|AS2_13|SB2_11|S2_0|ASSB2_3|AS3_2|SB3_2|S3_0|ASSB3_1|AS4_9|SB4_11|S4_0|ASSB4_2|AS5_5|SB5_6|S5_0|ASSB5_0|AS6_16|SB6_15|S6_0|ASSB6_8|AS7_2|SB7_3|S7_0|ASSB7_0|AS8_5|SB8_5|S8_0|ASSB8_3|AS9_2|SB9_4|S9_0|ASSB9_1|AS10_3|SB10_4|S10_0|ASSB10_1|AS11_3|SB11_1|S11_0|ASSB11_0|AS12_0|SB12_3|S12_0|ASSB12_0	AB1_17|AB2_24|AB3_16|AB4_21|AB5_16|AB6_19|AB7_20|AB8_25|AB9_11|AB10_26|AB11_15|AB12_26	-	35,20,31,13,8,2,35,38,34,55,38,37	0.408163265306122,0.266311584553928,0.386052303860523,0.140161725067385,0.126782884310618,0.0359389038634322	2.52826e-06	-0.2525	FALSE	UP_MUT	1
G1EER_t0	ENSMUSG00000025337.11	Sbds	chr5:130275265-130275856	-	IR	516	False	False	protein_coding	1_ss_annotated_(over_2_ss):130275302	592	-	regular	0	False	bcc_40356|Cycle_1290223	38,38	130275302,130275819	psi1+2:0.84,psi3+4:0.83,psi5+6:1.0,psi7+8:0.56,psi9+10:0.68,psi11+12:0.62	AS1_1|SB1_10|S1_42|ASSB1_0|AS2_3|SB2_7|S2_43|ASSB2_0|AS3_7|SB3_5|S3_35|ASSB3_0|AS4_3|SB4_2|S4_35|ASSB4_0|AS5_4|SB5_6|S5_33|ASSB5_0|AS6_4|SB6_3|S6_37|ASSB6_0|AS7_4|SB7_2|S7_36|ASSB7_0|AS8_4|SB8_3|S8_31|ASSB8_0|AS9_5|SB9_5|S9_49|ASSB9_0|AS10_8|SB10_4|S10_45|ASSB10_0|AS11_3|SB11_6|S11_28|ASSB11_0|AS12_3|SB12_4|S12_30|ASSB12_0	AB1_1|AB2_1|AB3_1|AB4_1|AB5_0|AB6_0|AB7_3|AB8_4|AB9_4|AB10_2|AB11_2|AB12_3	GT/AG	78,87,82,94,115,63,2,2,0,9,6,5	0.833520809898763,0.848127244740893,1,0.572803078896729,0.711031565245688,NaN	0.0267907	-0.252	FALSE	UP_MUT	1
G1EER_t0	ENSMUSG00000014418.17	Hps5	chr7:46440433-46444891	-	altA	24	False	True	protein_coding	all_splice_sites_known_(3_ss)	64,40	46440496,46444852	regular	8	False	bcc_834|Cycle_3	40,40	46440472,46444852	psi1+2:0.82,psi3+4:0.79,psi5+6:0.76,psi7+8:0.49,psi9+10:0.67,psi11+12:0.41	AS1_6|SB1_19|S1_0|ASSB1_5|AS2_17|SB2_24|S2_0|ASSB2_11|AS3_4|SB3_31|S3_0|ASSB3_4|AS4_13|SB4_17|S4_0|ASSB4_9|AS5_2|SB5_12|S5_0|ASSB5_2|AS6_10|SB6_21|S6_0|ASSB6_9|AS7_0|SB7_5|S7_0|ASSB7_0|AS8_6|SB8_10|S8_0|ASSB8_3|AS9_4|SB9_10|S9_0|ASSB9_4|AS10_17|SB10_17|S10_0|ASSB10_11|AS11_4|SB11_6|S11_0|ASSB11_4|AS12_10|SB12_13|S12_0|ASSB12_8	AB1_1|AB2_4|AB3_3|AB4_1|AB5_1|AB6_2|AB7_4|AB8_3|AB9_5|AB10_5|AB11_6|AB12_11	-	25,22,13,11,28,14,4,4,3,9,10,15	0.827814569536424,0.808823529411765,0.769230769230769,NaN,0.682926829268293,0.417910447761194	0.0179219	-0.2515	FALSE	UP_MUT	1
G1EER_t0	ENSMUSG00000030254.17	Rad18	chr6:112597825-112621589	-	ES	63	False	True	protein_coding	all_splice_sites_known_(4_ss)	41,63,41	112597865,112605423,112605485,112621549	regular	0	False	bcc_14159|Cycle_0	41,41	112597865,112621549	psi1+2:0.49,psi3+4:0.55,psi5+6:0.62,psi7+8:0.27,psi9+10:0.27,psi11+12:0.38	AS1_52|SB1_13|S1_0|ASSB1_1|AS2_40|SB2_21|S2_0|ASSB2_3|AS3_25|SB3_19|S3_0|ASSB3_1|AS4_30|SB4_19|S4_0|ASSB4_0|AS5_44|SB5_32|S5_0|ASSB5_3|AS6_44|SB6_17|S6_0|ASSB6_2|AS7_39|SB7_11|S7_0|ASSB7_2|AS8_16|SB8_11|S8_0|ASSB8_0|AS9_34|SB9_10|S9_0|ASSB9_0|AS10_26|SB10_14|S10_0|ASSB10_2|AS11_49|SB11_19|S11_0|ASSB11_0|AS12_47|SB12_24|S12_0|ASSB12_6	AB1_20|AB2_15|AB3_16|AB4_15|AB5_17|AB6_12|AB7_36|AB8_23|AB9_38|AB10_25|AB11_39|AB12_27	-	54,78,91,51,47,72,30,32,28,72,65,60	0.504442925495557,0.579557810801015,0.647630619684083,0.286007386130488,0.29023269824535,0.404272801972063	4.30966e-06	-0.2504	FALSE	UP_MUT	1
G1EER_t0	ENSMUSG00000064181.7	Rab3ip	chr10:116773523-116775145	-	altA	16	True	False	protein_coding	2_ss_annotated_(over_3_ss):116773560,116775106	54,40	116773576,116775106	regular	0	False	bcc_58545|Cycle_0	38,40	116773560,116775106	psi1+2:0.27,psi3+4:0.23,psi5+6:0.24,psi7+8:0.0,psi9+10:0.0,psi11+12:0.0	AS1_7|SB1_6|S1_0|ASSB1_4|AS2_9|SB2_11|S2_0|ASSB2_9|AS3_5|SB3_6|S3_0|ASSB3_5|AS4_6|SB4_6|S4_0|ASSB4_5|AS5_7|SB5_7|S5_0|ASSB5_7|AS6_6|SB6_4|S6_0|ASSB6_4|AS7_0|SB7_0|S7_0|ASSB7_0|AS8_0|SB8_0|S8_0|ASSB8_0|AS9_0|SB9_0|S9_0|ASSB9_0|AS10_0|SB10_0|S10_0|ASSB10_0|AS11_0|SB11_0|S11_0|ASSB11_0|AS12_0|SB12_0|S12_0|ASSB12_0	AB1_21|AB2_17|AB3_21|AB4_11|AB5_17|AB6_11|AB7_19|AB8_13|AB9_17|AB10_27|AB11_19|AB12_24	-	14,12,11,0,0,0,32,33,27,39,45,39	0.266341463414634,0.231797919762259,0.252650176678445,0,0,0	5.52772e-11	-0.2503	FALSE	UP_MUT	1
G1EER_t0	ENSMUSG00000044966.5	Fbxo48	chr11:16903215-16903389	+	IR	95	True	True	protein_coding	all_splice_sites_known_(2_ss)	175	-	regular	11	False	bcc_47441|Cycle_18	39,41	16903253,16903349	psi1+2:0.73,psi3+4:0.59,psi5+6:0.45,psi7+8:0.27,psi9+10:0.49,psi11+12:0.24	AS1_16|SB1_15|S1_0|ASSB1_0|AS2_26|SB2_10|S2_1|ASSB2_0|AS3_9|SB3_11|S3_1|ASSB3_0|AS4_8|SB4_10|S4_3|ASSB4_0|AS5_9|SB5_8|S5_0|ASSB5_0|AS6_11|SB6_7|S6_2|ASSB6_0|AS7_4|SB7_3|S7_0|ASSB7_0|AS8_2|SB8_2|S8_1|ASSB8_0|AS9_13|SB9_5|S9_2|ASSB9_0|AS10_13|SB10_11|S10_3|ASSB10_0|AS11_19|SB11_3|S11_0|ASSB11_0|AS12_3|SB12_11|S12_2|ASSB12_0	AB1_3|AB2_5|AB3_5|AB4_6|AB5_9|AB6_7|AB7_6|AB8_6|AB9_8|AB10_8|AB11_10|AB12_8	GT/AG	43,39,31,13,38,13,7,11,16,15,16,16	0.737406216505895,0.618434093161546,0.46969696969697,0.283765347885402,0.52054794520548,0.270833333333333	0.0267812	-0.2501	FALSE	UP_MUT	1
G1EER_t0	ENSMUSG00000079487.12	Med12	chrX:100337196-100337442	+	altA	3	False	True	protein_coding	2_ss_annotated_(over_3_ss):100337236,100337399	41,44	100337236,100337399	regular	1	False	bcc_9888|Cycle_2	41,41	100337236,100337402	psi1+2:0.97,psi3+4:0.93,psi5+6:0.89,psi7+8:0.49,psi9+10:0.75,psi11+12:0.83	AS1_11|SB1_12|S1_0|ASSB1_11|AS2_25|SB2_26|S2_0|ASSB2_25|AS3_6|SB3_6|S3_0|ASSB3_6|AS4_19|SB4_19|S4_0|ASSB4_18|AS5_8|SB5_8|S5_0|ASSB5_8|AS6_25|SB6_25|S6_0|ASSB6_24|AS7_4|SB7_4|S7_0|ASSB7_4|AS8_5|SB8_5|S8_0|ASSB8_5|AS9_3|SB9_4|S9_0|ASSB9_3|AS10_18|SB10_20|S10_0|ASSB10_17|AS11_7|SB11_8|S11_0|ASSB11_7|AS12_18|SB12_19|S12_0|ASSB12_18	AB1_0|AB2_1|AB3_0|AB4_2|AB5_0|AB6_4|AB7_2|AB8_7|AB9_2|AB10_5|AB11_0|AB12_5	-	30,27,33,11,23,23,1,2,4,11,7,5	0.966601178781925,0.928691275167785,0.888378200919238,0.491017964071856,0.760177347843611,0.81609692773691	0.00379457	-0.2388	FALSE	UP_MUT	1
G1EER_t0	ENSMUSG00000027366.13	Sppl2a	chr2:126769749-126774907	-	altA	15	False	False	protein_coding	2_ss_annotated_(over_3_ss):126769788,126774867	55,41	126769803,126774867	regular	0	False	bcc_37217|Cycle_0	40,41	126769788,126774867	psi1+2:0.26,psi3+4:0.26,psi5+6:0.22,psi7+8:0.02,psi9+10:0.01,psi11+12:0.03	AS1_18|SB1_10|S1_0|ASSB1_10|AS2_19|SB2_26|S2_0|ASSB2_13|AS3_21|SB3_9|S3_0|ASSB3_9|AS4_23|SB4_36|S4_0|ASSB4_18|AS5_10|SB5_5|S5_0|ASSB5_5|AS6_19|SB6_21|S6_0|ASSB6_13|AS7_1|SB7_1|S7_0|ASSB7_0|AS8_0|SB8_0|S8_0|ASSB8_0|AS9_0|SB9_0|S9_0|ASSB9_0|AS10_1|SB10_1|S10_0|ASSB10_1|AS11_2|SB11_1|S11_0|ASSB11_1|AS12_3|SB12_3|S12_0|ASSB12_3	AB1_18|AB2_62|AB3_28|AB4_57|AB5_27|AB6_60|AB7_38|AB8_50|AB9_37|AB10_75|AB11_28|AB12_85	-	30,38,29,2,1,4,67,88,85,108,115,102	0.274204468517265,0.267048412285268,0.223522694833,0.0153846153846154,0.00728351766927435,0.0320284697508897	0	-0.2367	FALSE	UP_MUT	1
G1EER_t0	ENSMUSG00000049606.17	Zfp644	chr5:106814671-106843042	-	ES	144	False	True	protein_coding	2_ss_annotated_(over_4_ss):106814711,106843003	41,144,40	106814711,106838596,106838739,106843003	regular	20	False	bcc_248|Cycle_19	41,40	106814711,106843003	psi1+2:0.92,psi3+4:0.96,psi5+6:0.89,psi7+8:0.53,psi9+10:0.57,psi11+12:0.77	AS1_0|SB1_1|S1_50|ASSB1_0|AS2_3|SB2_1|S2_18|ASSB2_0|AS3_0|SB3_1|S3_66|ASSB3_0|AS4_6|SB4_1|S4_8|ASSB4_0|AS5_1|SB5_5|S5_32|ASSB5_0|AS6_3|SB6_1|S6_16|ASSB6_0|AS7_0|SB7_0|S7_13|ASSB7_0|AS8_0|SB8_0|S8_5|ASSB8_0|AS9_2|SB9_0|S9_19|ASSB9_0|AS10_1|SB10_2|S10_8|ASSB10_0|AS11_1|SB11_1|S11_31|ASSB11_0|AS12_3|SB12_1|S12_8|ASSB12_0	AB1_1|AB2_1|AB3_0|AB4_1|AB5_0|AB6_2|AB7_2|AB8_3|AB9_4|AB10_3|AB11_4|AB12_0	-	59,79,51,22,30,39,2,1,2,6,7,4	0.91394148020654,0.966032608695652,0.901768172888016,NaN,0.606741573033708,0.778270509977827	0.00130985	-0.2347	FALSE	UP_MUT	1
G1EER_t0	ENSMUSG00000049606.17	Zfp644	chr5:106814671-106843043	-	ES	148	True	True	protein_coding	3_ss_annotated_(over_4_ss):106814711,106838743,106843003	41,148,41	106814711,106838596,106838743,106843003	regular	20	False	bcc_248|Cycle_14	41,41	106814711,106843003	psi1+2:0.92,psi3+4:0.96,psi5+6:0.91,psi7+8:0.54,psi9+10:0.57,psi11+12:0.78	AS1_1|SB1_14|S1_52|ASSB1_0|AS2_1|SB2_10|S2_21|ASSB2_0|AS3_1|SB3_7|S3_67|ASSB3_0|AS4_1|SB4_13|S4_9|ASSB4_0|AS5_5|SB5_6|S5_35|ASSB5_0|AS6_1|SB6_3|S6_17|ASSB6_0|AS7_0|SB7_4|S7_13|ASSB7_0|AS8_0|SB8_6|S8_6|ASSB8_0|AS9_0|SB9_4|S9_18|ASSB9_0|AS10_2|SB10_6|S10_8|ASSB10_0|AS11_1|SB11_11|S11_31|ASSB11_0|AS12_1|SB12_9|S12_11|ASSB12_0	AB1_1|AB2_1|AB3_0|AB4_1|AB5_0|AB6_2|AB7_2|AB8_3|AB9_4|AB10_3|AB11_4|AB12_0	-	65,83,62,23,31,42,2,1,2,6,7,4	0.920552677029361,0.967310972143263,0.917027417027417,NaN,0.61223506743738,0.789184234647113	0.000842262	-0.2343	FALSE	UP_MUT	1
G1EER_t0	ENSMUSG00000042203.9	Tbc1d22b	chr17:29787633-29789601	+	altA	27	False	False	protein_coding	2_ss_annotated_(over_3_ss):29787673,29789561	41,68	29787673,29789534	regular	0	False	bcc_53757|Cycle_0	41,41	29787673,29789561	psi1+2:0.21,psi3+4:0.26,psi5+6:0.22,psi7+8:0.0,psi9+10:0.0,psi11+12:0.03	AS1_8|SB1_10|S1_0|ASSB1_6|AS2_6|SB2_8|S2_0|ASSB2_4|AS3_13|SB3_6|S3_0|ASSB3_5|AS4_8|SB4_10|S4_0|ASSB4_5|AS5_4|SB5_5|S5_0|ASSB5_4|AS6_8|SB6_8|S6_0|ASSB6_4|AS7_0|SB7_0|S7_0|ASSB7_0|AS8_0|SB8_0|S8_0|ASSB8_0|AS9_1|SB9_0|S9_0|ASSB9_0|AS10_0|SB10_0|S10_0|ASSB10_0|AS11_0|SB11_0|S11_0|ASSB11_0|AS12_3|SB12_2|S12_0|ASSB12_1	AB1_18|AB2_29|AB3_10|AB4_27|AB5_16|AB6_24|AB7_23|AB8_26|AB9_23|AB10_37|AB11_33|AB12_38	-	15,19,16,0,0,3,40,38,39,60,61,64	0.220035778175313,0.273333333333333,0.235843969081431,0,0,0.0340625865411243	3.57106e-12	-0.2317	FALSE	UP_MUT	1
G1EER_t0	ENSMUSG00000034807.10	Colgalt1	chr8:72064800-72065591	+	altA	14	True	False	protein_coding	2_ss_annotated_(over_3_ss):72064838,72065554	39,52	72064838,72065540	regular	0	False	bcc_60277|Cycle_0	39,38	72064838,72065554	psi1+2:0.19,psi3+4:0.25,psi5+6:0.24,psi7+8:0.0,psi9+10:0.0,psi11+12:0.0	AS1_13|SB1_13|S1_0|ASSB1_12|AS2_15|SB2_13|S2_0|ASSB2_13|AS3_12|SB3_12|S3_0|ASSB3_12|AS4_15|SB4_14|S4_0|ASSB4_12|AS5_14|SB5_15|S5_0|ASSB5_14|AS6_10|SB6_8|S6_0|ASSB6_8|AS7_0|SB7_0|S7_0|ASSB7_0|AS8_0|SB8_0|S8_0|ASSB8_0|AS9_0|SB9_0|S9_0|ASSB9_0|AS10_0|SB10_1|S10_0|ASSB10_0|AS11_0|SB11_0|S11_0|ASSB11_0|AS12_0|SB12_0|S12_0|ASSB12_0	AB1_48|AB2_47|AB3_42|AB4_28|AB5_28|AB6_29|AB7_65|AB8_54|AB9_65|AB10_81|AB11_61|AB12_76	-	23,29,21,0,0,0,80,73,55,146,150,124	0.195668986852282,0.251577287066246,0.244186046511628,0,0,0	0	-0.2305	FALSE	UP_MUT	1
G1EER_t0	ENSMUSG00000024174.10	Pot1b	chr17:55976856-55979871	-	altAD	11	True	True	protein_coding	2_ss_annotated_(over_4_ss):55976896,55979831	58,35	55976913,55979837	regular	0	False	bcc_60961|Cycle_0	41,41	55976896,55979831	psi1+2:0.31,psi3+4:0.22,psi5+6:0.15,psi7+8:0.0,psi9+10:0.0,psi11+12:0.0	AS1_8|SB1_6|S1_0|ASSB1_5|AS2_5|SB2_5|S2_0|ASSB2_5|AS3_4|SB3_3|S3_0|ASSB3_3|AS4_3|SB4_3|S4_0|ASSB4_3|AS5_4|SB5_4|S5_0|ASSB5_4|AS6_1|SB6_1|S6_0|ASSB6_1|AS7_0|SB7_0|S7_0|ASSB7_0|AS8_0|SB8_0|S8_0|ASSB8_0|AS9_0|SB9_0|S9_0|ASSB9_0|AS10_0|SB10_0|S10_0|ASSB10_0|AS11_0|SB11_0|S11_0|ASSB11_0|AS12_0|SB12_0|S12_0|ASSB12_0	AB1_15|AB2_8|AB3_14|AB4_4|AB5_16|AB6_9|AB7_13|AB8_5|AB9_15|AB10_8|AB11_19|AB12_13	-	10,6,5,0,0,0,19,19,24,22,24,29	0.316969462698106,0.217795484727756,0.155185465556397,0,0,0	3.76844e-06	-0.23	FALSE	UP_MUT	1
G1EER_t0	ENSMUSG00000003423.16	Pih1d1	chr7:44803805-44805769	+	altD	120	False	False	protein_coding	all_splice_sites_known_(3_ss)	160,40	44803964,44805730	regular	4	False	bcc_40356|Cycle_242122	40,40	44803844,44805730	psi1+2:0.61,psi3+4:0.59,psi5+6:0.6,psi7+8:0.32,psi9+10:0.33,psi11+12:0.46	AS1_74|SB1_23|S1_71|ASSB1_0|AS2_129|SB2_12|S2_365|ASSB2_0|AS3_93|SB3_20|S3_52|ASSB3_0|AS4_120|SB4_17|S4_347|ASSB4_0|AS5_67|SB5_27|S5_77|ASSB5_0|AS6_114|SB6_11|S6_369|ASSB6_0|AS7_67|SB7_31|S7_64|ASSB7_0|AS8_72|SB8_19|S8_199|ASSB8_0|AS9_45|SB9_37|S9_46|ASSB9_0|AS10_109|SB10_21|S10_203|ASSB10_0|AS11_53|SB11_45|S11_43|ASSB11_0|AS12_98|SB12_24|S12_221|ASSB12_0	AB1_46|AB2_71|AB3_47|AB4_70|AB5_47|AB6_76|AB7_139|AB8_133|AB9_121|AB10_148|AB11_54|AB12_113	-	427,490,508,444,374,364,99,121,120,333,276,151	0.633061527057079,0.618296529968454,0.628712871287129,0.347826086956522,0.351503759398496,0.490896830748483	1.0233e-10	-0.2299	FALSE	UP_MUT	1
G1EER_t0	ENSMUSG00000074405.9	Zfp865	chr7:5023614-5032029	+	altA	21	False	False	protein_coding	2_ss_annotated_(over_3_ss):5023654,5031990	41,61	5023654,5031969	regular	7	False	bcc_40356|Cycle_599062	41,40	5023654,5031990	psi1+2:0.21,psi3+4:0.26,psi5+6:0.21,psi7+8:0.0,psi9+10:0.01,psi11+12:0.0	AS1_34|SB1_18|S1_0|ASSB1_18|AS2_10|SB2_21|S2_0|ASSB2_6|AS3_26|SB3_22|S3_0|ASSB3_21|AS4_4|SB4_12|S4_0|ASSB4_1|AS5_32|SB5_20|S5_0|ASSB5_20|AS6_6|SB6_19|S6_0|ASSB6_5|AS7_2|SB7_0|S7_0|ASSB7_0|AS8_1|SB8_0|S8_0|ASSB8_0|AS9_3|SB9_1|S9_0|ASSB9_1|AS10_1|SB10_0|S10_0|ASSB10_0|AS11_4|SB11_0|S11_0|ASSB11_0|AS12_1|SB12_0|S12_0|ASSB12_0	AB1_42|AB2_52|AB3_33|AB4_31|AB5_39|AB6_38|AB7_53|AB8_44|AB9_26|AB10_42|AB11_40|AB12_40	-	27,31,26,0,1,0,79,66,75,119,70,72	0.213469985358712,0.271665043816943,0.215867158671587,0,0.0112172829248027,0	0	-0.2299	FALSE	UP_MUT	1
G1EER_t0	ENSMUSG00000071337.12	Tia1	chr6:86397355-86401367	+	ES	66	False	True	protein_coding	all_splice_sites_known_(4_ss)	39,66,41	86397393,86400588,86400653,86401327	regular	0	False	bcc_57327|Cycle_1	39,41	86397393,86401327	psi1+2:0.52,psi3+4:0.4,psi5+6:0.43,psi7+8:0.21,psi9+10:0.24,psi11+12:0.22	AS1_35|SB1_18|S1_0|ASSB1_2|AS2_40|SB2_17|S2_0|ASSB2_1|AS3_38|SB3_17|S3_0|ASSB3_1|AS4_21|SB4_13|S4_0|ASSB4_0|AS5_29|SB5_12|S5_0|ASSB5_1|AS6_23|SB6_18|S6_0|ASSB6_0|AS7_26|SB7_9|S7_0|ASSB7_1|AS8_23|SB8_8|S8_0|ASSB8_0|AS9_29|SB9_13|S9_0|ASSB9_1|AS10_27|SB10_12|S10_0|ASSB10_2|AS11_26|SB11_15|S11_0|ASSB11_2|AS12_34|SB12_13|S12_0|ASSB12_3	AB1_15|AB2_16|AB3_15|AB4_30|AB5_14|AB6_26|AB7_29|AB8_33|AB9_25|AB10_48|AB11_39|AB12_54	-	56,61,57,40,48,46,26,47,39,76,75,84	0.541324311261479,0.415602112076307,0.444704505558806,0.223838836038053,0.259634888438134,0.230807827395886	1.61559e-05	-0.2291	FALSE	UP_MUT	1
G1EER_t0	ENSMUSG00000025047.10	Pdcd11	chr19:47096147-47096902	+	IR	674	True	False	protein_coding	all_splice_sites_known_(2_ss)	756	-	regular	0	False	bcc_44452|Cycle_0	41,41	47096187,47096862	psi1+2:0.19,psi3+4:0.22,psi5+6:0.21,psi7+8:0.01,psi9+10:0.01,psi11+12:0.0	AS1_9|SB1_14|S1_176|ASSB1_0|AS2_19|SB2_18|S2_151|ASSB2_0|AS3_10|SB3_19|S3_171|ASSB3_0|AS4_22|SB4_20|S4_155|ASSB4_0|AS5_3|SB5_15|S5_147|ASSB5_0|AS6_14|SB6_20|S6_128|ASSB6_0|AS7_1|SB7_0|S7_5|ASSB7_0|AS8_2|SB8_0|S8_5|ASSB8_0|AS9_1|SB9_0|S9_4|ASSB9_0|AS10_0|SB10_0|S10_5|ASSB10_0|AS11_1|SB11_0|S11_3|ASSB11_0|AS12_1|SB12_1|S12_5|ASSB12_0	AB1_59|AB2_90|AB3_58|AB4_67|AB5_52|AB6_53|AB7_48|AB8_66|AB9_51|AB10_80|AB11_71|AB12_115	GT/AG	321,400,301,12,9,9,126,130,102,139,134,168	0.216502985737551,0.250228867866951,0.242470086645578,0.0092770675415771,0.00723231610513318,0.00577708891080738	0	-0.229	FALSE	UP_MUT	1
G1EER_t0	ENSMUSG00000037251.6	Pomk	chr8:26477630-26479718	-	ES	178	True	False	protein_coding	2_ss_annotated_(over_4_ss):26477668,26479678	39,178,41	26477668,26479194,26479371,26479678	regular	0	False	bcc_26994|Cycle_0	39,41	26477668,26479678	psi1+2:0.28,psi3+4:0.24,psi5+6:0.3,psi7+8:0.05,psi9+10:0.08,psi11+12:0.06	AS1_2|SB1_6|S1_13|ASSB1_0|AS2_8|SB2_2|S2_10|ASSB2_0|AS3_6|SB3_1|S3_14|ASSB3_0|AS4_5|SB4_5|S4_10|ASSB4_0|AS5_6|SB5_4|S5_12|ASSB5_0|AS6_4|SB6_4|S6_8|ASSB6_0|AS7_0|SB7_0|S7_4|ASSB7_0|AS8_0|SB8_1|S8_5|ASSB8_0|AS9_0|SB9_0|S9_4|ASSB9_0|AS10_0|SB10_0|S10_3|ASSB10_0|AS11_0|SB11_0|S11_4|ASSB11_0|AS12_0|SB12_0|S12_5|ASSB12_0	AB1_11|AB2_11|AB3_9|AB4_22|AB5_13|AB6_10|AB7_26|AB8_24|AB9_5|AB10_16|AB11_12|AB12_27	-	26,37,35,11,7,8,19,32,22,61,22,35	0.297908908622171,0.263908701854494,0.330344502123643,0.052954627512336,0.0898011545862732,0.0661840744570838	2.14691e-08	-0.2277	FALSE	UP_MUT	1
G1EER_t0	ENSMUSG00000020647.11	Ncoa1	chr12:4385840-4389058	-	altA	14	True	False	protein_coding	2_ss_annotated_(over_3_ss):4385878,4389018	53,41	4385892,4389018	regular	0	False	bcc_54375|Cycle_0	39,41	4385878,4389018	psi1+2:0.29,psi3+4:0.17,psi5+6:0.27,psi7+8:0.04,psi9+10:0.0,psi11+12:0.03	AS1_4|SB1_5|S1_0|ASSB1_3|AS2_2|SB2_1|S2_0|ASSB2_1|AS3_2|SB3_1|S3_0|ASSB3_0|AS4_3|SB4_4|S4_0|ASSB4_3|AS5_7|SB5_5|S5_0|ASSB5_4|AS6_3|SB6_3|S6_0|ASSB6_3|AS7_0|SB7_0|S7_0|ASSB7_0|AS8_1|SB8_1|S8_0|ASSB8_1|AS9_0|SB9_0|S9_0|ASSB9_0|AS10_0|SB10_0|S10_0|ASSB10_0|AS11_1|SB11_1|S11_0|ASSB11_1|AS12_0|SB12_0|S12_0|ASSB12_0	AB1_4|AB2_8|AB3_7|AB4_13|AB5_13|AB6_7|AB7_8|AB8_10|AB9_14|AB10_13|AB11_11|AB12_14	-	5,5,9,1,0,1,10,21,19,22,28,23	0.298507462686567,0.16849199663016,0.28731045490822,0.037243947858473,0,0.0356824264049955	0.000353294	-0.2271	FALSE	UP_MUT	1
G1EER_t0	ENSMUSG00000029635.16	Cdk8	chr5:146223009-146229503	+	altA	15	False	True	protein_coding	all_splice_sites_known_(3_ss)	41,55	146223049,146229449	regular	5	False	bcc_1780|Cycle_1	41,40	146223049,146229464	psi1+2:0.78,psi3+4:0.75,psi5+6:0.75,psi7+8:0.53,psi9+10:0.53,psi11+12:0.54	AS1_53|SB1_55|S1_0|ASSB1_46|AS2_32|SB2_51|S2_0|ASSB2_20|AS3_33|SB3_32|S3_0|ASSB3_30|AS4_32|SB4_46|S4_0|ASSB4_16|AS5_41|SB5_62|S5_0|ASSB5_40|AS6_31|SB6_60|S6_0|ASSB6_23|AS7_14|SB7_24|S7_0|ASSB7_13|AS8_23|SB8_47|S8_0|ASSB8_12|AS9_32|SB9_44|S9_0|ASSB9_31|AS10_15|SB10_63|S10_0|ASSB10_11|AS11_33|SB11_47|S11_0|ASSB11_30|AS12_27|SB12_73|S12_0|ASSB12_21	AB1_14|AB2_10|AB3_8|AB4_14|AB5_14|AB6_8|AB7_14|AB8_22|AB9_21|AB10_16|AB11_23|AB12_25	-	88,85,79,60,53,62,20,23,21,44,38,43	0.787798408488064,0.757175849554602,0.760427807486631,0.535006605019815,0.540612013600302,0.548852459016393	4.46876e-05	-0.227	FALSE	UP_MUT	1
G1EER_t0	ENSMUSG00000032998.17	Foxj3	chr4:119459650-119473745	+	ES	102	False	True	protein_coding	all_splice_sites_known_(4_ss)	40,102,41	119459689,119467187,119467288,119473705	regular	0	False	bcc_2102|Cycle_0	40,41	119459689,119473705	psi1+2:0.68,psi3+4:0.54,psi5+6:0.68,psi7+8:0.34,psi9+10:0.48,psi11+12:0.39	AS1_17|SB1_25|S1_12|ASSB1_0|AS2_18|SB2_12|S2_10|ASSB2_0|AS3_17|SB3_17|S3_15|ASSB3_0|AS4_20|SB4_22|S4_7|ASSB4_0|AS5_24|SB5_20|S5_23|ASSB5_0|AS6_22|SB6_23|S6_6|ASSB6_0|AS7_20|SB7_9|S7_7|ASSB7_0|AS8_8|SB8_11|S8_2|ASSB8_0|AS9_14|SB9_16|S9_9|ASSB9_0|AS10_18|SB10_15|S10_4|ASSB10_0|AS11_14|SB11_12|S11_9|ASSB11_0|AS12_13|SB12_14|S12_9|ASSB12_0	AB1_10|AB2_5|AB3_23|AB4_10|AB5_10|AB6_11|AB7_14|AB8_19|AB9_19|AB10_11|AB11_26|AB12_17	-	67,100,110,53,73,62,13,34,20,40,31,39	0.695234435049962,0.565563468789275,0.708830548926014,0.369671919400672,0.510357327809425,0.413027387120651	0.00082305	-0.2255	FALSE	UP_MUT	1
G1EER_t0	ENSMUSG00000055692.22	Tmem191c	chr16:17094711-17095095	+	ES	78	False	True	protein_coding	all_splice_sites_known_(4_ss)	41,78,38	17094751,17094826,17094903,17095058	regular	5	False	bcc_1509|Cycle_1	41,38	17094751,17095058	psi1+2:0.97,psi3+4:0.97,psi5+6:0.89,psi7+8:0.65,psi9+10:0.72,psi11+12:0.67	AS1_38|SB1_9|S1_3|ASSB1_0|AS2_29|SB2_22|S2_4|ASSB2_0|AS3_36|SB3_5|S3_4|ASSB3_0|AS4_28|SB4_24|S4_3|ASSB4_0|AS5_23|SB5_9|S5_4|ASSB5_0|AS6_24|SB6_16|S6_1|ASSB6_0|AS7_7|SB7_1|S7_2|ASSB7_0|AS8_2|SB8_12|S8_4|ASSB8_0|AS9_12|SB9_4|S9_3|ASSB9_0|AS10_12|SB10_10|S10_2|ASSB10_0|AS11_9|SB11_5|S11_0|ASSB11_0|AS12_10|SB12_11|S12_1|ASSB12_0	AB1_0|AB2_1|AB3_0|AB4_1|AB5_1|AB6_2|AB7_1|AB8_2|AB9_3|AB10_3|AB11_2|AB12_5	-	58,67,54,15,34,28,1,1,3,4,6,6	0.966870647815995,0.971192660550459,0.900569981000633,NaN,0.740352811466373,0.701331642358909	0.00113522	-0.2254	FALSE	UP_MUT	1
G1EER_t0	ENSMUSG00000025858.13	Get4	chr5:139252859-139253021	+	IR	82	True	False	protein_coding	all_splice_sites_known_(2_ss)	163	-	regular	0	False	bcc_46977|Cycle_0	41,40	139252899,139252982	psi1+2:0.36,psi3+4:0.32,psi5+6:0.25,psi7+8:0.09,psi9+10:0.09,psi11+12:0.11	AS1_28|SB1_12|S1_9|ASSB1_0|AS2_20|SB2_50|S2_17|ASSB2_0|AS3_19|SB3_14|S3_3|ASSB3_0|AS4_12|SB4_37|S4_11|ASSB4_0|AS5_22|SB5_11|S5_2|ASSB5_0|AS6_15|SB6_37|S6_7|ASSB6_0|AS7_30|SB7_20|S7_6|ASSB7_0|AS8_17|SB8_23|S8_6|ASSB8_0|AS9_24|SB9_17|S9_10|ASSB9_0|AS10_16|SB10_54|S10_11|ASSB10_0|AS11_51|SB11_23|S11_12|ASSB11_0|AS12_33|SB12_59|S12_13|ASSB12_0	AB1_21|AB2_50|AB3_15|AB4_49|AB5_27|AB6_55|AB7_136|AB8_234|AB9_110|AB10_279|AB11_142|AB12_370	GT/AG	76,68,59,105,89,124,60,66,80,453,399,464	0.386295180722892,0.33862043526374,0.26819686851114,0.103286213931798,0.099784071090441,0.117232363789159	0	-0.2243	FALSE	UP_MUT	1
G1EER_t0	ENSMUSG00000039745.9	Htatip2	chr7:49408853-49409385	+	altA	56	True	True	protein_coding	2_ss_annotated_(over_4_ss):49409290,49409346	41,96	49408893,49409290	regular	3	False	bcc_65974|Cycle_4	41,40	49408893,49409346	psi1+2:0.73,psi3+4:0.7,psi5+6:0.63,psi7+8:0.46,psi9+10:0.45,psi11+12:0.47	AS1_1|SB1_74|S1_0|ASSB1_0|AS2_87|SB2_131|S2_0|ASSB2_37|AS3_0|SB3_55|S3_0|ASSB3_0|AS4_83|SB4_119|S4_0|ASSB4_28|AS5_2|SB5_76|S5_0|ASSB5_2|AS6_92|SB6_146|S6_0|ASSB6_27|AS7_1|SB7_50|S7_0|ASSB7_0|AS8_38|SB8_68|S8_0|ASSB8_12|AS9_3|SB9_46|S9_0|ASSB9_1|AS10_40|SB10_83|S10_0|ASSB10_17|AS11_2|SB11_67|S11_0|ASSB11_1|AS12_38|SB12_111|S12_0|ASSB12_15	AB1_0|AB2_28|AB3_0|AB4_32|AB5_2|AB6_49|AB7_3|AB8_39|AB9_1|AB10_45|AB11_1|AB12_39	-	117,143,155,81,70,58,24,33,50,51,47,36	0.742420681551116,0.719262295081967,0.646998196341149,0.484278122232064,0.468246758609299,0.48785046728972	7.3886e-05	-0.2228	FALSE	UP_MUT	1
G1EER_t0	ENSMUSG00000030120.15	Mlf2	chr6:124909099-124909414	+	altA	18	False	False	protein_coding	2_ss_annotated_(over_3_ss):124909139,124909374	41,59	124909139,124909356	regular	0	False	bcc_41873|Cycle_0	41,41	124909139,124909374	psi1+2:0.22,psi3+4:0.21,psi5+6:0.21,psi7+8:0.0,psi9+10:0.0,psi11+12:0.0	AS1_112|SB1_111|S1_0|ASSB1_88|AS2_105|SB2_114|S2_0|ASSB2_83|AS3_121|SB3_114|S3_0|ASSB3_96|AS4_71|SB4_83|S4_0|ASSB4_65|AS5_100|SB5_91|S5_0|ASSB5_78|AS6_87|SB6_100|S6_0|ASSB6_74|AS7_1|SB7_0|S7_0|ASSB7_0|AS8_0|SB8_0|S8_0|ASSB8_0|AS9_0|SB9_0|S9_0|ASSB9_0|AS10_2|SB10_1|S10_0|ASSB10_1|AS11_1|SB11_1|S11_0|ASSB11_1|AS12_3|SB12_1|S12_0|ASSB12_1	AB1_375|AB2_336|AB3_386|AB4_240|AB5_300|AB6_314|AB7_350|AB8_302|AB9_366|AB10_298|AB11_293|AB12_399	-	220,217,199,0,1,2,599,649,598,798,680,627	0.231460097510906,0.215178852153723,0.214377676765023,0,0.00120442995211657,0.00260880631203869	0	-0.2191	FALSE	UP_MUT	1
G1EER_t0	ENSMUSG00000021911.17	Parg	chr14:31930141-31930707	+	altA	20	True	False	protein_coding	all_splice_sites_known_(3_ss)	40,59	31930180,31930649	regular	0	False	bcc_57919|Cycle_0	40,39	31930180,31930669	psi1+2:0.28,psi3+4:0.22,psi5+6:0.22,psi7+8:0.02,psi9+10:0.01,psi11+12:0.06	AS1_22|SB1_20|S1_0|ASSB1_18|AS2_18|SB2_17|S2_0|ASSB2_13|AS3_15|SB3_14|S3_0|ASSB3_13|AS4_11|SB4_11|S4_0|ASSB4_11|AS5_14|SB5_10|S5_0|ASSB5_9|AS6_16|SB6_18|S6_0|ASSB6_14|AS7_0|SB7_0|S7_0|ASSB7_0|AS8_1|SB8_1|S8_0|ASSB8_1|AS9_0|SB9_0|S9_0|ASSB9_0|AS10_2|SB10_1|S10_0|ASSB10_1|AS11_1|SB11_0|S11_0|ASSB11_0|AS12_7|SB12_8|S12_0|ASSB12_7	AB1_46|AB2_41|AB3_43|AB4_26|AB5_46|AB6_32|AB7_27|AB8_17|AB9_38|AB10_27|AB11_40|AB12_48	-	36,27,28,1,1,6,73,72,76,54,67,80	0.282394995531725,0.230320699708455,0.227198027937551,0.0145622119815668,0.0117699642431466,0.0564689063616869	6.49259e-11	-0.219	FALSE	UP_MUT	1
G1EER_t0	ENSMUSG00000030279.16	C2cd5	chr6:142963759-142974926	-	ES_MULTI	153	False	True	protein_coding	all_splice_sites_known_(6_ss)	41,102,51,41	142963799,142965054,142965155,142966050,142966100,142974886	regular	2	False	bcc_40356|Cycle_1386835	41,41	142963799,142974886	psi1+2:0.49,psi3+4:0.56,psi5+6:0.56,psi7+8:0.3,psi9+10:0.34,psi11+12:0.32	AS1_16|SB1_16|S1_34|ASSB1_0|AS2_16|SB2_22|S2_15|ASSB2_0|AS3_22|SB3_23|S3_16|ASSB3_0|AS4_20|SB4_22|S4_21|ASSB4_0|AS5_15|SB5_26|S5_37|ASSB5_0|AS6_16|SB6_34|S6_31|ASSB6_0|AS7_8|SB7_22|S7_8|ASSB7_0|AS8_11|SB8_15|S8_11|ASSB8_0|AS9_15|SB9_22|S9_22|ASSB9_0|AS10_14|SB10_20|S10_18|ASSB10_0|AS11_14|SB11_18|S11_17|ASSB11_0|AS12_11|SB12_12|S12_13|ASSB12_0	AB1_17|AB2_19|AB3_17|AB4_12|AB5_16|AB6_15|AB7_20|AB8_21|AB9_36|AB10_21|AB11_31|AB12_20	-	95,125,127,70,100,72,30,30,30,50,58,46	0.524932614555256,0.592485549132948,0.596312414109024,0.328187535734706,0.375629867155291,0.353236807466794	0.000108882	-0.2189	FALSE	UP_MUT	1
G1EER_t0	ENSMUSG00000037126.17	Psd	chr19:46301330-46301781	-	IR	372	False	False	protein_coding	all_splice_sites_known_(2_ss)	452	-	regular	0	False	bcc_60464|Cycle_0	39,41	46301368,46301741	psi1+2:0.64,psi3+4:0.49,psi5+6:0.68,psi7+8:0.26,psi9+10:0.46,psi11+12:0.44	AS1_9|SB1_5|S1_29|ASSB1_0|AS2_6|SB2_3|S2_36|ASSB2_0|AS3_1|SB3_5|S3_28|ASSB3_0|AS4_13|SB4_5|S4_24|ASSB4_0|AS5_4|SB5_9|S5_29|ASSB5_0|AS6_13|SB6_9|S6_30|ASSB6_0|AS7_5|SB7_8|S7_30|ASSB7_0|AS8_5|SB8_4|S8_33|ASSB8_0|AS9_6|SB9_16|S9_49|ASSB9_0|AS10_18|SB10_13|S10_47|ASSB10_0|AS11_8|SB11_4|S11_69|ASSB11_0|AS12_20|SB12_13|S12_54|ASSB12_0	AB1_2|AB2_5|AB3_7|AB4_3|AB5_3|AB6_3|AB7_20|AB8_16|AB9_12|AB10_12|AB11_13|AB12_17	GT/AG	68,66,83,99,137,142,6,10,6,44,25,27	0.667320902845927,0.538775510204082,0.710008554319931,0.284810126582278,0.492362982929021,0.482091325751146	0.00783904	-0.2189	FALSE	UP_MUT	1
G1EER_t0	ENSMUSG00000041354.17	Rgl2	chr17:34152938-34154146	+	altA	19	True	False	protein_coding	2_ss_annotated_(over_3_ss):34153981,34154108	33,58	34153981,34154089	regular	0	False	bcc_14432|Cycle_0	33,39	34153981,34154108	psi1+2:0.21,psi3+4:0.29,psi5+6:0.19,psi7+8:0.0,psi9+10:0.04,psi11+12:0.01	AS1_4|SB1_5|S1_0|ASSB1_2|AS2_6|SB2_9|S2_0|ASSB2_5|AS3_3|SB3_7|S3_0|ASSB3_1|AS4_11|SB4_15|S4_0|ASSB4_8|AS5_2|SB5_4|S5_0|ASSB5_1|AS6_8|SB6_10|S6_0|ASSB6_6|AS7_0|SB7_0|S7_0|ASSB7_0|AS8_0|SB8_3|S8_0|ASSB8_0|AS9_2|SB9_3|S9_0|ASSB9_2|AS10_1|SB10_3|S10_0|ASSB10_1|AS11_0|SB11_2|S11_0|ASSB11_0|AS12_1|SB12_6|S12_0|ASSB12_1	AB1_15|AB2_22|AB3_9|AB4_28|AB5_12|AB6_31|AB7_8|AB8_19|AB9_15|AB10_42|AB11_19|AB12_36	-	11,20,13,0,3,1,31,38,42,33,58,50	0.219208414060338,0.293997550020416,0.19672131147541,0,0.0393156170367674,0.0155776720034617	4.56917e-08	-0.2183	FALSE	UP_MUT	1
G1EER_t0	ENSMUSG00000036916.14	Zfp280c	chrX:47658063-47661199	-	altA	15	False	False	protein_coding	2_ss_annotated_(over_3_ss):47658103,47661159	56,41	47658118,47661159	regular	0	False	bcc_40356|Cycle_599075	41,41	47658103,47661159	psi1+2:0.22,psi3+4:0.24,psi5+6:0.2,psi7+8:0.03,psi9+10:0.0,psi11+12:0.0	AS1_25|SB1_23|S1_0|ASSB1_20|AS2_17|SB2_16|S2_0|ASSB2_14|AS3_20|SB3_19|S3_0|ASSB3_17|AS4_21|SB4_22|S4_0|ASSB4_19|AS5_10|SB5_11|S5_0|ASSB5_7|AS6_15|SB6_13|S6_0|ASSB6_13|AS7_2|SB7_2|S7_0|ASSB7_2|AS8_0|SB8_0|S8_0|ASSB8_0|AS9_0|SB9_0|S9_0|ASSB9_0|AS10_0|SB10_0|S10_0|ASSB10_0|AS11_0|SB11_0|S11_0|ASSB11_0|AS12_0|SB12_0|S12_0|ASSB12_0	AB1_59|AB2_72|AB3_52|AB4_61|AB5_45|AB6_38|AB7_31|AB8_28|AB9_55|AB10_40|AB11_61|AB12_52	-	37,46,25,2,0,0,110,117,81,72,97,102	0.221395213076474,0.249454401163944,0.206924396891087,0.0229434806939004,0,0	0	-0.2183	FALSE	UP_MUT	1
G1EER_t0	ENSMUSG00000032883.16	Acsl3	chr1:78635780-78659349	+	ES	140	True	False	protein_coding	all_splice_sites_known_(4_ss)	41,140,40	78635820,78640858,78640997,78659310	regular	0	False	bcc_214|Cycle_0	41,40	78635820,78659310	psi1+2:0.5,psi3+4:0.43,psi5+6:0.45,psi7+8:0.19,psi9+10:0.23,psi11+12:0.32	AS1_37|SB1_60|S1_56|ASSB1_0|AS2_37|SB2_52|S2_95|ASSB2_0|AS3_32|SB3_24|S3_43|ASSB3_0|AS4_28|SB4_31|S4_79|ASSB4_0|AS5_23|SB5_25|S5_51|ASSB5_0|AS6_25|SB6_46|S6_69|ASSB6_0|AS7_9|SB7_19|S7_13|ASSB7_0|AS8_11|SB8_19|S8_28|ASSB8_0|AS9_11|SB9_18|S9_16|ASSB9_0|AS10_8|SB10_22|S10_24|ASSB10_0|AS11_22|SB11_17|S11_16|ASSB11_0|AS12_20|SB12_26|S12_44|ASSB12_0	AB1_48|AB2_48|AB3_37|AB4_61|AB5_37|AB6_49|AB7_41|AB8_69|AB9_39|AB10_45|AB11_27|AB12_64	-	252,234,210,99,80,121,81,102,84,135,86,82	0.53276955602537,0.456766917293233,0.478158205430933,0.211840228245364,0.254257239268618,0.351000966944812	6.14845e-08	-0.2169	FALSE	UP_MUT	1
G1EER_t0	ENSMUSG00000068744.13	Psrc1	chr3:108291173-108291590	+	altAD	159	False	True	protein_coding	all_splice_sites_known_(4_ss)	70,167	108291242,108291424	regular	7	False	bcc_20506|Cycle_7	39,39	108291211,108291552	psi1+2:0.41,psi3+4:0.36,psi5+6:0.37,psi7+8:0.15,psi9+10:0.18,psi11+12:0.2	AS1_11|SB1_1|S1_72|ASSB1_0|AS2_26|SB2_57|S2_65|ASSB2_0|AS3_9|SB3_0|S3_55|ASSB3_0|AS4_11|SB4_43|S4_53|ASSB4_0|AS5_6|SB5_1|S5_48|ASSB5_0|AS6_13|SB6_45|S6_52|ASSB6_0|AS7_17|SB7_0|S7_25|ASSB7_0|AS8_26|SB8_39|S8_17|ASSB8_0|AS9_16|SB9_1|S9_44|ASSB9_0|AS10_29|SB10_24|S10_24|ASSB10_0|AS11_14|SB11_0|S11_46|ASSB11_0|AS12_26|SB12_33|S12_25|ASSB12_0	AB1_9|AB2_73|AB3_15|AB4_53|AB5_5|AB6_59|AB7_22|AB8_137|AB9_19|AB10_138|AB11_14|AB12_134	-	161,135,125,115,121,111,69,71,62,195,161,134	0.43436754176611,0.38491062616515,0.39887088856161,0.162544169611307,0.198298140560983,0.214222090261283	9.76704e-10	-0.2144	FALSE	UP_MUT	1
G1EER_t0	ENSMUSG00000022389.16	Tef	chr15:81699424-81705439	+	ES	77	True	False	protein_coding	2_ss_annotated_(over_4_ss):81699462,81705400	39,77,40	81699462,81700183,81700259,81705400	regular	18	False	bcc_20009|Cycle_3	39,40	81699462,81705400	psi1+2:0.42,psi3+4:0.31,psi5+6:0.18,psi7+8:0.15,psi9+10:0.09,psi11+12:0.08	AS1_10|SB1_4|S1_8|ASSB1_0|AS2_4|SB2_10|S2_4|ASSB2_0|AS3_6|SB3_1|S3_6|ASSB3_0|AS4_13|SB4_6|S4_2|ASSB4_0|AS5_4|SB5_3|S5_5|ASSB5_0|AS6_7|SB6_1|S6_0|ASSB6_0|AS7_3|SB7_4|S7_2|ASSB7_0|AS8_3|SB8_3|S8_4|ASSB8_0|AS9_2|SB9_1|S9_3|ASSB9_0|AS10_7|SB10_2|S10_1|ASSB10_0|AS11_1|SB11_1|S11_2|ASSB11_0|AS12_7|SB12_3|S12_0|ASSB12_0	AB1_8|AB2_10|AB3_9|AB4_14|AB5_11|AB6_17|AB7_24|AB8_25|AB9_21|AB10_28|AB11_24|AB12_29	-	24,23,13,22,10,9,15,24,27,60,50,48	0.447592067988669,0.326739795000899,0.196029776674938,0.156604793656515,0.0919674039580908,0.0867178924259056	0.000123853	-0.2117	FALSE	UP_MUT	1
G1EER_t0	ENSMUSG00000039623.14	Ap5z1	chr5:142459765-142460167	+	altA	15	False	False	protein_coding	2_ss_annotated_(over_3_ss):142459805,142460129	41,54	142459805,142460114	regular	2	False	bcc_40356|Cycle_937362	41,39	142459805,142460129	psi1+2:0.28,psi3+4:0.16,psi5+6:0.27,psi7+8:0.05,psi9+10:0.04,psi11+12:0.0	AS1_6|SB1_6|S1_0|ASSB1_4|AS2_4|SB2_4|S2_0|ASSB2_4|AS3_3|SB3_1|S3_0|ASSB3_1|AS4_6|SB4_4|S4_0|ASSB4_4|AS5_3|SB5_4|S5_0|ASSB5_3|AS6_8|SB6_5|S6_0|ASSB6_5|AS7_2|SB7_2|S7_0|ASSB7_2|AS8_2|SB8_0|S8_0|ASSB8_0|AS9_1|SB9_1|S9_0|ASSB9_0|AS10_1|SB10_0|S10_0|ASSB10_0|AS11_2|SB11_0|S11_0|ASSB11_0|AS12_3|SB12_0|S12_0|ASSB12_0	AB1_15|AB2_10|AB3_12|AB4_9|AB5_6|AB6_12|AB7_17|AB8_14|AB9_24|AB10_12|AB11_27|AB12_9	-	10,5,8,2,2,0,21,22,18,38,37,33	0.286225402504472,0.160642570281124,0.272340425531915,0.0424403183023873,0.0435374149659864,0	7.23095e-05	-0.2111	FALSE	UP_MUT	1
G1EER_t0	ENSMUSG00000021704.9	Mtx3	chr13:92985543-92986838	+	ES	99	False	False	protein_coding	2_ss_annotated_(over_4_ss):92985583,92986798	41,99,41	92985583,92985933,92986031,92986798	regular	12	False	bcc_84534|Cycle_6	41,41	92985583,92986798	psi1+2:0.83,psi3+4:0.93,psi5+6:0.8,psi7+8:0.91,psi9+10:0.53,psi11+12:0.47	AS1_5|SB1_12|S1_1|ASSB1_0|AS2_8|SB2_2|S2_9|ASSB2_0|AS3_10|SB3_5|S3_2|ASSB3_0|AS4_7|SB4_7|S4_7|ASSB4_0|AS5_8|SB5_8|S5_0|ASSB5_0|AS6_7|SB6_4|S6_6|ASSB6_0|AS7_6|SB7_6|S7_0|ASSB7_0|AS8_3|SB8_4|S8_8|ASSB8_0|AS9_13|SB9_7|S9_0|ASSB9_0|AS10_10|SB10_5|S10_7|ASSB10_0|AS11_11|SB11_4|S11_0|ASSB11_0|AS12_11|SB12_4|S12_13|ASSB12_0	AB1_0|AB2_2|AB3_0|AB4_1|AB5_1|AB6_2|AB7_0|AB8_1|AB9_6|AB10_5|AB11_7|AB12_6	-	20,34,29,32,32,26,2,1,3,1,11,12	NaN,0.939036712697878,0.8141047586443,0.935472370766488,0.568580715059588,0.495353159851301	0.0398392	-0.2101	FALSE	UP_MUT	1
G1EER_t0	ENSMUSG00000024451.10	Arap3	chr18:38106664-38107457	-	ES	39	False	True	protein_coding	all_splice_sites_known_(4_ss)	41,39,40	38106704,38107155,38107193,38107418	regular	0	False	bcc_48613|Cycle_0	41,40	38106704,38107418	psi1+2:0.91,psi3+4:0.92,psi5+6:0.9,psi7+8:0.65,psi9+10:0.71,psi11+12:0.72	AS1_105|SB1_123|S1_0|ASSB1_18|AS2_176|SB2_149|S2_0|ASSB2_66|AS3_119|SB3_141|S3_0|ASSB3_24|AS4_186|SB4_166|S4_0|ASSB4_86|AS5_116|SB5_150|S5_0|ASSB5_32|AS6_202|SB6_161|S6_0|ASSB6_80|AS7_52|SB7_51|S7_0|ASSB7_8|AS8_83|SB8_54|S8_0|ASSB8_26|AS9_67|SB9_87|S9_0|ASSB9_12|AS10_89|SB10_82|S10_0|ASSB10_32|AS11_66|SB11_62|S11_0|ASSB11_15|AS12_126|SB12_92|S12_0|ASSB12_55	AB1_14|AB2_11|AB3_18|AB4_8|AB5_18|AB6_13|AB7_35|AB8_24|AB9_42|AB10_25|AB11_25|AB12_34	-	357,477,430,215,260,215,21,27,30,72,69,53	0.919839679358717,0.922630560928433,0.90632318501171,0.66839378238342,0.717791411042945,0.732492113564669	0	-0.21	FALSE	UP_MUT	1
G1EER_t0	ENSMUSG00000042557.15	Sin3a	chr9:56983874-56993905	+	ES	108	False	False	protein_coding	all_splice_sites_known_(4_ss)	41,108,41	56983914,56988379,56988486,56993865	regular	0	False	bcc_6451|Cycle_0	41,41	56983914,56993865	psi1+2:0.61,psi3+4:0.75,psi5+6:0.77,psi7+8:0.44,psi9+10:0.63,psi11+12:0.42	AS1_6|SB1_39|S1_20|ASSB1_0|AS2_8|SB2_65|S2_45|ASSB2_0|AS3_10|SB3_28|S3_19|ASSB3_0|AS4_9|SB4_40|S4_35|ASSB4_0|AS5_17|SB5_36|S5_23|ASSB5_0|AS6_14|SB6_43|S6_36|ASSB6_0|AS7_9|SB7_10|S7_6|ASSB7_0|AS8_4|SB8_25|S8_14|ASSB8_0|AS9_12|SB9_34|S9_14|ASSB9_0|AS10_16|SB10_37|S10_26|ASSB10_0|AS11_2|SB11_30|S11_11|ASSB11_0|AS12_6|SB12_36|S12_23|ASSB12_0	AB1_7|AB2_16|AB3_5|AB4_7|AB5_6|AB6_8|AB7_17|AB8_5|AB9_13|AB10_9|AB11_12|AB12_14	-	78,95,118,56,98,45,19,12,14,27,23,24	0.639216470117929,0.773584905660377,0.784370946822309,0.472330796132483,0.647751088183137,0.447272727272727	0.00403511	-0.2099	FALSE	UP_MUT	1
G1EER_t0	ENSMUSG00000028086.16	Fbxw7	chr3:84878179-84879720	+	altA	11	True	False	protein_coding	2_ss_annotated_(over_3_ss):84878216,84879682	38,50	84878216,84879671	regular	0	False	bcc_51136|Cycle_0	38,39	84878216,84879682	psi1+2:0.26,psi3+4:0.11,psi5+6:0.35,psi7+8:0.03,psi9+10:0.02,psi11+12:0.06	AS1_5|SB1_5|S1_0|ASSB1_5|AS2_8|SB2_10|S2_0|ASSB2_8|AS3_2|SB3_2|S3_0|ASSB3_2|AS4_2|SB4_2|S4_0|ASSB4_2|AS5_8|SB5_7|S5_0|ASSB5_7|AS6_10|SB6_11|S6_0|ASSB6_10|AS7_1|SB7_1|S7_0|ASSB7_1|AS8_0|SB8_0|S8_0|ASSB8_0|AS9_0|SB9_0|S9_0|ASSB9_0|AS10_1|SB10_2|S10_0|ASSB10_1|AS11_1|SB11_1|S11_0|ASSB11_1|AS12_2|SB12_2|S12_0|ASSB12_2	AB1_13|AB2_19|AB3_14|AB4_13|AB5_16|AB6_11|AB7_14|AB8_13|AB9_19|AB10_18|AB11_22|AB12_21	-	11,4,17,1,1,3,27,28,26,33,38,39	0.262798634812287,0.111111111111111,0.363914373088685,0.025830258302583,0.022508038585209,0.0630630630630631	3.27264e-05	-0.2088	FALSE	UP_MUT	1
G1EER_t0	ENSMUSG00000024201.13	Kdm4b	chr17:56701066-56701828	+	altA	21	False	True	protein_coding	all_splice_sites_known_(3_ss)	41,60	56701106,56701769	regular	2	False	bcc_17529|Cycle_0	41,39	56701106,56701790	psi1+2:0.82,psi3+4:0.91,psi5+6:0.8,psi7+8:0.67,psi9+10:0.65,psi11+12:0.58	AS1_37|SB1_36|S1_0|ASSB1_23|AS2_45|SB2_41|S2_0|ASSB2_33|AS3_19|SB3_25|S3_0|ASSB3_13|AS4_31|SB4_26|S4_0|ASSB4_22|AS5_22|SB5_20|S5_0|ASSB5_15|AS6_31|SB6_28|S6_0|ASSB6_23|AS7_23|SB7_20|S7_0|ASSB7_15|AS8_31|SB8_27|S8_0|ASSB8_20|AS9_14|SB9_12|S9_0|ASSB9_9|AS10_21|SB10_21|S10_0|ASSB10_15|AS11_19|SB11_17|S11_0|ASSB11_13|AS12_18|SB12_21|S12_0|ASSB12_14	AB1_8|AB2_8|AB3_2|AB4_2|AB5_7|AB6_4|AB7_10|AB8_12|AB9_9|AB10_8|AB11_14|AB12_10	-	83,57,56,72,43,39,13,4,11,27,17,22	0.834905067270213,0.918614020950846,0.801287783938473,0.678685047720042,0.667054489044018,0.584050917259453	0.00120886	-0.2083	FALSE	UP_MUT	1
G1EER_t0	ENSMUSG00000020271.18	Fbxw11	chr11:32592895-32658227	+	ES	157	True	False	protein_coding	all_splice_sites_known_(4_ss)	41,157,40	32592935,32602748,32602904,32658188	regular	10	False	bcc_43295|Cycle_21	41,40	32592935,32658188	psi1+2:0.54,psi3+4:0.51,psi5+6:0.51,psi7+8:0.35,psi9+10:0.27,psi11+12:0.34	AS1_21|SB1_8|S1_22|ASSB1_0|AS2_16|SB2_11|S2_37|ASSB2_0|AS3_25|SB3_14|S3_5|ASSB3_0|AS4_10|SB4_7|S4_22|ASSB4_0|AS5_14|SB5_14|S5_10|ASSB5_0|AS6_16|SB6_7|S6_26|ASSB6_0|AS7_10|SB7_6|S7_4|ASSB7_0|AS8_11|SB8_11|S8_16|ASSB8_0|AS9_16|SB9_1|S9_13|ASSB9_0|AS10_11|SB10_3|S10_8|ASSB10_0|AS11_8|SB11_3|S11_8|ASSB11_0|AS12_7|SB12_5|S12_15|ASSB12_0	AB1_5|AB2_20|AB3_7|AB4_13|AB5_11|AB6_11|AB7_11|AB8_19|AB9_7|AB10_16|AB11_5|AB12_18	-	82,72,76,66,30,35,21,21,21,37,24,21	0.570618556701031,0.538504155124654,0.551909628832706,0.37775579423403,0.298452468680914,0.361930294906166	0.00589496	-0.2076	FALSE	UP_MUT	1
G1EER_t0	ENSMUSG00000078681.11	Tm2d3	chr7:65343277-65344957	+	ES	93	False	True	protein_coding	all_splice_sites_known_(4_ss)	41,93,40	65343317,65343599,65343691,65344918	regular	4	False	bcc_63353|Cycle_1	41,40	65343317,65344918	psi1+2:0.57,psi3+4:0.7,psi5+6:0.63,psi7+8:0.46,psi9+10:0.35,psi11+12:0.44	AS1_11|SB1_16|S1_11|ASSB1_0|AS2_9|SB2_18|S2_15|ASSB2_0|AS3_8|SB3_23|S3_4|ASSB3_0|AS4_3|SB4_22|S4_13|ASSB4_0|AS5_9|SB5_24|S5_10|ASSB5_0|AS6_6|SB6_24|S6_9|ASSB6_0|AS7_1|SB7_13|S7_2|ASSB7_0|AS8_4|SB8_2|S8_8|ASSB8_0|AS9_2|SB9_6|S9_3|ASSB9_0|AS10_0|SB10_7|S10_14|ASSB10_0|AS11_7|SB11_8|S11_3|ASSB11_0|AS12_3|SB12_8|S12_9|ASSB12_0	AB1_8|AB2_13|AB3_2|AB4_5|AB5_5|AB6_7|AB7_5|AB8_3|AB9_6|AB10_10|AB11_7|AB12_10	-	56,40,48,20,22,29,18,7,12,10,16,15	0.591549295774648,0.72678331090175,0.650602409638554,0.482142857142857,0.390275952693824,0.473684210526316	0.0474216	-0.2076	FALSE	UP_MUT	1
G1EER_t0	ENSMUSG00000021819.12	Zswim8	chr14:20768958-20769160	+	IR	123	False	True	protein_coding	no_known_ss	203	-	regular	1	False	bcc_20447|Cycle_0	39,41	20768996,20769120	psi1+2:0.83,psi3+4:0.91,psi5+6:0.78,psi7+8:0.46,psi9+10:0.71,psi11+12:0.68	AS1_24|SB1_12|S1_8|ASSB1_0|AS2_26|SB2_9|S2_4|ASSB2_0|AS3_16|SB3_19|S3_17|ASSB3_0|AS4_27|SB4_11|S4_15|ASSB4_0|AS5_32|SB5_18|S5_7|ASSB5_0|AS6_29|SB6_9|S6_8|ASSB6_0|AS7_21|SB7_4|S7_3|ASSB7_0|AS8_19|SB8_4|S8_3|ASSB8_0|AS9_36|SB9_14|S9_10|ASSB9_0|AS10_24|SB10_3|S10_5|ASSB10_0|AS11_16|SB11_6|S11_5|ASSB11_0|AS12_25|SB12_8|S12_10|ASSB12_0	AB1_1|AB2_3|AB3_1|AB4_2|AB5_4|AB6_3|AB7_7|AB8_2|AB9_3|AB10_4|AB11_1|AB12_6	CT/AC	46,89,67,27,50,39,3,3,7,11,7,6	0.858008859874096,0.921205848104541,0.790443887332252,0.491691327111313,0.737871241468364,0.719225449515906	0.0200719	-0.207	FALSE	UP_MUT	1
G1EER_t0	ENSMUSG00000032400.19	Zwilch	chr9:64062462-64063335	-	IR	793	True	False	protein_coding	all_splice_sites_known_(2_ss)	874	-	regular	0	False	bcc_39713|Cycle_0	40,41	64062501,64063295	psi1+2:0.24,psi3+4:0.36,psi5+6:0.27,psi7+8:0.08,psi9+10:0.14,psi11+12:0.09	AS1_19|SB1_20|S1_238|ASSB1_0|AS2_4|SB2_20|S2_260|ASSB2_0|AS3_18|SB3_27|S3_239|ASSB3_0|AS4_5|SB4_9|S4_248|ASSB4_0|AS5_19|SB5_16|S5_176|ASSB5_0|AS6_4|SB6_3|S6_188|ASSB6_0|AS7_5|SB7_11|S7_86|ASSB7_0|AS8_0|SB8_5|S8_90|ASSB8_0|AS9_6|SB9_11|S9_144|ASSB9_0|AS10_1|SB10_9|S10_155|ASSB10_0|AS11_14|SB11_14|S11_111|ASSB11_0|AS12_4|SB12_6|S12_117|ASSB12_0	AB1_77|AB2_57|AB3_34|AB4_40|AB5_43|AB6_41|AB7_92|AB8_74|AB9_75|AB10_69|AB11_119|AB12_95	GT/AG	459,553,391,228,321,239,113,77,82,203,148,194	0.273493647979638,0.399612814588147,0.306476741598041,0.0942774005819593,0.167367221746603,0.102474657914935	0	-0.2052	FALSE	UP_MUT	1
G1EER_t0	ENSMUSG00000031691.15	Tnpo2	chr8:85763566-85765046	+	altA	43	True	True	protein_coding	all_splice_sites_known_(3_ss)	41,83	85763606,85764964	regular	1	False	bcc_39736|Cycle_0	41,40	85763606,85765007	psi1+2:0.55,psi3+4:0.45,psi5+6:0.68,psi7+8:0.42,psi9+10:0.38,psi11+12:0.27	AS1_1|SB1_21|S1_0|ASSB1_0|AS2_34|SB2_82|S2_0|ASSB2_9|AS3_1|SB3_8|S3_0|ASSB3_1|AS4_29|SB4_75|S4_0|ASSB4_10|AS5_5|SB5_23|S5_0|ASSB5_2|AS6_35|SB6_60|S6_0|ASSB6_6|AS7_4|SB7_16|S7_0|ASSB7_3|AS8_16|SB8_43|S8_0|ASSB8_1|AS9_4|SB9_11|S9_0|ASSB9_3|AS10_21|SB10_66|S10_0|ASSB10_3|AS11_2|SB11_21|S11_0|ASSB11_1|AS12_13|SB12_67|S12_0|ASSB12_4	AB1_1|AB2_30|AB3_1|AB4_35|AB5_2|AB6_19|AB7_2|AB8_28|AB9_5|AB10_39|AB11_3|AB12_39	-	51,51,70,44,45,23,26,37,20,37,45,38	0.561658735554045,0.473792866154376,0.695705521472393,0.437193326790972,0.395121951219512,0.283346007604563	0.00463723	-0.2052	FALSE	UP_MUT	1
G1EER_t0	ENSMUSG00000019979.13	Apaf1	chr10:90915911-90918085	-	altA	43	True	True	protein_coding	all_splice_sites_known_(3_ss)	83,41	90915993,90918045	regular	0	False	bcc_42455|Cycle_0	40,41	90915950,90918045	psi1+2:0.6,psi3+4:0.5,psi5+6:0.64,psi7+8:0.24,psi9+10:0.47,psi11+12:0.41	AS1_19|SB1_16|S1_0|ASSB1_10|AS2_24|SB2_24|S2_0|ASSB2_10|AS3_12|SB3_7|S3_0|ASSB3_3|AS4_14|SB4_12|S4_0|ASSB4_5|AS5_11|SB5_10|S5_0|ASSB5_3|AS6_19|SB6_26|S6_0|ASSB6_14|AS7_3|SB7_3|S7_0|ASSB7_1|AS8_3|SB8_10|S8_0|ASSB8_1|AS9_9|SB9_8|S9_0|ASSB9_6|AS10_10|SB10_13|S10_0|ASSB10_4|AS11_13|SB11_14|S11_0|ASSB11_8|AS12_11|SB12_16|S12_0|ASSB12_5	AB1_5|AB2_19|AB3_3|AB4_15|AB5_6|AB6_8|AB7_9|AB8_10|AB9_8|AB10_10|AB11_10|AB12_21	-	51,31,40,12,27,32,20,19,14,23,18,28	0.624867644834367,0.515923566878981,0.65112540192926,0.25418410041841,0.494908350305499,0.427440633245383	0.0230671	-0.2051	FALSE	UP_MUT	1
G1EER_t0	ENSMUSG00000086316.9	Nbdy	chrX:152511895-152524074	+	ES	81	False	False	protein_coding	2_ss_annotated_(over_4_ss):152511935,152524036	41,81,39	152511935,152515444,152515524,152524036	regular	2	False	bcc_32293|Cycle_0	41,39	152511935,152524036	psi1+2:0.26,psi3+4:0.14,psi5+6:0.19,psi7+8:0.02,psi9+10:0.0,psi11+12:0.0	AS1_13|SB1_13|S1_6|ASSB1_0|AS2_24|SB2_19|S2_6|ASSB2_0|AS3_8|SB3_9|S3_0|ASSB3_0|AS4_8|SB4_3|S4_1|ASSB4_0|AS5_17|SB5_12|S5_2|ASSB5_0|AS6_9|SB6_15|S6_4|ASSB6_0|AS7_0|SB7_0|S7_1|ASSB7_0|AS8_0|SB8_0|S8_3|ASSB8_0|AS9_1|SB9_0|S9_0|ASSB9_0|AS10_2|SB10_0|S10_0|ASSB10_0|AS11_0|SB11_1|S11_0|ASSB11_0|AS12_0|SB12_0|S12_1|ASSB12_0	AB1_53|AB2_46|AB3_31|AB4_32|AB5_45|AB6_50|AB7_50|AB8_55|AB9_87|AB10_62|AB11_151|AB12_89	-	64,24,47,5,0,1,83,65,92,128,153,217	0.277011307688146,0.155026241421074,0.202455309067413,0.019040365575019,0,0.00228460462061284	0	-0.2044	FALSE	UP_MUT	1
G1EER_t0	ENSMUSG00000025237.17	Parp6	chr9:59548340-59556150	+	ES	103	True	True	protein_coding	3_ss_annotated_(over_4_ss):59548379,59549093,59556113	40,103,38	59548379,59548991,59549093,59556113	regular	5	False	bcc_39176|Cycle_0	40,38	59548379,59556113	psi1+2:0.32,psi3+4:0.16,psi5+6:0.29,psi7+8:0.07,psi9+10:0.05,psi11+12:0.08	AS1_9|SB1_13|S1_4|ASSB1_0|AS2_15|SB2_9|S2_5|ASSB2_0|AS3_3|SB3_6|S3_2|ASSB3_0|AS4_16|SB4_5|S4_3|ASSB4_0|AS5_5|SB5_13|S5_3|ASSB5_0|AS6_9|SB6_9|S6_4|ASSB6_0|AS7_1|SB7_2|S7_1|ASSB7_0|AS8_5|SB8_1|S8_0|ASSB8_0|AS9_2|SB9_5|S9_0|ASSB9_0|AS10_6|SB10_0|S10_1|ASSB10_0|AS11_3|SB11_5|S11_2|ASSB11_0|AS12_3|SB12_1|S12_1|ASSB12_0	AB1_15|AB2_23|AB3_16|AB4_27|AB5_18|AB6_16|AB7_15|AB8_13|AB9_19|AB10_18|AB11_25|AB12_27	-	38,22,34,6,5,10,32,45,33,34,38,47	0.33851073549566,0.174018862184363,0.307478260869565,0.0706735125339776,0.0536598789212988,0.0839883708409605	1.08627e-06	-0.2039	FALSE	UP_MUT	1
G1EER_t0	ENSMUSG00000042099.17	Kank3	chr17:34037379-34037539	+	IR	81	False	False	protein_coding	all_splice_sites_known_(2_ss)	161	-	regular	0	False	bcc_19963|Cycle_0	40,40	34037418,34037500	psi1+2:0.18,psi3+4:0.26,psi5+6:0.12,psi7+8:0.0,psi9+10:0.0,psi11+12:0.15	AS1_4|SB1_3|S1_1|ASSB1_0|AS2_3|SB2_4|S2_1|ASSB2_0|AS3_1|SB3_5|S3_1|ASSB3_0|AS4_3|SB4_5|S4_1|ASSB4_0|AS5_2|SB5_3|S5_1|ASSB5_0|AS6_2|SB6_4|S6_2|ASSB6_0|AS7_0|SB7_0|S7_0|ASSB7_0|AS8_0|SB8_1|S8_0|ASSB8_0|AS9_0|SB9_1|S9_0|ASSB9_0|AS10_1|SB10_0|S10_0|ASSB10_0|AS11_0|SB11_0|S11_0|ASSB11_0|AS12_1|SB12_1|S12_0|ASSB12_0	AB1_11|AB2_18|AB3_5|AB4_8|AB5_15|AB6_22|AB7_3|AB8_5|AB9_6|AB10_5|AB11_1|AB12_4	GT/AG	12,10,11,0,0,2,24,13,36,10,11,5	0.199004975124378,0.276529554096094,0.131815458358298,0,0,NaN	0.0473753	-0.2024	FALSE	UP_MUT	1
G1EER_t0	ENSMUSG00000024177.10	Nme4	chr17:26311090-26311520	-	IR	355	True	False	protein_coding	all_splice_sites_known_(2_ss)	431	-	regular	8	False	bcc_1582|Cycle_2	37,40	26311126,26311481	psi1+2:0.27,psi3+4:0.34,psi5+6:0.12,psi7+8:0.03,psi9+10:0.08,psi11+12:0.05	AS1_2|SB1_6|S1_25|ASSB1_0|AS2_8|SB2_3|S2_22|ASSB2_0|AS3_1|SB3_7|S3_17|ASSB3_0|AS4_3|SB4_4|S4_26|ASSB4_0|AS5_1|SB5_5|S5_12|ASSB5_0|AS6_4|SB6_5|S6_12|ASSB6_0|AS7_1|SB7_7|S7_14|ASSB7_0|AS8_3|SB8_5|S8_16|ASSB8_0|AS9_2|SB9_7|S9_28|ASSB9_0|AS10_4|SB10_2|S10_29|ASSB10_0|AS11_6|SB11_5|S11_21|ASSB11_0|AS12_4|SB12_5|S12_23|ASSB12_0	AB1_20|AB2_5|AB3_9|AB4_7|AB5_26|AB6_12|AB7_110|AB8_67|AB9_73|AB10_54|AB11_111|AB12_64	GT/AG	48,53,33,46,67,56,21,17,37,217,130,158	0.28995057660626,0.35773141654979,0.137440501947209,0.0364895074637629,0.0843125398355914,0.0595497859411683	1.23634e-14	-0.2016	FALSE	UP_MUT	1
G1EER_t0	ENSMUSG00000021870.18	Slmap	chr14:26149433-26150983	-	altA	24	False	False	protein_coding	2_ss_annotated_(over_3_ss):26149471,26150943	63,41	26149495,26150943	regular	0	False	bcc_45126|Cycle_0	39,41	26149471,26150943	psi1+2:0.24,psi3+4:0.19,psi5+6:0.17,psi7+8:0.0,psi9+10:0.01,psi11+12:0.0	AS1_33|SB1_28|S1_0|ASSB1_25|AS2_58|SB2_52|S2_0|ASSB2_38|AS3_27|SB3_20|S3_0|ASSB3_19|AS4_35|SB4_33|S4_0|ASSB4_25|AS5_28|SB5_23|S5_0|ASSB5_22|AS6_26|SB6_29|S6_0|ASSB6_18|AS7_0|SB7_0|S7_0|ASSB7_0|AS8_2|SB8_1|S8_0|ASSB8_1|AS9_2|SB9_2|S9_0|ASSB9_2|AS10_1|SB10_1|S10_0|ASSB10_0|AS11_1|SB11_1|S11_0|ASSB11_1|AS12_1|SB12_0|S12_0|ASSB12_0	AB1_98|AB2_127|AB3_71|AB4_126|AB5_102|AB6_112|AB7_146|AB8_146|AB9_178|AB10_192|AB11_222|AB12_233	-	82,64,56,1,4,1,190,204,208,357,379,412	0.249240121580547,0.194410692588092,0.17156862745098,0.00215007525263384,0.00805315079524864,0.00186358553857622	0	-0.2011	FALSE	UP_MUT	1
G1EER_t0	ENSMUSG00000014195.17	Dnajc7	chr11:100488842-100489480	-	IR	560	True	True	protein_coding	all_splice_sites_known_(2_ss)	639	-	regular	0	False	bcc_2544|Cycle_0	39,40	100488880,100489441	psi1+2:0.5,psi3+4:0.42,psi5+6:0.3,psi7+8:0.21,psi9+10:0.3,psi11+12:0.14	AS1_15|SB1_6|S1_62|ASSB1_0|AS2_7|SB2_5|S2_63|ASSB2_0|AS3_9|SB3_7|S3_64|ASSB3_0|AS4_7|SB4_3|S4_65|ASSB4_0|AS5_9|SB5_6|S5_37|ASSB5_0|AS6_7|SB6_4|S6_37|ASSB6_0|AS7_4|SB7_3|S7_23|ASSB7_0|AS8_2|SB8_3|S8_22|ASSB8_0|AS9_7|SB9_2|S9_45|ASSB9_0|AS10_6|SB10_7|S10_38|ASSB10_0|AS11_13|SB11_6|S11_27|ASSB11_0|AS12_7|SB12_1|S12_28|ASSB12_0	AB1_8|AB2_8|AB3_12|AB4_10|AB5_15|AB6_9|AB7_14|AB8_8|AB9_11|AB10_14|AB11_21|AB12_23	GT/AG	124,154,91,67,101,62,13,23,23,27,26,40	0.541125780257416,0.452890593008971,0.328474824088458,0.23476448150448,0.324441914365876,0.160811609429378	0.000512344	-0.2008	FALSE	UP_MUT	1
G1EER_t0	ENSMUSG00000086316.9	Nbdy	chrX:152508797-152524072	+	ES_MULTI	159	False	True	protein_coding	4_ss_annotated_(over_6_ss):152508837,152511858,152511935,152524036	41,78,81,37	152508837,152511858,152511935,152515444,152515524,152524036	regular	2	False	bcc_32293|Cycle_1	41,37	152508837,152524036	psi1+2:0.82,psi3+4:0.67,psi5+6:0.71,psi7+8:0.47,psi9+10:0.6,psi11+12:0.51	AS1_12|SB1_93|S1_65|ASSB1_0|AS2_24|SB2_101|S2_29|ASSB2_0|AS3_8|SB3_94|S3_30|ASSB3_0|AS4_8|SB4_59|S4_8|ASSB4_0|AS5_16|SB5_82|S5_48|ASSB5_0|AS6_10|SB6_66|S6_21|ASSB6_0|AS7_1|SB7_65|S7_26|ASSB7_0|AS8_0|SB8_46|S8_8|ASSB8_0|AS9_0|SB9_103|S9_40|ASSB9_0|AS10_2|SB10_107|S10_6|ASSB10_0|AS11_0|SB11_109|S11_45|ASSB11_0|AS12_0|SB12_175|S12_11|ASSB12_0	AB1_1|AB2_10|AB3_3|AB4_7|AB5_4|AB6_11|AB7_6|AB8_6|AB9_5|AB10_5|AB11_9|AB12_7	-	140,73,118,44,51,51,9,10,15,15,10,14	0.836589289818433,0.706101190476191,0.721373148365859,0.491197939029626,0.626654064272212,0.545230263157895	0.00972652	-0.2003	FALSE	UP_MUT	1
G1EER_t0	ENSMUSG00000097080.10	1700086O06Rik	chr18:38372203-38383271	-	altD	465	False	False	lncRNA	all_splice_sites_known_(3_ss)	40,505	38372242,38382767	regular	10	False	bcc_7289|Cycle_3	40,41	38372242,38383231	psi1+2:0.85,psi3+4:0.71,psi5+6:0.74,psi7+8:0.47,psi9+10:0.58,psi11+12:0.59	AS1_5|SB1_12|S1_132|ASSB1_0|AS2_5|SB2_3|S2_166|ASSB2_0|AS3_2|SB3_12|S3_106|ASSB3_0|AS4_7|SB4_4|S4_129|ASSB4_0|AS5_1|SB5_15|S5_126|ASSB5_0|AS6_6|SB6_4|S6_163|ASSB6_0|AS7_2|SB7_3|S7_60|ASSB7_0|AS8_1|SB8_1|S8_76|ASSB8_0|AS9_1|SB9_8|S9_66|ASSB9_0|AS10_1|SB10_1|S10_86|ASSB10_0|AS11_1|SB11_9|S11_72|ASSB11_0|AS12_1|SB12_1|S12_105|ASSB12_0	AB1_5|AB2_2|AB3_10|AB4_3|AB5_12|AB6_1|AB7_11|AB8_9|AB9_10|AB10_4|AB11_14|AB12_2	-	265,256,291,174,160,164,6,13,13,24,14,14	0.867798665858096,0.745336256784443,0.768887004175365,0.518657540295871,0.629431762991744,0.6351726116477	0.00265331	-0.1996	FALSE	UP_MUT	1
G1EER_t0	ENSMUSG00000033904.17	Ccp110	chr7:118331636-118332149	+	IR	433	True	False	protein_coding	all_splice_sites_known_(2_ss)	514	-	regular	2	False	bcc_62862|Cycle_0	41,40	118331676,118332110	psi1+2:0.47,psi3+4:0.53,psi5+6:0.31,psi7+8:0.14,psi9+10:0.34,psi11+12:0.26	AS1_17|SB1_6|S1_52|ASSB1_0|AS2_4|SB2_14|S2_58|ASSB2_0|AS3_16|SB3_10|S3_25|ASSB3_0|AS4_3|SB4_3|S4_32|ASSB4_0|AS5_11|SB5_4|S5_17|ASSB5_0|AS6_2|SB6_5|S6_18|ASSB6_0|AS7_15|SB7_0|S7_11|ASSB7_0|AS8_3|SB8_0|S8_8|ASSB8_0|AS9_9|SB9_3|S9_14|ASSB9_0|AS10_1|SB10_3|S10_16|ASSB10_0|AS11_4|SB11_3|S11_20|ASSB11_0|AS12_3|SB12_7|S12_22|ASSB12_0	AB1_7|AB2_13|AB3_5|AB4_5|AB5_6|AB6_8|AB7_8|AB8_8|AB9_7|AB10_3|AB11_11|AB12_10	GT/AG	110,86,46,23,39,49,17,10,14,20,10,19	0.504873073436083,0.575417148521394,0.341146310199597,0.153421724450301,0.380648270876009,0.28896978522024	0.0107738	-0.1995	FALSE	UP_MUT	1
G1EER_t0	ENSMUSG00000031833.11	Mast3	chr8:71241890-71242532	-	ES	21	False	True	protein_coding	all_splice_sites_known_(4_ss)	39,21,41	71241928,71242327,71242347,71242492	regular	0	False	bcc_3380|Cycle_0	39,41	71241928,71242492	psi1+2:0.47,psi3+4:0.53,psi5+6:0.55,psi7+8:0.22,psi9+10:0.3,psi11+12:0.45	AS1_7|SB1_6|S1_0|ASSB1_6|AS2_22|SB2_19|S2_0|ASSB2_17|AS3_12|SB3_11|S3_0|ASSB3_9|AS4_22|SB4_17|S4_0|ASSB4_16|AS5_16|SB5_15|S5_0|ASSB5_13|AS6_22|SB6_17|S6_0|ASSB6_15|AS7_5|SB7_3|S7_0|ASSB7_2|AS8_9|SB8_5|S8_0|ASSB8_5|AS9_7|SB9_6|S9_0|ASSB9_5|AS10_9|SB10_6|S10_0|ASSB10_5|AS11_8|SB11_6|S11_0|ASSB11_6|AS12_19|SB12_14|S12_0|ASSB12_10	AB1_9|AB2_14|AB3_6|AB4_15|AB5_9|AB6_13|AB7_8|AB8_16|AB9_9|AB10_16|AB11_6|AB12_16	-	23,32,35,11,14,22,19,22,21,29,26,20	0.489491886139931,0.535340861564199,0.568990042674253,0.231031766867944,0.298985584623599,0.465608465608466	0.0228008	-0.1994	FALSE	UP_MUT	1
G1EER_t0	ENSMUSG00000030089.16	Slc41a3	chr6:90595914-90596598	+	altA	87	False	True	protein_coding	no_known_ss	40,127	90595953,90596472	regular	5	False	bcc_38619|Cycle_5	40,40	90595953,90596559	psi1+2:0.85,psi3+4:0.94,psi5+6:0.95,psi7+8:0.65,psi9+10:0.76,psi11+12:0.69	AS1_212|SB1_29|S1_67|ASSB1_0|AS2_143|SB2_78|S2_41|ASSB2_0|AS3_115|SB3_23|S3_58|ASSB3_0|AS4_105|SB4_51|S4_26|ASSB4_0|AS5_142|SB5_21|S5_29|ASSB5_0|AS6_112|SB6_50|S6_27|ASSB6_0|AS7_143|SB7_7|S7_32|ASSB7_0|AS8_102|SB8_10|S8_27|ASSB8_0|AS9_121|SB9_9|S9_36|ASSB9_0|AS10_92|SB10_18|S10_31|ASSB10_0|AS11_112|SB11_2|S11_26|ASSB11_0|AS12_109|SB12_20|S12_22|ASSB12_0	AB1_12|AB2_12|AB3_5|AB4_2|AB5_2|AB6_3|AB7_11|AB8_11|AB9_11|AB10_6|AB11_9|AB12_9	-	271,241,193,114,124,83,20,7,5,27,17,16	0.866506794564349,0.942833390385838,0.948694316436252,0.669161347127449,0.777490398934086,0.713058419243986	8.92756e-07	-0.1994	FALSE	UP_MUT	1
G1EER_t0	ENSMUSG00000040687.17	Madd	chr2:90988796-90989590	-	altA	39	False	False	protein_coding	2_ss_annotated_(over_3_ss):90988833,90989550	77,41	90988872,90989550	regular	0	False	bcc_8407|Cycle_0	38,41	90988833,90989550	psi1+2:0.22,psi3+4:0.27,psi5+6:0.22,psi7+8:0.01,psi9+10:0.03,psi11+12:0.12	AS1_6|SB1_8|S1_0|ASSB1_3|AS2_7|SB2_9|S2_0|ASSB2_4|AS3_3|SB3_5|S3_0|ASSB3_2|AS4_9|SB4_9|S4_0|ASSB4_6|AS5_6|SB5_6|S5_0|ASSB5_3|AS6_5|SB6_6|S6_0|ASSB6_3|AS7_1|SB7_0|S7_0|ASSB7_0|AS8_1|SB8_2|S8_0|ASSB8_1|AS9_1|SB9_3|S9_0|ASSB9_1|AS10_3|SB10_1|S10_0|ASSB10_1|AS11_2|SB11_1|S11_0|ASSB11_0|AS12_8|SB12_7|S12_0|ASSB12_6	AB1_14|AB2_28|AB3_12|AB4_15|AB5_15|AB6_20|AB7_18|AB8_25|AB9_26|AB10_19|AB11_26|AB12_20	-	16,17,16,1,2,9,35,28,34,53,46,42	0.234334445680386,0.289003658274155,0.239575435936315,0.0124743407547766,0.0282849982098102,0.125463208046586	5.61856e-06	-0.1989	FALSE	UP_MUT	1
G1EER_t0	ENSMUSG00000022906.16	Parp9	chr16:35761499-35767908	+	altD	108	False	True	protein_coding	all_splice_sites_known_(3_ss)	142,38	35763880,35767871	regular	2	False	bcc_2924|Cycle_0	34,38	35763772,35767871	psi1+2:0.39,psi3+4:0.17,psi5+6:0.29,psi7+8:0.08,psi9+10:0.05,psi11+12:0.14	AS1_10|SB1_5|S1_3|ASSB1_0|AS2_7|SB2_12|S2_1|ASSB2_0|AS3_2|SB3_3|S3_4|ASSB3_0|AS4_5|SB4_2|S4_0|ASSB4_0|AS5_3|SB5_4|S5_2|ASSB5_0|AS6_4|SB6_3|S6_1|ASSB6_0|AS7_7|SB7_0|S7_3|ASSB7_0|AS8_0|SB8_4|S8_2|ASSB8_0|AS9_3|SB9_1|S9_0|ASSB9_0|AS10_1|SB10_2|S10_0|ASSB10_0|AS11_3|SB11_2|S11_1|ASSB11_0|AS12_8|SB12_3|S12_0|ASSB12_0	AB1_7|AB2_10|AB3_8|AB4_14|AB5_2|AB6_12|AB7_9|AB8_12|AB9_12|AB10_16|AB11_7|AB12_18	-	24,12,15,6,4,10,14,23,14,26,29,23	0.406779661016949,0.172661870503597,0.3,0.0845070422535211,0.0522875816993464,0.148148148148148	0.000836865	-0.1982	FALSE	UP_MUT	1
G1EER_t0	ENSMUSG00000041671.14,ENSMUSG00000030243.17	Pyroxd1,Recql	chr6:142303198-142304160	+,-	altAD	729	False	True	protein_coding,protein_coding	3_ss_annotated_(over_4_ss):142303238,142303780,142304125	583,223	142303780,142303938	regular	1	False	bcc_40356|Cycle_1198866	41,36	142303238,142304125	psi1+2:0.43,psi3+4:0.53,psi5+6:0.34,psi7+8:0.2,psi9+10:0.26,psi11+12:0.26	AS1_2|SB1_16|S1_203|ASSB1_0|AS2_6|SB2_8|S2_194|ASSB2_0|AS3_4|SB3_5|S3_165|ASSB3_0|AS4_8|SB4_6|S4_144|ASSB4_0|AS5_6|SB5_8|S5_121|ASSB5_0|AS6_4|SB6_6|S6_115|ASSB6_0|AS7_3|SB7_1|S7_53|ASSB7_0|AS8_3|SB8_1|S8_50|ASSB8_0|AS9_3|SB9_11|S9_87|ASSB9_0|AS10_7|SB10_0|S10_78|ASSB10_0|AS11_1|SB11_10|S11_94|ASSB11_0|AS12_4|SB12_10|S12_91|ASSB12_0	AB1_21|AB2_25|AB3_12|AB4_13|AB5_16|AB6_26|AB7_12|AB8_25|AB9_18|AB10_23|AB11_24|AB12_22	-	348,341,249,131,175,177,39,26,41,45,42,42	0.460175167439464,0.556139198949442,0.36716520806603,0.217593890890265,0.284721195089484,0.287041132242371	8.5373e-05	-0.198	FALSE	UP_MUT	1
G1EER_t0	ENSMUSG00000061755.11	Bod1l	chr5:41971507-41974383	-	ES	204	False	True	protein_coding	1_ss_annotated_(over_6_ss):41973551	41,204,41	41971547,41973551,41973754,41974343	regular	8	False	bcc_46264|Cycle_7	41,41	41971547,41974343	psi1+2:0.71,psi3+4:0.6,psi5+6:0.73,psi7+8:0.37,psi9+10:0.53,psi11+12:0.51	AS1_8|SB1_5|S1_56|ASSB1_0|AS2_8|SB2_14|S2_45|ASSB2_0|AS3_3|SB3_2|S3_44|ASSB3_0|AS4_6|SB4_5|S4_33|ASSB4_0|AS5_6|SB5_2|S5_46|ASSB5_0|AS6_5|SB6_8|S6_47|ASSB6_0|AS7_0|SB7_6|S7_17|ASSB7_0|AS8_1|SB8_7|S8_23|ASSB8_0|AS9_5|SB9_3|S9_35|ASSB9_0|AS10_5|SB10_7|S10_22|ASSB10_0|AS11_1|SB11_7|S11_53|ASSB11_0|AS12_6|SB12_10|S12_45|ASSB12_0	AB1_5|AB2_8|AB3_7|AB4_8|AB5_4|AB6_6|AB7_9|AB8_9|AB9_9|AB10_7|AB11_14|AB12_13	-	107,94,104,51,75,101,11,16,10,22,16,24	0.736073825503356,0.627482904591338,0.748858447488585,0.399274393736872,0.573373112064143,0.546811039218275	0.015228	-0.1977	FALSE	UP_MUT	1
G1EER_t0	ENSMUSG00000032058.15	Ppp2r1b	chr9:50772618-50772870	+	altD	49	True	True	protein_coding	1_ss_annotated_(over_3_ss):50772831	90,40	50772707,50772831	regular	7	True	bcc_55550|Cycle_26	41,40	50772658,50772831	psi1+2:0.45,psi3+4:0.45,psi5+6:0.28,psi7+8:0.17,psi9+10:0.09,psi11+12:0.34	AS1_27|SB1_26|S1_0|ASSB1_1|AS2_12|SB2_26|S2_0|ASSB2_6|AS3_18|SB3_16|S3_0|ASSB3_3|AS4_12|SB4_15|S4_0|ASSB4_7|AS5_14|SB5_11|S5_0|ASSB5_2|AS6_8|SB6_11|S6_0|ASSB6_2|AS7_1|SB7_5|S7_0|ASSB7_0|AS8_1|SB8_3|S8_0|ASSB8_0|AS9_1|SB9_3|S9_0|ASSB9_0|AS10_1|SB10_2|S10_0|ASSB10_1|AS11_6|SB11_3|S11_0|ASSB11_0|AS12_7|SB12_6|S12_0|ASSB12_1	AB1_30|AB2_19|AB3_17|AB4_15|AB5_30|AB6_20|AB7_7|AB8_4|AB9_11|AB10_6|AB11_11|AB12_8	-	58,48,33,5,3,15,41,33,49,13,17,17	0.468488232947746,0.475421863536317,0.295587747428951,0.193317422434368,0.0990623726049735,0.354744525547445	0.0455077	-0.1975	FALSE	UP_MUT	1
G1EER_t0	ENSMUSG00000029866.14	Kel	chr6:41680742-41681131	-	IR	309	False	True	protein_coding	1_ss_annotated_(over_2_ss):41681091	390	-	regular	5	False	bcc_39536|Cycle_2	40,41	41680781,41681091	psi1+2:0.38,psi3+4:0.48,psi5+6:0.44,psi7+8:0.16,psi9+10:0.32,psi11+12:0.35	AS1_1|SB1_36|S1_12|ASSB1_0|AS2_0|SB2_23|S2_17|ASSB2_0|AS3_0|SB3_60|S3_19|ASSB3_0|AS4_2|SB4_9|S4_34|ASSB4_0|AS5_2|SB5_32|S5_16|ASSB5_0|AS6_1|SB6_17|S6_31|ASSB6_0|AS7_1|SB7_35|S7_14|ASSB7_0|AS8_3|SB8_22|S8_12|ASSB8_0|AS9_1|SB9_60|S9_28|ASSB9_0|AS10_2|SB10_18|S10_40|ASSB10_0|AS11_6|SB11_57|S11_23|ASSB11_0|AS12_2|SB12_25|S12_38|ASSB12_0	AB1_7|AB2_2|AB3_5|AB4_6|AB5_7|AB6_5|AB7_22|AB8_11|AB9_15|AB10_13|AB11_18|AB12_8	GC/AG	26,59,52,42,76,70,8,11,12,40,29,24	NaN,0.526959973536222,0.473684210526316,0.179033785917272,0.352456200618344,0.377245508982036	0.0254866	-0.1974	FALSE	UP_MUT	1
G1EER_t0	ENSMUSG00000041617.11	Ccdc74a	chr16:17465951-17467898	+	altA	1200	False	True	protein_coding	all_splice_sites_known_(3_ss)	40,1240	17465990,17466659	regular	17	False	bcc_64017|Cycle_38	40,40	17465990,17467859	psi1+2:0.69,psi3+4:0.9,psi5+6:0.81,psi7+8:0.45,psi9+10:0.68,psi11+12:0.61	AS1_13|SB1_19|S1_124|ASSB1_0|AS2_7|SB2_5|S2_129|ASSB2_0|AS3_13|SB3_19|S3_146|ASSB3_0|AS4_3|SB4_4|S4_155|ASSB4_0|AS5_10|SB5_19|S5_183|ASSB5_0|AS6_10|SB6_6|S6_183|ASSB6_0|AS7_5|SB7_4|S7_71|ASSB7_0|AS8_3|SB8_4|S8_68|ASSB8_0|AS9_8|SB9_10|S9_125|ASSB9_0|AS10_10|SB10_10|S10_122|ASSB10_0|AS11_3|SB11_11|S11_109|ASSB11_0|AS12_9|SB12_4|S12_112|ASSB12_0	AB1_4|AB2_3|AB3_0|AB4_2|AB5_4|AB6_1|AB7_5|AB8_5|AB9_5|AB10_2|AB11_4|AB12_4	-	244,345,387,187,290,213,6,2,5,12,7,7	0.717647058823529,0.915119363395225,0.828693790149893,0.493403693931398,0.721393034825871,0.655384615384615	0.0372151	-0.1971	FALSE	UP_MUT	1
G1EER_t0	ENSMUSG00000041617.11	Ccdc74a	chr16:17465951-17467898	+	ES	1119	False	True	protein_coding	3_ss_annotated_(over_4_ss):17465990,17466659,17467859	40,1119,40	17465990,17466659,17467777,17467859	regular	17	False	bcc_64017|Cycle_37	40,40	17465990,17467859	psi1+2:0.65,psi3+4:0.89,psi5+6:0.8,psi7+8:0.43,psi9+10:0.65,psi11+12:0.6	AS1_13|SB1_1|S1_118|ASSB1_0|AS2_7|SB2_0|S2_113|ASSB2_0|AS3_13|SB3_1|S3_139|ASSB3_0|AS4_3|SB4_0|S4_142|ASSB4_0|AS5_10|SB5_0|S5_178|ASSB5_0|AS6_10|SB6_0|S6_168|ASSB6_0|AS7_5|SB7_0|S7_68|ASSB7_0|AS8_3|SB8_2|S8_64|ASSB8_0|AS9_8|SB9_1|S9_118|ASSB9_0|AS10_10|SB10_0|S10_110|ASSB10_0|AS11_3|SB11_2|S11_102|ASSB11_0|AS12_9|SB12_3|S12_102|ASSB12_0	AB1_4|AB2_3|AB3_0|AB4_2|AB5_4|AB6_1|AB7_5|AB8_5|AB9_5|AB10_2|AB11_4|AB12_4	-	196,293,337,166,236,194,6,2,5,12,7,7	0.685494447844714,0.907190959052558,0.81808526778941,0.479976868584646,0.692259744069226,0.649019361853385	0.0420571	-0.1965	FALSE	UP_MUT	1
G1EER_t0	ENSMUSG00000038406.18	Scaf1	chr7:44662978-44665544	-	ES	131	True	False	protein_coding	all_splice_sites_known_(4_ss)	40,131,41	44663017,44663629,44663759,44665504	regular	10	False	bcc_3001|Cycle_1	40,41	44663017,44665504	psi1+2:0.58,psi3+4:0.57,psi5+6:0.55,psi7+8:0.37,psi9+10:0.35,psi11+12:0.4	AS1_3|SB1_38|S1_75|ASSB1_0|AS2_28|SB2_24|S2_80|ASSB2_0|AS3_0|SB3_29|S3_55|ASSB3_0|AS4_20|SB4_14|S4_74|ASSB4_0|AS5_2|SB5_30|S5_56|ASSB5_0|AS6_17|SB6_23|S6_72|ASSB6_0|AS7_0|SB7_22|S7_29|ASSB7_0|AS8_7|SB8_12|S8_43|ASSB8_0|AS9_0|SB9_16|S9_31|ASSB9_0|AS10_6|SB10_10|S10_31|ASSB10_0|AS11_1|SB11_42|S11_29|ASSB11_0|AS12_9|SB12_34|S12_43|ASSB12_0	AB1_5|AB2_46|AB3_0|AB4_40|AB5_7|AB6_39|AB7_11|AB8_39|AB9_5|AB10_41|AB11_9|AB12_38	-	176,163,162,105,76,83,43,41,45,61,47,43	0.60996063665925,0.603014386846312,0.579030976965846,0.396743947380697,0.381885856079404,0.424458614811541	0.000343339	-0.1963	FALSE	UP_MUT	1
G1EER_t0	ENSMUSG00000046111.19	Cep295	chr9:15252237-15252777	-	altA	15	False	False	protein_coding	2_ss_annotated_(over_3_ss):15252277,15252737	56,41	15252292,15252737	regular	0	False	bcc_40356|Cycle_61851	41,41	15252277,15252737	psi1+2:0.2,psi3+4:0.16,psi5+6:0.23,psi7+8:0.03,psi9+10:0.0,psi11+12:0.0	AS1_7|SB1_9|S1_0|ASSB1_5|AS2_8|SB2_5|S2_0|ASSB2_4|AS3_5|SB3_4|S3_0|ASSB3_2|AS4_3|SB4_3|S4_0|ASSB4_2|AS5_8|SB5_7|S5_0|ASSB5_7|AS6_10|SB6_7|S6_0|ASSB6_7|AS7_0|SB7_0|S7_0|ASSB7_0|AS8_1|SB8_1|S8_0|ASSB8_1|AS9_0|SB9_0|S9_0|ASSB9_0|AS10_0|SB10_0|S10_0|ASSB10_0|AS11_0|SB11_0|S11_0|ASSB11_0|AS12_3|SB12_0|S12_0|ASSB12_0	AB1_17|AB2_31|AB3_14|AB4_29|AB5_16|AB6_23|AB7_11|AB8_16|AB9_27|AB10_23|AB11_19|AB12_27	-	13,10,14,1,0,0,40,45,38,33,51,42	0.215527699150829,0.158148505303761,0.237484484898635,0.0249771550411209,0,0	8.26962e-08	-0.1954	FALSE	UP_MUT	1
G1EER_t0	ENSMUSG00000022770.18	Dlg1	chr16:31661617-31672667	+	ES	97	True	True	protein_coding	all_splice_sites_known_(4_ss)	41,97,34	31661657,31665655,31665751,31666454	regular	3	False	bcc_70215|Cycle_4	41,34	31661657,31666454	psi1+2:0.75,psi3+4:0.74,psi5+6:0.69,psi7+8:0.41,psi9+10:0.59,psi11+12:0.59	AS1_9|SB1_1|S1_25|ASSB1_0|AS2_20|SB2_1|S2_22|ASSB2_0|AS3_12|SB3_0|S3_24|ASSB3_0|AS4_23|SB4_5|S4_16|ASSB4_0|AS5_11|SB5_4|S5_25|ASSB5_0|AS6_14|SB6_2|S6_18|ASSB6_0|AS7_8|SB7_0|S7_22|ASSB7_0|AS8_20|SB8_1|S8_24|ASSB8_0|AS9_13|SB9_2|S9_35|ASSB9_0|AS10_26|SB10_2|S10_35|ASSB10_0|AS11_18|SB11_0|S11_32|ASSB11_0|AS12_22|SB12_3|S12_44|ASSB12_0	AB1_3|AB2_4|AB3_5|AB4_2|AB5_4|AB6_6|AB7_10|AB8_18|AB9_12|AB10_10|AB11_10|AB12_13	-	43,52,54,59,80,74,6,7,10,34,23,21	0.757575757575758,0.7641065830721,0.701906412478336,0.430740776793536,0.60265166733628,0.605762933857236	0.0202382	-0.1948	FALSE	UP_MUT	1
G1EER_t0	ENSMUSG00000049755.15	Zfp672	chr11:58210742-58213464	-	altD	31	True	False	protein_coding	all_splice_sites_known_(3_ss)	39,70	58210780,58213395	regular	8	False	bcc_317|Cycle_7	39,39	58210780,58213426	psi1+2:0.56,psi3+4:0.61,psi5+6:0.68,psi7+8:0.46,psi9+10:0.42,psi11+12:0.42	AS1_23|SB1_9|S1_0|ASSB1_6|AS2_23|SB2_16|S2_0|ASSB2_8|AS3_21|SB3_10|S3_0|ASSB3_7|AS4_16|SB4_11|S4_0|ASSB4_7|AS5_27|SB5_17|S5_0|ASSB5_11|AS6_22|SB6_13|S6_0|ASSB6_8|AS7_12|SB7_6|S7_0|ASSB7_5|AS8_11|SB8_12|S8_0|ASSB8_7|AS9_20|SB9_6|S9_0|ASSB9_5|AS10_21|SB10_12|S10_0|ASSB10_9|AS11_20|SB11_5|S11_0|ASSB11_5|AS12_21|SB12_16|S12_0|ASSB12_10	AB1_3|AB2_16|AB3_3|AB4_9|AB5_5|AB6_8|AB7_7|AB8_11|AB9_6|AB10_15|AB11_8|AB12_18	-	30,29,40,27,23,24,16,12,13,22,22,24	0.572967678746327,0.633613445378151,0.687679083094556,0.467584369449378,0.427958015267176,0.417112299465241	0.0345485	-0.1939	FALSE	UP_MUT	1
G1EER_t0	ENSMUSG00000039660.17	Spout1	chr2:30065965-30066414	-	altA	11	True	False	protein_coding	all_splice_sites_known_(3_ss)	50,41	30066014,30066374	regular	0	False	bcc_57724|Cycle_0	39,41	30066003,30066374	psi1+2:0.24,psi3+4:0.27,psi5+6:0.21,psi7+8:0.03,psi9+10:0.05,psi11+12:0.06	AS1_23|SB1_26|S1_0|ASSB1_23|AS2_16|SB2_14|S2_0|ASSB2_13|AS3_23|SB3_23|S3_0|ASSB3_21|AS4_15|SB4_15|S4_0|ASSB4_15|AS5_21|SB5_18|S5_0|ASSB5_18|AS6_13|SB6_11|S6_0|ASSB6_11|AS7_3|SB7_5|S7_0|ASSB7_3|AS8_5|SB8_5|S8_0|ASSB8_5|AS9_10|SB9_10|S9_0|ASSB9_9|AS10_4|SB10_8|S10_0|ASSB10_4|AS11_10|SB11_10|S11_0|ASSB11_9|AS12_9|SB12_10|S12_0|ASSB12_9	AB1_61|AB2_45|AB3_63|AB4_32|AB5_54|AB6_39|AB7_138|AB8_95|AB9_150|AB10_91|AB11_155|AB12_116	-	32,41,28,10,15,18,89,98,91,285,247,245	0.240172624073553,0.268896540416462,0.21290751829674,0.0299233214886852,0.0506820965493939,0.0606698967769117	0	-0.1936	FALSE	UP_MUT	1
G1EER_t0	ENSMUSG00000039844.21	Rapgef1	chr2:29589057-29589737	+	altA	18	False	False	protein_coding	2_ss_annotated_(over_3_ss):29589097,29589698	41,58	29589097,29589680	regular	0	False	bcc_56858|Cycle_0	41,40	29589097,29589698	psi1+2:0.17,psi3+4:0.16,psi5+6:0.23,psi7+8:0.0,psi9+10:0.0,psi11+12:0.0	AS1_36|SB1_32|S1_0|ASSB1_30|AS2_27|SB2_37|S2_0|ASSB2_27|AS3_26|SB3_23|S3_0|ASSB3_22|AS4_24|SB4_24|S4_0|ASSB4_18|AS5_46|SB5_44|S5_0|ASSB5_40|AS6_28|SB6_28|S6_0|ASSB6_25|AS7_0|SB7_0|S7_0|ASSB7_0|AS8_0|SB8_0|S8_0|ASSB8_0|AS9_0|SB9_0|S9_0|ASSB9_0|AS10_0|SB10_0|S10_0|ASSB10_0|AS11_0|SB11_0|S11_0|ASSB11_0|AS12_0|SB12_0|S12_0|ASSB12_0	AB1_139|AB2_89|AB3_139|AB4_88|AB5_121|AB6_89|AB7_141|AB8_83|AB9_129|AB10_92|AB11_128|AB12_88	-	51,56,77,0,0,0,192,235,204,274,226,196	0.17852975495916,0.163159598575591,0.235955056179775,0,0,0	0	-0.1925	FALSE	UP_MUT	1
G1EER_t0	ENSMUSG00000029208.17	Guf1	chr5:69724564-69725777	+	IR	1134	False	False	protein_coding	all_splice_sites_known_(2_ss)	1214	-	regular	3	False	bcc_6468|Cycle_1	41,39	69724604,69725739	psi1+2:0.43,psi3+4:0.45,psi5+6:0.4,psi7+8:0.19,psi9+10:0.37,psi11+12:0.18	AS1_7|SB1_6|S1_141|ASSB1_0|AS2_10|SB2_12|S2_137|ASSB2_0|AS3_10|SB3_3|S3_102|ASSB3_0|AS4_5|SB4_6|S4_105|ASSB4_0|AS5_11|SB5_1|S5_123|ASSB5_0|AS6_6|SB6_7|S6_126|ASSB6_0|AS7_6|SB7_1|S7_34|ASSB7_0|AS8_1|SB8_2|S8_39|ASSB8_0|AS9_2|SB9_2|S9_82|ASSB9_0|AS10_13|SB10_6|S10_78|ASSB10_0|AS11_2|SB11_3|S11_79|ASSB11_0|AS12_7|SB12_5|S12_84|ASSB12_0	AB1_8|AB2_15|AB3_3|AB4_12|AB5_6|AB6_16|AB7_4|AB8_14|AB9_5|AB10_12|AB11_15|AB12_31	GT/AG	261,231,256,94,180,160,19,16,21,22,17,42	0.475128566877532,0.487547488391726,0.445469178231174,0.21970316699778,0.410982362006964,0.200664701824795	0.000863995	-0.1923	FALSE	UP_MUT	1
G1EER_t0	ENSMUSG00000022389.16	Tef	chr15:81699422-81705439	+	ES	117	False	False	protein_coding	3_ss_annotated_(over_4_ss):81699462,81704856,81705400	41,117,40	81699462,81704740,81704856,81705400	regular	18	False	bcc_20009|Cycle_1	41,40	81699462,81705400	psi1+2:0.42,psi3+4:0.29,psi5+6:0.17,psi7+8:0.08,psi9+10:0.12,psi11+12:0.13	AS1_2|SB1_5|S1_14|ASSB1_0|AS2_2|SB2_2|S2_17|ASSB2_0|AS3_1|SB3_2|S3_6|ASSB3_0|AS4_2|SB4_1|S4_17|ASSB4_0|AS5_0|SB5_5|S5_9|ASSB5_0|AS6_0|SB6_0|S6_7|ASSB6_0|AS7_1|SB7_4|S7_0|ASSB7_0|AS8_1|SB8_3|S8_8|ASSB8_0|AS9_0|SB9_7|S9_6|ASSB9_0|AS10_1|SB10_2|S10_11|ASSB10_0|AS11_1|SB11_6|S11_6|ASSB11_0|AS12_3|SB12_3|S12_8|ASSB12_0	AB1_10|AB2_10|AB3_10|AB4_14|AB5_12|AB6_17|AB7_24|AB8_25|AB9_21|AB10_29|AB11_24|AB12_29	-	33,28,16,15,19,20,17,25,28,60,51,48	0.442622950819672,0.314214463840399,0.189473684210526,0.0927835051546392,0.132250580046404,0.145631067961165	0.000104962	-0.1919	FALSE	UP_MUT	1
G1EER_t0	ENSMUSG00000068758.9	Il3ra	chr14:8121810-8123291	-	ES	89	True	True	protein_coding	all_splice_sites_known_(4_ss)	40,89,41	8121849,8122575,8122663,8123251	regular	19	False	bcc_45413|Cycle_23	40,41	8121849,8123251	psi1+2:0.8,psi3+4:0.91,psi5+6:0.76,psi7+8:0.48,psi9+10:0.67,psi11+12:0.56	AS1_3|SB1_13|S1_7|ASSB1_0|AS2_15|SB2_16|S2_4|ASSB2_0|AS3_4|SB3_13|S3_8|ASSB3_0|AS4_12|SB4_13|S4_5|ASSB4_0|AS5_2|SB5_13|S5_2|ASSB5_0|AS6_12|SB6_13|S6_6|ASSB6_0|AS7_0|SB7_12|S7_3|ASSB7_0|AS8_5|SB8_16|S8_0|ASSB8_0|AS9_1|SB9_7|S9_3|ASSB9_0|AS10_7|SB10_9|S10_5|ASSB10_0|AS11_2|SB11_7|S11_4|ASSB11_0|AS12_9|SB12_8|S12_3|ASSB12_0	AB1_0|AB2_5|AB3_0|AB4_2|AB5_2|AB6_3|AB7_0|AB8_6|AB9_1|AB10_4|AB11_3|AB12_6	-	40,47,35,16,25,24,4,2,5,7,5,8	0.826530612244898,0.918013021461297,0.769335142469471,NaN,0.704347826086956,0.588377723970944	0.0296341	-0.1916	FALSE	UP_MUT	1
G1EER_t0	ENSMUSG00000032216.16	Nedd4	chr9:72578547-72579847	+	IR	1223	True	False	protein_coding	1_ss_annotated_(over_2_ss):72578585	1301	-	regular	0	False	bcc_79518|Cycle_0	39,39	72578585,72579809	psi1+2:0.56,psi3+4:0.65,psi5+6:0.62,psi7+8:0.43,psi9+10:0.38,psi11+12:0.43	AS1_2|SB1_40|S1_212|ASSB1_0|AS2_6|SB2_17|S2_186|ASSB2_0|AS3_2|SB3_19|S3_175|ASSB3_0|AS4_7|SB4_11|S4_164|ASSB4_0|AS5_6|SB5_27|S5_190|ASSB5_0|AS6_2|SB6_15|S6_170|ASSB6_0|AS7_4|SB7_14|S7_98|ASSB7_0|AS8_2|SB8_10|S8_94|ASSB8_0|AS9_1|SB9_23|S9_103|ASSB9_0|AS10_4|SB10_7|S10_101|ASSB10_0|AS11_4|SB11_34|S11_137|ASSB11_0|AS12_5|SB12_11|S12_126|ASSB12_0	AB1_8|AB2_9|AB3_6|AB4_4|AB5_4|AB6_8|AB7_5|AB8_9|AB9_6|AB10_12|AB11_6|AB12_13	GT/AG	349,370,366,250,219,254,14,10,12,17,18,17	0.599128444405317,0.689276331502269,0.646467391304348,0.468558521757935,0.421777777777778,0.472513057788166	0.021191	-0.1907	FALSE	UP_MUT	1
G1EER_t0	ENSMUSG00000037808.14	Fam76b	chr9:13747439-13748174	+	ES	58	True	True	protein_coding	3_ss_annotated_(over_5_ss):13747479,13747955,13748012	41,58,39	13747479,13747955,13748012,13748136	regular	4	False	bcc_8958|Cycle_1	41,39	13747479,13748136	psi1+2:0.42,psi3+4:0.2,psi5+6:0.29,psi7+8:0.06,psi9+10:0.08,psi11+12:0.23	AS1_11|SB1_9|S1_0|ASSB1_0|AS2_11|SB2_3|S2_0|ASSB2_0|AS3_9|SB3_5|S3_0|ASSB3_0|AS4_13|SB4_0|S4_0|ASSB4_0|AS5_12|SB5_4|S5_0|ASSB5_0|AS6_11|SB6_3|S6_0|ASSB6_1|AS7_6|SB7_1|S7_0|ASSB7_0|AS8_7|SB8_0|S8_0|ASSB8_0|AS9_9|SB9_2|S9_0|ASSB9_2|AS10_7|SB10_1|S10_0|ASSB10_0|AS11_7|SB11_5|S11_0|ASSB11_1|AS12_19|SB12_1|S12_0|ASSB12_1	AB1_12|AB2_6|AB3_15|AB4_6|AB5_11|AB6_6|AB7_14|AB8_2|AB9_16|AB10_10|AB11_12|AB12_6	-	20,10,13,2,4,9,15,22,17,20,27,16	0.435967302452316,0.208550573514077,0.307147076196102,0.0547945205479452,0.0790904597132971,0.245901639344262	0.0107825	-0.1906	FALSE	UP_MUT	1
G1EER_t0	ENSMUSG00000026162.9	Nhej1	chr1:75097357-75101820	-	ES	94	True	False	protein_coding	1_ss_annotated_(over_5_ss):75101780	40,94,41	75097396,75097877,75097970,75101780	regular	4	False	bcc_75624|Cycle_1	40,41	75097396,75101780	psi1+2:0.43,psi3+4:0.49,psi5+6:0.51,psi7+8:0.25,psi9+10:0.31,psi11+12:0.31	AS1_5|SB1_4|S1_6|ASSB1_0|AS2_3|SB2_15|S2_9|ASSB2_0|AS3_4|SB3_3|S3_6|ASSB3_0|AS4_9|SB4_18|S4_5|ASSB4_0|AS5_11|SB5_11|S5_5|ASSB5_0|AS6_5|SB6_25|S6_10|ASSB6_0|AS7_5|SB7_10|S7_4|ASSB7_0|AS8_3|SB8_14|S8_3|ASSB8_0|AS9_4|SB9_3|S9_4|ASSB9_0|AS10_6|SB10_19|S10_2|ASSB10_0|AS11_8|SB11_5|S11_8|ASSB11_0|AS12_5|SB12_23|S12_9|ASSB12_0	AB1_3|AB2_13|AB3_4|AB4_11|AB5_3|AB6_16|AB7_10|AB8_19|AB9_6|AB10_16|AB11_5|AB12_29	-	24,36,46,28,25,34,13,16,18,35,23,31	0.46077269495141,0.510146955913226,0.541884816753927,0.27022518765638,0.334710743801653,0.336715979948649	0.014311	-0.1904	FALSE	UP_MUT	1
G1EER_t0	ENSMUSG00000037788.15	Vopp1	chr6:57766980-57801952	-	ES	157	True	False	protein_coding	all_splice_sites_known_(4_ss)	41,157,41	57767020,57785521,57785677,57801912	regular	1	False	bcc_51263|Cycle_1	41,41	57767020,57801912	psi1+2:0.31,psi3+4:0.38,psi5+6:0.44,psi7+8:0.12,psi9+10:0.17,psi11+12:0.3	AS1_22|SB1_32|S1_19|ASSB1_0|AS2_20|SB2_13|S2_38|ASSB2_0|AS3_30|SB3_21|S3_24|ASSB3_0|AS4_15|SB4_11|S4_37|ASSB4_0|AS5_28|SB5_22|S5_25|ASSB5_0|AS6_14|SB6_13|S6_44|ASSB6_0|AS7_5|SB7_7|S7_6|ASSB7_0|AS8_5|SB8_2|S8_15|ASSB8_0|AS9_6|SB9_11|S9_8|ASSB9_0|AS10_10|SB10_6|S10_17|ASSB10_0|AS11_8|SB11_5|S11_8|ASSB11_0|AS12_6|SB12_4|S12_23|ASSB12_0	AB1_63|AB2_22|AB3_45|AB4_16|AB5_36|AB6_18|AB7_58|AB8_18|AB9_55|AB10_19|AB11_19|AB12_15	-	107,130,135,43,50,44,72,63,53,93,76,31	0.337695327534447,0.414511801532061,0.466360534187134,0.136916087446123,0.184153790873158,0.327493873105201	3.31749e-07	-0.19	FALSE	UP_MUT	1
G1EER_t0	ENSMUSG00000052926.17	Rnaseh2a	chr8:85694457-85695955	-	altD	188	True	False	protein_coding	all_splice_sites_known_(3_ss)	41,229	85694497,85695727	regular	0	False	bcc_40356|Cycle_602662	41,41	85694497,85695915	psi1+2:0.52,psi3+4:0.56,psi5+6:0.39,psi7+8:0.29,psi9+10:0.35,psi11+12:0.3	AS1_8|SB1_5|S1_31|ASSB1_0|AS2_14|SB2_3|S2_18|ASSB2_0|AS3_7|SB3_5|S3_22|ASSB3_0|AS4_10|SB4_3|S4_21|ASSB4_0|AS5_5|SB5_10|S5_23|ASSB5_0|AS6_10|SB6_3|S6_24|ASSB6_0|AS7_2|SB7_12|S7_20|ASSB7_0|AS8_6|SB8_1|S8_26|ASSB8_0|AS9_2|SB9_14|S9_27|ASSB9_0|AS10_19|SB10_5|S10_28|ASSB10_0|AS11_8|SB11_6|S11_18|ASSB11_0|AS12_11|SB12_7|S12_17|ASSB12_0	AB1_9|AB2_7|AB3_6|AB4_6|AB5_8|AB6_18|AB7_23|AB8_11|AB9_11|AB10_23|AB11_18|AB12_19	-	55,61,61,64,71,55,13,12,25,42,35,34	0.562344139650873,0.606891531181752,0.425629680054459,0.316373281890523,0.381220534311158,0.329437545653762	0.017763	-0.1893	FALSE	UP_MUT	1
G1EER_t0	ENSMUSG00000038895.17	Zfp653	chr9:21968936-21969139	-	altA	24	False	True	protein_coding	all_splice_sites_known_(3_ss)	63,40	21968998,21969100	regular	2	False	bcc_54365|Cycle_0	39,40	21968974,21969100	psi1+2:0.67,psi3+4:0.74,psi5+6:0.59,psi7+8:0.42,psi9+10:0.6,psi11+12:0.42	AS1_36|SB1_41|S1_0|ASSB1_28|AS2_22|SB2_23|S2_0|ASSB2_13|AS3_18|SB3_25|S3_0|ASSB3_17|AS4_19|SB4_19|S4_0|ASSB4_14|AS5_20|SB5_25|S5_0|ASSB5_17|AS6_23|SB6_23|S6_0|ASSB6_14|AS7_13|SB7_13|S7_0|ASSB7_10|AS8_8|SB8_14|S8_0|ASSB8_4|AS9_11|SB9_16|S9_0|ASSB9_8|AS10_13|SB10_13|S10_0|ASSB10_8|AS11_12|SB11_16|S11_0|ASSB11_10|AS12_12|SB12_15|S12_0|ASSB12_8	AB1_15|AB2_12|AB3_4|AB4_7|AB5_9|AB6_19|AB7_23|AB8_6|AB9_7|AB10_9|AB11_12|AB12_18	-	63,45,54,34,33,27,23,11,27,35,16,27	0.677511570922951,0.758319112627986,0.60536398467433,0.426959147989191,0.612690951821387,0.434065934065934	0.0145443	-0.1892	FALSE	UP_MUT	1
G1EER_t0	ENSMUSG00000040565.9	Btaf1	chr19:36966389-36966827	+	altA	17	True	False	protein_coding	2_ss_annotated_(over_3_ss):36966429,36966788	41,57	36966429,36966771	regular	0	False	bcc_14120|Cycle_0	41,40	36966429,36966788	psi1+2:0.21,psi3+4:0.2,psi5+6:0.15,psi7+8:0.01,psi9+10:0.0,psi11+12:0.0	AS1_10|SB1_12|S1_0|ASSB1_8|AS2_22|SB2_24|S2_0|ASSB2_18|AS3_8|SB3_12|S3_0|ASSB3_7|AS4_18|SB4_17|S4_0|ASSB4_15|AS5_4|SB5_12|S5_0|ASSB5_3|AS6_11|SB6_12|S6_0|ASSB6_8|AS7_1|SB7_1|S7_0|ASSB7_1|AS8_0|SB8_0|S8_0|ASSB8_0|AS9_1|SB9_0|S9_0|ASSB9_0|AS10_0|SB10_1|S10_0|ASSB10_0|AS11_0|SB11_1|S11_0|ASSB11_0|AS12_1|SB12_2|S12_0|ASSB12_1	AB1_56|AB2_55|AB3_45|AB4_43|AB5_36|AB6_52|AB7_49|AB8_68|AB9_89|AB10_124|AB11_101|AB12_137	-	32,29,18,1,0,1,94,91,86,143,218,215	0.219586580820061,0.208484956066389,0.147481286668015,0.00574671869457254,0,0.00382960616519313	0	-0.1887	FALSE	UP_MUT	1
G1EER_t0	ENSMUSG00000045251.14	Zfp688	chr7:127018775-127020616	-	ES	96	False	False	protein_coding	all_splice_sites_known_(4_ss)	39,96,40	127018813,127019182,127019277,127020577	regular	13	False	bcc_21370|Cycle_18	39,40	127018813,127020577	psi1+2:0.39,psi3+4:0.48,psi5+6:0.32,psi7+8:0.22,psi9+10:0.25,psi11+12:0.2	AS1_12|SB1_8|S1_4|ASSB1_0|AS2_15|SB2_8|S2_10|ASSB2_0|AS3_10|SB3_5|S3_1|ASSB3_0|AS4_12|SB4_5|S4_8|ASSB4_0|AS5_13|SB5_7|S5_2|ASSB5_0|AS6_6|SB6_5|S6_9|ASSB6_0|AS7_12|SB7_4|S7_1|ASSB7_0|AS8_13|SB8_7|S8_3|ASSB8_0|AS9_14|SB9_5|S9_0|ASSB9_0|AS10_10|SB10_5|S10_3|ASSB10_0|AS11_11|SB11_8|S11_0|ASSB11_0|AS12_6|SB12_4|S12_3|ASSB12_0	AB1_12|AB2_17|AB3_4|AB4_9|AB5_16|AB6_15|AB7_17|AB8_22|AB9_22|AB10_7|AB11_22|AB12_23	-	39,30,34,32,24,24,24,13,30,48,30,41	0.42315615986815,0.510226049515608,0.338457661290323,0.231332357247438,0.265323257766583,0.209017748870025	0.00886244	-0.1887	FALSE	UP_MUT	1
G1EER_t0	ENSMUSG00000072501.6	Phf20l1	chr15:66469257-66475914	+	ES	78	False	True	protein_coding	all_splice_sites_known_(4_ss)	40,78,39	66469296,66469526,66469603,66475876	regular	5	False	bcc_42292|Cycle_1	40,39	66469296,66475876	psi1+2:0.79,psi3+4:0.71,psi5+6:0.76,psi7+8:0.48,psi9+10:0.65,psi11+12:0.54	AS1_4|SB1_21|S1_2|ASSB1_0|AS2_20|SB2_66|S2_6|ASSB2_0|AS3_5|SB3_18|S3_1|ASSB3_0|AS4_24|SB4_62|S4_5|ASSB4_0|AS5_8|SB5_11|S5_2|ASSB5_0|AS6_18|SB6_65|S6_7|ASSB6_0|AS7_8|SB7_6|S7_0|ASSB7_0|AS8_18|SB8_19|S8_2|ASSB8_0|AS9_7|SB9_16|S9_0|ASSB9_0|AS10_16|SB10_31|S10_7|ASSB10_0|AS11_6|SB11_14|S11_4|ASSB11_0|AS12_18|SB12_30|S12_7|ASSB12_0	AB1_3|AB2_4|AB3_3|AB4_9|AB5_2|AB6_7|AB7_12|AB8_13|AB9_4|AB10_9|AB11_9|AB12_14	-	47,66,59,61,54,53,6,12,9,31,13,21	0.797636949516649,0.734573119188504,0.767369114257491,0.49752219698534,0.676391311241478,0.559460181721005	0.0123399	-0.1887	FALSE	UP_MUT	1
G1EER_t0	ENSMUSG00000027680.16	Fxr1	chr3:34112192-34112357	+	IR	87	False	True	protein_coding	all_splice_sites_known_(2_ss)	166	-	regular	0	False	bcc_40780|Cycle_0	39,40	34112230,34112318	psi1+2:0.42,psi3+4:0.31,psi5+6:0.43,psi7+8:0.19,psi9+10:0.19,psi11+12:0.23	AS1_19|SB1_17|S1_4|ASSB1_0|AS2_20|SB2_21|S2_1|ASSB2_0|AS3_14|SB3_9|S3_1|ASSB3_0|AS4_18|SB4_11|S4_3|ASSB4_0|AS5_17|SB5_20|S5_0|ASSB5_0|AS6_13|SB6_22|S6_5|ASSB6_0|AS7_29|SB7_34|S7_4|ASSB7_0|AS8_29|SB8_22|S8_6|ASSB8_0|AS9_31|SB9_26|S9_8|ASSB9_0|AS10_27|SB10_38|S10_8|ASSB10_0|AS11_35|SB11_42|S11_10|ASSB11_0|AS12_42|SB12_40|S12_9|ASSB12_0	AB1_28|AB2_20|AB3_28|AB4_14|AB5_19|AB6_19|AB7_122|AB8_86|AB9_140|AB10_81|AB11_139|AB12_105	GT/AG	67,46,63,137,125,153,40,44,37,254,226,221	0.443559875974189,0.332236240629,0.447612195341308,0.204257648102365,0.208372897807601,0.247821540606483	1.24787e-05	-0.1877	FALSE	UP_MUT	1
G1EER_t0	ENSMUSG00000073434.13	Wdr90	chr17:26080018-26080198	-	IR	101	True	False	protein_coding	all_splice_sites_known_(2_ss)	181	-	regular	0	False	bcc_37669|Cycle_0	40,40	26080057,26080159	psi1+2:0.47,psi3+4:0.6,psi5+6:0.54,psi7+8:0.56,psi9+10:0.1,psi11+12:0.41	AS1_12|SB1_9|S1_2|ASSB1_0|AS2_11|SB2_11|S2_3|ASSB2_0|AS3_10|SB3_6|S3_2|ASSB3_0|AS4_7|SB4_11|S4_6|ASSB4_0|AS5_7|SB5_5|S5_3|ASSB5_0|AS6_4|SB6_7|S6_3|ASSB6_0|AS7_7|SB7_3|S7_1|ASSB7_0|AS8_5|SB8_4|S8_4|ASSB8_0|AS9_4|SB9_1|S9_0|ASSB9_0|AS10_8|SB10_1|S10_2|ASSB10_0|AS11_10|SB11_3|S11_3|ASSB11_0|AS12_7|SB12_12|S12_3|ASSB12_0	AB1_8|AB2_12|AB3_5|AB4_4|AB5_3|AB6_5|AB7_1|AB8_5|AB9_10|AB10_12|AB11_5|AB12_10	GT/AG	38,35,23,23,6,24,17,9,8,7,23,14	0.496975641654406,0.6321968841725,0.559610705596107,0.592211136144191,0.103381434417403,0.431073192635833	0.045934	-0.1874	FALSE	UP_MUT	1
G1EER_t0	ENSMUSG00000020807.16	4933427D14Rik	chr11:72080544-72082285	-	ES	67	True	True	protein_coding	all_splice_sites_known_(4_ss)	41,67,41	72080584,72082104,72082170,72082245	regular	0	False	bcc_37803|Cycle_0	41,41	72080584,72082245	psi1+2:0.5,psi3+4:0.33,psi5+6:0.34,psi7+8:0.2,psi9+10:0.13,psi11+12:0.15	AS1_5|SB1_6|S1_0|ASSB1_0|AS2_6|SB2_5|S2_0|ASSB2_0|AS3_10|SB3_4|S3_0|ASSB3_0|AS4_6|SB4_2|S4_0|ASSB4_0|AS5_5|SB5_6|S5_0|ASSB5_0|AS6_6|SB6_8|S6_0|ASSB6_0|AS7_4|SB7_4|S7_0|ASSB7_0|AS8_6|SB8_1|S8_0|ASSB8_0|AS9_3|SB9_2|S9_0|ASSB9_0|AS10_2|SB10_1|S10_0|ASSB10_0|AS11_4|SB11_4|S11_0|ASSB11_0|AS12_4|SB12_3|S12_0|ASSB12_0	AB1_4|AB2_6|AB3_7|AB4_5|AB5_11|AB6_10|AB7_6|AB8_14|AB9_9|AB10_11|AB11_23|AB12_18	-	17,12,21,12,6,13,8,12,20,24,20,37	NaN,0.354978354978355,0.366227137388345,0.215789473684211,0.141705069124424,0.16203070375437	0.00328362	-0.1874	FALSE	UP_MUT	1
G1EER_t0	ENSMUSG00000089989.11,ENSMUSG00000110206.2	Gm45713,Flt3l	chr7:44784559-44785482	-,-	ES	110	True	True	protein_coding,protein_coding	3_ss_annotated_(over_4_ss):44784599,44785201,44785442	41,110,41	44784599,44785092,44785201,44785442	regular	8	False	bcc_40356|Cycle_859531	41,41	44784599,44785442	psi1+2:0.86,psi3+4:0.8,psi5+6:0.86,psi7+8:0.55,psi9+10:0.69,psi11+12:0.68	AS1_13|SB1_67|S1_63|ASSB1_0|AS2_17|SB2_215|S2_49|ASSB2_0|AS3_26|SB3_56|S3_75|ASSB3_0|AS4_8|SB4_217|S4_48|ASSB4_0|AS5_30|SB5_67|S5_48|ASSB5_0|AS6_21|SB6_198|S6_65|ASSB6_0|AS7_8|SB7_30|S7_28|ASSB7_0|AS8_7|SB8_74|S8_18|ASSB8_0|AS9_8|SB9_32|S9_34|ASSB9_0|AS10_8|SB10_112|S10_26|ASSB10_0|AS11_9|SB11_27|S11_33|ASSB11_0|AS12_8|SB12_93|S12_34|ASSB12_0	AB1_3|AB2_8|AB3_5|AB4_13|AB5_2|AB6_11|AB7_10|AB8_14|AB9_4|AB10_12|AB11_4|AB12_14	-	145,198,209,93,94,91,9,19,13,29,16,16	0.87310912028198,0.816535908267954,0.872873586635428,0.577989995452478,0.715027829313544,0.708372887791912	0.000213246	-0.187	FALSE	UP_MUT	1
G1EER_t0	ENSMUSG00000031787.9	Katnb1	chr8:95824107-95824283	+	altA	15	False	False	protein_coding	2_ss_annotated_(over_3_ss):95824146,95824243	40,56	95824146,95824228	regular	2	False	bcc_47956|Cycle_2	40,41	95824146,95824243	psi1+2:0.27,psi3+4:0.12,psi5+6:0.16,psi7+8:0.0,psi9+10:0.0,psi11+12:0.0	AS1_5|SB1_10|S1_0|ASSB1_3|AS2_8|SB2_8|S2_0|ASSB2_6|AS3_8|SB3_3|S3_0|ASSB3_2|AS4_5|SB4_3|S4_0|ASSB4_3|AS5_3|SB5_4|S5_0|ASSB5_3|AS6_6|SB6_5|S6_0|ASSB6_4|AS7_0|SB7_2|S7_0|ASSB7_0|AS8_0|SB8_0|S8_0|ASSB8_0|AS9_0|SB9_1|S9_0|ASSB9_0|AS10_0|SB10_1|S10_0|ASSB10_0|AS11_0|SB11_0|S11_0|ASSB11_0|AS12_0|SB12_0|S12_0|ASSB12_0	AB1_19|AB2_19|AB3_18|AB4_23|AB5_22|AB6_16|AB7_31|AB8_24|AB9_25|AB10_25|AB11_27|AB12_34	-	14,7,9,0,0,0,32,43,37,67,51,55	0.269614835948645,0.120766773162939,0.170287316047652,0,0,0	2.80709e-10	-0.1869	FALSE	UP_MUT	1
G1EER_t0	ENSMUSG00000025237.17	Parp6	chr9:59547392-59556153	+	ES_MULTI	176	True	True	protein_coding	5_ss_annotated_(over_6_ss):59547432,59548307,59548379,59549093,59556113	41,73,103,41	59547432,59548307,59548379,59548991,59549093,59556113	regular	5	False	bcc_39176|Cycle_3	41,41	59547432,59556113	psi1+2:0.52,psi3+4:0.45,psi5+6:0.47,psi7+8:0.39,psi9+10:0.27,psi11+12:0.22	AS1_48|SB1_9|S1_21|ASSB1_0|AS2_32|SB2_17|S2_14|ASSB2_0|AS3_30|SB3_3|S3_12|ASSB3_0|AS4_22|SB4_18|S4_8|ASSB4_0|AS5_32|SB5_6|S5_19|ASSB5_0|AS6_32|SB6_11|S6_12|ASSB6_0|AS7_44|SB7_1|S7_6|ASSB7_0|AS8_19|SB8_8|S8_1|ASSB8_0|AS9_34|SB9_2|S9_6|ASSB9_0|AS10_22|SB10_7|S10_1|ASSB10_0|AS11_37|SB11_3|S11_8|ASSB11_0|AS12_26|SB12_4|S12_2|ASSB12_0	AB1_9|AB2_13|AB3_11|AB4_10|AB5_7|AB6_13|AB7_5|AB8_6|AB9_8|AB10_11|AB11_14|AB12_9	-	73,64,63,31,26,22,19,22,19,13,19,21	0.549779573842763,0.480410106188209,0.51311084624553,0.431139755766621,0.303099232300256,0.249792301301579	0.0210976	-0.1864	FALSE	UP_MUT	1
[truncated: 918 more rows]

## Sheet: SE G1E t24
SF	1.Gene_Id	2.Gene_name	3.Chromosome_and_genomic_position	4.Strand	5.Event_type	6.Variable_part_length	7.Frameshift_?	8.CDS_?	9.Gene_biotype	10.number_of_known_splice_sites/number_of_SNPs	11.genomic_blocs_size_(upper_path)	12.genomic_position_of_each_splice_site_(upper_path)/of_each_SNP	13.paralogs_?	14.Complex_event_?	15.snp_in_variable_region	16.Event_name	17.genomic_blocs_size_(lower_path)	18.genomic_position_of_each_splice_site_(lower_path)	19.Psi_for_each_replicate	20.Read_coverage(upper_path)	21.Read_coverage(lower_path)	22.Canonical_sites?	23.CountsNorm(Variant1_MUT_repl1_Norm,Variant1_MUT_repl2_Norm,Variant1_MUT_repl3_Norm,Variant1_WT_repl1_Norm,Variant1_WT_repl2_Norm,Variant1_WT_repl3_Norm,Variant2_MUT_repl1_Norm,Variant2_MUT_repl2_Norm,Variant2_MUT_repl3_Norm,Variant2_WT_repl1_Norm,Variant2_WT_repl2_Norm,Variant2_WT_repl3_Norm)	24.psiNorm(MUT_repl1,MUT_repl2,MUT_repl3,WT_repl1,WT_repl2,WT_repl3)	25.adjusted_pvalue	26.dPSI	27.warnings	order	value
[truncated: 1,301 more rows]

[truncated: 1 more sheets: Diff proteins t0]
