# Supplementary material for: Accelerated DNA replication fork speed due to loss of R-loops in myelodysplastic syndromes with SF3B1 mutation
Source: Nat Commun. 2024 Apr 8;15:3016. doi: 10.1038/s41467-024-46547-7 (PMC11001894; doi:10.1038/s41467-024-46547-7)
Supplement: Supplementary file 9 — Supplementary Data 6 [file 41467_2024_46547_MOESM9_ESM.xlsx]

## Sheet: Shared SF3B1MUT_noHDACi
PeakID	Chr	Start	End	Strand	Annotation	Gene	Detailed Annotation
MSPC_Peak_34	U13369.1	5770	12598	+			rDNA
MSPC_Peak_233	chr16	2009126	2016169	+	promoter-TSS	SNORA10	promoter-TSS (NR_002327)
MSPC_Peak_79	chr19	49989176	49998310	+	promoter-TSS	RPL13A	promoter-TSS (NR_000020)
MSPC_Peak_47	chr12	46764773	46766801	+	gene body	SLC38A2	CpG
MSPC_Peak_99	chr17	56401190	56410247	+	promoter-TSS	BZRAP1-AS1	promoter-TSS (NR_038411)
MSPC_Peak_84	chr11	65188615	65194994	+	non-coding	NEAT1	non-coding (NR_131012, exon 1 of 1)
MSPC_Peak_160	chr19	10215286	10230322	+	TTS	PPAN	TTS (NM_020230)
MSPC_Peak_105	chr9	91925161	91926865	+	promoter-TSS	CKS2	promoter-TSS (NM_001827)
MSPC_Peak_97	chr9	127617164	127625994	+	gene body	RPL35	intron (NM_007209, intron 3 of 3)
MSPC_Peak_16	chr8	144887682	144912630	+	gene body	PUF60	exon (NM_001271096, exon 7 of 11)
MSPC_Peak_15	chr12	125393462	125400025	+	gene body	UBC	exon (NM_021009, exon 2 of 2)
MSPC_Peak_119	chr11	759325	768524	+	gene body	TALDO1	exon (NM_006755, exon 6 of 8)
MSPC_Peak_208	chr3	9437701	9440395	+	promoter-TSS	SETD5	promoter-TSS (NM_001349451)
MSPC_Peak_148	chr17	7210494	7225278	+	gene body	GPS2	exon (NM_004489, exon 3 of 11)
MSPC_Peak_108	chr10	28818615	28823427	+	promoter-TSS	WAC	promoter-TSS (NM_100264)
MSPC_Peak_73	chr9	136012631	136035146	+	gene body	RALGDS	intron (NM_001042368, intron 1 of 17)
MSPC_Peak_93	chr19	49372431	49381694	+	gene body	PPP1R15A	exon (NM_014330, exon 2 of 3)
MSPC_Peak_50	chr17	79821608	79829849	+	non-coding	ARHGDIA	non-coding (NR_125441, exon 5 of 5)
MSPC_Peak_110	chr19	41302023	41316021	+	gene body	EGLN2	intron (NM_053046, intron 2 of 5)
MSPC_Peak_212	chr16	69164768	69167583	+	promoter-TSS	UTP4	promoter-TSS (NM_001318391)
MSPC_Peak_137	chr17	8038794	8060003	+	gene body	PER1	exon (NM_002616, exon 17 of 23)
MSPC_Peak_191	chr3	129031652	129035925	+	3' UTR	H1FX	3' UTR (NM_006026, exon 1 of 1)
MSPC_Peak_7	chr19	56145803	56158343	+	promoter-TSS	ZNF580	promoter-TSS (NM_207115)
MSPC_Peak_3	chr8	145531667	145550874	+	promoter-TSS	MIR6848	promoter-TSS (NR_106907)
MSPC_Peak_164	chr19	5687635	5720498	+	gene body	LONP1	intron (NR_076392, intron 9 of 18)
MSPC_Peak_57	chr20	62149017	62158136	+	TTS	PPDPF	TTS (NM_001353423)
MSPC_Peak_26	chr12	123458771	123474002	+	gene body	ARL6IP4	exon (NM_018694, exon 3 of 6)
MSPC_Peak_71	chr11	65618277	65631782	+	gene body	CFL1	CpG
MSPC_Peak_183	chr1	227911027	227928445	+	3' UTR	JMJD4	3' UTR (NM_023007, exon 6 of 6)
MSPC_Peak_8	chr8	145149315	145165073	+	gene body	SHARPIN	AluSx|SINE|Alu
MSPC_Peak_234	chr16	1811921	1851956	+	promoter-TSS	SPSB3	promoter-TSS (NM_001324081)
MSPC_Peak_60	chr12	6641275	6652531	+	gene body	GAPDH	exon (NM_001289746, exon 7 of 8)
MSPC_Peak_82	chr2	27593612	27608554	+	TTS	SNX17	TTS (NM_001267061)
MSPC_Peak_106	chr19	42367366	42380520	+	TTS	MIR6797	TTS (NR_106855)
MSPC_Peak_156	chr19	13204171	13241222	+	gene body	TRMT1	AluY|SINE|Alu
MSPC_Peak_29	chr13	52025359	52031949	+	non-coding	INTS6-AS1	non-coding (NR_103812, exon 2 of 2)
MSPC_Peak_13	chr17	80182679	80211538	+	3' UTR	CSNK1D	3' UTR (NM_001363749, exon 9 of 9)
MSPC_Peak_177	chr19	1266237	1280502	+	TTS	CIRBP	TTS (NM_001280)
MSPC_Peak_123	chr19	39338114	39343312	+	promoter-TSS	HNRNPL	promoter-TSS (NM_001533)
MSPC_Peak_10	U13369.1	27422	29213	+			rDNA
MSPC_Peak_223	chr16	31081261	31098199	+	gene body	ZNF646	exon (NM_014699, exon 2 of 3)
MSPC_Peak_23	chr9	139832475	139839570	+	gene body	FBXW5	exon (NM_018998, exon 7 of 9)
MSPC_Peak_44	chr6	53545784	53546221	+	Intergenic		Intergenic
MSPC_Peak_19	chr8	101960520	101966269	+	promoter-TSS	YWHAZ	promoter-TSS (NM_001135702)
MSPC_Peak_175	chr19	2419179	2441647	+	3' UTR	LMNB2	3' UTR (NM_032737, exon 12 of 12)
MSPC_Peak_81	chr11	65337747	65370742	+	gene body	EHBP1L1	intron (NM_001099409, intron 12 of 18)
MSPC_Peak_72	chr19	49999890	50006581	+	TTS	RPS11	TTS (NM_001015)
MSPC_Peak_98	chr19	48243777	48265250	+	gene body	GLTSCR2	intron (NM_015710, intron 4 of 12)
MSPC_Peak_20	chr17	80034256	80067596	+	gene body	FASN	intron (NM_004104, intron 5 of 42)
MSPC_Peak_24	U13369.1	15293	20667	+			rDNA
MSPC_Peak_109	chr11	10824706	10831429	+	gene body	EIF4G2	intron (NM_001172705, intron 3 of 21)
MSPC_Peak_85	chr17	74068356	74087265	+	gene body	ZACN	exon (NM_180990, exon 7 of 9)
MSPC_Peak_89	chr20	3904098	3911751	+	TTS	RNF24	TTS (NM_001321749)
MSPC_Peak_176	chr22	39908876	39929704	+	TTS	ATF4	TTS (NM_001675)
MSPC_Peak_166	chr19	4436364	4463837	+	gene body	UBXN6	AluSc|SINE|Alu
MSPC_Peak_133	chr19	18387716	18396201	+	promoter-TSS	MIR3188	promoter-TSS (NR_036155)
MSPC_Peak_51	chr19	50879139	50891858	+	gene body	NR1H2	intron (NM_007121, intron 9 of 9)
MSPC_Peak_179	chr22	39120944	39140457	+	TTS	SUN2	TTS (NM_001199580)
MSPC_Peak_92	chr9	130564468	130582051	+	non-coding	FPGS	non-coding (NR_110170, exon 14 of 15)
MSPC_Peak_128	chr14	105151706	105199389	+	gene body	INF2	intron (NM_001031714, intron 10 of 21)
MSPC_Peak_167	chr5	179217266	179235403	+	promoter-TSS	MIR1229	promoter-TSS (NR_031598)
MSPC_Peak_56	chr12	6966109	6986765	+	promoter-TSS	TPI1	promoter-TSS (NM_001159287)
MSPC_Peak_226	chr16	29808364	29829018	+	gene body	MAZ	exon (NM_001042539, exon 2 of 6)
MSPC_Peak_151	chr17	7136609	7144316	+	gene body	PHF23	intron (NM_001284518, intron 3 of 4)
MSPC_Peak_1	chr17	80248370	80257992	+	Intergenic		AluSq2|SINE|Alu
MSPC_Peak_22	chr19	55987690	56002359	+	gene body	ZNF628	exon (NM_033113, exon 3 of 3)
MSPC_Peak_33	chr9	139711859	139765719	+	gene body	C9orf172	CpG-27400
MSPC_Peak_180	chr19	859895	892108	+	gene body	MED16	intron (NM_005481, intron 9 of 15)
MSPC_Peak_163	chr15	49504721	49505134	+	gene body	GALK2	L1M1|LINE|L1
MSPC_Peak_38	chr19	54605522	54637011	+	gene body	PRPF31	LTR38|LTR|ERV1
MSPC_Peak_46	chr9	139247884	139263711	+	non-coding	DNLZ	non-coding (NR_073565, exon 3 of 3)
MSPC_Peak_35	chr6	58776569	58779305	+	Intergenic		ALR/Alpha|Satellite|centr
MSPC_Peak_170	chr15	25682859	25686033	+	promoter-TSS	UBE3A	promoter-TSS (NM_001354538)
MSPC_Peak_87	chr9	130687982	130698487	+	promoter-TSS	PIP5KL1	promoter-TSS (NM_001135219)
MSPC_Peak_103	chr17	45236634	45239174	+	gene body	CDC27	intron (NM_001353050, intron 2 of 16)
MSPC_Peak_17	chrX	47075975	47094081	+	gene body	CDK16	intron (NM_033018, intron 6 of 15)
MSPC_Peak_215	chr16	67568236	67583579	+	gene body	FAM65A	exon (NM_001193522, exon 13 of 22)
MSPC_Peak_25	chr8	71313666	71317338	+	5' UTR	NCOA2	5' UTR (NM_001321712, exon 1 of 22)
MSPC_Peak_134	chr14	75744661	75748587	+	gene body	FOS	exon (NM_005252, exon 2 of 4)
MSPC_Peak_203	chr1	110451888	110474444	+	gene body	CSF1	AluSg|SINE|Alu
MSPC_Peak_100	chr19	47219238	47261718	+	gene body	STRN4	MIR|SINE|MIR
MSPC_Peak_181	chr5	95295170	95298444	+	promoter-TSS		promoter-TSS (NR_130776)
MSPC_Peak_146	chr19	15471956	15497708	+	gene body	AKAP8	exon (NM_005858, exon 4 of 14)
MSPC_Peak_152	chr19	13940819	13954868	+	promoter-TSS	MIR27A	promoter-TSS (NR_029501)
MSPC_Peak_162	chr19	5888086	5909364	+	gene body	NDUFA11	AluSz|SINE|Alu
MSPC_Peak_112	chr17	42391742	42405440	+	non-coding	SLC25A39	non-coding (NR_159401, exon 7 of 11)
MSPC_Peak_58	chr6	31587276	31610751	+	gene body	PRRC2A	exon (NM_004638, exon 16 of 31).5
MSPC_Peak_238	chr16	1239599	1254429	+	gene body	CACNA1H	intron (NM_001005407, intron 5 of 33)
MSPC_Peak_202	chr3	9846842	9857339	+	non-coding	TTLL3	non-coding (NR_037162, exon 1 of 11)
MSPC_Peak_186	chr1	224618421	224623135	+	gene body	WDR26	intron (NM_001115113, intron 1 of 13)
MSPC_Peak_172	chr19	3608357	3627362	+	gene body	CACTIN	intron (NM_001080543, intron 6 of 9)
MSPC_Peak_237	chr16	1255525	1277440	+	gene body	CACNA1H	intron (NM_001005407, intron 29 of 33)
MSPC_Peak_41	chr9	139551314	139584092	+	TTS	EGFL7	TTS (NM_201446)
MSPC_Peak_194	chr16	89782901	89811180	+	gene body	ZNF276	intron (NR_110129, intron 6 of 10)
MSPC_Peak_216	chr1	26597848	26619773	+	TTS	UBXN11	TTS (NM_001077262)
MSPC_Peak_197	chr1	155153772	155182887	+	gene body	THBS3	exon (NM_001252607, exon 16 of 22)
MSPC_Peak_31	chr17	79873617	79895591	+	gene body	MAFG	intron (NM_002359, intron 1 of 2)
MSPC_Peak_111	chr9	77565787	77568043	+	promoter-TSS	CARNMT1-AS1	promoter-TSS (NR_121183)
MSPC_Peak_43	chr13	21717497	21723360	+	gene body	SAP18	AluSx1|SINE|Alu
MSPC_Peak_62	chr19	50351770	50393558	+	3' UTR	AKT1S1	3' UTR (NM_032375, exon 5 of 5)
MSPC_Peak_12	chrX	53218395	53228502	+	non-coding	KDM5C	non-coding (NR_148674, exon 22 of 26)
MSPC_Peak_90	chr10	102742691	102750794	+	promoter-TSS	C10orf2	promoter-TSS (NM_021830)
MSPC_Peak_154	chr18	59977809	59983372	+	Intergenic		L2b|LINE|L2
MSPC_Peak_95	chr17	65361390	65363620	+	gene body	PSMD12	CpG
MSPC_Peak_204	chr3	9827277	9838725	+	gene body	TADA3	exon (NM_001278270, exon 2 of 9)
MSPC_Peak_61	chr9	136209502	136232551	+	gene body	SURF1	MER102c|DNA|hAT-Charlie
MSPC_Peak_158	chr19	10920071	10932580	+	gene body	DNM2	intron (NM_001005361, intron 15 of 20)
MSPC_Peak_149	chr19	14873134	14878765	+	gene body	EMR2	intron (NM_001271052, intron 9 of 18)
MSPC_Peak_236	chr16	1411274	1422844	+	gene body	UNKL	intron (NM_001193389, intron 5 of 5)
MSPC_Peak_59	chr17	79206413	79239067	+	gene body	SLC38A10	intron (NM_001037984, intron 14 of 15)
MSPC_Peak_32	chr12	123323699	123360344	+	3' UTR	HIP1R	3' UTR (NM_001303097, exon 18 of 18)
MSPC_Peak_200	chr16	88538974	88607799	+	gene body	ZFPM1	CpG
MSPC_Peak_129	chr19	18948507	18983045	+	gene body	UPF1	exon (NM_002911, exon 10 of 24)
MSPC_Peak_113	chr10	22994595	23004604	+	gene body	PIP4K2A	intron (NM_005028, intron 1 of 9)
MSPC_Peak_187	chr3	170073684	170077061	+	promoter-TSS	SKIL	promoter-TSS (NM_001145098)
MSPC_Peak_102	chr10	74033251	74037223	+	3' UTR	DDIT4	3' UTR (NM_019058, exon 3 of 3)
MSPC_Peak_21	chr13	52596141	52601748	+	gene body	ALG11	exon (NM_001004127, exon 3 of 4)
MSPC_Peak_96	chr11	57067835	57100020	+	gene body	TNKS1BP1	L2a|LINE|L2
MSPC_Peak_68	chr2	145266565	145276523	+	gene body	ZEB2	intron (NR_033258, intron 2 of 2)
MSPC_Peak_83	chr20	30141278	30163610	+	gene body	HM13	intron (NM_178580, intron 10 of 12)
MSPC_Peak_48	chr6	43475668	43489377	+	gene body	YIPF3	intron (NM_015388, intron 3 of 8)
MSPC_Peak_178	chr5	134664780	134666590	+	gene body	PITX1-AS1	intron (NR_161235, intron 3 of 5)
MSPC_Peak_141	chr19	17407296	17415792	+	gene body	ABHD8	AluSx|SINE|Alu
MSPC_Peak_155	chr7	45138455	45145897	+	gene body	TBRG4	intron (NM_004749, intron 6 of 10)
MSPC_Peak_88	chr11	64972047	64986441	+	non-coding	CAPN1	non-coding (NR_040008, exon 21 of 21)
MSPC_Peak_2	chr12	129303399	129309717	+	gene body	SLC15A4	intron (NM_145648, intron 1 of 7)
MSPC_Peak_171	chr5	176721834	176735952	+	gene body	RAB24	intron (NM_001031677, intron 7 of 7)
MSPC_Peak_184	chr5	76372541	76374264	+	gene body	ZBED3	exon (NM_032367, exon 3 of 3)
MSPC_Peak_136	chr19	17830058	17839820	+	gene body	MAP1S	exon (NM_018174, exon 3 of 7)
MSPC_Peak_211	chr1	43389437	43411448	+	gene body	SLC2A1	intron (NM_006516, intron 2 of 9)
MSPC_Peak_101	chr9	95796011	95801932	+	TTS	FGD3	TTS (NM_033086)
MSPC_Peak_225	chr16	30772909	30802661	+	TTS	RNF40	TTS (NM_001207033)
MSPC_Peak_45	chr19	50909999	50921853	+	gene body	POLD1	intron (NM_002691, intron 17 of 26)
MSPC_Peak_66	chr17	76982585	76999981	+	gene body	CANT1	exon (NM_001159772, exon 5 of 6)
MSPC_Peak_144	chr14	65227339	65245088	+	gene body	SPTB	intron (NM_001355436, intron 28 of 35)
MSPC_Peak_53	chr2	192700291	192701577	+	gene body	SDPR	exon (NM_004657, exon 2 of 2)
MSPC_Peak_227	chr16	28910576	28916865	+	gene body	ATP2A1	intron (NM_173201, intron 17 of 21)
MSPC_Peak_235	chr16	1424256	1430982	+	gene body	UNKL	intron (NM_001193388, intron 10 of 14)
MSPC_Peak_201	chr1	150931434	150951513	+	gene body	CERS2	exon (NM_022075, exon 2 of 11)
MSPC_Peak_205	chr1	110025746	110032310	+	gene body	ATXN7L2	intron (NM_001350177, intron 3 of 11)
MSPC_Peak_207	chr16	74345502	74357641	+	Intergenic		L1M5|LINE|L1
MSPC_Peak_27	chr8	21932407	21943372	+	gene body	DMTN	intron (NM_001302817, intron 9 of 13)
MSPC_Peak_121	chr17	41400019	41401176	+	Intergenic		LTR13|LTR|ERVK
MSPC_Peak_195	chr1	155249652	155268445	+	TTS	PKLR	TTS (NM_000298)
MSPC_Peak_142	chr4	87971806	87975701	+	gene body	AFF1	L2a|LINE|L2
MSPC_Peak_37	chr13	41526993	41531167	+	gene body	ELF1	SVA_D|Other|Other
MSPC_Peak_65	chr20	44567133	44569807	+	gene body	PCIF1	intron (NM_022104, intron 4 of 16)
MSPC_Peak_107	chr17	43212840	43228003	+	3' UTR	ACBD4	3' UTR (NM_001135707, exon 10 of 10)
MSPC_Peak_78	chr17	76103933	76118593	+	gene body	TMC6	intron (NM_007267, intron 18 of 19)
MSPC_Peak_86	chr19	49457512	49474721	+	Intergenic		(TCTCTG)n|Simple_repeat|Simple_repeat
MSPC_Peak_185	chr3	197325381	197331745	+	Intergenic		Intergenic
MSPC_Peak_182	chr22	31607857	31609452	+	gene body	LIMK2	intron (NM_005569, intron 1 of 15)
MSPC_Peak_5	chr13	114162361	114165436	+	gene body	TMCO3	intron (NM_001349743, intron 5 of 9)
MSPC_Peak_28	chr2	242161829	242170339	+	TTS	HDLBP	TTS (NM_001243900)
MSPC_Peak_192	chr1	155279184	155301987	+	promoter-TSS	RUSC1	promoter-TSS (NM_001105203)
MSPC_Peak_169	chr19	4368765	4382784	+	gene body	SH3GL1	intron (NM_003025, intron 1 of 9)
MSPC_Peak_189	chr1	156456350	156465381	+	promoter-TSS	MEF2D	promoter-TSS (NM_001271629)
MSPC_Peak_130	chr17	40054390	40057063	+	gene body	ACLY	L2b|LINE|L2
MSPC_Peak_217	chr1	24113360	24139333	+	promoter-TSS	GALE	promoter-TSS (NM_001127621)
MSPC_Peak_70	chr2	122493543	122495610	+	promoter-TSS	NIFK	promoter-TSS (NM_032390)
MSPC_Peak_173	chr22	44489160	44496428	+	gene body	PARVB	intron (NM_001003828, intron 3 of 13)
MSPC_Peak_140	chr4	152030576	152032785	+	Intergenic		Cheshire|DNA|hAT-Charlie
MSPC_Peak_165	chr19	4649402	4670706	+	gene body	C19orf10	intron (NM_019107, intron 4 of 5)
MSPC_Peak_188	chr1	205774442	205783366	+	gene body	SLC41A1	intron (NM_173854, intron 2 of 10)
MSPC_Peak_135	chr17	8278471	8280749	+	5' UTR	KRBA2	5' UTR (NM_001304947, exon 1 of 2)
MSPC_Peak_14	chr19	56112254	56125090	+	Intergenic		L2a|LINE|L2
MSPC_Peak_174	chr5	153585012	153592086	+	gene body	GALNT10	LTR41|LTR|ERVL
MSPC_Peak_30	chr19	54638134	54640088	+	Intergenic		AluSx|SINE|Alu
MSPC_Peak_126	chr19	36023928	36046961	+	gene body	GAPDHS	intron (NM_014364, intron 9 of 10)
MSPC_Peak_116	chr19	40928330	40932187	+	gene body	SERTAD1	intron (NM_013376, intron 1 of 1)
MSPC_Peak_230	chr16	15081899	15084332	+	gene body	PDXDC1	intron (NM_001285448, intron 2 of 21)
MSPC_Peak_153	chr17	4166127	4167547	+	gene body	ANKFY1	CpG
MSPC_Peak_193	chr3	128329670	128344927	+	Intergenic		Intergenic
MSPC_Peak_132	chr4	154393251	154396015	+	gene body	KIAA0922	intron (NM_001131007, intron 2 of 34)
MSPC_Peak_114	chr11	781658	784327	+	gene body	GATD1-DT	intron (NR_126342, intron 2 of 3)
MSPC_Peak_229	chr16	15133573	15139960	+	gene body	NTAN1	AluSp|SINE|Alu
MSPC_Peak_55	chr11	71158067	71162308	+	promoter-TSS	DHCR7	promoter-TSS (NM_001163817)
MSPC_Peak_69	chr17	76794204	76801364	+	gene body	USP36	intron (NM_001321291, intron 17 of 20)
MSPC_Peak_76	chr11	65404028	65415721	+	gene body	SIPA1	CpG-4358
MSPC_Peak_9	chr13	100033351	100035615	+	gene body	UBAC2	L3|LINE|CR1
MSPC_Peak_213	chr1	36620738	36649605	+	gene body	MAP7D1	AluY|SINE|Alu
MSPC_Peak_49	chr12	7102220	7104084	+	gene body		L2|LINE|L2
MSPC_Peak_145	chr4	4275641	4278079	+	gene body	LYAR	MIRb|SINE|MIR
MSPC_Peak_127	chr17	40674303	40676566	+	TTS	ATP6V0A1	TTS (NM_005177)
MSPC_Peak_139	chr14	74746709	74749959	+	Intergenic		Intergenic
MSPC_Peak_224	chr1	8483238	8484537	+	promoter-TSS	RERE-AS1	promoter-TSS (NR_125999)
MSPC_Peak_190	chr1	156201997	156204412	+	gene body	PMF1-BGLAP	AluSz6|SINE|Alu
MSPC_Peak_39	chr20	62561619	62574172	+	TTS	DNAJC5	TTS (NM_025219)
MSPC_Peak_4	chrX	70358130	70364730	+	gene body	MED12	AluSg7|SINE|Alu
MSPC_Peak_77	chr2	55452153	55453566	+	gene body	CLHC1	intron (NM_001353787, intron 1 of 9)
MSPC_Peak_143	chr17	7578855	7586926	+	gene body	TP53	AluSx|SINE|Alu
MSPC_Peak_209	chr1	44136794	44153615	+	gene body	KDM4A	intron (NM_014663, intron 11 of 21)
MSPC_Peak_138	chr7	102031760	102032672	+	gene body	PRKRIP1	AluJr|SINE|Alu
MSPC_Peak_80	chr9	135248478	135252513	+	TTS	TTF1	TTS (NM_001205296)
MSPC_Peak_214	chr1	33267389	33273728	+	gene body	YARS	SVA_B|Other|Other
MSPC_Peak_40	chr12	110906112	110908710	+	promoter-TSS	GPN3	promoter-TSS (NM_001164372)
MSPC_Peak_219	chr1	24076589	24078178	+	gene body	TCEB3	exon (NM_003198, exon 4 of 11)
MSPC_Peak_91	chr17	73511026	73514760	+	gene body	TSEN54	exon (NM_207346, exon 2 of 11)
MSPC_Peak_161	chr7	2623878	2626102	+	gene body	IQCE	MER82|DNA|TcMar-Tigger
MSPC_Peak_157	chr7	6432600	6436373	+	gene body	RAC1	AluY|SINE|Alu
MSPC_Peak_124	chr17	41379360	41383242	+	promoter-TSS	LINC00854	promoter-TSS (NR_047479)
MSPC_Peak_147	chr4	924663	927661	+	promoter-TSS	TMEM175	promoter-TSS (NM_001297423)
MSPC_Peak_117	chr17	42152732	42159052	+	gene body	HDAC5	exon (NM_001015053, exon 26 of 27)
MSPC_Peak_94	chr11	63676482	63685127	+	gene body	RCOR2	AluSx|SINE|Alu
MSPC_Peak_198	chr3	121170580	121172087	+	gene body	POLQ	T-rich|Low_complexity|Low_complexity
MSPC_Peak_75	chr20	32319334	32320812	+	gene body	ZNF341	CpG
MSPC_Peak_228	chr16	24825862	24827087	+	gene body	TNRC6A	exon (NM_001351850, exon 18 of 24)
MSPC_Peak_131	chr7	130316998	130318696	+	gene body	COPG2	L1PA7|LINE|L1
MSPC_Peak_64	chr6	30701899	30705200	+	gene body	FLOT1	HAL1|LINE|L1
MSPC_Peak_36	chr12	112545556	112547522	+	promoter-TSS	NAA25	promoter-TSS (NM_024953)
MSPC_Peak_120	chr19	40717664	40724823	+	TTS	TTC9B	TTS (NM_152479)
MSPC_Peak_42	chr12	109010583	109017712	+	Intergenic		MER58A|DNA|hAT-Charlie
MSPC_Peak_52	chr9	136282301	136284509	+	promoter-TSS	REXO4	promoter-TSS (NM_001279350)
MSPC_Peak_18	chr12	124195090	124200425	+	gene body	ATP6V0A2	L2a|LINE|L2
MSPC_Peak_118	chr10	13202945	13208982	+	gene body	MCM10	L2|LINE|L2
MSPC_Peak_159	chr7	6073070	6075042	+	gene body	ANKRD61	L2a|LINE|L2
MSPC_Peak_218	chr16	67208947	67214352	+	gene body	KIAA0895L	L2|LINE|L2
MSPC_Peak_221	chr16	46686208	46690728	+	Intergenic		AluSz6|SINE|Alu
MSPC_Peak_168	chr15	40946102	40949144	+	gene body	CASC5	AluSg|SINE|Alu
MSPC_Peak_74	chr2	74273111	74276171	+	gene body	TET3	exon (NM_001366022, exon 3 of 11)
MSPC_Peak_206	chr1	51373316	51378012	+	gene body	FAF1	L1PA5|LINE|L1
MSPC_Peak_220	chr1	21549051	21552290	+	gene body	ECE1	L2a|LINE|L2
MSPC_Peak_196	chr3	122152688	122157244	+	gene body	KPNA1	MER11B|LTR|ERVK
MSPC_Peak_63	chr2	178124408	178125885	+	gene body	NFE2L2	intron (NM_001313902, intron 1 of 3)
MSPC_Peak_54	chr6	42857554	42859950	+	promoter-TSS	C6orf226	promoter-TSS (NM_001008739)
MSPC_Peak_199	chr3	12534868	12536166	+	gene body	TSEN2	L1MB5|LINE|L1
MSPC_Peak_115	chr9	5098811	5104312	+	gene body	JAK2	L1PA6|LINE|L1
MSPC_Peak_150	chr7	101928748	101932873	+	gene body	SH2B2	CpG
MSPC_Peak_104	chr11	18533659	18535915	+	gene body	TSG101	L1MEg1|LINE|L1
MSPC_Peak_67	chr6	15393041	15395349	+	gene body	JARID2	ORSL-2b|DNA|hAT-Tip100
MSPC_Peak_125	chr7	140412424	140415610	+	Intergenic		L1PA4|LINE|L1
MSPC_Peak_210	chr3	5199246	5201380	+	gene body	ARL8B	MIR|SINE|MIR
MSPC_Peak_232	chr16	3428947	3434997	+	TTS	ZSCAN32	TTS (NM_001324344)
MSPC_Peak_231	chr16	11109611	11113421	+	gene body	CLEC16A	L1MC3|LINE|L1
MSPC_Peak_222	chr1	11333949	11337152	+	gene body	UBIAD1	AluJr|SINE|Alu
MSPC_Peak_11	chr9	140454124	140457268	+	gene body	DPH7	L1MC4|LINE|L1
MSPC_Peak_122	chr10	11875400	11877838	+	gene body	PROSER2	AluSx|SINE|Alu
MSPC_Peak_6	chrM	37	16535	+	promoter-TSS	MT-TS1	promoter-TSS (NR_162149).2

## Sheet: Shared SF3B1MUT_HDACi
PeakID	Chr	Start	End	Strand	Annotation	Gene	Detailed Annotation
MSPC_Peak_1776	chr11	65188615	65195616	+	non-coding	NEAT1	non-coding (NR_131012, exon 1 of 1)
MSPC_Peak_14	U13369.1	6009	12657	+			rDNA
MSPC_Peak_10	U13369.1	15190	22655	+			rDNA
MSPC_Peak_910	chr19	17970230	17978943	+	TTS	RPL18A	TTS (NM_000980)
MSPC_Peak_401	chr19	49989201	50006581	+	Intergenic		AluYc3|SINE|Alu
MSPC_Peak_926	chr17	56396840	56410247	+	gene body	BZRAP1-AS1	intron (NR_038410, intron 1 of 4)
MSPC_Peak_1031	chr19	13204171	13218757	+	gene body	LYL1	intron (NM_005583, intron 3 of 3)
MSPC_Peak_207	chr12	125393462	125400025	+	gene body	UBC	exon (NM_021009, exon 2 of 2)
MSPC_Peak_425	chr19	49372431	49382190	+	gene body	PPP1R15A	exon (NM_014330, exon 2 of 3)
MSPC_Peak_1411	chr19	3969495	3973336	+	promoter-TSS	DAPK3	promoter-TSS (NM_001348)
MSPC_Peak_266	chr19	56145803	56158343	+	promoter-TSS	ZNF580	promoter-TSS (NM_207115)
MSPC_Peak_3	U13369.1	38347	42942	+			rDNA
MSPC_Peak_6	U13369.1	23705	30536	+			rDNA
MSPC_Peak_333	chr19	51293119	51310286	+	TTS	SNORD88B	TTS (NR_003068)
MSPC_Peak_75	chr2	232573215	232580166	+	gene body	PTMA	exon (NM_002823, exon 3 of 5)
MSPC_Peak_1056	chr17	41151626	41157276	+	gene body	RPL27	AluY|SINE|Alu
MSPC_Peak_1315	chr10	42394367	42396122	+	Intergenic		HSATII|Satellite|Satellite
MSPC_Peak_147	chr9	127617164	127629596	+	gene body	RPL35	intron (NM_007209, intron 2 of 3)
MSPC_Peak_661	chr19	41301662	41316021	+	gene body	EGLN2	intron (NM_053046, intron 2 of 5)
MSPC_Peak_714	chr19	39919485	39928981	+	gene body	RPS16	exon (NM_001363860, exon 3 of 4)
MSPC_Peak_1853	chr16	3016011	3031999	+	TTS	PAQR4	TTS (NM_001284511)
MSPC_Peak_561	chr3	49195334	49203134	+	TTS	CCDC71	TTS (NM_022903)
MSPC_Peak_263	chr2	92320338	92320668	+	Intergenic		ALR/Alpha|Satellite|centr
MSPC_Peak_1866	chr16	1811297	1833528	+	promoter-TSS	EME2	promoter-TSS (NM_001257370)
MSPC_Peak_554	chr8	145149315	145165030	+	gene body	SHARPIN	intron (NR_038270, intron 2 of 7)
MSPC_Peak_1471	chr17	8038794	8060003	+	gene body	PER1	exon (NM_002616, exon 17 of 23)
MSPC_Peak_1318	chr17	27046829	27055530	+	TTS	TLCD1	TTS (NM_138463)
MSPC_Peak_62	chr2	233396351	233412525	+	promoter-TSS	CHRNG	promoter-TSS (NM_005199)
MSPC_Peak_1028	chr17	42281525	42299938	+	gene body	UBTF	intron (NR_045058, intron 5 of 20)
MSPC_Peak_1770	chr11	65612134	65631782	+	TTS	CFL1	TTS (NM_005507)
MSPC_Peak_356	chr2	27595702	27608827	+	gene body	ZNF513	intron (NM_001201459, intron 1 of 2)
MSPC_Peak_630	chr19	42363448	42377455	+	gene body	RPS19	intron (NM_001321485, intron 3 of 5)
MSPC_Peak_1772	chr11	65337747	65370742	+	gene body	EHBP1L1	intron (NM_001099409, intron 12 of 18)
MSPC_Peak_1504	chr17	7461120	7500459	+	promoter-TSS	EIF4A1	promoter-TSS (NR_002912)
MSPC_Peak_1625	chr6	30706699	30713783	+	promoter-TSS	IER3-AS1	promoter-TSS (NR_149095)
MSPC_Peak_1854	chr16	2574231	2582715	+	gene body	AMDHD2	exon (NM_001330449, exon 8 of 11)
MSPC_Peak_564	chr22	42905009	42916787	+	gene body	RRP7A	intron (NM_015703, intron 4 of 6)
MSPC_Peak_983	chr19	14873134	14878765	+	gene body	EMR2	intron (NM_001271052, intron 9 of 18)
MSPC_Peak_567	chr19	45401968	45416071	+	promoter-TSS	APOE	promoter-TSS (NM_001302691)
MSPC_Peak_672	chr22	39120944	39142433	+	3' UTR	SUN2	3' UTR (NM_001199580, exon 19 of 19)
MSPC_Peak_1502	chr6	44214133	44228249	+	TTS	SLC35B2	TTS (NM_001286520)
MSPC_Peak_840	chr1	226250971	226258861	+	gene body	H3F3A	intron (NM_002107, intron 3 of 3)
MSPC_Peak_1532	chr1	26598630	26619971	+	gene body	UBXN11	intron (NM_183008, intron 14 of 15)
MSPC_Peak_1492	chr6	58776550	58779305	+	Intergenic		ALR/Alpha|Satellite|centr
MSPC_Peak_1498	chr6	53545784	53546221	+	Intergenic		Intergenic
MSPC_Peak_575	chr12	7042304	7047485	+	gene body	ATN1	exon (NM_001007026, exon 5 of 10)
MSPC_Peak_1112	chr1	110451888	110474444	+	gene body	CSF1	AluSg|SINE|Alu
MSPC_Peak_1771	chr16	29673526	29686376	+	3' UTR	SPN	3' UTR (NM_001030288, exon 2 of 2)
MSPC_Peak_1548	chr19	1078839	1095729	+	3' UTR	HMHA1	3' UTR (NM_001258328, exon 23 of 23)
MSPC_Peak_1380	chr19	4435904	4463837	+	gene body	UBXN6	intron (NM_025241, intron 4 of 10)
MSPC_Peak_252	chr7	61968790	61969701	+	Intergenic		ALR/Alpha|Satellite|centr
MSPC_Peak_1858	chr16	2255132	2266686	+	TTS	PGP	TTS (NM_001042371)
MSPC_Peak_1103	chr19	11652234	11669787	+	3' UTR	CNN1	3' UTR (NM_001308341, exon 8 of 8)
MSPC_Peak_277	chr2	74447835	74453786	+	gene body	SLC4A5	L2a|LINE|L2
MSPC_Peak_1871	chr16	713626	741412	+	TTS	STUB1-DT	TTS (NR_136337)
MSPC_Peak_1095	chr20	34250773	34255888	+	promoter-TSS	CPNE1	promoter-TSS (NM_152926)
MSPC_Peak_1608	chr21	44250285	44263146	+	Intergenic		L1MC4a|LINE|L1
MSPC_Peak_654	chr22	39905702	39929704	+	gene body	ATF4	intron (NM_182810, intron 2 of 2)
MSPC_Peak_1021	chr19	13941726	13954868	+	promoter-TSS	MIR27A	promoter-TSS (NR_029501)
MSPC_Peak_872	chr22	20084639	20108364	+	gene body	DGCR8	exon (NM_022720, exon 13 of 14)
MSPC_Peak_427	chr3	138552454	138554571	+	gene body	PIK3CB	CpG
MSPC_Peak_169	chr7	75607748	75625674	+	TTS	POR	TTS (NM_000941)
MSPC_Peak_535	chr19	46023376	46034579	+	gene body	VASP	AluSx|SINE|Alu
MSPC_Peak_967	chr19	16179650	16199332	+	gene body	TPM4	intron (NM_001367838, intron 1 of 8)
MSPC_Peak_31	chr9	139685013	139696601	+	promoter-TSS	CCDC183	promoter-TSS (NM_001039374)
MSPC_Peak_579	chr12	6967860	6987035	+	5' UTR	TPI1	5' UTR (NM_001258026, exon 1 of 7)
MSPC_Peak_1003	chr1	153960556	153966445	+	5' UTR	RPS27	5' UTR (NM_001349947, exon 1 of 4)
MSPC_Peak_1604	chr6	32081018	32097281	+	gene body	ATF6B	intron (NM_004381, intron 5 of 17)
MSPC_Peak_649	chr8	101732338	101736809	+	promoter-TSS	PABPC1	promoter-TSS (NM_002568)
MSPC_Peak_441	chr19	48243243	48265250	+	gene body	GLTSCR2	exon (NM_015710, exon 4 of 13)
MSPC_Peak_267	chr2	85132236	85135573	+	TTS	TMSB10	TTS (NM_021103)
MSPC_Peak_924	chr20	62149017	62158347	+	TTS	PPDPF	TTS (NM_001353423)
MSPC_Peak_72	chr9	131579667	131593317	+	gene body	C9orf114	intron (NM_016390, intron 9 of 11)
MSPC_Peak_1500	chr1	28196822	28215794	+	gene body	THEMIS2	exon (NM_001286113, exon 3 of 7)
MSPC_Peak_1791	chr16	22308013	22313192	+	gene body	POLR3E	L2a|LINE|L2
MSPC_Peak_300	chr19	54605522	54636864	+	gene body	PRPF31	AluSx1|SINE|Alu
MSPC_Peak_186	chr9	99176725	99181808	+	gene body	ZNF367	MIR3|SINE|MIR
MSPC_Peak_1293	chr19	6365675	6389167	+	Intergenic		AluSx|SINE|Alu
MSPC_Peak_1479	chr19	2269768	2286126	+	gene body	C19orf35	AluY|SINE|Alu
MSPC_Peak_1547	chr17	4788012	4806723	+	gene body	MINK1	exon (NM_001024937, exon 22 of 32)
MSPC_Peak_1717	chr1	3688548	3713282	+	gene body	LRRC47	intron (NM_020710, intron 3 of 6)
MSPC_Peak_236	chr2	112811753	112818705	+	gene body	TMEM87B	L2c|LINE|L2
MSPC_Peak_99	chr7	100216594	100243467	+	gene body	TFR2	intron (NM_003227, intron 6 of 17)
MSPC_Peak_1707	chr16	67224013	67244696	+	gene body	ELMO3	exon (NM_024712, exon 6 of 20)
MSPC_Peak_572	chr19	45390698	45399115	+	gene body	TOMM40	exon (NM_001128917, exon 1 of 9)
MSPC_Peak_362	chr19	50420330	50428647	+	gene body	NUP62	MIR|SINE|MIR
MSPC_Peak_1557	chr19	984095	1022757	+	gene body	GRIN3B	exon (NM_138690, exon 2 of 9)
MSPC_Peak_563	chr8	144983773	145028547	+	gene body	PLEC	exon (NM_000445, exon 19 of 33)
MSPC_Peak_918	chr20	62196916	62207756	+	gene body	HELZ2	intron (NM_001037335, intron 2 of 19)
MSPC_Peak_1647	chr6	30523038	30532966	+	gene body	PRR3	AluSz6|SINE|Alu
MSPC_Peak_248	chr19	56604697	56620514	+	TTS	ZNF787	TTS (NM_001351682)
MSPC_Peak_482	chr22	46979523	47001467	+	gene body	GRAMD4	intron (NM_001366660, intron 1 of 17)
MSPC_Peak_1523	chr16	85582237	85607483	+	Intergenic		MIR|SINE|MIR
MSPC_Peak_1438	chr6	109764687	109774357	+	gene body	MICAL1	exon (NM_001286613, exon 13 of 25)
MSPC_Peak_1568	chr19	862773	891213	+	gene body	MED16	exon (NM_005481, exon 9 of 16)
MSPC_Peak_795	chr17	76164539	76175836	+	TTS	TK1	TTS (NM_003258)
MSPC_Peak_1220	chr17	36884346	36893181	+	gene body	CISD3	AluJb|SINE|Alu
MSPC_Peak_1758	chr16	30073957	30087206	+	gene body	ALDOA	intron (NM_184041, intron 5 of 8)
MSPC_Peak_1205	chr19	10397718	10410142	+	gene body	ICAM5	CpG-12884
MSPC_Peak_422	chr19	49414409	49430431	+	promoter-TSS	NUCB1-AS1	promoter-TSS (NR_046633)
MSPC_Peak_199	chr14	24019415	24038594	+	TTS	THTPA	TTS (NM_001256323)
MSPC_Peak_1742	chr1	1203254	1208164	+	gene body	UBE2J2	intron (NM_058167, intron 1 of 6)
MSPC_Peak_470	chr22	50650970	50662845	+	TTS	SELO	TTS (NM_031454)
MSPC_Peak_410	chr3	170581642	170588927	+	gene body	RPL22L1	L2c|LINE|L2
MSPC_Peak_386	chr19	50181298	50195923	+	gene body	PRMT1	intron (NM_198318, intron 7 of 9)
MSPC_Peak_908	chr19	18046229	18063230	+	TTS	CCDC124	TTS (NM_001136203)
MSPC_Peak_1267	chr19	7986305	8003096	+	gene body	TIMM44	intron (NM_006351, intron 10 of 12)
MSPC_Peak_141	chr2	203129260	203130984	+	promoter-TSS	NOP58	promoter-TSS (NM_015934)
MSPC_Peak_1794	chr11	63747878	63770527	+	gene body	OTUB1	intron (NR_003089, intron 3 of 5)
MSPC_Peak_632	chr8	103665511	103668131	+	promoter-TSS	KLF10	promoter-TSS (NM_001032282)
MSPC_Peak_1469	chr19	2725642	2739708	+	3' UTR	SLC39A3	3' UTR (NM_144564, exon 3 of 3)
MSPC_Peak_184	chr14	24644010	24654329	+	TTS	IPO4	TTS (NM_024658)
MSPC_Peak_120	chr9	130545871	130559636	+	3' UTR	CDK9	3' UTR (NM_001261, exon 7 of 7)
MSPC_Peak_1140	chr17	40117525	40136800	+	3' UTR	CNP	3' UTR (NM_033133, exon 4 of 4)
MSPC_Peak_523	chr8	145517516	145523685	+	gene body	HSF1	intron (NM_005526, intron 1 of 12)
MSPC_Peak_811	chr22	26973869	26989204	+	gene body	TPST2	intron (NM_001362923, intron 1 of 7)
MSPC_Peak_833	chr17	73815349	73835599	+	gene body	UNC13D	AluSc8|SINE|Alu
MSPC_Peak_25	chr9	139832793	139839703	+	gene body	FBXW5	CpG-27406
MSPC_Peak_1646	chr21	9825484	9827168	+	promoter-TSS		promoter-TSS (NR_162111)
MSPC_Peak_1642	chr1	16943545	16962211	+	non-coding	CROCCP2	non-coding (NR_026752, exon 4 of 7)
MSPC_Peak_734	chr17	79838991	79866083	+	gene body	ANAPC11	intron (NM_001289419, intron 3 of 3)
MSPC_Peak_153	chr7	75971666	75976484	+	gene body	YWHAG	intron (NM_012479, intron 1 of 1)
MSPC_Peak_1543	chr17	4833619	4858143	+	gene body	RNF167	exon (NM_001320356, exon 6 of 11)
MSPC_Peak_1269	chr15	64441275	64456725	+	gene body	PPIB	exon (NM_000942, exon 4 of 5)
MSPC_Peak_879	chr17	72761988	72773728	+	non-coding	NAT9	non-coding (NR_130954, exon 6 of 6)
MSPC_Peak_139	chr13	52025359	52031949	+	non-coding	INTS6-AS1	non-coding (NR_103812, exon 2 of 2)
MSPC_Peak_1075	chr18	59975966	59983601	+	Intergenic		Intergenic
MSPC_Peak_1850	chr11	8702894	8716029	+	3' UTR	RPL27A	3' UTR (NM_000990, exon 5 of 5)
MSPC_Peak_1322	chr5	177018218	177041220	+	gene body	B4GALT7	L2c|LINE|L2
MSPC_Peak_931	chr19	16996874	17016513	+	gene body	CPAMD8	intron (NR_147452, intron 2 of 2)
MSPC_Peak_1333	chr5	176852159	176884610	+	TTS	GRK6	TTS (NM_001004105)
MSPC_Peak_111	chr7	99941857	99959915	+	non-coding	STAG3L5P-PVRIG2P-PILRB	non-coding (NR_036569, exon 11 of 18)
MSPC_Peak_103	chr7	100158053	100181896	+	gene body	SAP25	exon (NM_001168682, exon 6 of 6)
MSPC_Peak_1116	chr19	11238493	11260059	+	Intergenic		Intergenic
MSPC_Peak_1044	chr19	12986719	13000131	+	Intergenic		AluJb|SINE|Alu
MSPC_Peak_557	chr19	45547604	45576144	+	gene body	CLASRP	AluSg|SINE|Alu
MSPC_Peak_558	chr3	49208528	49219342	+	TTS	KLHDC8B	TTS (NM_173546)
MSPC_Peak_1197	chr19	10426200	10446949	+	gene body	RAVER1	MIRb|SINE|MIR
MSPC_Peak_1153	chr10	99432858	99440742	+	TTS	AVPI1	TTS (NM_021732)
MSPC_Peak_1519	chr19	1588462	1627714	+	Intergenic		AluSz|SINE|Alu
MSPC_Peak_798	chr22	29692648	29700099	+	3' UTR	EWSR1	3' UTR (NM_013986, exon 18 of 18)
MSPC_Peak_618	chr8	125558913	125577057	+	gene body	MTSS1	exon (NM_001363299, exon 13 of 14)
MSPC_Peak_1864	chr16	2045577	2057081	+	gene body	ZNF598	intron (NM_178167, intron 8 of 13)
MSPC_Peak_235	chr12	123322604	123360344	+	gene body	HIP1R	intron (NM_001303099, intron 17 of 17)
MSPC_Peak_1612	chr6	31688842	31699418	+	TTS	DDAH2	TTS (NM_013974).6
MSPC_Peak_310	chr7	44601079	44615577	+	gene body	DDX56	intron (NM_019082, intron 11 of 13)
MSPC_Peak_1769	chr16	29807047	29829018	+	non-coding	MAZ	non-coding (NR_074080, exon 1 of 4)
MSPC_Peak_898	chr20	62312156	62337458	+	gene body	RTEL1	(CCA)n|Simple_repeat|Simple_repeat
MSPC_Peak_349	chr19	50878985	50891858	+	gene body	NR1H2	exon (NM_001256647, exon 8 of 9)
MSPC_Peak_1697	chr16	67568151	67583579	+	gene body	FAM65A	exon (NM_001193522, exon 13 of 22)
MSPC_Peak_822	chr19	35748491	35764554	+	gene body	LSR	intron (NM_205834, intron 5 of 9)
MSPC_Peak_651	chr3	12575981	12582072	+	gene body	TSEN2	intron (NR_135607, intron 12 of 12)
MSPC_Peak_445	chr3	129102978	129117598	+	gene body	RPL32P3	intron (NR_003111, intron 3 of 3)
MSPC_Peak_546	chr3	49709872	49723483	+	gene body	APEH	intron (NM_001640, intron 12 of 21)
MSPC_Peak_1768	chr11	65645116	65654935	+	gene body	CTSW	intron (NM_001335, intron 5 of 9)
MSPC_Peak_1750	chr11	66602765	66632438	+	gene body	PC	intron (NM_001040716, intron 19 of 22)
MSPC_Peak_1562	chr1	22245336	22260875	+	gene body	HSPG2	AluSx|SINE|Alu
MSPC_Peak_340	chr3	196192967	196198432	+	TTS	RNF168	TTS (NM_152617)
MSPC_Peak_1369	chr15	42197378	42205170	+	gene body	EHD4	intron (NM_139265, intron 5 of 5)
MSPC_Peak_136	chr9	130198204	130215310	+	gene body	ZNF79	exon (NM_007135, exon 5 of 5)
MSPC_Peak_1829	chr11	57067505	57087407	+	gene body	TNKS1BP1	exon (NM_033396, exon 6 of 12)
MSPC_Peak_1837	chr11	46710517	46730744	+	gene body	ARHGAP1	intron (NM_004308, intron 1 of 12)
MSPC_Peak_635	chr3	15099769	15107011	+	gene body	MRPS25	SVA_D|Other|Other
MSPC_Peak_1679	chr16	67967370	68000446	+	gene body	SLC12A4	intron (NM_001145962, intron 11 of 22)
MSPC_Peak_1353	chr1	36927577	36938009	+	gene body	CSF3R	intron (NM_156039, intron 16 of 16)
MSPC_Peak_44	chr9	135904415	135908510	+	promoter-TSS		promoter-TSS (NR_135119)
MSPC_Peak_740	chr17	79797629	79820010	+	gene body	P4HB	AluY|SINE|Alu
MSPC_Peak_505	chr22	45121361	45136273	+	gene body	PRR5	(CA)n|Simple_repeat|Simple_repeat
MSPC_Peak_969	chr17	45734909	45740959	+	gene body	KPNB1	intron (NM_002265, intron 5 of 21)
MSPC_Peak_251	chr12	122968356	122971751	+	gene body	ZCCHC8	intron (NM_017612, intron 5 of 13)
MSPC_Peak_600	chr12	6718898	6729517	+	Intergenic		Intergenic
MSPC_Peak_622	chr3	39444899	39455725	+	TTS	SNORA6	TTS (NR_002325)
MSPC_Peak_1213	chr10	75551550	75571580	+	promoter-TSS	ZSWIM8-AS1	promoter-TSS (NR_038357)
MSPC_Peak_1455	chr19	3200922	3214771	+	3' UTR	NCLN	3' UTR (NM_001321463, exon 15 of 15)
MSPC_Peak_1507	chr19	1832939	1849037	+	gene body	REXO1	intron (NM_020695, intron 1 of 15)
MSPC_Peak_823	chr1	228259894	228292560	+	gene body	ARF1	MER20B|DNA|hAT-Charlie
MSPC_Peak_1565	chr21	45532119	45564474	+	gene body	PWP2	intron (NM_005049, intron 19 of 20)
MSPC_Peak_281	chr19	54970039	54977283	+	TTS	LENG8	TTS (NM_052925)
MSPC_Peak_888	chr19	18640750	18654660	+	gene body	FKBP8	L2b|LINE|L2
MSPC_Peak_803	chr22	29647811	29666049	+	gene body	RHBDD3	intron (NM_001329536, intron 4 of 6)
MSPC_Peak_1544	chr19	1102548	1126033	+	gene body	SBNO2	exon (NM_001100122, exon 15 of 29)
MSPC_Peak_189	chr12	133413284	133417829	+	Intergenic		Intergenic
MSPC_Peak_1211	chr19	10362384	10370879	+	gene body	MRPL4	AluSx|SINE|Alu
MSPC_Peak_1405	chr19	4025057	4044769	+	gene body	PIAS4	intron (NM_015897, intron 9 of 10)
MSPC_Peak_20	chr9	140018360	140023433	+	Intergenic		AluY|SINE|Alu
MSPC_Peak_865	chr1	211149550	211150257	+	gene body	KCNH1	L1P2|LINE|L1
MSPC_Peak_878	chr19	19012670	19023940	+	gene body	COPE	intron (NM_007263, intron 3 of 9)
MSPC_Peak_977	chr17	45008655	45025875	+	3' UTR	GOSR2	3' UTR (NM_001321134, exon 5 of 5)
MSPC_Peak_1594	chr6	33255434	33271029	+	gene body	RGL2	intron (NM_001243738, intron 6 of 16)
MSPC_Peak_1806	chr16	15021909	15022334	+	promoter-TSS		promoter-TSS (NR_103772)
MSPC_Peak_1280	chr19	7679729	7714253	+	TTS	PET100	TTS (NM_001171155)
MSPC_Peak_423	chr12	57479203	57505682	+	gene body	STAT6	intron (NM_001178081, intron 16 of 19)
MSPC_Peak_56	chr7	127728530	127746307	+	Intergenic		Intergenic
MSPC_Peak_1790	chr11	63968421	63979652	+	promoter-TSS	FERMT3	promoter-TSS (NM_031471)
MSPC_Peak_951	chr19	16620926	16646633	+	gene body	CHERP	intron (NM_006387, intron 11 of 16)
MSPC_Peak_1351	chr5	176073713	176090449	+	gene body	TSPAN17	intron (NM_001006616, intron 5 of 8)
MSPC_Peak_1321	chr15	44821507	44829914	+	TTS	EIF3J-AS1	TTS (NR_034171)
MSPC_Peak_1754	chr16	30417125	30423524	+	gene body	ZNF771	AluSx|SINE|Alu
MSPC_Peak_588	chr8	134564484	134585498	+	gene body	ST3GAL1	intron (NM_173344, intron 1 of 9)
MSPC_Peak_1307	chr17	27206530	27229177	+	gene body	FLOT2	Tigger12c|DNA|TcMar-Tigger
MSPC_Peak_1762	chr16	29911222	29927733	+	gene body	KCTD13	L2a|LINE|L2
MSPC_Peak_1451	chr1	32397935	32405058	+	gene body	PTP4A2	AluJb|SINE|Alu
MSPC_Peak_847	chr17	73265501	73274269	+	TTS	RP11-649A18.12	TTS (NR_036520)
MSPC_Peak_589	chr3	48695857	48705305	+	promoter-TSS	CELSR3	promoter-TSS (NM_001407)
MSPC_Peak_1365	chr6	158980623	159005150	+	gene body	TMEM181	MIR3|SINE|MIR
MSPC_Peak_1741	chr16	30958471	30967872	+	gene body	ORAI3	MER102b|DNA|hAT-Charlie
MSPC_Peak_384	chr2	15749693	15754301	+	gene body	DDX1	SVA_D|Other|Other
MSPC_Peak_1414	chr5	153584635	153591371	+	gene body	GALNT10	MIR|SINE|MIR
MSPC_Peak_940	chr20	60704441	60735075	+	gene body	SS18L1	intron (NM_198935, intron 1 of 10)
MSPC_Peak_796	chr4	1710667	1731287	+	gene body	TMEM129	intron (NM_001127266, intron 1 of 3)
MSPC_Peak_866	chr17	73119734	73128808	+	gene body	ARMC7	AluSx1|SINE|Alu
MSPC_Peak_29	chr9	139711553	139765846	+	5' UTR	C9orf172	5' UTR (NM_001080482, exon 2 of 3)
MSPC_Peak_1387	chr19	4368765	4391523	+	gene body	SH3GL1	intron (NM_003025, intron 1 of 9)
MSPC_Peak_1420	chr19	3571503	3579083	+	gene body	HMG20B	intron (NM_006339, intron 4 of 9)
MSPC_Peak_1397	chr10	3114898	3126537	+	gene body	PFKP	intron (NM_001323071, intron 2 of 22)
MSPC_Peak_48	chr14	103196245	103207914	+	Intergenic		Intergenic
MSPC_Peak_887	chr22	19492094	19495534	+	gene body	CDC45	intron (NM_001369291, intron 10 of 18)
MSPC_Peak_744	chr22	37404990	37416672	+	gene body	TST	intron (NM_003312, intron 2 of 2)
MSPC_Peak_1167	chr1	78147310	78151292	+	promoter-TSS	ZZZ3	promoter-TSS (NM_015534)
MSPC_Peak_1189	chr19	10499346	10507738	+	gene body	CDC37	intron (NM_007065, intron 7 of 7)
MSPC_Peak_985	chr17	43315972	43333160	+	promoter-TSS	MAP3K14-AS1	promoter-TSS (NR_024434)
MSPC_Peak_1751	chr16	30534537	30544632	+	Intergenic		Intergenic
MSPC_Peak_621	chr19	42900073	42907729	+	gene body	LIPE-AS1	AluSx|SINE|Alu
MSPC_Peak_1149	chr17	40061312	40071908	+	gene body	ACLY	intron (NM_198830, intron 3 of 27)
MSPC_Peak_1429	chr19	3522234	3558895	+	gene body	C19orf71	AluJb|SINE|Alu
MSPC_Peak_1250	chr10	71151459	71167707	+	gene body	HK1	MER94|DNA|hAT-Blackjack
MSPC_Peak_965	chr20	49216465	49221232	+	non-coding	RIPOR3	non-coding (NR_110890, exon 13 of 22)
MSPC_Peak_599	chr3	47417575	47423562	+	Intergenic		L1MB3|LINE|L1
MSPC_Peak_168	chr9	116131882	116141099	+	gene body	HDHD3	exon (NM_031219, exon 2 of 2)
MSPC_Peak_1037	chr19	13048369	13070252	+	gene body	RAD23A	intron (NR_072976, intron 3 of 7)
MSPC_Peak_688	chr19	40948102	40959973	+	gene body	BLVRB	intron (NM_000713, intron 4 of 4)
MSPC_Peak_748	chr19	39318991	39343312	+	gene body	HNRNPL	exon (NM_001533, exon 7 of 13)
MSPC_Peak_1130	chr18	12341499	12348843	+	gene body	AFG3L2	intron (NM_006796, intron 13 of 16)
MSPC_Peak_1820	chr11	57409852	57418371	+	gene body	YPEL4	intron (NM_001363487, intron 4 of 5)
MSPC_Peak_884	chr22	19937641	19943632	+	gene body	COMT	MER67A|LTR|ERV1
MSPC_Peak_41	chr9	136260477	136281334	+	TTS	REXO4	TTS (NM_001279350)
MSPC_Peak_69	chr9	131763121	131778185	+	non-coding	SH3GLB2	non-coding (NR_163192, exon 11 of 11)
MSPC_Peak_404	chr2	10270736	10283753	+	Intergenic		Intergenic
MSPC_Peak_1102	chr15	91453359	91468026	+	gene body	MAN2A2	L2c|LINE|L2
MSPC_Peak_1558	chr1	25544193	25546730	+	Intergenic		L1MEc|LINE|L1
MSPC_Peak_1536	chr21	45718373	45760311	+	gene body	PFKL	intron (NM_002626, intron 11 of 21)
MSPC_Peak_986	chrX	153166182	153177042	+	gene body	AVPR2	exon (NM_000054, exon 3 of 4)
MSPC_Peak_685	chr3	3063778	3064290	+	gene body	CNTN4	AluJb|SINE|Alu
MSPC_Peak_419	chr19	49459448	49473323	+	Intergenic		(TCTCTG)n|Simple_repeat|Simple_repeat
MSPC_Peak_807	chr22	29608849	29631743	+	gene body	EMID1	intron (NM_001267895, intron 3 of 14)
MSPC_Peak_462	chr19	47729303	47736555	+	gene body	BBC3	intron (NM_001127240, intron 1 of 3)
MSPC_Peak_34	chr7	138751989	138754655	+	gene body	ZC3HAV1	MER3|DNA|hAT-Charlie
MSPC_Peak_372	chr19	50351073	50385205	+	gene body	PNKP	intron (NM_007254, intron 4 of 16)
MSPC_Peak_1388	chr17	18312601	18316771	+	non-coding	RP1-37N7.3	non-coding (NR_104343, exon 1 of 2)
MSPC_Peak_222	chr2	113948820	113963818	+	gene body	PSD4	exon (NM_012455, exon 15 of 17)
MSPC_Peak_250	chr2	97501249	97518940	+	promoter-TSS	ANKRD23	promoter-TSS (NM_144994)
MSPC_Peak_1531	chr6	42971935	42998916	+	promoter-TSS	MEA1	promoter-TSS (NM_001318943)
MSPC_Peak_765	chr4	2938394	2953890	+	gene body	NOP14	AluSq2|SINE|Alu
MSPC_Peak_1775	chr16	28990852	29006370	+	gene body	LAT	HAL1|LINE|L1
MSPC_Peak_1708	chr1	6245038	6253452	+	gene body	RPL22	intron (NM_000983, intron 3 of 3)
MSPC_Peak_285	chr19	54959425	54968954	+	gene body	LENG8	L2a|LINE|L2
MSPC_Peak_1729	chr16	31121375	31140420	+	gene body	KAT8	MIRc|SINE|MIR
MSPC_Peak_716	chr22	38141651	38164079	+	gene body	TRIOBP	intron (NM_138632, intron 5 of 7)
MSPC_Peak_1493	chr16	88824031	88853710	+	gene body	PIEZO1	intron (NM_001142864, intron 1 of 50)
MSPC_Peak_210	chr7	73629982	73643691	+	gene body	LAT2	intron (NM_032463, intron 10 of 13)
MSPC_Peak_1865	chr11	598337	625748	+	TTS	IRF7	TTS (NM_004029)
MSPC_Peak_1766	chr11	65682398	65692539	+	promoter-TSS	C11orf68	promoter-TSS (NM_031450)
MSPC_Peak_1033	chr17	42261968	42279273	+	3' UTR	ATXN7L3	3' UTR (NM_001098833, exon 12 of 12)
MSPC_Peak_460	chr3	127331448	127344127	+	gene body	MCM2	intron (NR_073375, intron 12 of 15)
MSPC_Peak_560	chr22	42963355	42981375	+	gene body	RRP7B	intron (NR_002184, intron 5 of 6)
MSPC_Peak_1542	chr5	65231952	65238649	+	gene body	ERBB2IP	intron (NM_001253699, intron 1 of 25)
MSPC_Peak_1261	chr5	179920570	179929337	+	gene body	CNOT6	AluSp|SINE|Alu
MSPC_Peak_122	chr2	219120937	219158185	+	non-coding	TMBIM1	non-coding (NR_135643, exon 11 of 11)
MSPC_Peak_1323	chr10	42388496	42388930	+	Intergenic		HSATII|Satellite|Satellite
MSPC_Peak_749	chr22	36858354	36875793	+	gene body	TXN2	intron (NM_012473, intron 3 of 3)
MSPC_Peak_9	chr9	140160626	140176973	+	TTS	NELFB	TTS (NM_015456)
MSPC_Peak_50	chr7	128412882	128417713	+	gene body	OPN1SW	intron (NM_001708, intron 1 of 4)
MSPC_Peak_703	chr4	49318202	49318574	+	Intergenic		ACRO1|Satellite|acro
MSPC_Peak_1576	chr1	22154030	22192147	+	gene body	HSPG2	exon (NM_001291860, exon 63 of 97)
MSPC_Peak_1593	chr16	75658806	75671513	+	gene body	KARS	intron (NM_001130089, intron 10 of 14)
MSPC_Peak_1412	chr17	17603310	17617260	+	gene body	RAI1	L2a|LINE|L2
MSPC_Peak_1354	chr19	4791888	4800309	+	3' UTR	FEM1A	3' UTR (NM_018708, exon 1 of 1)
MSPC_Peak_378	chr3	185630261	185642350	+	gene body	TRA2B	intron (NM_001243879, intron 6 of 7)
MSPC_Peak_1808	chr16	14726505	14731560	+	gene body	BFAR	AluSx1|SINE|Alu
MSPC_Peak_1278	chr20	2438726	2452946	+	gene body	SNRPB	intron (NM_198216, intron 3 of 6)
MSPC_Peak_271	chr2	74700300	74705336	+	gene body	CCDC142	exon (NM_001365575, exon 6 of 9)
MSPC_Peak_598	chr19	45162836	45170434	+	3' UTR	PVR	3' UTR (NM_001135769, exon 7 of 7)
MSPC_Peak_1856	chr16	2510019	2534897	+	gene body	NTN3	exon (NM_006181, exon 1 of 6)
MSPC_Peak_1399	chr19	4249496	4255902	+	gene body	CCDC94	AluJb|SINE|Alu
MSPC_Peak_805	chr17	76103016	76124611	+	gene body	TMC6	intron (NM_007267, intron 16 of 19)
MSPC_Peak_877	chr1	203827256	203834887	+	promoter-TSS	SNRPE	promoter-TSS (NM_001328638)
MSPC_Peak_1224	chr19	10195478	10206317	+	gene body	C19orf66	intron (NM_018381, intron 5 of 7)
MSPC_Peak_219	chr7	73147426	73153458	+	TTS	LINC00035	TTS (NR_026690)
MSPC_Peak_1809	chr11	61618600	61638823	+	gene body	FADS2	AluY|SINE|Alu
MSPC_Peak_920	chr19	17378805	17399052	+	gene body	BABAM1	AluSp|SINE|Alu
MSPC_Peak_30	chr2	234079081	234081915	+	gene body	INPP5D	L2b|LINE|L2
MSPC_Peak_1675	chr1	11112108	11120677	+	gene body	SRM	intron (NM_003132, intron 4 of 7)
MSPC_Peak_1630	chr17	1341614	1352623	+	gene body	CRK	AluSx3|SINE|Alu
MSPC_Peak_1552	chr17	4610083	4626664	+	gene body	ARRB2	intron (NM_001257328, intron 2 of 14)
MSPC_Peak_221	chr7	73087887	73124648	+	gene body	BUD23	intron (NR_037776, intron 6 of 11)
MSPC_Peak_1739	chr16	30972908	31000323	+	gene body	SETD1A	AluSx|SINE|Alu
MSPC_Peak_155	chr13	46698473	46703867	+	3' UTR	LCP1	3' UTR (NM_002298, exon 16 of 16)
MSPC_Peak_553	chr3	49352432	49357986	+	gene body	USP4	AluY|SINE|Alu
MSPC_Peak_1448	chr6	108386773	108389546	+	gene body	OSTM1	L2|LINE|L2
MSPC_Peak_1453	chr5	140041025	140060463	+	TTS	WDR55	TTS (NM_017706)
MSPC_Peak_1109	chr10	103891789	103925684	+	gene body	PPRC1	intron (NM_015062, intron 12 of 13)
MSPC_Peak_1651	chr16	69777869	69785658	+	gene body	NOB1	intron (NR_074074, intron 6 of 7)
MSPC_Peak_1803	chr16	15807462	15823282	+	gene body	MYH11	exon (NM_002474, exon 32 of 41)
MSPC_Peak_496	chr19	46886154	46898096	+	gene body	PPP5C	intron (NM_001204284, intron 10 of 11)
MSPC_Peak_642	chr19	41855271	41868529	+	gene body	B9D2	L2a|LINE|L2
MSPC_Peak_1743	chr11	67158993	67169821	+	gene body	RAD9A	intron (NM_001243224, intron 6 of 7)
MSPC_Peak_1621	chr6	30876760	30884225	+	gene body	GTF2H4	MIRb|SINE|MIR
MSPC_Peak_1449	chr16	89754543	89767945	+	gene body	CDK10	C-rich|Low_complexity|Low_complexity
MSPC_Peak_1619	chr17	1380639	1399574	+	gene body	MYO1C	AluSx|SINE|Alu
MSPC_Peak_846	chr22	22312607	22331298	+	gene body	TOP3B	intron (NR_146277, intron 9 of 17)
MSPC_Peak_1383	chr15	41035280	41043124	+	gene body	RMDN3	intron (NM_001323894, intron 4 of 12)
MSPC_Peak_1859	chr11	820794	871044	+	gene body	TSPAN4	intron (NM_001025237, intron 1 of 8)
MSPC_Peak_953	chr1	155910804	155918068	+	Intergenic		Intergenic
MSPC_Peak_1778	chr11	65158749	65168650	+	gene body	FRMD8	intron (NM_031904, intron 6 of 10)
MSPC_Peak_1245	chr1	46112030	46117667	+	gene body	GPBP1L1	L1MC4|LINE|L1
MSPC_Peak_875	chr19	19098037	19120000	+	gene body	SUGP2	LTR48B|LTR|ERV1
MSPC_Peak_574	chr3	49039828	49047752	+	gene body	P4HTM	intron (NM_177938, intron 8 of 8)
MSPC_Peak_123	chr14	69341898	69353755	+	gene body	ACTN1	intron (NM_001130005, intron 16 of 20)
MSPC_Peak_481	chr12	51141656	51148189	+	Intergenic		AluSx|SINE|Alu
MSPC_Peak_1870	chr16	1235214	1254078	+	gene body	CACNA1H	intron (NM_001005407, intron 2 of 33)
MSPC_Peak_1598	chr6	32935691	32952629	+	gene body	BRD2	exon (NM_001291986, exon 7 of 14).3
MSPC_Peak_288	chr19	54937315	54948343	+	gene body	TTYH1	MIR|SINE|MIR
MSPC_Peak_1804	chr11	62337447	62344009	+	gene body	EEF1G	intron (NM_001404, intron 1 of 9)
MSPC_Peak_859	chr17	73226232	73243133	+	gene body	GGA3	intron (NM_001291642, intron 13 of 13)
MSPC_Peak_743	chr4	6911060	6919411	+	gene body	TBC1D14	MIRb|SINE|MIR
MSPC_Peak_71	chr7	102102958	102115675	+	gene body	LRWD1	exon (NM_152892, exon 9 of 15)
MSPC_Peak_889	chr17	65360378	65363620	+	gene body	PSMD12	intron (NM_001316341, intron 1 of 12)
MSPC_Peak_1168	chrX	47043633	47049449	+	TTS	RBM10	TTS (NM_152856)
MSPC_Peak_327	chr12	113592077	113609168	+	gene body	DDX54	intron (NM_024072, intron 17 of 19)
MSPC_Peak_11	chr7	148899228	148930980	+	gene body	ZNF282	AluSz6|SINE|Alu
MSPC_Peak_1757	chr11	66286546	66295174	+	gene body	ZDHHC24	intron (NM_001348571, intron 4 of 4)
MSPC_Peak_352	chr2	27663967	27668691	+	TTS	IFT172	TTS (NM_015662)
MSPC_Peak_466	chr3	127314743	127320719	+	promoter-TSS	TPRA1	promoter-TSS (NM_001353003)
MSPC_Peak_1718	chr16	50335187	50351406	+	gene body	ADCY7	intron (NM_001286057, intron 17 of 18)
MSPC_Peak_1514	chr6	43077257	43079573	+	gene body	PTK7	AluSq|SINE|Alu
MSPC_Peak_550	chr22	43076459	43093452	+	Intergenic		Intergenic
MSPC_Peak_1509	chr17	7391205	7418831	+	gene body	POLR2A	exon (NM_000937, exon 14 of 29)
MSPC_Peak_279	chr7	56017998	56027521	+	gene body	MRPS17	exon (NM_015969, exon 3 of 3)
MSPC_Peak_1125	chr17	40450061	40470442	+	gene body	STAT5A	exon (NM_001288720, exon 15 of 18)
MSPC_Peak_1063	chr17	41142593	41149910	+	3' UTR	RUNDC1	3' UTR (NM_173079, exon 5 of 5)
MSPC_Peak_1599	chr21	44511668	44528220	+	gene body	LOC102724594	intron (NM_001320648, intron 3 of 7)
MSPC_Peak_665	chr19	41260364	41272680	+	gene body	SNRPA	intron (NM_004596, intron 3 of 5)
MSPC_Peak_1319	chr19	5710592	5720498	+	gene body	LONP1	AluY|SINE|Alu
MSPC_Peak_591	chr22	42062672	42080542	+	gene body	NHP2L1	AluSz|SINE|Alu
MSPC_Peak_1230	chr17	34900418	34905317	+	gene body	GGNBP2	intron (NM_024835, intron 2 of 13)
MSPC_Peak_1035	chr20	44715785	44719141	+	gene body	NCOA5	intron (NM_020967, intron 1 of 7)
MSPC_Peak_929	chr1	156689596	156699135	+	gene body	ISG20L2	intron (NM_001370152, intron 2 of 3)
MSPC_Peak_1135	chr20	32241651	32249058	+	3' UTR	NECAB3	3' UTR (NM_031232, exon 12 of 12)
MSPC_Peak_520	chr3	52011577	52029975	+	gene body	ABHD14A-ACY1	MIR3|SINE|MIR
MSPC_Peak_509	chr19	46353737	46358874	+	gene body	SYMPK	intron (NM_004819, intron 3 of 26)
MSPC_Peak_326	chr7	23553103	23559538	+	gene body	TRA2A	intron (NM_001282759, intron 4 of 9)
MSPC_Peak_793	chr19	36631288	36635396	+	gene body	CAPNS1	intron (NM_001749, intron 3 of 10)
MSPC_Peak_800	chr4	753674	769692	+	3' UTR	PCGF3	3' UTR (NM_006315, exon 11 of 11)
MSPC_Peak_1416	chr19	3608357	3625891	+	gene body	CACTIN	AluSc|SINE|Alu
MSPC_Peak_336	chr12	112844201	112848605	+	gene body	RPL6	exon (NM_001320139, exon 2 of 7)
MSPC_Peak_464	chr19	47363092	47367371	+	gene body	ARHGAP35	intron (NM_004491, intron 1 of 6)
MSPC_Peak_118	chr14	70176618	70185682	+	3' UTR	KIAA0247	3' UTR (NM_014734, exon 6 of 6)
MSPC_Peak_545	chr22	43109449	43117293	+	TTS	A4GALT	TTS (NR_146459)
MSPC_Peak_454	chr19	47871712	47888920	+	gene body	DHX34	intron (NM_014681, intron 12 of 16)
MSPC_Peak_1834	chr16	4451032	4461205	+	gene body	CORO7	AluSx1|SINE|Alu
MSPC_Peak_1517	chr1	27204524	27224375	+	gene body	GPN2	AluSp|SINE|Alu
MSPC_Peak_759	chr17	79630143	79651823	+	TTS	CCDC137	TTS (NM_199287)
MSPC_Peak_739	chr22	37860778	37882806	+	gene body	MFNG	MER91A|DNA|hAT-Tip100
MSPC_Peak_371	chr12	109105414	109109623	+	gene body	CORO1C	intron (NM_014325, intron 1 of 10)
MSPC_Peak_1214	chr17	37065544	37081938	+	gene body	LASP1	intron (NM_006148, intron 6 of 6)
MSPC_Peak_2	chr7	155431604	155438881	+	non-coding	RBM33-DT	non-coding (NR_126344, exon 3 of 3)
MSPC_Peak_815	chr19	36023928	36039877	+	non-coding	AD000090.2	non-coding (NR_038396, exon 4 of 4)
MSPC_Peak_892	chr1	203273131	203283383	+	3' UTR	BTG2	3' UTR (NM_006763, exon 2 of 2)
MSPC_Peak_636	chr19	41887038	41901800	+	gene body	EXOSC5	intron (NM_020158, intron 4 of 5)
MSPC_Peak_901	chr17	60694233	60700378	+	Intergenic		Intergenic
MSPC_Peak_1244	chr19	8384972	8391991	+	TTS	RPS28	TTS (NM_001031)
MSPC_Peak_269	chr7	56136117	56141499	+	gene body	SUMF2	AluJb|SINE|Alu
MSPC_Peak_492	chr19	47105975	47120740	+	3' UTR	CALM3	3' UTR (NM_001329921, exon 6 of 6)
MSPC_Peak_785	chr17	77072109	77088054	+	gene body	ENGASE	intron (NM_001042573, intron 10 of 13)
MSPC_Peak_316	chr2	54011633	54012836	+	gene body	GPR75-ASB3	L2a|LINE|L2
MSPC_Peak_1193	chr19	10467639	10480983	+	gene body	TYK2	intron (NM_003331, intron 9 of 24)
MSPC_Peak_1087	chrX	54567004	54569085	+	gene body	GNL3L	intron (NM_019067, intron 5 of 15)
MSPC_Peak_776	chr17	79209546	79235205	+	gene body	SLC38A10	intron (NM_001037984, intron 14 of 15)
MSPC_Peak_1528	chr1	26886879	26890102	+	gene body	RPS6KA1	AluSx1|SINE|Alu
MSPC_Peak_698	chr22	38500268	38512888	+	TTS	PLA2G6	TTS (NM_001004426)
MSPC_Peak_1326	chr17	27027897	27039497	+	gene body	PROCA1	intron (NM_152465, intron 1 of 3)
MSPC_Peak_955	chr20	55963770	55978275	+	gene body	RBM38	intron (NM_017495, intron 3 of 3)
MSPC_Peak_145	chr13	50695254	50696634	+	gene body	DLEU1	MLT1G3|LTR|ERVL-MaLR
MSPC_Peak_1655	chr1	12665957	12673529	+	gene body	DHRS3	intron (NM_004753, intron 1 of 5)
MSPC_Peak_1294	chr17	27598395	27607152	+	gene body	NUFIP2	AluSz|SINE|Alu
MSPC_Peak_1128	chr1	93570287	93571707	+	gene body	MTF2	MIRb|SINE|MIR
MSPC_Peak_1460	chr16	89340293	89354507	+	gene body	ANKRD11	exon (NM_001256183, exon 9 of 13)
MSPC_Peak_1574	chr17	4431407	4453832	+	TTS	SPNS2	TTS (NM_001124758)
MSPC_Peak_1712	chr11	73091018	73124465	+	3' UTR	RELT	3' UTR (NM_152222, exon 11 of 11)
MSPC_Peak_1034	chrX	100597807	100600904	+	Intergenic		AluY|SINE|Alu
MSPC_Peak_1861	chr11	781658	810844	+	promoter-TSS	SLC25A22	promoter-TSS (NM_024698)
MSPC_Peak_1359	chr1	36924100	36926612	+	gene body	MRPS15	GA-rich|Low_complexity|Low_complexity
MSPC_Peak_486	chr22	46731199	46741967	+	gene body	TRMU	intron (NM_001282784, intron 2 of 8)
MSPC_Peak_780	chr17	78263139	78264966	+	gene body	RNF213	intron (NM_001256071, intron 6 of 67)
MSPC_Peak_1372	chr6	158360982	158370219	+	3' UTR	SNX9	3' UTR (NM_016224, exon 18 of 18)
MSPC_Peak_1302	chr5	179025447	179043403	+	gene body	RUFY1	intron (NM_001040452, intron 16 of 17)
MSPC_Peak_938	chr17	49233350	49247782	+	gene body	NME1-NME2	AluJr4|SINE|Alu
MSPC_Peak_436	chr19	49127346	49143834	+	gene body	DBP	AluSg|SINE|Alu
MSPC_Peak_1290	chr20	1149474	1150463	+	3' UTR	PSMF1	3' UTR (NM_001323408, exon 7 of 7)
MSPC_Peak_201	chr9	91987417	91998175	+	3' UTR	SEMA4D	3' UTR (NM_001371194, exon 16 of 16)
MSPC_Peak_1350	chr15	43488854	43506485	+	gene body	EPB42	AluSx|SINE|Alu
MSPC_Peak_1305	chr15	49503831	49505134	+	gene body	GALK2	AluSg|SINE|Alu
MSPC_Peak_1053	chr10	120897387	120905028	+	gene body	SFXN4	AluSz6|SINE|Alu
MSPC_Peak_1312	chr5	177556138	177568164	+	gene body	RMND5B	AluJb|SINE|Alu
MSPC_Peak_1138	chr18	2596633	2598102	+	gene body	NDC80	L2b|LINE|L2
MSPC_Peak_1308	chr5	177647307	177660964	+	gene body	PHYKPL	MLT1B|LTR|ERVL-MaLR
MSPC_Peak_39	chr14	103967847	103977690	+	Intergenic		Intergenic
MSPC_Peak_752	chr19	39109597	39118836	+	gene body	EIF3K	AluSx|SINE|Alu
MSPC_Peak_534	chr3	50272970	50300826	+	gene body	GNAI2	intron (NM_001166425, intron 1 of 8)
MSPC_Peak_1346	chr17	26685006	26702563	+	TTS	VTN	TTS (NM_000638)
MSPC_Peak_1232	chr1	47849993	47856796	+	gene body	LINC01389	intron (NR_126355, intron 3 of 4)
MSPC_Peak_675	chr4	88926892	88929663	+	promoter-TSS	PKD2	promoter-TSS (NM_000297)
MSPC_Peak_1832	chr16	4503786	4516266	+	Intergenic		AluJb|SINE|Alu
MSPC_Peak_718	chr19	39883436	39910463	+	promoter-TSS	ZFP36	promoter-TSS (NM_003407)
MSPC_Peak_1588	chr6	33536721	33548037	+	gene body	BAK1	intron (NM_001188, intron 4 of 5)
MSPC_Peak_1534	chr19	1205108	1235608	+	gene body	STK11	intron (NM_000455, intron 3 of 9)
MSPC_Peak_1357	chr17	26667290	26684018	+	gene body	POLDIP2	AluSp|SINE|Alu
MSPC_Peak_578	chr3	48975091	48979729	+	gene body	ARIH2	AluY|SINE|Alu
MSPC_Peak_1106	chr17	40688687	40701717	+	gene body	NAGLU	exon (NM_000263, exon 6 of 6)
MSPC_Peak_804	chr4	663546	686398	+	TTS	SLC49A3	TTS (NM_001294341)
MSPC_Peak_446	chr12	56532823	56543232	+	3' UTR	ESYT1	3' UTR (NM_001184796, exon 31 of 31)
MSPC_Peak_774	chr19	38812841	38822595	+	gene body	KCNK6	intron (NM_004823, intron 2 of 2)
MSPC_Peak_1005	chr17	42921752	42927718	+	promoter-TSS	HIGD1B	promoter-TSS (NR_073504)
MSPC_Peak_1285	chr19	6726303	6741286	+	gene body	GPR108	intron (NM_020171, intron 7 of 17)
MSPC_Peak_292	chr19	54687094	54691410	+	gene body	MBOAT7	intron (NM_001146056, intron 2 of 5)
MSPC_Peak_1122	chrX	49028280	49045077	+	gene body	PRICKLE3	AluSz|SINE|Alu
MSPC_Peak_379	chr2	24290676	24292570	+	gene body	SF3B14	intron (NM_016047, intron 2 of 3)
MSPC_Peak_439	chr19	48969791	48989286	+	gene body	CYTH2	AluJr|SINE|Alu
MSPC_Peak_129	chr13	95922575	95927873	+	gene body	ABCC4	intron (NM_005845, intron 1 of 30)
MSPC_Peak_1590	chr17	3822315	3834092	+	3' UTR	ATP2A3	3' UTR (NM_174955, exon 22 of 22)
MSPC_Peak_1701	chr16	67480134	67505887	+	gene body	ATP6V0D1	intron (NM_004691, intron 1 of 7)
MSPC_Peak_1601	chr17	3546938	3550025	+	gene body	CTNS	intron (NM_001031681, intron 3 of 12)
MSPC_Peak_1366	chr19	4500306	4512222	+	gene body	PLIN4	L2a|LINE|L2
MSPC_Peak_1745	chr1	1190000	1201690	+	gene body	UBE2J2	intron (NM_058167, intron 3 of 6)
MSPC_Peak_407	chr12	58135415	58150542	+	promoter-TSS	MIR6759	promoter-TSS (NR_106817)
MSPC_Peak_262	chr9	19112864	19122289	+	gene body	PLIN2	intron (NM_001122, intron 7 of 7)
MSPC_Peak_1524	chr19	1575812	1587364	+	gene body	MBD3	AluJb|SINE|Alu
MSPC_Peak_1666	chr6	16285569	16300002	+	gene body	GMPR	intron (NM_006877, intron 8 of 8)
MSPC_Peak_365	chr3	194340063	194347623	+	gene body	TMEM44	intron (NM_001166305, intron 5 of 10)
MSPC_Peak_107	chr2	219514694	219516161	+	gene body	ZNF142	intron (NM_001366291, intron 3 of 8)
MSPC_Peak_1643	chr6	30545856	30560726	+	gene body	ABCF1	intron (NM_001025091, intron 15 of 24).3
MSPC_Peak_1759	chr11	66126915	66141090	+	non-coding	SLC29A2	non-coding (NR_125343, exon 8 of 12)
MSPC_Peak_814	chr1	229424558	229431960	+	gene body	RAB4A	intron (NR_073545, intron 3 of 7)
MSPC_Peak_979	chr19	14879904	14889329	+	gene body	EMR2	intron (NM_001271052, intron 3 of 18)
MSPC_Peak_1722	chr1	2313761	2328358	+	gene body	MORN1	intron (NR_125361, intron 1 of 6)
MSPC_Peak_1667	chr1	11805265	11815080	+	gene body	AGTRAP	exon (NM_001040194, exon 5 of 5)
MSPC_Peak_1456	chr17	15847250	15865734	+	gene body	ADORA2B	intron (NM_000676, intron 1 of 1)
MSPC_Peak_125	chr13	95947244	95954595	+	gene body	ABCC4	intron (NM_005845, intron 1 of 30)
MSPC_Peak_143	chr14	65227339	65247534	+	gene body	SPTB	intron (NM_001355436, intron 27 of 35)
MSPC_Peak_1163	chr15	89009781	89021403	+	gene body	MRPS11	exon (NM_001321973, exon 3 of 3)
MSPC_Peak_1485	chr5	134730359	134737249	+	gene body	H2AFY	intron (NM_004893, intron 1 of 8)
MSPC_Peak_417	chr3	142763824	142764991	+	gene body	U2SURP	intron (NM_001320219, intron 24 of 27)
MSPC_Peak_374	chr3	186542134	186547552	+	Intergenic		Intergenic
MSPC_Peak_1217	chr15	76489591	76511953	+	Intergenic		Intergenic
MSPC_Peak_1553	chr19	1059455	1076460	+	gene body	ARHGAP45	intron (NM_001321232, intron 1 of 22)
MSPC_Peak_885	chr19	18671538	18673772	+	gene body	KXD1	intron (NM_001171948, intron 2 of 5)
MSPC_Peak_1185	chr10	94330856	94334798	+	gene body	IDE	intron (NM_001322795, intron 1 of 25)
MSPC_Peak_663	chr8	91012996	91019904	+	gene body	DECR1	AluSx|SINE|Alu
MSPC_Peak_1038	chr18	77157812	77162560	+	promoter-TSS	NFATC1	promoter-TSS (NM_001278675)
MSPC_Peak_626	chr19	42727023	42744676	+	gene body	GSK3A	AluSx|SINE|Alu
MSPC_Peak_1605	chr17	1571408	1574417	+	gene body	PRPF8	L2|LINE|L2
MSPC_Peak_1289	chr5	179201334	179214543	+	Intergenic		Intergenic
MSPC_Peak_393	chr2	10917608	10921622	+	gene body	ATP6V1C2	AluSq|SINE|Alu
MSPC_Peak_1209	chr1	54707007	54710892	+	gene body	SSBP3	exon (NM_018070, exon 9 of 17)
MSPC_Peak_1219	chr10	75523153	75530036	+	gene body	SEC24C	exon (NM_004922, exon 14 of 24)
MSPC_Peak_791	chr4	1735245	1746607	+	gene body	TACC3	AluY|SINE|Alu
MSPC_Peak_756	chr19	38897435	38901367	+	TTS	RASGRP4	TTS (NM_170604)
MSPC_Peak_753	chr22	35804396	35822937	+	gene body	MCM5	intron (NM_006739, intron 12 of 16)
MSPC_Peak_835	chr22	24372928	24383763	+	gene body	GSTT1	AluSx1|SINE|Alu
MSPC_Peak_928	chr20	61273172	61302918	+	gene body	SLCO4A1	exon (NM_016354, exon 2 of 12)
MSPC_Peak_1618	chr21	34633962	34637577	+	gene body	IFNAR2	exon (NM_001289125, exon 9 of 9)
MSPC_Peak_539	chr3	50151351	50164167	+	gene body	SEMA3F-AS1	intron (NR_135301, intron 3 of 3)
MSPC_Peak_799	chr17	76125562	76143389	+	gene body	TMC8	exon (NM_152468, exon 13 of 16)
MSPC_Peak_709	chr19	39948472	39968497	+	promoter-TSS		promoter-TSS (NR_145805)
MSPC_Peak_459	chr19	47757972	47760931	+	promoter-TSS	CCDC9	promoter-TSS (NM_015603)
MSPC_Peak_1867	chr16	1726306	1730513	+	TTS	CRAMP1L	TTS (NM_020825)
MSPC_Peak_684	chr19	41083486	41098633	+	gene body	SHKBP1	AluJb|SINE|Alu
MSPC_Peak_78	chr13	114143216	114147115	+	promoter-TSS	TMCO3	promoter-TSS (NM_001349746)
MSPC_Peak_1559	chr16	84211805	84219419	+	gene body	TAF1C	exon (NM_001243156, exon 8 of 15)
MSPC_Peak_86	chr9	131231269	131237468	+	gene body	ODF2	AluSg|SINE|Alu
MSPC_Peak_1833	chr11	47594562	47597527	+	gene body	KBTBD4	AluSx4|SINE|Alu
MSPC_Peak_1172	chr10	99077763	99085002	+	3' UTR	FRAT1	3' UTR (NM_005479, exon 1 of 1)
MSPC_Peak_1569	chr17	4455902	4460021	+	gene body	MYBBP1A	intron (NM_014520, intron 2 of 25)
MSPC_Peak_1501	chr19	1871186	1886527	+	gene body	ABHD17A	intron (NM_001130111, intron 3 of 4)
MSPC_Peak_1055	chr19	12896177	12913332	+	TTS	JUNB	TTS (NM_002229)
MSPC_Peak_536	chr22	43259180	43276048	+	gene body	PACSIN2	intron (NM_001349968, intron 10 of 10)
MSPC_Peak_731	chr19	39668512	39677242	+	3' UTR	PAK4	3' UTR (NM_001014834, exon 8 of 8)
MSPC_Peak_864	chr19	19280589	19300924	+	gene body	MEF2BNB	MLT1H|LTR|ERVL-MaLR
MSPC_Peak_623	chr8	104456212	104458248	+	Intergenic		LTR16B|LTR|ERVL
MSPC_Peak_516	chr19	46183050	46195926	+	Intergenic		AluSx|SINE|Alu
MSPC_Peak_817	chr22	24973632	24975821	+	Intergenic		MER74B|LTR|ERVL
MSPC_Peak_1860	chr16	2195564	2212672	+	TTS	SNHG19	TTS (NR_132114)
MSPC_Peak_556	chr12	8073424	8088099	+	gene body	SLC2A3	AluSc|SINE|Alu
MSPC_Peak_952	chr20	56889578	56890662	+	gene body	RAB22A	intron (NM_020673, intron 2 of 6)
MSPC_Peak_91	chr7	100847853	100858698	+	gene body	PLOD3	intron (NM_001084, intron 15 of 18)
MSPC_Peak_246	chr9	34646846	34657030	+	promoter-TSS	IL11RA	promoter-TSS (NM_001142784)
MSPC_Peak_193	chr2	130930899	130948499	+	promoter-TSS	MZT2B	promoter-TSS (NM_025029)
MSPC_Peak_1133	chr17	40172056	40181465	+	TTS		TTS (NM_001242704)
MSPC_Peak_1009	chr1	153900714	153921886	+	gene body	DENND4B	5S|rRNA|rRNA
MSPC_Peak_1182	chr19	10746823	10755227	+	gene body	SLC44A2	AluSx|SINE|Alu
MSPC_Peak_1339	chr10	42379904	42380282	+	Intergenic		(CATTC)n|Satellite|Satellite
MSPC_Peak_1158	chr10	99213718	99220371	+	TTS	ZDHHC16	TTS (NM_001287803)
MSPC_Peak_895	chr19	18254180	18282648	+	gene body	PIK3R2	MIRc|SINE|MIR
MSPC_Peak_1218	chr19	10268082	10271147	+	gene body	DNMT1	intron (NM_001379, intron 16 of 39)
MSPC_Peak_548	chr19	45643771	45672694	+	gene body	NKPD1	AluSx1|SINE|Alu
MSPC_Peak_678	chr22	38744055	38752140	+	gene body	TPTEP2	intron (NR_002821, intron 4 of 4)
MSPC_Peak_1623	chr21	34600946	34603575	+	promoter-TSS	IFNAR2	promoter-TSS (NM_000874)
MSPC_Peak_1373	chr19	4490518	4499360	+	gene body	HDGFRP2	L2a|LINE|L2
MSPC_Peak_1545	chr6	42849074	42854953	+	gene body	RPL7L1	L2|LINE|L2
MSPC_Peak_463	chr3	127321694	127329407	+	gene body	MCM2	exon (NM_004526, exon 6 of 16)
MSPC_Peak_555	chr22	43015915	43031826	+	gene body	CYB5R3	intron (NM_001129819, intron 5 of 8)
MSPC_Peak_939	chr19	16686052	16695868	+	gene body	MED26	intron (NM_004831, intron 1 of 2)
MSPC_Peak_305	chr12	120571557	120580848	+	gene body	GCN1L1	exon (NM_006836, exon 47 of 58)
MSPC_Peak_342	chr2	29122162	29134599	+	gene body	WDR43	intron (NM_015131, intron 2 of 17)
MSPC_Peak_1488	chr16	88927427	88980796	+	TTS		TTS (NR_135194)
MSPC_Peak_89	chr9	131139979	131150536	+	gene body	URM1	intron (NM_030914, intron 2 of 4)
MSPC_Peak_640	chr3	14186316	14199896	+	gene body	XPC	intron (NM_004628, intron 11 of 15)
MSPC_Peak_309	chr12	120546929	120556125	+	gene body	RAB35	AluY|SINE|Alu
MSPC_Peak_212	chr12	123898334	123915008	+	gene body	RILPL2	AluJb|SINE|Alu
MSPC_Peak_1252	chr20	3168784	3177903	+	gene body	DDRGK1	intron (NM_023935, intron 6 of 8)
MSPC_Peak_568	chr8	144374801	144384224	+	3' UTR	ZNF696	3' UTR (NM_030895, exon 3 of 3)
MSPC_Peak_1237	chr15	72512527	72525787	+	gene body	PKM	intron (NM_001206798, intron 1 of 10)
MSPC_Peak_53	chr7	128285211	128286192	+	gene body	CICP27	AluSx|SINE|Alu
MSPC_Peak_450	chr19	47985358	48006547	+	gene body	NAPA	intron (NR_038457, intron 5 of 8)
MSPC_Peak_876	chr22	20073099	20083114	+	gene body	DGCR8	L1MEg|LINE|L1
MSPC_Peak_1082	chr18	59852902	59856114	+	promoter-TSS	RELCH	promoter-TSS (NR_144404)
MSPC_Peak_16	chr9	140067910	140091720	+	gene body	ANAPC2	intron (NM_013366, intron 3 of 12)
MSPC_Peak_1108	chr19	11606866	11623791	+	gene body	ZNF653	intron (NM_138783, intron 1 of 8)
MSPC_Peak_982	chr20	48752933	48761221	+	gene body	PEDS1	L2a|LINE|L2
MSPC_Peak_775	chr4	1937465	1941622	+	gene body	WHSC1	intron (NM_133330, intron 9 of 23)
MSPC_Peak_90	chr14	90862678	90873944	+	gene body	CALM1	intron (NM_006888, intron 3 of 5)
MSPC_Peak_1023	chr17	42425007	42435952	+	TTS	GRN	TTS (NM_002087)
MSPC_Peak_113	chr14	70232482	70238603	+	gene body	SRSF5	exon (NM_001320214, exon 4 of 8)
MSPC_Peak_789	chr19	36636740	36639818	+	gene body	CAPNS1	L2b|LINE|L2
MSPC_Peak_645	chr22	40586504	40592418	+	gene body	TNRC6B	L2a|LINE|L2
MSPC_Peak_1089	chr20	34563079	34563381	+	TTS	CNBD2	TTS (NM_001304367)
MSPC_Peak_1069	chr20	37582812	37585133	+	Intergenic		AluYk12|SINE|Alu
MSPC_Peak_350	chr3	195681281	195682333	+	Intergenic		AluJb|SINE|Alu
MSPC_Peak_202	chr7	73652540	73656381	+	gene body	RFC2	intron (NM_181471, intron 6 of 10)
MSPC_Peak_1129	chr20	33100637	33104792	+	Intergenic		L1MD3|LINE|L1
MSPC_Peak_1807	chr11	61733311	61737208	+	promoter-TSS	FTH1	promoter-TSS (NM_002032)
MSPC_Peak_130	chr2	219079632	219087370	+	gene body	ARPC2	intron (NM_152862, intron 2 of 10)
MSPC_Peak_468	chr3	127306510	127310409	+	gene body	TPRA1	intron (NM_001353001, intron 1 of 11)
MSPC_Peak_1813	chr11	61562299	61585844	+	gene body	FADS1	intron (NM_013402, intron 6 of 11)
MSPC_Peak_694	chr4	57314842	57317523	+	gene body	PAICS	L1PA8|LINE|L1
MSPC_Peak_448	chr3	128976153	128982591	+	gene body	COPG1	intron (NM_016128, intron 11 of 23)
MSPC_Peak_1664	chr11	118879791	118885307	+	gene body	CENATAC	intron (NR_104051, intron 6 of 10)
MSPC_Peak_408	chr2	9560168	9566183	+	promoter-TSS	ITGB1BP1	promoter-TSS (NM_001319068)
MSPC_Peak_936	chr20	60736757	60751937	+	gene body	SS18L1	intron (NR_125980, intron 9 of 12)
MSPC_Peak_820	chr17	74716362	74727449	+	gene body	JMJD6	exon (NM_015167, exon 2 of 6)
MSPC_Peak_1680	chr6	4792119	4793602	+	gene body	CDYL	AluSz|SINE|Alu
MSPC_Peak_648	chr22	40359620	40369888	+	gene body	GRAP2	intron (NM_004810, intron 6 of 7)
MSPC_Peak_577	chr19	45350116	45359132	+	gene body	PVRL2	MSR1|Satellite|Satellite
MSPC_Peak_54	chr14	102504154	102520292	+	gene body	DYNC1H1	AluY|SINE|Alu
MSPC_Peak_18	chr14	105467559	105483301	+	TTS	CDCA4	TTS (NM_017955)
MSPC_Peak_617	chr19	42909324	42919095	+	gene body	LIPE	MER102c|DNA|hAT-Charlie
MSPC_Peak_242	chr19	58442262	58449367	+	gene body	ZNF418	AluSp|SINE|Alu
MSPC_Peak_674	chr19	41125206	41135339	+	gene body	LTBP4	MIR|SINE|MIR
MSPC_Peak_1141	chr19	11164429	11188192	+	Intergenic		AluSz6|SINE|Alu
MSPC_Peak_52	chr9	133575964	133580257	+	gene body	EXOSC2	AluSx|SINE|Alu
MSPC_Peak_683	chr22	38681563	38700503	+	gene body	CSNK1E	MIRc|SINE|MIR
MSPC_Peak_232	chr19	58517478	58521881	+	Intergenic		Intergenic
MSPC_Peak_1793	chr16	22273884	22281021	+	gene body	EEF2K	AluSc8|SINE|Alu
MSPC_Peak_109	chr14	73422965	73430386	+	TTS	DCAF4	TTS (NR_147990)
MSPC_Peak_270	chr19	56113400	56119570	+	Intergenic		Intergenic
MSPC_Peak_355	chr7	5391376	5406709	+	gene body	TNRC18	exon (NM_001080495, exon 15 of 30)
MSPC_Peak_478	chr12	51566244	51569980	+	Intergenic		Intergenic
MSPC_Peak_934	chr1	156679391	156687084	+	Intergenic		AluSq2|SINE|Alu
MSPC_Peak_1127	chr15	89853575	89873960	+	gene body	POLG	intron (NM_001126131, intron 18 of 22)
MSPC_Peak_1730	chr11	68589961	68604036	+	gene body	CPT1A	intron (NM_001876, intron 1 of 18)
MSPC_Peak_1481	chr6	79943096	79945115	+	non-coding	HMGN3-AS1	non-coding (NR_040671, exon 2 of 2)
MSPC_Peak_402	chr3	182667342	182672121	+	gene body	DCUN1D1	AluSp|SINE|Alu
MSPC_Peak_1015	chr20	45951203	45957622	+	gene body	ZMYND8	intron (NM_001281781, intron 2 of 20)
MSPC_Peak_1328	chr5	176904141	176906197	+	Intergenic		Intergenic
MSPC_Peak_608	chr19	44046676	44058539	+	gene body	XRCC1	SVA_C|Other|Other
MSPC_Peak_1795	chr16	22221589	22231686	+	gene body	EEF2K	MER51A|LTR|ERV1
MSPC_Peak_624	chr22	41605486	41626174	+	gene body	L3MBTL2	AluSx1|SINE|Alu
MSPC_Peak_12	chr2	242428956	242450923	+	gene body	STK25	intron (NM_001282308, intron 3 of 10)
MSPC_Peak_1851	chr16	3337171	3343217	+	gene body	ZNF263	exon (NM_005741, exon 6 of 6)
MSPC_Peak_1800	chr11	62443692	62452158	+	Intergenic		AluSg4|SINE|Alu
MSPC_Peak_1072	chr19	12793246	12803873	+	promoter-TSS	GNG14	promoter-TSS (NM_001316692)
MSPC_Peak_1007	chr19	14232235	14242164	+	gene body	ASF1B	AluSx|SINE|Alu
MSPC_Peak_1314	chr19	5913297	5927268	+	gene body	RANBP3	AluJr|SINE|Alu
MSPC_Peak_228	chr9	37420494	37433355	+	gene body	GRHPR	AluSx1|SINE|Alu
MSPC_Peak_927	chr19	17179780	17187631	+	gene body	HAUS8	FLAM_C|SINE|Alu
MSPC_Peak_170	chr14	35016838	35017145	+	TTS	RNVU1-18	TTS (NR_004400).6
MSPC_Peak_461	chr12	53697221	53704197	+	TTS	AAAS	TTS (NM_001173466)
MSPC_Peak_392	chr3	183876156	183890619	+	gene body	DVL3	L2c|LINE|L2
MSPC_Peak_658	chr8	91062251	91063688	+	gene body	DECR1	L1PA5|LINE|L1
MSPC_Peak_1830	chr11	47776164	47782038	+	gene body	FNBP4	AluSz|SINE|Alu
MSPC_Peak_1304	chr19	6196212	6198858	+	Intergenic		AluSx1|SINE|Alu
MSPC_Peak_1587	chr1	22004173	22011032	+	gene body	USP48	intron (NM_001350164, intron 24 of 25)
MSPC_Peak_338	chr19	51000440	51023989	+	gene body	JOSD2	intron (NM_001270639, intron 2 of 4)
MSPC_Peak_1518	chr16	85814558	85819474	+	gene body	EMC8	AluJb|SINE|Alu
MSPC_Peak_60	chr13	114807535	114810577	+	gene body	RASA3	intron (NM_001320821, intron 5 of 25)
MSPC_Peak_1361	chr19	4675753	4694739	+	3' UTR	DPP9-AS1	3' UTR (NM_001242901, exon 3 of 3)
MSPC_Peak_1043	chr1	150931434	150944070	+	TTS	SETDB1	TTS (NM_012432)
MSPC_Peak_1306	chr10	43010313	43015210	+	non-coding	ZNF37BP	non-coding (NR_026777, exon 8 of 8)
MSPC_Peak_1787	chr11	64553551	64576592	+	gene body	MAP4K2	intron (NM_001307990, intron 16 of 31)
MSPC_Peak_620	chr22	41641196	41646779	+	gene body	RANGAP1	intron (NM_001317930, intron 15 of 15)
MSPC_Peak_238	chr19	58454615	58460989	+	gene body	ZNF256	L2b|LINE|L2
MSPC_Peak_772	chr17	79497684	79511302	+	TTS	FSCN2	TTS (NM_001077182)
MSPC_Peak_98	chr14	74763945	74765285	+	gene body	ABCD4	intron (NR_148467, intron 2 of 14)
MSPC_Peak_504	chr19	46392797	46405650	+	gene body	MYPOP	A-rich|Low_complexity|Low_complexity
MSPC_Peak_1404	chr1	36106369	36106649	+	gene body	PSMB2	intron (NM_001199779, intron 1 of 5)
MSPC_Peak_1466	chr17	8174969	8182505	+	Intergenic		Intergenic
MSPC_Peak_66	chr7	105045830	105047172	+	Intergenic		Intergenic
MSPC_Peak_914	chr1	161182417	161186483	+	promoter-TSS	FCER1G	promoter-TSS (NM_004106)
MSPC_Peak_1077	chr17	40965224	40972311	+	gene body	BECN1	AluSx|SINE|Alu
MSPC_Peak_133	chr7	98980795	98986475	+	gene body	ARPC1B	AluSx1|SINE|Alu
MSPC_Peak_1296	chr1	43417629	43424998	+	gene body	SLC2A1	intron (NM_006516, intron 1 of 9)
MSPC_Peak_667	chr3	9879409	9886156	+	gene body	RPUSD3	intron (NM_001351736, intron 4 of 7)
MSPC_Peak_1041	chr17	42150261	42159052	+	TTS	G6PC3	TTS (NM_001319945)
MSPC_Peak_1110	chr17	40554697	40565934	+	gene body	PTRF	intron (NM_012232, intron 1 of 1)
MSPC_Peak_980	chr1	155204936	155208084	+	gene body	GBA	AluJb|SINE|Alu
MSPC_Peak_524	chr3	51570876	51574013	+	promoter-TSS	RAD54L2	promoter-TSS (NM_001322256)
MSPC_Peak_1632	chr1	19219362	19222508	+	gene body	ALDH4A1	AluSz|SINE|Alu
MSPC_Peak_585	chr12	6856591	6868165	+	promoter-TSS	MLF2	promoter-TSS (NM_005439)
MSPC_Peak_1045	chr17	41399680	41401166	+	Intergenic		MER96B|DNA|hAT
MSPC_Peak_1270	chr10	70849348	70854191	+	gene body	SRGN	intron (NM_001321054, intron 1 of 1)
MSPC_Peak_321	chr7	33049427	33053367	+	Intergenic		Intergenic
MSPC_Peak_1704	chr16	67309061	67317013	+	promoter-TSS	PLEKHG4	promoter-TSS (NM_001129728)
MSPC_Peak_947	chr19	16647614	16652727	+	gene body	CHERP	AluY|SINE|Alu
MSPC_Peak_453	chr22	50827863	50834953	+	gene body	PPP6R2	Charlie18a|DNA|hAT-Charlie
MSPC_Peak_1113	chrX	53238795	53243335	+	non-coding	KDM5C	non-coding (NR_148674, exon 8 of 26)
MSPC_Peak_498	chr22	45703189	45710540	+	gene body	FAM118A	L2c|LINE|L2
MSPC_Peak_829	chr17	73836877	73847335	+	3' UTR	WBP2	3' UTR (NM_001330499, exon 7 of 7)
MSPC_Peak_178	chr14	24667901	24685613	+	gene body	TSSK4	intron (NM_001184739, intron 3 of 3)
MSPC_Peak_1785	chr11	64847590	64852460	+	gene body	CDCA5	AluSz|SINE|Alu
MSPC_Peak_1409	chr5	154139469	154155146	+	gene body	LARP1	intron (NM_001367719, intron 1 of 18)
MSPC_Peak_754	chr8	11698065	11707349	+	gene body	CTSB	exon (NM_147780, exon 12 of 12)
MSPC_Peak_1521	chr17	7182641	7199513	+	TTS	YBX2	TTS (NM_015982)
MSPC_Peak_1415	chr1	33278522	33285694	+	promoter-TSS	S100PBP	promoter-TSS (NM_001256121)
MSPC_Peak_100	chr9	131029262	131036273	+	gene body	GOLGA2	intron (NM_004486, intron 2 of 25)
MSPC_Peak_686	chr4	77995242	77998425	+	promoter-TSS	CCNI	promoter-TSS (NM_001348133)
MSPC_Peak_1030	chr20	44990165	44993542	+	5' UTR	SLC35C2	5' UTR (NM_001281460, exon 2 of 11)
MSPC_Peak_375	chr2	27282171	27288460	+	gene body	AGBL5	intron (NM_021831, intron 11 of 14)
MSPC_Peak_766	chr17	79545609	79551309	+	gene body	NPLOC4	intron (NM_001369698, intron 12 of 16)
MSPC_Peak_897	chr1	202915082	202919879	+	gene body	ADIPOR1	exon (NM_001290629, exon 4 of 9)
MSPC_Peak_974	chr20	49190971	49215349	+	TTS	MIR645	TTS (NR_030375)
MSPC_Peak_1465	chr16	89202698	89221865	+	gene body	ACSF3	intron (NR_104293, intron 9 of 10)
MSPC_Peak_1628	chr21	33804832	33812447	+	gene body	EVA1C	AluSg|SINE|Alu
MSPC_Peak_1204	chr15	77327037	77331739	+	gene body	PSTPIP1	exon (NM_001321136, exon 16 of 16)
MSPC_Peak_382	chr19	50328441	50335823	+	gene body	MED25	intron (NM_030973, intron 4 of 17)
MSPC_Peak_690	chr4	76902977	76911971	+	gene body	SDAD1	L2a|LINE|L2
MSPC_Peak_1480	chr17	7965672	7977177	+	Intergenic		Intergenic
MSPC_Peak_1447	chr5	140969334	140973095	+	gene body	DIAPH1	intron (NM_005219, intron 1 of 27)
MSPC_Peak_1748	chr11	67064541	67071260	+	gene body	ANKRD13D	intron (NM_207354, intron 10 of 14)
MSPC_Peak_508	chr22	45084122	45090043	+	gene body	PRR5	intron (NM_001198721, intron 2 of 9)
MSPC_Peak_972	chr1	155280686	155298925	+	promoter-TSS	RUSC1	promoter-TSS (NM_001105203)
MSPC_Peak_1242	chr10	71928060	71930654	+	gene body	SAR1A	intron (NM_001142648, intron 1 of 7)
MSPC_Peak_1740	chr11	67824784	67834995	+	gene body	CHKA	intron (NM_212469, intron 9 of 10)
MSPC_Peak_364	chr7	5031081	5040220	+	gene body	RNF216P1	intron (NR_023384, intron 7 of 7)
MSPC_Peak_1600	chr16	75018442	75020263	+	promoter-TSS	WDR59	promoter-TSS (NM_001324172)
MSPC_Peak_1753	chr16	30436076	30441526	+	gene body	DCTPP1	AluSx1|SINE|Alu
MSPC_Peak_94	chr14	78181615	78185889	+	TTS	SNW1	TTS (NM_001318844)
MSPC_Peak_1208	chr10	81175720	81183841	+	gene body	ZCCHC24	intron (NM_153367, intron 2 of 3)
MSPC_Peak_816	chr17	75083113	75095687	+	non-coding	LINC00338	non-coding (NR_027058, exon 3 of 3)
MSPC_Peak_510	chr3	53271118	53278996	+	gene body	TKT	intron (NM_001258028, intron 3 of 14)
MSPC_Peak_1671	chr1	11307831	11315703	+	gene body	MTOR	FLAM_C|SINE|Alu
MSPC_Peak_750	chr8	17935346	17939146	+	gene body	ASAH1	intron (NM_001127505, intron 1 of 13)
MSPC_Peak_571	chr12	7048690	7058839	+	TTS	RNU7-1	TTS (NR_023317)
MSPC_Peak_797	chr19	36608480	36617153	+	non-coding	TBCB	non-coding (NR_155756, exon 4 of 6)
MSPC_Peak_440	chr12	56627804	56644243	+	3' UTR	ANKRD52	3' UTR (NM_173595, exon 28 of 28)
MSPC_Peak_346	chr12	111858941	111868986	+	gene body	SH2B3	MER39|LTR|ERV1
MSPC_Peak_121	chr7	99667454	99676994	+	gene body		MIRc|SINE|MIR
MSPC_Peak_1482	chr16	88988245	89010385	+	gene body	CBFA2T3	AluSx|SINE|Alu
MSPC_Peak_1487	chr1	28523501	28531405	+	non-coding	DNAJC8	non-coding (NR_159454, exon 10 of 10)
MSPC_Peak_1821	chr16	8947394	8963213	+	gene body	CARHSP1	intron (NM_001278260, intron 1 of 4)
MSPC_Peak_565	chr12	7101926	7103905	+	gene body	EMG1	intron (NR_135131, intron 7 of 7)
MSPC_Peak_298	chr2	62631757	62635822	+	Intergenic		Intergenic
MSPC_Peak_181	chr2	141397637	141398113	+	gene body	LRP1B	L2a|LINE|L2
MSPC_Peak_990	chr17	43170691	43190762	+	gene body	NMT1	intron (NM_021079, intron 9 of 11)
MSPC_Peak_1401	chr15	31641430	31651978	+	gene body		AluSq2|SINE|Alu
MSPC_Peak_351	chr7	5630728	5644891	+	gene body	FSCN1	MIRb|SINE|MIR
MSPC_Peak_1229	chr19	8609053	8621304	+	gene body	MYO1F	exon (NM_012335, exon 10 of 28)
MSPC_Peak_49	chr9	134131775	134148730	+	gene body	FAM78A	AluSx1|SINE|Alu
MSPC_Peak_1329	chr19	5610835	5615363	+	gene body	SAFB2	intron (NM_014649, intron 5 of 20)
MSPC_Peak_330	chr2	42582723	42585158	+	gene body		AluJb|SINE|Alu
MSPC_Peak_1735	chr16	31043931	31054890	+	gene body	STX4	intron (NM_001272096, intron 7 of 11)
MSPC_Peak_978	chr20	48762306	48770435	+	gene body	TMEM189	intron (NM_001162505, intron 1 of 5)
MSPC_Peak_1320	chr1	40021775	40034426	+	gene body	PABPC4	intron (NM_003819, intron 12 of 15)
MSPC_Peak_1417	chr15	23082957	23085751	+	gene body	NIPA1	intron (NM_001142275, intron 1 of 4)
MSPC_Peak_1398	chr1	36629825	36648691	+	gene body	MAP7D1	intron (NM_001286365, intron 5 of 15)
MSPC_Peak_573	chr8	141606708	141615515	+	gene body	AGO2	L2a|LINE|L2
MSPC_Peak_1693	chr11	108675952	108679092	+	gene body	DDX10	L2a|LINE|L2
MSPC_Peak_1042	chr20	44518174	44535070	+	TTS	PLTP	TTS (NM_006227)
MSPC_Peak_710	chr8	41595123	41600546	+	gene body	ANK1	AluSq|SINE|Alu
MSPC_Peak_245	chr12	123009384	123011470	+	gene body	RSRC2	AluYa5|SINE|Alu
MSPC_Peak_583	chr8	141517850	141523864	+	promoter-TSS	CHRAC1	promoter-TSS (NM_017444)
MSPC_Peak_1343	chr6	170628407	170632541	+	gene body	FAM120B	intron (NM_032448, intron 2 of 10)
MSPC_Peak_1606	chr16	74396274	74398545	+	gene body	PDPR2P	L2c|LINE|L2
MSPC_Peak_1783	chr11	64972047	64975357	+	gene body	CAPN1	MIR|SINE|MIR
MSPC_Peak_881	chr19	18865706	18875873	+	gene body	CRTC1	intron (NM_001098482, intron 8 of 14)
MSPC_Peak_1513	chr19	1629239	1639678	+	gene body	TCF3	intron (NM_001136139, intron 3 of 19)
MSPC_Peak_387	chr12	104368050	104375599	+	gene body	TDG	AluSz6|SINE|Alu
MSPC_Peak_1842	chr11	44612942	44649090	+	gene body	CD82	intron (NM_002231, intron 6 of 9)
MSPC_Peak_451	chr3	128820687	128828199	+	gene body	ISY1-RAB43	AluSq2|SINE|Alu
MSPC_Peak_171	chr9	114422873	114426501	+	gene body	GNG10	intron (NM_001198664, intron 1 of 2)
MSPC_Peak_994	chrX	133593390	133596187	+	gene body	HPRT1	CpG
MSPC_Peak_1061	chr1	150591658	150602630	+	3' UTR	ENSA	3' UTR (NM_207047, exon 3 of 3)
MSPC_Peak_1617	chr1	19395613	19418235	+	gene body	UBR4	intron (NM_020765, intron 103 of 105)
MSPC_Peak_602	chr8	128969121	128974523	+	gene body	PVT1	AluSc|SINE|Alu
MSPC_Peak_1068	chr10	120822888	120824827	+	gene body	EIF3A	MSTA|LTR|ERVL-MaLR
MSPC_Peak_101	chr2	224804727	224807293	+	gene body	WDFY1	intron (NM_020830, intron 1 of 11)
MSPC_Peak_173	chr14	34983572	34991267	+	gene body	EAPP	L1M3f|LINE|L1
MSPC_Peak_230	chr12	123361727	123365432	+	gene body	VPS37B	MLT1D|LTR|ERVL-MaLR
MSPC_Peak_715	chr8	41536188	41540055	+	gene body	ANK1	intron (NM_000037, intron 37 of 42)
MSPC_Peak_1097	chr17	40767222	40771204	+	Intergenic		MER2|DNA|TcMar-Tigger
MSPC_Peak_1673	chr16	68065420	68068926	+	gene body	DUS2	L2a|LINE|L2
MSPC_Peak_1421	chr1	33268757	33269380	+	gene body	YARS	Tigger1|DNA|TcMar-Tigger
MSPC_Peak_1737	chr1	1225743	1236497	+	TTS	MIR6726	TTS (NR_106784)
MSPC_Peak_1515	chr17	7358728	7372752	+	gene body	ZBTB4	exon (NM_020899, exon 4 of 4)
MSPC_Peak_726	chr19	39823261	39828194	+	gene body	GMFG	AluSx1|SINE|Alu
MSPC_Peak_1181	chr17	38491586	38498651	+	gene body	RARA	AluJb|SINE|Alu
MSPC_Peak_1334	chr19	5139901	5145859	+	gene body	KDM4B	intron (NM_015015, intron 18 of 22)
MSPC_Peak_1085	chr10	119779034	119780508	+	gene body	RAB11FIP2	intron (NM_014904, intron 3 of 4)
MSPC_Peak_490	chr22	46672136	46679431	+	gene body	TTC38	intron (NM_017931, intron 6 of 13)
MSPC_Peak_1467	chr5	138632380	138637541	+	gene body	MATR3	intron (NM_001194956, intron 1 of 13)
MSPC_Peak_259	chr12	122521014	122528488	+	gene body	MLXIP	intron (NM_014938, intron 1 of 16)
MSPC_Peak_1554	chr6	41990965	42005338	+	gene body	CCND3	intron (NM_001287434, intron 1 of 4)
MSPC_Peak_705	chr4	40202132	40206677	+	gene body	RHOH	intron (NM_001278362, intron 2 of 3)
MSPC_Peak_255	chr12	122707628	122712045	+	5' UTR	DIABLO	5' UTR (NM_001278304, exon 1 of 5)
MSPC_Peak_1589	chr5	10255764	10264400	+	gene body	CCT5	L2a|LINE|L2
MSPC_Peak_933	chr17	54974341	54987519	+	gene body	TRIM25	MLT1E1|LTR|ERVL-MaLR
MSPC_Peak_998	chr19	14576056	14595351	+	gene body	PTGER1	intron (NM_000955, intron 1 of 2)
MSPC_Peak_15	chr7	148696790	148718452	+	gene body	PDIA4	intron (NR_163906, intron 5 of 8)
MSPC_Peak_1530	chr17	4924966	4930144	+	3' UTR	KIF1C	3' UTR (NM_006612, exon 23 of 23)
MSPC_Peak_746	chr8	20081484	20084151	+	Intergenic		AluSz|SINE|Alu
MSPC_Peak_1090	chr19	12728459	12734300	+	gene body	ZNF791	intron (NM_153358, intron 1 of 3)
MSPC_Peak_1342	chr1	39495404	39498810	+	gene body	NDUFS5	AluJr4|SINE|Alu
MSPC_Peak_443	chr12	56598875	56603707	+	gene body	RNF41	intron (NR_040053, intron 7 of 8)
MSPC_Peak_1283	chr17	29055447	29059114	+	gene body		AluJr|SINE|Alu
MSPC_Peak_1578	chr6	35571222	35576228	+	gene body	FKBP5	L1P4|LINE|L1
MSPC_Peak_415	chr2	7056233	7063191	+	promoter-TSS	RNF144A-AS1	promoter-TSS (NR_033997)
MSPC_Peak_1247	chr17	31188100	31189531	+	gene body	MYO1D	AluJb|SINE|Alu
MSPC_Peak_1096	chr19	12628231	12630206	+	Intergenic		L1M2|LINE|L1
MSPC_Peak_513	chr22	44568619	44573791	+	gene body	PARVG	intron (NM_001137605, intron 1 of 13)
MSPC_Peak_1036	chr1	150945421	150951513	+	promoter-TSS	CERS2	promoter-TSS (NM_181746)
MSPC_Peak_1059	chrX	70638586	70643155	+	gene body	TAF1	intron (NR_104387, intron 28 of 39)
MSPC_Peak_1484	chr19	2159632	2170183	+	gene body	DOT1L	CpG
MSPC_Peak_950	chr17	47294990	47306954	+	TTS	ABI3	TTS (NM_016428)
MSPC_Peak_13	chr9	140153663	140159693	+	gene body	NELFB	LTR13|LTR|ERVK
MSPC_Peak_424	chr3	141237754	141239212	+	gene body	RASA2	intron (NM_006506, intron 3 of 23)
MSPC_Peak_458	chr3	128330242	128344328	+	Intergenic		MIR|SINE|MIR
MSPC_Peak_562	chr19	45485279	45499633	+	gene body	CLPTM1	intron (NM_001294, intron 9 of 13)
MSPC_Peak_1728	chr1	2118067	2125438	+	gene body	C1orf86	CpG
MSPC_Peak_295	chr7	47312622	47319547	+	3' UTR	TNS3	3' UTR (NM_022748, exon 31 of 31)
MSPC_Peak_586	chr22	42218333	42235697	+	TTS	SREBF2-AS1	TTS (NR_157279)
MSPC_Peak_1408	chr6	149898560	149900622	+	gene body	GINM1	AluSz|SINE|Alu
MSPC_Peak_108	chr7	100061910	100078644	+	gene body	TSC22D4	intron (NR_130119, intron 3 of 4)
MSPC_Peak_700	chr8	42764583	42767741	+	gene body	HOOK3	L2c|LINE|L2
MSPC_Peak_1268	chr5	179485155	179488070	+	gene body	RNF130	intron (NM_018434, intron 1 of 8)
MSPC_Peak_1694	chr16	67687364	67706814	+	TTS	PARD6A	TTS (NM_016948)
MSPC_Peak_1824	chr11	57291385	57298108	+	Intergenic		Intergenic
MSPC_Peak_738	chr4	6962206	6965868	+	gene body	TBC1D14	intron (NM_001330638, intron 1 of 12)
MSPC_Peak_652	chr19	41776030	41783709	+	gene body	HNRNPUL1	intron (NM_001321208, intron 3 of 14)
MSPC_Peak_413	chr19	49490191	49493785	+	gene body	GYS1	AluJb|SINE|Alu
MSPC_Peak_217	chr12	123422706	123439683	+	gene body	ABCB9	Zaphod2|DNA|hAT-Tip100
MSPC_Peak_1341	chr17	26882953	26887631	+	gene body	PIGS	AluJr|SINE|Alu
MSPC_Peak_1436	chr19	3445052	3473152	+	gene body	NFIC	intron (NM_001245005, intron 9 of 9)
MSPC_Peak_1347	chr10	27472670	27475683	+	gene body	ACBD5	intron (NM_001352570, intron 12 of 12)
MSPC_Peak_1243	chr15	67481505	67488789	+	3' UTR	SMAD3	3' UTR (NM_001145103, exon 9 of 9)
MSPC_Peak_810	chr17	75487205	75497675	+	gene body	SEPT9	intron (NM_001113492, intron 10 of 11)
MSPC_Peak_890	chr22	18468774	18472583	+	gene body	MICAL3	L1MC4|LINE|L1
MSPC_Peak_1522	chr5	112253790	112259468	+	gene body	REEP5	intron (NM_005669, intron 2 of 4)
MSPC_Peak_923	chr19	17208719	17225026	+	gene body	MYO9B	AluJr|SINE|Alu
MSPC_Peak_247	chr7	65434969	65447546	+	gene body	GUSB	intron (NM_001293105, intron 2 of 9)
MSPC_Peak_525	chr22	43548662	43560476	+	gene body	TSPO	intron (NM_001256530, intron 1 of 3)
MSPC_Peak_517	chr3	52331496	52335831	+	Intergenic		Intergenic
MSPC_Peak_1076	chr20	37045262	37050123	+	Intergenic		Intergenic
MSPC_Peak_906	chr1	180983110	180985510	+	gene body	STX6	intron (NM_005819, intron 1 of 7)
MSPC_Peak_869	chr1	207974024	207999115	+	gene body		MIRb|SINE|MIR
MSPC_Peak_1235	chr19	8459534	8472919	+	gene body	RAB11B	AluY|SINE|Alu
MSPC_Peak_531	chr19	46128367	46133511	+	gene body	EML2	MIRb|SINE|MIR
MSPC_Peak_57	chr9	131873288	131876616	+	gene body	PPP2R4	AluSp|SINE|Alu
MSPC_Peak_1241	chr17	33438814	33447947	+	gene body	RAD51D	MIRb|SINE|MIR
MSPC_Peak_1382	chr5	171600591	171606830	+	gene body	STK10	intron (NM_005990, intron 1 of 18)
MSPC_Peak_1012	chr20	45967616	45970295	+	gene body	ZMYND8	AluSx1|SINE|Alu
MSPC_Peak_1580	chr17	4088383	4092619	+	gene body	ANKFY1	intron (NR_047571, intron 10 of 23)
MSPC_Peak_1155	chr17	40054390	40059680	+	gene body	ACLY	L2a|LINE|L2
MSPC_Peak_506	chr3	53283858	53289306	+	gene body	TKT	intron (NM_001258028, intron 1 of 14)
MSPC_Peak_1014	chr19	14199505	14209251	+	gene body	PRKACA	intron (NM_207518, intron 9 of 9)
MSPC_Peak_723	chr8	33405771	33407724	+	gene body	RNF122	AluSq2|SINE|Alu
MSPC_Peak_1355	chr15	43367529	43370209	+	gene body	UBR1	SVA_E|Other|Other
MSPC_Peak_154	chr14	55836437	55839774	+	gene body	ATG14	intron (NM_014924, intron 9 of 9)
MSPC_Peak_627	chr3	39424390	39429658	+	gene body	SLC25A38	intron (NM_001354798, intron 1 of 5)
MSPC_Peak_223	chr19	58717644	58723421	+	gene body	ZNF274	MLT1K|LTR|ERVL-MaLR
MSPC_Peak_1638	chr1	17314673	17324659	+	gene body	ATP13A2	AluSx|SINE|Alu
MSPC_Peak_272	chr9	6782257	6785848	+	gene body	KDM4C	intron (NR_148680, intron 1 of 21)
MSPC_Peak_728	chr4	8467512	8472948	+	gene body	TRMT44	intron (NM_001350233, intron 9 of 10)
MSPC_Peak_224	chr7	72717068	72726014	+	gene body	NSUN5	intron (NM_148956, intron 3 of 9)
MSPC_Peak_569	chr3	49091083	49098800	+	gene body	QRICH1	exon (NM_198880, exon 3 of 10)
MSPC_Peak_286	chr2	70885043	70890663	+	3' UTR	ADD2	3' UTR (NM_001617, exon 16 of 16)
MSPC_Peak_860	chr19	19409820	19418259	+	gene body	SUGP1	intron (NM_172231, intron 6 of 13)
MSPC_Peak_183	chr7	73980364	73982292	+	gene body	GTF2IRD1	intron (NM_016328, intron 22 of 26)
MSPC_Peak_1358	chr10	27028607	27032793	+	gene body	PDSS1	MER5A|DNA|hAT-Charlie
MSPC_Peak_1121	chr20	33260951	33267040	+	gene body	PIGU	intron (NM_080476, intron 1 of 11)
MSPC_Peak_275	chr19	55963837	55969263	+	gene body	ISOC2	intron (NM_001136201, intron 4 of 5)
MSPC_Peak_856	chr19	19427659	19436998	+	gene body	MAU2	intron (NM_015329, intron 1 of 18)
MSPC_Peak_1706	chr11	74804882	74808259	+	gene body	OR2AT4	L2b|LINE|L2
MSPC_Peak_1508	chr6	43137541	43150059	+	gene body	SRF	intron (NM_001292001, intron 3 of 6)
MSPC_Peak_1755	chr11	66302416	66308569	+	3' UTR	ZDHHC24	3' UTR (NM_207340, exon 3 of 3)
MSPC_Peak_1395	chr5	169706888	169708736	+	gene body	LCP2	AluSq|SINE|Alu
MSPC_Peak_132	chr9	130280409	130288725	+	gene body	FAM129B	intron (NM_022833, intron 5 of 13)
MSPC_Peak_1611	chr1	20970831	20985080	+	TTS	PINK1	TTS (NM_032409)
MSPC_Peak_1025	chr1	151136799	151151401	+	gene body	TMOD4	intron (NM_013353, intron 6 of 9)
MSPC_Peak_249	chr9	34604641	34615095	+	TTS	RPP25L	TTS (NM_148179)
MSPC_Peak_1338	chr15	43692074	43696394	+	gene body	TUBGCP4	AluSx3|SINE|Alu
MSPC_Peak_1060	chr19	12849420	12860885	+	gene body	ASNA1	AluSx1|SINE|Alu
MSPC_Peak_1223	chr15	75916252	75918839	+	gene body	SNUPN	C-rich|Low_complexity|Low_complexity
MSPC_Peak_1132	chrX	48836789	48843467	+	gene body	GRIPAP1	intron (NM_020137, intron 15 of 25)
MSPC_Peak_1083	chr20	35239017	35245090	+	3' UTR	SLA2	3' UTR (NM_032214, exon 8 of 8)
MSPC_Peak_1386	chr6	154711442	154714286	+	3' UTR	CNKSR3	3' UTR (NM_173515, exon 13 of 13)
MSPC_Peak_543	chr3	50108105	50116388	+	gene body	RBM6	intron (NR_146071, intron 14 of 15)
MSPC_Peak_1711	chr1	6108630	6114730	+	gene body	KCNAB2	exon (NM_001199862, exon 2 of 16)
MSPC_Peak_628	chr8	104046036	104048143	+	gene body	ATP6V1C1	AluSx|SINE|Alu
MSPC_Peak_851	chr19	19536978	19547566	+	gene body	GATAD2A	AluSg|SINE|Alu
MSPC_Peak_732	chr8	23386032	23406970	+	gene body	SLC25A37	intron (NM_001317814, intron 2 of 4)
MSPC_Peak_353	chr19	50512882	50516662	+	gene body	VRK3	L2b|LINE|L2
MSPC_Peak_452	chr12	54573084	54580407	+	gene body	SMUG1	intron (NM_001351259, intron 1 of 1)
MSPC_Peak_469	chr19	47338274	47347903	+	gene body	AP2S1	L2b|LINE|L2
MSPC_Peak_657	chr19	41721894	41736290	+	gene body	AXL	AluSz6|SINE|Alu
MSPC_Peak_80	chr7	102033427	102039969	+	promoter-TSS	PRKRIP1	promoter-TSS (NM_024653)
MSPC_Peak_167	chr2	160027777	160029080	+	gene body	TANC1	intron (NM_033394, intron 10 of 26)
MSPC_Peak_1152	chr19	11065054	11073102	+	Intergenic		AluSc|SINE|Alu
MSPC_Peak_32	chr2	233937332	233942835	+	gene body	INPP5D	intron (NM_001017915, intron 1 of 25)
MSPC_Peak_794	chr22	29702720	29712213	+	gene body	GAS2L1	exon (NM_152236, exon 6 of 7)
MSPC_Peak_988	chr20	48739215	48751753	+	gene body	PEDS1	LTR16A1|LTR|ERVL
MSPC_Peak_1255	chr15	66625710	66628227	+	TTS	DIS3L	TTS (NM_001323948)
MSPC_Peak_673	chr8	61537013	61538991	+	Intergenic		L1MC4a|LINE|L1
MSPC_Peak_161	chr2	168812347	168813068	+	gene body	STK39	intron (NM_013233, intron 17 of 17)
MSPC_Peak_1335	chr17	26950203	26952724	+	gene body	KIAA0100	intron (NM_001363826, intron 23 of 37)
MSPC_Peak_163	chr9	124130788	124133899	+	gene body	STOM	CpG
MSPC_Peak_1227	chr20	4146191	4156051	+	gene body	SMOX	AluSz6|SINE|Alu
MSPC_Peak_838	chr19	30438630	30441132	+	gene body	URI1	SVA_C|Other|Other
MSPC_Peak_1446	chr17	16231481	16234828	+	Intergenic		Intergenic
MSPC_Peak_1720	chr1	2472821	2484034	+	Intergenic		Intergenic
MSPC_Peak_1284	chr20	1355099	1357632	+	gene body	FKBP1A	intron (NM_000801, intron 2 of 4)
MSPC_Peak_911	chr1	171562722	171564971	+	Intergenic		Intergenic
MSPC_Peak_1650	chr6	28940431	28940852	+	Intergenic		AluY|SINE|Alu
MSPC_Peak_1092	chr10	104234249	104248220	+	gene body	ACTR1A	intron (NM_005736, intron 9 of 10)
MSPC_Peak_1818	chr11	60663596	60675417	+	gene body	PRPF19	MIRc|SINE|MIR
MSPC_Peak_1709	chr11	74785434	74792479	+	Intergenic		AluSq2|SINE|Alu
MSPC_Peak_1857	chr11	883416	905099	+	gene body	CHID1	intron (NM_001142675, intron 7 of 12)
MSPC_Peak_777	chr19	38790266	38806150	+	gene body	YIF1B	intron (NM_001039672, intron 6 of 7)
MSPC_Peak_702	chr22	38285367	38289492	+	Intergenic		U6|snRNA|snRNA
MSPC_Peak_1805	chr16	15113173	15119136	+	gene body	PDXDC1	MIR|SINE|MIR
MSPC_Peak_1004	chrX	119600647	119603875	+	gene body	LAMP2	intron (NM_001122606, intron 1 of 8)
MSPC_Peak_712	chr17	80379869	80385557	+	gene body	HEXDC	(CTAGG)n|Simple_repeat|Simple_repeat
MSPC_Peak_489	chr19	47156149	47159036	+	gene body	DACT3	AluSz|SINE|Alu
MSPC_Peak_1583	chr6	35285163	35290724	+	gene body	DEF6	MIR|SINE|MIR
MSPC_Peak_1262	chr10	71101160	71102962	+	gene body	HK1	L2b|LINE|L2
MSPC_Peak_1137	chr15	89809673	89812268	+	gene body	FANCI	AluJb|SINE|Alu
MSPC_Peak_701	chr19	40823605	40828076	+	non-coding	C19orf47	non-coding (NR_156465, exon 9 of 9)
MSPC_Peak_1781	chr11	65064103	65067942	+	3' UTR	POLA2	3' UTR (NM_002689, exon 18 of 18)
MSPC_Peak_736	chr19	39407103	39415970	+	gene body	SARS2	(CA)n|Simple_repeat|Simple_repeat
MSPC_Peak_1869	chr16	1514517	1517039	+	gene body	CLCN7	intron (NM_001287, intron 1 of 24)
MSPC_Peak_70	chr14	93114231	93128885	+	gene body	RIN3	AluSz6|SINE|Alu
MSPC_Peak_329	chr3	196359807	196363760	+	Intergenic		Intergenic
MSPC_Peak_722	chr19	39856921	39868881	+	gene body	SAMD4B	intron (NM_018028, intron 6 of 15)
MSPC_Peak_1764	chr11	65763885	65767967	+	3' UTR	EIF1AD	3' UTR (NM_032325, exon 6 of 6)
MSPC_Peak_135	chr14	65252403	65263716	+	gene body	SPTB	AluSz6|SINE|Alu
MSPC_Peak_848	chr19	19594393	19595499	+	gene body	GATAD2A	intron (NM_001359631, intron 2 of 10)
MSPC_Peak_973	chr17	45190561	45192832	+	Intergenic		AluY|SINE|Alu
MSPC_Peak_319	chr19	52210420	52212068	+	Intergenic		MER21C|LTR|ERVL
MSPC_Peak_1868	chr16	1705970	1711822	+	gene body	CRAMP1L	intron (NM_020825, intron 9 of 19)
MSPC_Peak_1265	chr20	3116772	3121950	+	gene body	UBOX5-AS1	intron (NR_038395, intron 6 of 6)
MSPC_Peak_812	chr19	36119247	36123345	+	gene body	RBM42	L2|LINE|L2
MSPC_Peak_729	chr17	79939842	79947853	+	gene body	ASPSCR1	FLAM_C|SINE|Alu
MSPC_Peak_357	chr19	50475079	50479957	+	non-coding	SIGLEC16	non-coding (NR_145574, exon 9 of 9)
MSPC_Peak_542	chr19	45851386	45869405	+	gene body	ERCC2	MIRb|SINE|MIR
MSPC_Peak_587	chr19	45256325	45265300	+	gene body	BCL3	CpG-13897
MSPC_Peak_903	chr22	18089361	18092730	+	gene body	ATP6V1E1	intron (NM_001696, intron 4 of 8)
MSPC_Peak_1477	chr6	87912581	87914735	+	gene body	ZNF292	intron (NM_015021, intron 1 of 7)
MSPC_Peak_1263	chr15	65934823	65947388	+	gene body	SLC24A1	AluSg|SINE|Alu
MSPC_Peak_495	chr12	49978034	49983360	+	TTS	FAM186B	TTS (NM_032130)
MSPC_Peak_208	chr2	127433598	127441390	+	gene body	GYPC	intron (NM_016815, intron 1 of 2)
MSPC_Peak_302	chr7	44887187	44891291	+	Intergenic		AluSx1|SINE|Alu
MSPC_Peak_261	chr7	56142971	56152492	+	TTS	PHKG1	TTS (NM_001258459)
MSPC_Peak_363	chr12	111795365	111798073	+	Intergenic		MLT1L|LTR|ERVL-MaLR
MSPC_Peak_1394	chr17	18254047	18254359	+	gene body	SHMT1	AluSx|SINE|Alu
MSPC_Peak_92	chr13	99878172	99890603	+	gene body	UBAC2	intron (NM_177967, intron 1 of 6)
MSPC_Peak_1165	chr10	99087815	99096464	+	TTS	FRAT2	TTS (NM_012083)
MSPC_Peak_1047	chr20	44418874	44431341	+	gene body	DNTTIP1	intron (NM_052951, intron 4 of 12)
MSPC_Peak_1432	chr17	17083607	17087499	+	gene body	MPRIP	intron (NM_201274, intron 23 of 23)
MSPC_Peak_607	chr4	154393885	154396015	+	gene body	KIAA0922	AluSg|SINE|Alu
MSPC_Peak_1303	chr1	43281715	43282674	+	promoter-TSS	ERMAP	promoter-TSS (NM_001017922)
MSPC_Peak_1154	chrX	48316776	48321102	+	gene body	SLC38A5	(TCCA)n|Simple_repeat|Simple_repeat
MSPC_Peak_19	chr7	143005606	143008232	+	Intergenic		AluSq2|SINE|Alu
MSPC_Peak_1363	chr5	175797850	175798336	+	gene body	ARL10	intron (NM_173664, intron 3 of 3)
MSPC_Peak_449	chr12	56294508	56296980	+	gene body	WIBG	exon (NM_001143853, exon 3 of 3)
MSPC_Peak_323	chr3	196483382	196485316	+	gene body	PAK2	L1ME4a|LINE|L1
MSPC_Peak_808	chr22	27062502	27076218	+	non-coding	MIAT	non-coding (NR_033321, exon 4 of 4)
MSPC_Peak_1198	chrX	24078885	24081384	+	gene body	EIF2S3	intron (NM_001415, intron 5 of 11)
MSPC_Peak_1520	chr6	43018601	43027627	+	gene body	MRPL2	intron (NM_001300848, intron 5 of 5)
MSPC_Peak_254	chr2	97010270	97017746	+	gene body	NCAPH	AluY|SINE|Alu
MSPC_Peak_1195	chr15	77332763	77337300	+	3' UTR	TSPAN3	3' UTR (NM_198902, exon 6 of 6)
MSPC_Peak_1668	chr11	118615951	118616945	+	Intergenic		AluJb|SINE|Alu
MSPC_Peak_1022	chrX	102630225	102632623	+	promoter-TSS	NGFRAP1	promoter-TSS (NM_014380)
MSPC_Peak_1681	chr11	117092175	117098044	+	gene body	PCSK7	intron (NM_004716, intron 7 of 16)
MSPC_Peak_1464	chr1	29519394	29526572	+	gene body	MECR	AluJo|SINE|Alu
MSPC_Peak_58	chr14	101001955	101010887	+	gene body	BEGAIN	MIRb|SINE|MIR
MSPC_Peak_1494	chr1	28311450	28314708	+	gene body	EYA3	AluSz|SINE|Alu
MSPC_Peak_625	chr4	152029483	152032785	+	Intergenic		Intergenic
MSPC_Peak_320	chr2	53526972	53527480	+	Intergenic		L1PA3|LINE|L1
MSPC_Peak_821	chr22	24935141	24952153	+	gene body	GUCD1	intron (NM_001284251, intron 3 of 5)
MSPC_Peak_1662	chr16	68570940	68578684	+	gene body	ZFP90	intron (NR_130976, intron 2 of 4)
MSPC_Peak_1670	chr6	16249822	16254922	+	gene body	GMPR	intron (NM_006877, intron 3 of 8)
MSPC_Peak_61	chr14	100603931	100616481	+	TTS	DEGS2	TTS (NM_206918)
MSPC_Peak_1756	chr16	30387570	30395034	+	gene body	SEPT1	exon (NM_052838, exon 8 of 12)
MSPC_Peak_529	chr22	43521306	43533263	+	TTS	MCAT	TTS (NM_173467)
MSPC_Peak_1491	chr5	134181565	134185805	+	gene body	C5orf24	AluSx1|SINE|Alu
MSPC_Peak_487	chr12	50478147	50481986	+	gene body	SMARCD1	exon (NM_139071, exon 2 of 12)
MSPC_Peak_324	chr19	52193415	52208252	+	gene body	SPACA6P	intron (NR_024330, intron 1 of 7)
MSPC_Peak_1360	chr6	159057402	159065936	+	gene body	DYNLT1	intron (NM_001291602, intron 1 of 3)
MSPC_Peak_299	chr7	45045967	45046459	+	gene body	CCM2	AluY|SINE|Alu
MSPC_Peak_1550	chr1	25716902	25721341	+	gene body	RHCE	AluJr|SINE|Alu
MSPC_Peak_1539	chr17	4860589	4876527	+	gene body	SPAG7	AluSx|SINE|Alu
MSPC_Peak_1799	chr16	16175568	16186296	+	gene body	ABCC1	intron (NM_004996, intron 18 of 30)
MSPC_Peak_1192	chr17	38418862	38422584	+	gene body	WIPF2	intron (NM_133264, intron 4 of 7)
MSPC_Peak_1201	chr10	81927888	81939913	+	gene body	ANXA11	AluJr|SINE|Alu
MSPC_Peak_647	chr19	41846889	41851695	+	gene body	TGFB1	AluSp|SINE|Alu
MSPC_Peak_949	chr1	155929044	155933088	+	gene body	ARHGEF2	AluY|SINE|Alu
MSPC_Peak_313	chr12	120529639	120545539	+	gene body	RAB35	intron (NM_001167606, intron 3 of 4)
MSPC_Peak_559	chr8	145056481	145070456	+	promoter-TSS	GRINA	promoter-TSS (NM_000837)
MSPC_Peak_1782	chr16	27237981	27243348	+	gene body	NSMCE1	L2b|LINE|L2
MSPC_Peak_264	chr9	19102344	19105172	+	promoter-TSS	HAUS6	promoter-TSS (NM_017645)
MSPC_Peak_655	chr4	95557623	95560057	+	gene body	PDLIM5	intron (NM_001256428, intron 7 of 11)
MSPC_Peak_1275	chr5	179472221	179476178	+	gene body	RNF130	intron (NM_018434, intron 1 of 8)
MSPC_Peak_1676	chr16	68059341	68062654	+	gene body	DUS2	intron (NM_001271763, intron 2 of 14)
MSPC_Peak_1610	chr16	74345286	74359099	+	Intergenic		HAL1|LINE|L1
MSPC_Peak_1822	chr11	57309381	57318026	+	gene body	SMTNL1	intron (NM_001105565, intron 4 of 6)
MSPC_Peak_1260	chr20	3138778	3139556	+	gene body	FASTKD5	AluY|SINE|Alu
MSPC_Peak_1780	chr16	27347437	27354207	+	gene body	IL4R	MIR|SINE|MIR
MSPC_Peak_959	chr19	16310601	16320311	+	gene body	AP1M1	MER5A1|DNA|hAT-Charlie
MSPC_Peak_552	chr19	45618123	45631108	+	gene body	PPP1R37	intron (NM_019121, intron 1 of 12)
MSPC_Peak_1256	chr10	71125184	71130391	+	gene body	HK1	MamRep137|DNA|TcMar?
MSPC_Peak_497	chr3	98299584	98302241	+	gene body	CPOX	intron (NM_000097, intron 5 of 6)
MSPC_Peak_1561	chr19	893186	911858	+	gene body	R3HDM4	AluJo|SINE|Alu
MSPC_Peak_1134	chr10	102011353	102014812	+	gene body	CWF19L1	intron (NM_018294, intron 6 of 13)
MSPC_Peak_1540	chr6	42896540	42909746	+	gene body	CNPY3	intron (NM_006586, intron 2 of 5)
MSPC_Peak_666	chr22	39477965	39488041	+	gene body	APOBEC3G	intron (NM_001349436, intron 6 of 7)
MSPC_Peak_819	chr1	228603631	228605463	+	promoter-TSS	TRIM17	promoter-TSS (NM_016102)
MSPC_Peak_1379	chr6	154724261	154726006	+	3' UTR	CNKSR3	3' UTR (NM_173515, exon 13 of 13)
MSPC_Peak_786	chr22	30728763	30745224	+	gene body	SF3A1	intron (NM_005877, intron 7 of 15)
MSPC_Peak_1836	chr16	4351615	4359226	+	Intergenic		Intergenic
MSPC_Peak_1571	chr1	22218584	22234158	+	gene body	HSPG2	intron (NM_005529, intron 1 of 96)
MSPC_Peak_682	chr8	48857849	48862013	+	gene body	PRKDC	L2c|LINE|L2
MSPC_Peak_1665	chr16	68232638	68238768	+	gene body	NFATC3	AluSx|SINE|Alu
MSPC_Peak_1470	chr16	89182528	89193376	+	gene body	ACSF3	intron (NR_104293, intron 7 of 10)
MSPC_Peak_1424	chr5	150559779	150561153	+	TTS	CCDC69	TTS (NM_015621)
MSPC_Peak_1111	chr15	90619706	90636769	+	gene body	IDH2	exon (NM_002168, exon 9 of 11)
MSPC_Peak_400	chr2	10296488	10305304	+	gene body	C2orf48_obsolete	intron (NR_161344, intron 3 of 3)
MSPC_Peak_610	chr3	47053374	47060366	+	Intergenic		Intergenic
MSPC_Peak_1215	chr20	17939814	17943719	+	gene body	SNX5	intron (NM_001282454, intron 1 of 12)
MSPC_Peak_1431	chr1	32667791	32680800	+	promoter-TSS	DCDC2B	promoter-TSS (NM_001099434)
MSPC_Peak_1177	chr15	86271393	86272550	+	gene body	AKAP13	intron (NM_007200, intron 29 of 36)
MSPC_Peak_1378	chr10	11887452	11892794	+	gene body	PROSER2	intron (NM_153256, intron 1 of 3)
MSPC_Peak_971	chrX	153181994	153205529	+	TTS	NAA10	TTS (NM_001256119)
MSPC_Peak_1098	chr10	104208527	104212423	+	gene body	C10orf95	exon (NM_001363580, exon 2 of 2)
MSPC_Peak_1006	chr20	47549449	47555368	+	gene body	ARFGEF2	SVA_D|Other|Other
MSPC_Peak_1078	chr10	120816960	120819823	+	gene body	EIF3A	AluSz|SINE|Alu
MSPC_Peak_1020	chr1	151314542	151323217	+	promoter-TSS	RFX5-AS1	promoter-TSS (NR_131972)
MSPC_Peak_158	chr7	75961662	75968555	+	gene body	YWHAG	AluSz|SINE|Alu
MSPC_Peak_996	chr20	47873544	47876348	+	gene body	ZNFX1	intron (NM_021035, intron 7 of 13)
MSPC_Peak_1254	chr5	179933893	179935715	+	gene body	CNOT6	MSTA|LTR|ERVL-MaLR
MSPC_Peak_828	chr22	24513673	24517238	+	gene body	CABIN1	exon (NM_001201429, exon 27 of 36)
MSPC_Peak_1010	chr20	47541651	47547916	+	gene body	ARFGEF2	AluY|SINE|Alu
MSPC_Peak_343	chr7	6511216	6519943	+	gene body	KDELR2	AluJb|SINE|Alu
MSPC_Peak_1246	chr20	3179970	3185352	+	gene body	DDRGK1	AluY|SINE|Alu
MSPC_Peak_1840	chr16	4309673	4324419	+	gene body	TFAP4	intron (NM_003223, intron 1 of 6)
MSPC_Peak_946	chr17	47792487	47802403	+	gene body	FAM117A	intron (NM_030802, intron 4 of 7)
MSPC_Peak_1489	chr19	2009512	2016494	+	gene body	BTBD2	intron (NM_017797, intron 1 of 8)
MSPC_Peak_706	chr8	42135841	42150162	+	gene body	IKBKB	AluJr|SINE|Alu
MSPC_Peak_438	chr3	133349432	133352865	+	gene body	TOPBP1	AluSx1|SINE|Alu
MSPC_Peak_963	chr19	16209631	16218085	+	TTS	TPM4	TTS (NM_001145160)
MSPC_Peak_1266	chr1	44148659	44152926	+	gene body	KDM4A	intron (NM_014663, intron 12 of 21)
MSPC_Peak_1406	chr17	18148803	18156729	+	gene body	FLII	intron (NM_001256265, intron 13 of 28)
MSPC_Peak_930	chr17	55201942	55205305	+	Intergenic		AluJb|SINE|Alu
MSPC_Peak_1286	chr15	63480798	63486027	+	gene body	RAB8B	intron (NM_016530, intron 1 of 7)
MSPC_Peak_727	chr8	23407938	23412578	+	gene body	SLC25A37	intron (NM_001317813, intron 2 of 4)
MSPC_Peak_692	chr19	40847408	40852146	+	gene body	C19orf47	AluSz|SINE|Alu
MSPC_Peak_1788	chr16	23493650	23498783	+	gene body	GGA2	L1MB7|LINE|L1
MSPC_Peak_205	chr14	23301348	23308191	+	TTS	MRPL52	TTS (NM_181306)
MSPC_Peak_896	chr17	62262563	62266144	+	gene body	TEX2	MIRb|SINE|MIR
MSPC_Peak_348	chr2	28629654	28638026	+	gene body	FOSL2	AluSx1|SINE|Alu
MSPC_Peak_832	chr1	227364995	227367963	+	gene body	CDC42BPA	AluSp|SINE|Alu
MSPC_Peak_354	chr3	195154813	195156208	+	gene body	ACAP2	L1MB7|LINE|L1
MSPC_Peak_1724	chr11	70227919	70236243	+	TTS	PPFIA1	TTS (NR_045286)
MSPC_Peak_1389	chr5	171513939	171519969	+	gene body	STK10	(TGGA)n|Simple_repeat|Simple_repeat
MSPC_Peak_191	chr9	95772925	95774340	+	gene body	FGD3	intron (NM_001369952, intron 8 of 16)
MSPC_Peak_693	chr22	38528202	38535790	+	gene body	PLA2G6	L1MB4|LINE|L1
MSPC_Peak_1490	chr17	7840807	7842455	+	gene body	CNTROB	intron (NM_053051, intron 7 of 18)
MSPC_Peak_500	chr19	46697749	46704596	+	gene body	IGFL2-AS1	AluSz6|SINE|Alu
MSPC_Peak_1738	chr11	68520202	68527172	+	3' UTR	CPT1A	3' UTR (NM_001876, exon 19 of 19)
MSPC_Peak_1689	chr1	9656580	9680238	+	gene body	TMEM201	MIR|SINE|MIR
MSPC_Peak_1216	chr1	53764585	53769374	+	gene body	LRP8	intron (NM_017522, intron 2 of 15)
MSPC_Peak_1458	chr6	105225730	105226571	+	gene body	HACE1	intron (NR_146790, intron 14 of 23)
MSPC_Peak_287	chr7	50475897	50482440	+	Intergenic		Intergenic
MSPC_Peak_1161	chrX	47421385	47422963	+	gene body	ARAF	L2|LINE|L2
MSPC_Peak_992	chr19	14646478	14649013	+	gene body	TECR	intron (NR_038104, intron 1 of 12)
MSPC_Peak_1418	chr6	139478691	139481025	+	gene body	HECA	MIR|SINE|MIR
MSPC_Peak_105	chr13	99196986	99202768	+	gene body	STK24	intron (NM_001032296, intron 1 of 10)
MSPC_Peak_1356	chr5	175810972	175839100	+	gene body	CLTB	exon (NM_001364126, exon 3 of 5)
MSPC_Peak_1841	chr11	45890492	45896536	+	gene body	CRY2	intron (NM_021117, intron 10 of 11)
MSPC_Peak_1115	chr18	33061019	33064512	+	gene body	INO80C	intron (NM_194281, intron 1 of 4)
MSPC_Peak_763	chr17	79579945	79587559	+	gene body	NPLOC4	AluY|SINE|Alu
MSPC_Peak_1826	chr11	57241355	57251172	+	Intergenic		AluSz6|SINE|Alu
MSPC_Peak_1384	chr10	6213691	6222280	+	gene body	PFKFB3	L1ME3A|LINE|L1
MSPC_Peak_1603	chr21	44277916	44288542	+	gene body	WDR4	intron (NM_018669, intron 4 of 10)
MSPC_Peak_337	chr2	32670358	32671799	+	gene body	BIRC6	AluSp|SINE|Alu
MSPC_Peak_1713	chr16	58739082	58741753	+	TTS	GOT2	TTS (NM_002080)
MSPC_Peak_1716	chr11	72531510	72548011	+	gene body	ATG16L2	intron (NM_001318766, intron 15 of 17)
MSPC_Peak_1733	chr11	68563813	68567433	+	gene body	CPT1A	intron (NM_001876, intron 6 of 18)
MSPC_Peak_1761	chr11	66008427	66040355	+	promoter-TSS	KLC2	promoter-TSS (NM_001134776)
MSPC_Peak_834	chr19	33082730	33084512	+	Intergenic		L1PA3|LINE|L1
MSPC_Peak_609	chr8	126102934	126104909	+	promoter-TSS	NSMCE2	promoter-TSS (NM_173685)
MSPC_Peak_581	chr12	6950104	6959025	+	gene body	GNB3	intron (NM_002075, intron 8 of 9)
MSPC_Peak_975	chr19	15222044	15234508	+	gene body	ILVBL	AluJr|SINE|Alu
MSPC_Peak_1710	chr16	66762586	66767083	+	gene body	DYNC1LI2	intron (NM_006141, intron 7 of 12)
MSPC_Peak_681	chr3	9517007	9524329	+	TTS	SETD5	TTS (NM_001349451)
MSPC_Peak_1855	chr11	3844146	3863128	+	gene body	RHOG	MIRc|SINE|MIR
MSPC_Peak_1371	chr1	36844132	36855062	+	gene body	STK40	L2c|LINE|L2
MSPC_Peak_1797	chr16	19497123	19499705	+	gene body	TMC5	intron (NM_001261841, intron 16 of 21)
MSPC_Peak_1575	chr5	34937368	34938315	+	gene body	DNAJC21	intron (NM_001012339, intron 5 of 11)
MSPC_Peak_704	chr19	39977008	39985799	+	3' UTR	TIMM50	3' UTR (NM_001329559, exon 10 of 10)
MSPC_Peak_1222	chr1	52861965	52867748	+	gene body	ORC1	intron (NM_004153, intron 3 of 16)
MSPC_Peak_767	chr4	2517471	2520621	+	Intergenic		AluSz|SINE|Alu
MSPC_Peak_993	chr1	154911057	154921412	+	TTS	PBXIP1	TTS (NM_020524)
MSPC_Peak_1579	chr5	34914356	34918800	+	promoter-TSS	RAD1	promoter-TSS (NM_002853)
MSPC_Peak_241	chr9	35068358	35080726	+	gene body	FANCG	intron (NM_004629, intron 12 of 13)
MSPC_Peak_383	chr3	185205521	185217144	+	gene body	TMEM41A	AluSz|SINE|Alu
MSPC_Peak_1279	chr1	43908812	43910008	+	gene body	SZT2	exon (NM_015284, exon 61 of 71)
MSPC_Peak_274	chr12	121868896	121873047	+	gene body	KDM2B	intron (NM_032590, intron 22 of 22)
MSPC_Peak_891	chr19	18591537	18592114	+	gene body	ELL	intron (NM_006532, intron 1 of 11)
MSPC_Peak_880	chr22	20047404	20060268	+	non-coding	TANGO2	non-coding (NR_104274, exon 7 of 7)
MSPC_Peak_1585	chr17	3945524	3948987	+	gene body	ZZEF1	L2a|LINE|L2
MSPC_Peak_126	chr7	99217077	99224587	+	gene body	ZSCAN25	intron (NM_001350986, intron 6 of 6)
MSPC_Peak_1645	chr1	16252567	16256731	+	gene body	SPEN	exon (NM_015001, exon 11 of 15)
MSPC_Peak_306	chr7	44842388	44845123	+	Intergenic		AluSq2|SINE|Alu
MSPC_Peak_717	chr4	26256299	26257309	+	Intergenic		AluY|SINE|Alu
MSPC_Peak_725	chr22	38079608	38093550	+	gene body	NOL12	intron (NM_024313, intron 4 of 5)
MSPC_Peak_1669	chr16	68112361	68116733	+	Intergenic		FLAM_C|SINE|Alu
MSPC_Peak_1533	chr5	96277060	96279444	+	gene body	LNPEP	AluSx|SINE|Alu
MSPC_Peak_1653	chr1	14024519	14028194	+	promoter-TSS	PRDM2	promoter-TSS (NM_001135610)
MSPC_Peak_1560	chr6	41888019	41894698	+	gene body	BYSL	AluJb|SINE|Alu
MSPC_Peak_195	chr9	92010760	92014889	+	gene body	SEMA4D	intron (NM_006378, intron 7 of 17)
MSPC_Peak_737	chr8	22112640	22114864	+	gene body	PIWIL2-DT	AluSx1|SINE|Alu
MSPC_Peak_131	chr14	65456462	65458760	+	gene body	FNTB	L2a|LINE|L2
MSPC_Peak_1086	chr1	115278465	115282044	+	gene body	CSDE1	intron (NM_001007553, intron 4 of 19)
MSPC_Peak_467	chr12	53421563	53424501	+	gene body	EIF4B	intron (NM_001417, intron 8 of 14)
MSPC_Peak_1582	chr16	75679378	75684985	+	promoter-TSS	KARS	promoter-TSS (NM_005548)
MSPC_Peak_1390	chr15	41028028	41033578	+	gene body	RMDN3	intron (NM_001323894, intron 7 of 12)
MSPC_Peak_696	chr19	40833900	40836929	+	gene body	C19orf47	AluJb|SINE|Alu
MSPC_Peak_79	chr9	131498466	131502177	+	gene body	ZER1	AluY|SINE|Alu
MSPC_Peak_358	chr12	111840400	111853649	+	gene body	SH2B3	MIRb|SINE|MIR
MSPC_Peak_733	chr4	8207554	8211713	+	gene body	SH3TC1	LTR32|LTR|ERVL
MSPC_Peak_637	chr8	103407003	103410074	+	gene body	UBR5	MIR3|SINE|MIR
MSPC_Peak_922	chr17	56580220	56592941	+	gene body	MTMR4	intron (NM_004687, intron 5 of 18)
MSPC_Peak_1093	chr15	100264932	100274282	+	gene body	LYSMD4	exon (NM_001284419, exon 5 of 5)
MSPC_Peak_540	chr8	145513728	145516322	+	promoter-TSS	HSF1	promoter-TSS (NM_005526)
MSPC_Peak_33	chr9	139339653	139340723	+	gene body	SEC16A	intron (NM_014866, intron 28 of 31)
MSPC_Peak_1058	chr18	71829579	71832359	+	Intergenic		L1ME3E|LINE|L1
MSPC_Peak_1702	chr1	6601180	6614864	+	gene body	NOL9	intron (NM_024654, intron 3 of 11)
MSPC_Peak_376	chr12	108079353	108081760	+	gene body	PWP1	AluY|SINE|Alu
MSPC_Peak_1299	chr15	50965315	50968116	+	gene body	TRPM7	L1M1|LINE|L1
MSPC_Peak_844	chr17	73589240	73601488	+	gene body	MYO15B	AluY|SINE|Alu
MSPC_Peak_549	chr8	145504205	145509464	+	gene body	BOP1	AluSq|SINE|Alu
MSPC_Peak_742	chr8	21922182	21926467	+	5' UTR	DMTN	5' UTR (NM_001323400, exon 1 of 12)
MSPC_Peak_1240	chr20	3743481	3745130	+	gene body	ADISSP	intron (NR_047675, intron 1 of 5)
MSPC_Peak_1144	chr18	781777	783081	+	gene body	YES1	intron (NM_005433, intron 1 of 11)
MSPC_Peak_1763	chr11	65819483	65832293	+	gene body	SF3B2	intron (NM_006842, intron 9 of 21)
MSPC_Peak_1169	chr20	30140644	30153945	+	gene body	HM13	intron (NM_178580, intron 8 of 12)
MSPC_Peak_293	chr12	121170556	121180561	+	gene body	ACADS	intron (NM_001302554, intron 4 of 9)
MSPC_Peak_818	chr19	35773261	35774091	+	gene body	HAMP	intron (NM_021175, intron 1 of 2)
MSPC_Peak_203	chr12	133052188	133063685	+	Intergenic		AluSz|SINE|Alu
MSPC_Peak_1124	chr19	11228864	11235752	+	gene body	LDLR	AluSc8|SINE|Alu
MSPC_Peak_1238	chr5	180222821	180227167	+	gene body	MGAT1	intron (NR_157150, intron 1 of 1)
MSPC_Peak_265	chr12	122487848	122489634	+	gene body	BCL7A	intron (NM_020993, intron 4 of 5)
MSPC_Peak_1591	chr1	21665020	21677668	+	gene body	ECE1	intron (NM_001113348, intron 1 of 18)
MSPC_Peak_157	chr2	171704373	171707498	+	gene body	GAD1	intron (NM_000817, intron 12 of 16)
MSPC_Peak_1703	chr11	76492661	76497516	+	promoter-TSS	TSKU-AS1	promoter-TSS (NR_120561)
MSPC_Peak_1349	chr19	4908818	4915525	+	gene body	UHRF1	intron (NM_013282, intron 1 of 16)
MSPC_Peak_389	chr2	15360404	15360705	+	gene body	NBAS	MIRc|SINE|MIR
MSPC_Peak_1843	chr16	3776606	3787276	+	gene body	CREBBP	intron (NM_004380, intron 28 of 30)
MSPC_Peak_1639	chr17	499285	503335	+	gene body	VPS53	SVA_D|Other|Other
MSPC_Peak_341	chr12	112537291	112541264	+	gene body	NAA25	intron (NM_024953, intron 1 of 23)
MSPC_Peak_359	chr7	5351289	5357312	+	gene body	TNRC18	AluSq2|SINE|Alu
MSPC_Peak_1862	chr16	2100245	2106027	+	gene body	TSC2	intron (NM_001318831, intron 3 of 37)
MSPC_Peak_1259	chr17	30905211	30910226	+	gene body	MYO1D	AluSx3|SINE|Alu
MSPC_Peak_873	chr1	204488914	204495265	+	gene body	MDM4	AluSq2|SINE|Alu
MSPC_Peak_1370	chr10	12024246	12028189	+	gene body	UPF2	intron (NM_080599, intron 8 of 21)
MSPC_Peak_882	chr1	203697273	203705211	+	TTS		TTS (NR_046213)
MSPC_Peak_164	chr7	75946210	75949489	+	Intergenic		CpG
MSPC_Peak_966	chr17	46003565	46006714	+	gene body	SP2	exon (NM_003110, exon 7 of 7)
MSPC_Peak_1348	chr1	39466073	39471266	+	gene body	AKIRIN1	intron (NM_024595, intron 3 of 4)
MSPC_Peak_1627	chr1	19234845	19238670	+	gene body	IFFO2	intron (NM_001136265, intron 8 of 8)
MSPC_Peak_604	chr12	6700383	6706907	+	gene body	CHD4	exon (NM_001297553, exon 14 of 39)
MSPC_Peak_1863	chr11	683206	688863	+	gene body	DEAF1	AluSx1|SINE|Alu
MSPC_Peak_474	chr12	51777557	51779975	+	gene body	GALNT6	AluJo|SINE|Alu
MSPC_Peak_801	chr19	36523119	36528007	+	TTS	THAP8	TTS (NM_001331102)
MSPC_Peak_1586	chr21	45168030	45175034	+	gene body	PDXK	MLT1A1|LTR|ERVL-MaLR
MSPC_Peak_782	chr22	31829733	31835410	+	Intergenic		Intergenic
MSPC_Peak_1789	chr11	64141615	64143171	+	Intergenic		Intergenic
MSPC_Peak_631	chr3	37024307	37026838	+	TTS	EPM2AIP1	TTS (NM_014805)
MSPC_Peak_1027	chrX	100666225	100667482	+	gene body	HNRNPH2	intron (NM_019597, intron 1 of 1)
MSPC_Peak_1784	chr16	25118740	25123883	+	gene body	LCMT1-AS1	intron (NR_120306, intron 1 of 2)
MSPC_Peak_1760	chr16	29978173	29982852	+	gene body	TMEM219	AluY|SINE|Alu
MSPC_Peak_1683	chr16	67939442	67942756	+	gene body	PSKH1	AluY|SINE|Alu
MSPC_Peak_36	chr2	233414838	233428042	+	gene body	EIF4E2	intron (NM_001330203, intron 2 of 6)
MSPC_Peak_921	chr1	161101489	161105868	+	Intergenic		Intergenic
MSPC_Peak_526	chr12	31465848	31467992	+	gene body	FAM60A	intron (NM_001135811, intron 1 of 6)
MSPC_Peak_1721	chr16	47112961	47113364	+	3' UTR	NETO2	3' UTR (NM_001201477, exon 9 of 9)
MSPC_Peak_1257	chr1	45222002	45233722	+	TTS		TTS (NR_145793)
MSPC_Peak_935	chr19	16944540	16949086	+	gene body	SIN3B	intron (NM_001297595, intron 3 of 18)
MSPC_Peak_258	chr2	96909627	96912231	+	Intergenic		AluSx1|SINE|Alu
MSPC_Peak_907	chr22	16961473	16961914	+	Intergenic		L1PA2|LINE|L1
MSPC_Peak_403	chr12	69225030	69225903	+	gene body	MDM2	LTR9B|LTR|ERV1
MSPC_Peak_1637	chr21	15485994	15490687	+	gene body	LIPI	HERV1_I-int|LTR|ERV1
MSPC_Peak_1327	chr1	39947879	39950586	+	gene body	MACF1	L2a|LINE|L2
MSPC_Peak_1196	chr1	54869099	54872908	+	gene body	SSBP3	CpG
MSPC_Peak_479	chr3	120453534	120459734	+	gene body	RABL3	L1PA5|LINE|L1
MSPC_Peak_788	chr4	1825867	1838869	+	gene body	LETM1	L1MDa|LINE|L1
MSPC_Peak_174	chr9	112926712	112936211	+	3' UTR	PALM2-AKAP2	3' UTR (NM_147150, exon 10 of 10)
MSPC_Peak_961	chr20	52178620	52184135	+	gene body	RP4-724E16.2	AluY|SINE|Alu
MSPC_Peak_367	chr12	110886727	110890863	+	promoter-TSS	ARPC3	promoter-TSS (NM_001278556)
MSPC_Peak_850	chr1	226106621	226108409	+	TTS	PYCR2	TTS (NM_001271681)
MSPC_Peak_220	chr2	119535430	119535847	+	Intergenic		AluY|SINE|Alu
MSPC_Peak_1696	chr11	102295264	102298645	+	gene body	TMEM123	intron (NM_052932, intron 2 of 4)
MSPC_Peak_244	chr2	111896126	111901754	+	gene body	BCL2L11	L1PA3|LINE|L1
MSPC_Peak_999	chrX	129058629	129063139	+	gene body	UTP14A	intron (NM_006649, intron 14 of 14)
MSPC_Peak_937	chr1	156241427	156244100	+	gene body	SMG5	intron (NM_015327, intron 6 of 21)
MSPC_Peak_1847	chr16	3717341	3720542	+	gene body	TRAP1	intron (NM_001272049, intron 10 of 16)
MSPC_Peak_1131	chr19	11212475	11217518	+	gene body	LDLR	MER83|LTR|ERV1
MSPC_Peak_519	chr22	44413146	44423573	+	gene body	PARVB	intron (NM_001003828, intron 2 of 13)
MSPC_Peak_1695	chr1	9606671	9609900	+	gene body	SLC25A33	Charlie7a|DNA|hAT-Charlie
MSPC_Peak_1440	chr1	32522376	32525453	+	gene body	KHDRBS1	AluJr|SINE|Alu
MSPC_Peak_46	chr7	128585016	128592673	+	gene body	IRF5	exon (NM_001098627, exon 9 of 9)
MSPC_Peak_1050	chr17	41378760	41382425	+	promoter-TSS	CCDC200	promoter-TSS (NM_001363254)
MSPC_Peak_1221	chr20	4852548	4853723	+	gene body	SLC23A2	intron (NM_005116, intron 11 of 16)
MSPC_Peak_1300	chr17	27233171	27241952	+	gene body	PHF12	intron (NM_001290131, intron 10 of 10)
MSPC_Peak_388	chr3	183974989	183982305	+	gene body	CAMK2N2	CpG
MSPC_Peak_416	chr19	49481374	49481764	+	gene body	GYS1	AluSp|SINE|Alu
MSPC_Peak_1159	chr1	78417178	78430202	+	gene body	FUBP1	AluSx1|SINE|Alu
MSPC_Peak_1332	chr15	44062579	44071971	+	gene body	ELL3	AluJo|SINE|Alu
MSPC_Peak_849	chr22	22273461	22279643	+	3' UTR	PPM1F	3' UTR (NM_014634, exon 8 of 8)
MSPC_Peak_522	chr19	46171296	46175938	+	gene body	GIPR	intron (NM_001308418, intron 2 of 12)
MSPC_Peak_1529	chr19	1428134	1435642	+	gene body	DAZAP1	intron (NM_018959, intron 10 of 11)
MSPC_Peak_730	chr22	38054382	38057385	+	gene body	PDXP	MIR|SINE|MIR
MSPC_Peak_494	chr22	45751730	45752942	+	gene body	SMC1B	MER4C|LTR|ERV1
MSPC_Peak_455	chr3	128472861	128476871	+	gene body	RAB7A	L1M4c|LINE|L1
MSPC_Peak_708	chr4	38681892	38683297	+	gene body	KLF3	AluSp|SINE|Alu
MSPC_Peak_634	chr22	40609978	40610967	+	gene body	TNRC6B	L1MD2|LINE|L1
MSPC_Peak_1723	chr16	46730940	46732272	+	non-coding	ORC6	non-coding (NR_037620, exon 7 of 7)
MSPC_Peak_1732	chr16	31062031	31074601	+	Intergenic		AluSc8|SINE|Alu
MSPC_Peak_106	chr14	73581251	73583307	+	gene body	RBM25	L1PA13|LINE|L1
MSPC_Peak_395	chr12	93782346	93785639	+	gene body	NUDT4	intron (NM_001301023, intron 1 of 4)
MSPC_Peak_1148	chrX	48384128	48388127	+	gene body	EBP	AluJb|SINE|Alu
MSPC_Peak_1178	chr1	65762059	65765628	+	gene body	DNAJC6	LTR8|LTR|ERV1
MSPC_Peak_1786	chr16	24196585	24201227	+	gene body	PRKCB	intron (NM_212535, intron 15 of 16)
MSPC_Peak_1802	chr11	62413156	62418749	+	gene body	INTS5	exon (NM_030628, exon 2 of 2)
MSPC_Peak_758	chr8	8685158	8687540	+	gene body	MFHAS1	intron (NM_004225, intron 1 of 2)
MSPC_Peak_64	chr9	131848153	131859699	+	Intergenic		AluSz|SINE|Alu
MSPC_Peak_476	chr19	47241170	47256596	+	promoter-TSS	FKRP	promoter-TSS (NM_024301)
MSPC_Peak_945	chr1	155985385	155991695	+	gene body	SSR2	AluSz|SINE|Alu
MSPC_Peak_1084	chr17	40835758	40839000	+	gene body	CNTNAP1	exon (NM_003632, exon 5 of 24)
MSPC_Peak_962	chr17	46033406	46035313	+	gene body	PRR15L	intron (NM_024320, intron 1 of 1)
MSPC_Peak_211	chr14	20946378	20949040	+	Intergenic		Intergenic
MSPC_Peak_1065	chrX	70359904	70366958	+	Intergenic		Intergenic
MSPC_Peak_916	chr19	17404481	17414609	+	gene body	ABHD8	AluSz|SINE|Alu
MSPC_Peak_1100	chrX	53420778	53434337	+	gene body	SMC1A	intron (NM_006306, intron 15 of 24)
MSPC_Peak_1692	chr6	3022198	3026398	+	promoter-TSS	RP1-90J20.12	promoter-TSS (NR_033884)
MSPC_Peak_687	chr8	48674975	48676417	+	Intergenic		Intergenic
MSPC_Peak_861	chr1	212576538	212580702	+	gene body	TMEM206	L2a|LINE|L2
MSPC_Peak_1080	chr19	12758608	12765123	+	gene body	MAN2B1	FLAM_C|SINE|Alu
MSPC_Peak_515	chr12	48203831	48215607	+	gene body	HDAC7	AluSx|SINE|Alu
MSPC_Peak_1231	chr15	74906342	74909379	+	gene body	CLK3	exon (NM_001130028, exon 1 of 13)
MSPC_Peak_273	chr7	56067569	56069795	+	TTS	GBAS	TTS (NM_001483)
MSPC_Peak_899	chr22	18250069	18260090	+	gene body	BID	intron (NM_001244567, intron 1 of 5)
MSPC_Peak_1512	chr16	85837651	85843599	+	TTS	COX4I1	TTS (NM_001318794)
MSPC_Peak_691	chr8	48312605	48314455	+	gene body	SPIDR	L1PA5|LINE|L1
MSPC_Peak_1344	chr15	43509162	43513897	+	gene body	EPB42	MER63B|DNA|hAT-Blackjack
MSPC_Peak_1026	chr19	13245488	13261840	+	Intergenic		AluSx1|SINE|Alu
MSPC_Peak_368	chr7	4810944	4818194	+	promoter-TSS	AP5Z1	promoter-TSS (NM_001364858)
MSPC_Peak_149	chr14	60593045	60598057	+	gene body	PCNX4	L1MB7|LINE|L1
MSPC_Peak_1249	chr19	8370127	8377627	+	promoter-TSS	CD320	promoter-TSS (NM_016579)
MSPC_Peak_1457	chr5	139051453	139055253	+	gene body	CXXC5	AluSx|SINE|Alu
MSPC_Peak_1685	chr1	9967006	9972820	+	gene body	CTNNBIP1	CpG
MSPC_Peak_1091	chr1	113215317	113218487	+	promoter-TSS	MOV10	promoter-TSS (NM_001321324)
MSPC_Peak_1156	chr20	30719135	30723798	+	gene body	TM9SF4	MIR|SINE|MIR
MSPC_Peak_229	chr7	72380538	72383601	+	gene body	POM121	intron (NM_172020, intron 2 of 13)
MSPC_Peak_398	chr19	50035143	50035814	+	gene body	RCN3	AluY|SINE|Alu
MSPC_Peak_473	chr19	47257670	47261718	+	gene body	FKRP	exon (NM_024301, exon 4 of 4)
MSPC_Peak_1071	chr1	150464545	150471420	+	gene body	TARS2	AluSg|SINE|Alu
MSPC_Peak_902	chr1	181013745	181022992	+	gene body	MR1	exon (NM_001194999, exon 3 of 7)
MSPC_Peak_606	chr22	41705004	41709043	+	gene body	ZC3H7B	AluY|SINE|Alu
MSPC_Peak_182	chr9	100340638	100343036	+	gene body	TMOD1	AluJb|SINE|Alu
MSPC_Peak_1727	chr11	68886552	68886945	+	Intergenic		MLT1J|LTR|ERVL-MaLR
MSPC_Peak_67	chr9	131827845	131837891	+	non-coding	MIGA2	non-coding (NR_138422, exon 14 of 14)
MSPC_Peak_1640	chr6	30580797	30600182	+	gene body	MRPS18B	intron (NM_014046, intron 4 of 6)
MSPC_Peak_1114	chr20	34083133	34097893	+	gene body	CEP250	exon (NM_001318219, exon 28 of 33)
MSPC_Peak_1139	chrX	48454744	48461500	+	gene body	WDR13	intron (NR_029427, intron 4 of 8)
MSPC_Peak_813	chr17	75205943	75212896	+	gene body	SEC14L1	exon (NM_003003, exon 16 of 17)
MSPC_Peak_1391	chr10	5997999	6010118	+	gene body	IL15RA	intron (NR_046362, intron 1 of 4)
MSPC_Peak_1699	chr11	77595828	77598260	+	gene body	AAMDC	AluJr4|SINE|Alu
MSPC_Peak_231	chr2	113249836	113257812	+	gene body	TTL	intron (NM_153712, intron 3 of 6)
MSPC_Peak_960	chr1	155802494	155807677	+	gene body	GON4L	SVA_D|Other|Other
MSPC_Peak_1641	chr16	70284888	70301441	+	gene body	AARS	MLT1J|LTR|ERVL-MaLR
MSPC_Peak_893	chr17	65166066	65169375	+	gene body	HELZ	L2c|LINE|L2
MSPC_Peak_616	chr22	41648874	41662787	+	gene body	RANGAP1	AluSx|SINE|Alu
MSPC_Peak_755	chr4	3200106	3201122	+	gene body	HTT	intron (NM_002111, intron 40 of 66)
MSPC_Peak_24	chr7	139718606	139727968	+	TTS	PARP12	TTS (NM_022750)
MSPC_Peak_200	chr19	58825680	58825948	+	TTS		TTS (NR_144444)
MSPC_Peak_699	chr4	52745009	52749407	+	gene body	DCUN1D4	AluSc8|SINE|Alu
MSPC_Peak_1779	chr16	27541742	27544344	+	gene body	GTF3C1	intron (NM_001520, intron 5 of 36)
MSPC_Peak_260	chr19	56223445	56226678	+	gene body	NLRP9	C-rich|Low_complexity|Low_complexity
MSPC_Peak_1374	chr17	18832226	18836278	+	3' UTR	PRPSAP2	3' UTR (NM_001353104, exon 10 of 10)
MSPC_Peak_51	chr14	102543660	102547157	+	Intergenic		AluJb|SINE|Alu
MSPC_Peak_179	chr13	28869436	28872282	+	Intergenic		AluSq10|SINE|Alu
MSPC_Peak_932	chr20	60835168	60838639	+	gene body	OSBPL2	AluSz|SINE|Alu
MSPC_Peak_757	chr22	35795662	35800040	+	gene body	MCM5	intron (NM_006739, intron 2 of 16)
MSPC_Peak_1413	chr6	143437202	143439629	+	gene body	AIG1	L2|LINE|L2
MSPC_Peak_790	chr22	30212252	30217090	+	gene body	ASCC2	intron (NM_001369944, intron 2 of 16)
MSPC_Peak_1688	chr6	3060037	3066192	+	Intergenic		MER96|DNA|hAT
MSPC_Peak_1142	chr10	101987446	101990338	+	gene body	CHUK	intron (NM_001320928, intron 1 of 20)
MSPC_Peak_65	chr14	93157230	93159941	+	Intergenic		Intergenic
MSPC_Peak_385	chr7	2579090	2584487	+	gene body	BRAT1	exon (NM_001350627, exon 6 of 13)
MSPC_Peak_88	chr13	103260628	103263385	+	gene body	TPP2	AluSq2|SINE|Alu
MSPC_Peak_1663	chr1	11880177	11882625	+	gene body	CLCN6	AluSz|SINE|Alu
MSPC_Peak_209	chr9	82184915	82188582	+	promoter-TSS	TLE4	promoter-TSS (NM_007005)
MSPC_Peak_605	chr3	47349847	47350156	+	gene body	KLHL18	AluSx|SINE|Alu
MSPC_Peak_1000	chr17	43096591	43106446	+	3' UTR	DCAKD	3' UTR (NM_001288654, exon 5 of 5)
MSPC_Peak_1497	chr5	132418978	132422024	+	gene body	HSPA4	L1ME1|LINE|L1
MSPC_Peak_989	chr1	154924348	154935415	+	3' UTR	PYGO2	3' UTR (NM_138300, exon 3 of 3)
MSPC_Peak_312	chr2	54192024	54194743	+	gene body	PSME4	AluSz6|SINE|Alu
MSPC_Peak_1657	chr6	20401694	20405054	+	promoter-TSS	E2F3	promoter-TSS (NM_001243076)
MSPC_Peak_656	chr3	11826464	11829986	+	Intergenic		AluJr|SINE|Alu
MSPC_Peak_968	chr1	155670106	155674638	+	gene body	DAP3	L1MB7|LINE|L1
MSPC_Peak_144	chr7	97495959	97497628	+	gene body	ASNS	intron (NM_001178076, intron 1 of 10)
MSPC_Peak_1301	chr20	412263	415095	+	TTS	RBCK1	TTS (NM_031229)
MSPC_Peak_1476	chr17	8024276	8033232	+	Intergenic		Intergenic
MSPC_Peak_87	chr7	101467240	101476882	+	gene body	CUX1	intron (NM_181552, intron 1 of 23)
MSPC_Peak_1725	chr1	2177137	2179852	+	gene body	SKI	AluSg|SINE|Alu
MSPC_Peak_311	chr19	53071869	53077816	+	gene body	ZNF701	AluSx|SINE|Alu
MSPC_Peak_434	chr12	56736480	56740593	+	gene body	STAT2	AluSg|SINE|Alu
MSPC_Peak_239	chr7	66005525	66010990	+	gene body	RABGEF1P1	intron (NR_111973, intron 8 of 10)
MSPC_Peak_781	chr19	37405732	37406957	+	promoter-TSS	ZNF568	promoter-TSS (NM_198539)
MSPC_Peak_854	chr1	226017502	226018745	+	gene body	EPHX1	intron (NM_000120, intron 2 of 8)
MSPC_Peak_1079	chr1	117625649	117630953	+	gene body	TTF2	T-rich|Low_complexity|Low_complexity
MSPC_Peak_1483	chr1	28855030	28865053	+	gene body		AluSp|SINE|Alu
MSPC_Peak_233	chr9	37163616	37164973	+	gene body	ZCCHC7	AluSz6|SINE|Alu
MSPC_Peak_465	chr12	53665599	53667946	+	gene body	ESPL1	intron (NM_012291, intron 6 of 30)
MSPC_Peak_471	chr12	52370790	52379833	+	gene body	ACVR1B	intron (NM_004302, intron 4 of 8)
MSPC_Peak_1581	chr21	45453282	45460442	+	gene body	TRAPPC10	intron (NM_003274, intron 2 of 22)
MSPC_Peak_1105	chr10	104189441	104196288	+	promoter-TSS	CUEDC2	promoter-TSS (NM_024040)
MSPC_Peak_711	chr22	38173742	38176044	+	Intergenic		L2b|LINE|L2
MSPC_Peak_322	chr12	117497920	117506557	+	gene body	TESC	intron (NM_017899, intron 2 of 7)
MSPC_Peak_1403	chr5	159435445	159439707	+	gene body	TTC1	exon (NM_003314, exon 2 of 8)
MSPC_Peak_328	chr19	51859386	51863067	+	gene body	ETFB	intron (NM_001985, intron 1 of 5)
MSPC_Peak_839	chr22	24085519	24089252	+	5' UTR	ZNF70	5' UTR (NM_021916, exon 2 of 2)
MSPC_Peak_858	chr22	21954674	21963681	+	gene body	UBE2L3	intron (NM_001256355, intron 2 of 3)
MSPC_Peak_150	chr13	50257147	50260380	+	gene body	EBPL	AluSz|SINE|Alu
MSPC_Peak_641	chr8	103282579	103283696	+	gene body	UBR5	intron (NM_001282873, intron 49 of 58)
MSPC_Peak_1225	chr17	35381941	35382251	+	gene body	AATF	AluSz|SINE|Alu
MSPC_Peak_1136	chr1	91475481	91487760	+	gene body	ZNF644	intron (NM_201269, intron 1 of 5)
MSPC_Peak_180	chr12	133436314	133444521	+	gene body	CHFR	AluJo|SINE|Alu
MSPC_Peak_1309	chr19	5989875	5991497	+	gene body	CTC-232P5.1	intron (NR_046376, intron 1 of 3)
MSPC_Peak_1120	chr15	90118509	90122896	+	gene body	TICRR	L2a|LINE|L2
MSPC_Peak_957	chr19	16537172	16543740	+	gene body	EPS15L1	intron (NM_021235, intron 7 of 22)
MSPC_Peak_1848	chr11	13717861	13720803	+	gene body	FAR1	intron (NM_032228, intron 2 of 11)
MSPC_Peak_1631	chr6	30701899	30705200	+	gene body	FLOT1	HAL1|LINE|L1
MSPC_Peak_1210	chr15	76550846	76555663	+	promoter-TSS	TYRO3P	promoter-TSS (NR_028510)
MSPC_Peak_1272	chr1	44136794	44146700	+	gene body	KDM4A	AluSq|SINE|Alu
MSPC_Peak_1017	chr19	14026301	14034842	+	gene body	CC2D1A	intron (NM_017721, intron 11 of 28)
MSPC_Peak_1435	chr1	32529391	32531994	+	Intergenic		MIR|SINE|MIR
MSPC_Peak_532	chr22	43346771	43349580	+	gene body	PACSIN2	L2a|LINE|L2
MSPC_Peak_1282	chr5	179326625	179335592	+	gene body	TBC1D9B	intron (NM_015043, intron 2 of 20)
MSPC_Peak_792	chr17	76207590	76220958	+	gene body	BIRC5	MER53|DNA|hAT
MSPC_Peak_528	chr3	50606784	50610403	+	promoter-TSS	C3orf18	promoter-TSS (NM_001171741)
MSPC_Peak_1052	chrX	70768207	70772102	+	gene body	OGT	L1M3|LINE|L1
MSPC_Peak_1439	chr5	148741118	148746454	+	gene body	PCYOX1L	intron (NM_001301057, intron 3 of 5)
MSPC_Peak_1616	chr6	31636350	31642508	+	gene body	LY6G5B	AluJb|SINE|Alu
MSPC_Peak_855	chr22	22126274	22132534	+	gene body	MAPK1	intron (NM_002745, intron 6 of 8)
MSPC_Peak_1472	chr6	88298448	88302665	+	promoter-TSS	RARS2	promoter-TSS (NM_001350505)
MSPC_Peak_1698	chr1	8300986	8301414	+	Intergenic		AluY|SINE|Alu
MSPC_Peak_1019	chr20	45315697	45318839	+	gene body	TP53RK	MIR|SINE|MIR
MSPC_Peak_213	chr9	71446233	71449731	+	gene body	PIP5K1B	L2a|LINE|L2
MSPC_Peak_1325	chr19	5643892	5659599	+	gene body	SAFB	intron (NM_001201338, intron 9 of 20)
MSPC_Peak_1324	chr6	170700140	170706481	+	gene body	FAM120B	intron (NM_032448, intron 8 of 10)
MSPC_Peak_580	chr3	48724986	48735278	+	TTS	IP6K2	TTS (NR_027438)
MSPC_Peak_1615	chr16	72140772	72148091	+	gene body	DHX38	L1MC5|LINE|L1
MSPC_Peak_1659	chr1	12632159	12636577	+	gene body	DHRS3	AluJb|SINE|Alu
MSPC_Peak_97	chr9	131089786	131113754	+	Intergenic		AluSx|SINE|Alu
MSPC_Peak_1686	chr11	117085003	117090995	+	gene body	PCSK7	MIR3|SINE|MIR
MSPC_Peak_1715	chr16	58697644	58709206	+	gene body	SLC38A7	intron (NM_001369610, intron 8 of 8)
MSPC_Peak_347	chr7	5817391	5824323	+	gene body	RNF216	CpG
MSPC_Peak_1634	chr21	27374816	27377760	+	gene body	APP	intron (NM_000484, intron 6 of 17)
MSPC_Peak_499	chr12	49317217	49321746	+	promoter-TSS	FKBP11	promoter-TSS (NM_001143782)
MSPC_Peak_373	chr7	4727892	4729690	+	gene body	FOXK1	AluSq2|SINE|Alu
MSPC_Peak_629	chr22	41355463	41358601	+	gene body	RBX1	AluSx|SINE|Alu
MSPC_Peak_206	chr9	88900443	88902059	+	Intergenic		Intergenic
MSPC_Peak_1541	chr1	26437138	26440567	+	gene body	PDIK1L	CpG
MSPC_Peak_1459	chr1	32374882	32376403	+	gene body	PTP4A2	exon (NM_001369860, exon 5 of 6)
MSPC_Peak_1563	chr17	4583999	4590298	+	gene body	PELP1	AluJb|SINE|Alu
MSPC_Peak_1239	chr1	47070293	47084810	+	gene body	MOB3C	intron (NM_201403, intron 2 of 3)
MSPC_Peak_1064	chr20	42315231	42319324	+	gene body	MYBL2	AluJo|SINE|Alu
MSPC_Peak_925	chr1	156861612	156866892	+	gene body	PEAR1	intron (NM_001080471, intron 1 of 22)
MSPC_Peak_1187	chr20	25369508	25370746	+	gene body	ABHD12	intron (NM_001042472, intron 1 of 12)
MSPC_Peak_1744	chr16	30891034	30896230	+	gene body	MIR762HG	L2a|LINE|L2
MSPC_Peak_1146	chr15	89700524	89702020	+	gene body	ABHD2	L3|LINE|CR1
MSPC_Peak_1677	chr6	13700123	13705020	+	gene body	RANBP9	AluSx1|SINE|Alu
MSPC_Peak_662	chr22	39526247	39532340	+	3' UTR	CBX7	3' UTR (NM_001346744, exon 6 of 6)
MSPC_Peak_134	chr13	60978345	60979049	+	gene body	TDRD3	AluYa5|SINE|Alu
MSPC_Peak_1567	chr6	36692765	36694371	+	gene body	RAB44	intron (NM_001257357, intron 9 of 13)
MSPC_Peak_764	chr19	38844053	38844995	+	gene body	CATSPERG	AluSg|SINE|Alu
MSPC_Peak_28	chr14	104380757	104385743	+	gene body	C14orf2	intron (NM_004894, intron 1 of 3)
MSPC_Peak_612	chr22	41700567	41703706	+	gene body	ZC3H7B	intron (NM_017590, intron 1 of 22)
MSPC_Peak_380	chrY	7535908	7536169	+	Intergenic		AluYa5|SINE|Alu
MSPC_Peak_1150	chr20	30745239	30749316	+	gene body	TM9SF4	intron (NM_014742, intron 15 of 17)
MSPC_Peak_447	chr19	48180215	48186574	+	gene body	GLTSCR1	exon (NM_015711, exon 6 of 15)
MSPC_Peak_671	chr3	9871660	9877693	+	gene body	ARPC4-TTLL3	intron (NM_001198793, intron 11 of 11)
MSPC_Peak_827	chr1	227418344	227421699	+	gene body	CDC42BPA	L1PA5|LINE|L1
MSPC_Peak_344	chr19	50981787	50986468	+	gene body	EMC10	intron (NM_175063, intron 5 of 7)
MSPC_Peak_1352	chr6	163970583	163973603	+	gene body	QKI	intron (NM_206853, intron 4 of 6)
MSPC_Peak_43	chr7	135334361	135335335	+	Intergenic		Intergenic
MSPC_Peak_1511	chr1	27425356	27435688	+	gene body	SLC9A1	intron (NR_046474, intron 4 of 10)
MSPC_Peak_1288	chr17	29043522	29048848	+	gene body		AluJb|SINE|Alu
MSPC_Peak_1839	chr11	46693462	46704592	+	3' UTR	ARHGAP1	3' UTR (NM_004308, exon 13 of 13)
MSPC_Peak_1700	chr11	77345421	77350798	+	gene body	CLNS1A	intron (NM_001311200, intron 1 of 5)
MSPC_Peak_845	chr19	19931198	19931907	+	gene body	ZNF506	MER57E3|LTR|ERV1
MSPC_Peak_38	chr9	136933432	136934469	+	promoter-TSS	BRD3	promoter-TSS (NM_007371)
MSPC_Peak_345	chr3	196149673	196153715	+	gene body	UBXN7	AluSx|SINE|Alu
MSPC_Peak_426	chr12	57469589	57473094	+	gene body	TMEM194A	intron (NM_001130963, intron 1 of 8)
MSPC_Peak_1719	chr11	71726369	71732719	+	gene body	NUMA1	exon (NM_006185, exon 11 of 27)
MSPC_Peak_547	chr12	15106265	15107206	+	gene body	ARHGDIB	intron (NM_001175, intron 1 of 5)
MSPC_Peak_1311	chr15	45887430	45890177	+	gene body	BLOC1S6	L1MC|LINE|L1
MSPC_Peak_1473	chr5	138113377	138114353	+	gene body	CTNNA1	AluY|SINE|Alu
MSPC_Peak_995	chr17	43116932	43132624	+	gene body	DCAKD	AluJb|SINE|Alu
MSPC_Peak_1433	chr5	150084553	150085008	+	Intergenic		AluSg|SINE|Alu
MSPC_Peak_1162	chr20	30375313	30377839	+	gene body	TPX2	intron (NM_012112, intron 12 of 17)
MSPC_Peak_116	chr7	99766653	99768530	+	3' UTR	GPC2	3' UTR (NM_152742, exon 10 of 10)
MSPC_Peak_166	chr13	41631017	41636948	+	gene body	ELF1	intron (NM_001370329, intron 1 of 9)
MSPC_Peak_680	chr4	88046648	88049446	+	gene body	AFF1	intron (NM_005935, intron 13 of 19)
MSPC_Peak_773	chr22	32032035	32032689	+	gene body	PISD	intron (NM_001326416, intron 3 of 10)
MSPC_Peak_1248	chr5	180005844	180007028	+	Intergenic		AluSx1|SINE|Alu
MSPC_Peak_1443	chr6	109329659	109331384	+	promoter-TSS	SESN1	promoter-TSS (NM_001199934)
MSPC_Peak_237	chr9	36189813	36194627	+	gene body	CLTA	intron (NM_001311204, intron 1 of 4)
MSPC_Peak_1258	chr19	8277269	8279686	+	gene body	CERS4	AluJr|SINE|Alu
MSPC_Peak_194	chr14	24621489	24628548	+	gene body	RNF31	L2a|LINE|L2
MSPC_Peak_1595	chr5	1619717	1620617	+	gene body	PDCD6P1	MLT2B4|LTR|ERVL
MSPC_Peak_1062	chr10	120860605	120868020	+	gene body	DENND10	MIRb|SINE|MIR
MSPC_Peak_646	chr4	128981359	128985075	+	gene body	LARP1B	CpG
MSPC_Peak_614	chr8	125722335	125735220	+	gene body	MTSS1	intron (NM_001363301, intron 1 of 12)
MSPC_Peak_1410	chr1	35645827	35653744	+	3' UTR	SFPQ	3' UTR (NM_005066, exon 10 of 10)
MSPC_Peak_843	chr22	23574597	23576600	+	gene body	BCR	intron (NM_004327, intron 1 of 22)
MSPC_Peak_1773	chr16	29019506	29021530	+	Intergenic		(TCTCTG)n|Simple_repeat|Simple_repeat
MSPC_Peak_1143	chr20	30808339	30811261	+	gene body	POFUT1	MLT1J|LTR|ERVL-MaLR
MSPC_Peak_1516	chr5	114606133	114608513	+	gene body	CCDC112	exon (NM_001040440, exon 7 of 10)
MSPC_Peak_1164	chr19	10895050	10900738	+	gene body	DNM2	AluY|SINE|Alu
MSPC_Peak_1212	chrX	16737286	16740652	+	gene body	SYAP1	AluSx1|SINE|Alu
MSPC_Peak_1691	chr16	67711132	67712801	+	gene body	GFOD2	intron (NR_027398, intron 1 of 1)
MSPC_Peak_1337	chr5	176837020	176837565	+	promoter-TSS	F12	promoter-TSS (NM_000505)
MSPC_Peak_188	chr7	73809247	73824126	+	gene body	CLIP2	AluY|SINE|Alu
MSPC_Peak_1066	chr19	12820755	12829811	+	gene body	TNPO2	AluSc8|SINE|Alu
MSPC_Peak_234	chr7	66156350	66166969	+	gene body	RABGEF1	AluSx1|SINE|Alu
MSPC_Peak_37	chr7	137670962	137676669	+	gene body	CREB3L2	intron (NM_194071, intron 1 of 11)
MSPC_Peak_1123	chr18	21055182	21061143	+	gene body	RIOK3	intron (NM_001348193, intron 11 of 12)
MSPC_Peak_1644	chr16	69945057	69948693	+	gene body	WWP2	(TA)n|Simple_repeat|Simple_repeat
MSPC_Peak_1474	chr1	28907337	28910360	+	promoter-TSS	SNHG12	promoter-TSS (NR_146387)
MSPC_Peak_1620	chr16	72043563	72043866	+	gene body	DHODH	AluSg|SINE|Alu
MSPC_Peak_332	chr12	112853550	112859929	+	promoter-TSS	PTPN11	promoter-TSS (NM_080601)
MSPC_Peak_27	chr2	234273878	234277942	+	gene body	DGKD	AluSx1|SINE|Alu
MSPC_Peak_1233	chr20	4132330	4139595	+	gene body	SMOX	intron (NM_175839, intron 1 of 6)
MSPC_Peak_501	chr3	75470731	75476269	+	gene body	FAM86DP	intron (NR_024241, intron 7 of 7)
MSPC_Peak_1174	chr17	39914470	39921507	+	gene body	JUP	AluSp|SINE|Alu
MSPC_Peak_511	chr12	49218369	49228416	+	TTS	CACNB3	TTS (NM_000725)
MSPC_Peak_944	chr20	57574384	57577349	+	gene body	CTSZ	intron (NM_001336, intron 3 of 5)
MSPC_Peak_59	chr7	116689974	116691641	+	gene body	ST7	AluSc|SINE|Alu
MSPC_Peak_948	chr20	56986560	56988485	+	gene body		AluSz6|SINE|Alu
MSPC_Peak_1001	chr20	47666989	47671810	+	gene body	CSE1L	AluJo|SINE|Alu
MSPC_Peak_1145	chr1	90357806	90358402	+	gene body	LRRC8D	AluY|SINE|Alu
MSPC_Peak_761	chr4	3095280	3099394	+	gene body	HTT	MLT1D|LTR|ERVL-MaLR
MSPC_Peak_303	chr2	62156778	62157615	+	gene body	COMMD1	intron (NM_152516, intron 1 of 2)
MSPC_Peak_192	chr13	23941369	23945208	+	gene body	SACS	intron (NM_001278055, intron 2 of 7)
MSPC_Peak_1499	chr16	87732535	87737641	+	Intergenic		Intergenic
MSPC_Peak_1749	chr16	30586691	30599176	+	3' UTR	ZNF785	3' UTR (NM_152458, exon 3 of 3)
MSPC_Peak_127	chr14	68151423	68157353	+	gene body	RDH11	AluSp|SINE|Alu
MSPC_Peak_1166	chr17	39926202	39930120	+	gene body	JUP	intron (NM_021991, intron 1 of 14)
MSPC_Peak_997	chr1	154571759	154585542	+	promoter-TSS	ADAR	promoter-TSS (NM_001193495)
MSPC_Peak_1468	chr1	29470600	29477227	+	TTS	SRSF4	TTS (NM_005626)
MSPC_Peak_1074	chrX	69362818	69364261	+	gene body	IGBP1	Charlie15a|DNA|hAT-Charlie
MSPC_Peak_124	chr9	130467583	130478297	+	gene body	C9orf117	exon (NM_001012502, exon 3 of 9)
MSPC_Peak_1777	chr16	28106262	28112975	+	3' UTR	XPO6	3' UTR (NM_015171, exon 24 of 24)
MSPC_Peak_152	chr9	127167484	127168734	+	gene body	PSMB7	AluJb|SINE|Alu
MSPC_Peak_1549	chr6	42037738	42039386	+	gene body	TAF8	L2a|LINE|L2
MSPC_Peak_582	chr22	42260477	42263803	+	gene body	SREBF2	intron (NR_103834, intron 1 of 21)
MSPC_Peak_1736	chr11	68535671	68538805	+	gene body	CPT1A	AluSx1|SINE|Alu
MSPC_Peak_1535	chr17	4881278	4891922	+	gene body	CAMTA2	AluSq2|SINE|Alu
MSPC_Peak_894	chr22	18441484	18444362	+	gene body	MICAL3	intron (NM_015241, intron 1 of 31)
MSPC_Peak_1402	chr6	151727733	151735115	+	gene body	RMND1	AluY|SINE|Alu
MSPC_Peak_741	chr19	39374398	39380240	+	gene body	SIRT2	AluSg|SINE|Alu
MSPC_Peak_1199	chr17	37796281	37810580	+	gene body	STARD3	AluSc|SINE|Alu
MSPC_Peak_1118	chr17	40536746	40541532	+	gene body	STAT3	intron (NM_001369520, intron 1 of 23)
MSPC_Peak_457	chr19	47857770	47867658	+	gene body	DHX34	AluJb|SINE|Alu
MSPC_Peak_1281	chr15	63892224	63895954	+	TTS	FBXL22	TTS (NM_001367807)
MSPC_Peak_1527	chr5	99197391	99197760	+	Intergenic		L1PA2|LINE|L1
MSPC_Peak_735	chr22	38004522	38016576	+	gene body	GGA1	MIRb|SINE|MIR
MSPC_Peak_1016	chrX	109518649	109520876	+	gene body	AMMECR1	intron (NM_015365, intron 1 of 5)
MSPC_Peak_456	chr12	53803109	53805334	+	gene body	SP1	intron (NM_138473, intron 5 of 5)
MSPC_Peak_1442	chr17	16377541	16379500	+	gene body	FAM211A	MIR3|SINE|MIR
MSPC_Peak_1827	chr16	4921415	4922856	+	gene body	UBN1	intron (NM_001288656, intron 12 of 16)
MSPC_Peak_26	chr7	139417543	139419638	+	gene body	HIPK2	intron (NM_001113239, intron 1 of 14)
MSPC_Peak_289	chr2	65317273	65321497	+	gene body	RAB1A	AluSg|SINE|Alu
MSPC_Peak_1629	chr11	129962815	129966056	+	gene body	APLP2	HAL1|LINE|L1
MSPC_Peak_912	chr17	57919887	57921636	+	Intergenic		Intergenic
MSPC_Peak_724	chr17	80107247	80116583	+	3' UTR	CCDC57	3' UTR (NM_001316321, exon 15 of 15)
MSPC_Peak_226	chr2	113347444	113350298	+	Intergenic		Intergenic
MSPC_Peak_956	chr17	46215654	46223081	+	gene body	SKAP1	L2b|LINE|L2
MSPC_Peak_1377	chr1	36834709	36837622	+	gene body	STK40	intron (NM_032017, intron 1 of 11)
MSPC_Peak_317	chr12	118606456	118608052	+	gene body	TAOK3	AluSx1|SINE|Alu
MSPC_Peak_713	chr4	26339928	26344040	+	gene body	RBPJ	L2a|LINE|L2
MSPC_Peak_806	chr19	36497987	36510728	+	gene body	ALKBH6	intron (NM_198867, intron 1 of 6)
MSPC_Peak_1054	chr1	150849687	150851484	+	Intergenic		AluSx|SINE|Alu
MSPC_Peak_84	chr7	102025712	102032599	+	gene body	PRKRIP1	AluJr|SINE|Alu
MSPC_Peak_429	chr3	138489601	138492903	+	gene body	PIK3CB	intron (NM_006219, intron 2 of 23)
MSPC_Peak_314	chr7	36440742	36444561	+	gene body	ANLN	AluSp|SINE|Alu
MSPC_Peak_964	chr1	155717482	155728500	+	gene body	GON4L	intron (NM_001282856, intron 29 of 31)
MSPC_Peak_1597	chr1	21615095	21626281	+	non-coding	RP5-1071N3.1	non-coding (NR_038404, exon 2 of 3)
MSPC_Peak_307	chr3	197246040	197254307	+	gene body	BDH1	MER102b|DNA|hAT-Charlie
MSPC_Peak_394	chr19	50068703	50075807	+	gene body	NOSIP	AluSc|SINE|Alu
MSPC_Peak_831	chr22	24460022	24461016	+	gene body	CABIN1	exon (NM_001201429, exon 14 of 36)
MSPC_Peak_1814	chr16	11803242	11808543	+	gene body	TXNDC11	intron (NM_001303447, intron 5 of 12)
MSPC_Peak_507	chr12	49234992	49237978	+	gene body	DDX23	SVA_D|Other|Other
MSPC_Peak_1564	chr5	53592811	53601595	+	gene body	ARL15	L1ME3C|LINE|L1
MSPC_Peak_1495	chr19	1904936	1916586	+	gene body	SCAMP4	AluSc|SINE|Alu
MSPC_Peak_1190	chr10	94214698	94217425	+	gene body	IDE	intron (NM_001322796, intron 23 of 24)
MSPC_Peak_984	chr1	154936500	154948490	+	gene body	SHC1	intron (NM_183001, intron 1 of 11)
MSPC_Peak_1393	chr19	4257298	4269026	+	gene body	CCDC94	intron (NM_018074, intron 6 of 7)
MSPC_Peak_1556	chr5	60449813	60450448	+	Intergenic		L1PA6|LINE|L1
MSPC_Peak_102	chr14	74746660	74762416	+	non-coding	ABCD4	non-coding (NR_148473, exon 15 of 17)
MSPC_Peak_1602	chr1	21586446	21592481	+	gene body	ECE1	intron (NM_001113347, intron 2 of 16)
MSPC_Peak_771	chr19	38831304	38835297	+	gene body	CATSPERG	intron (NM_001330496, intron 3 of 27)
MSPC_Peak_159	chr14	50572489	50575421	+	Intergenic		Intergenic
MSPC_Peak_1297	chr10	51569936	51574766	+	promoter-TSS	NCOA4	promoter-TSS (NM_005437)
MSPC_Peak_334	chr2	38771447	38773637	+	Intergenic		Intergenic
MSPC_Peak_1846	chr11	34072843	34077093	+	gene body	CAPRIN1	intron (NM_203364, intron 2 of 17)
MSPC_Peak_669	chr19	41215369	41216864	+	gene body	ADCK4	intron (NM_001142555, intron 4 of 13)
MSPC_Peak_659	chr22	39768029	39773647	+	gene body	SYNGR1	intron (NM_145738, intron 2 of 3)
MSPC_Peak_576	chr22	42453595	42455588	+	3' UTR	NAGA	3' UTR (NM_001362848, exon 10 of 10)
MSPC_Peak_40	chr7	135619347	135623205	+	gene body	MTPN	intron (NM_001128619, intron 3 of 3)
MSPC_Peak_867	chr19	19246487	19249581	+	gene body	TMEM161A	intron (NM_017814, intron 1 of 11)
MSPC_Peak_1	chr9	140488453	140491766	+	Intergenic		Intergenic
MSPC_Peak_1170	chr19	10869694	10876181	+	gene body	DNM2	AluSz|SINE|Alu
MSPC_Peak_1592	chr21	45115683	45117764	+	TTS	RRP1B	TTS (NM_015056)
MSPC_Peak_1660	chr11	118945570	118950153	+	gene body	VPS11	intron (NM_021729, intron 9 of 16)
MSPC_Peak_276	chr9	5778531	5781766	+	Intergenic		L1PA7|LINE|L1
MSPC_Peak_644	chr3	13353437	13362777	+	3' UTR	NUP210	3' UTR (NM_024923, exon 40 of 40)
MSPC_Peak_428	chr12	57105046	57107080	+	TTS	NACA	TTS (NM_001365896)
MSPC_Peak_1376	chr15	41812339	41822350	+	gene body	RPAP1	exon (NM_015540, exon 15 of 25)
MSPC_Peak_280	chr9	5432370	5436272	+	gene body	PLGRKT	SVA_A|Other|Other
MSPC_Peak_633	chr4	140348505	140349646	+	Intergenic		L1PA3|LINE|L1
MSPC_Peak_1057	chr20	42337520	42347463	+	gene body	MYBL2	intron (NM_002466, intron 12 of 13)
MSPC_Peak_177	chr9	111803936	111807673	+	gene body	TMEM245	L3|LINE|CR1
MSPC_Peak_296	chr19	54638138	54638744	+	Intergenic		Intergenic
MSPC_Peak_1503	chr5	131622116	131625124	+	Intergenic		Intergenic
MSPC_Peak_5	chr9	140454733	140457358	+	gene body	DPH7	intron (NM_001346374, intron 7 of 7)
MSPC_Peak_1426	chr17	17117759	17128393	+	3' UTR	FLCN	3' UTR (NM_144606, exon 8 of 8)
MSPC_Peak_566	chr3	49137204	49141662	+	gene body	QARS	intron (NM_001272073, intron 7 of 23)
MSPC_Peak_493	chr3	98512842	98514767	+	TTS	DCBLD2	TTS (NM_080927)
MSPC_Peak_7	chr7	152337502	152342243	+	Intergenic		L1ME3D|LINE|L1
MSPC_Peak_1596	chr17	3769998	3785993	+	gene body	CAMKK1	AluSx|SINE|Alu
MSPC_Peak_1160	chr17	40027517	40033247	+	gene body	ACLY	intron (NM_198830, intron 21 of 27)
MSPC_Peak_35	chr9	138949968	138956370	+	gene body	NACC2	intron (NM_144653, intron 1 of 5)
MSPC_Peak_160	chr13	41824270	41826856	+	gene body	MTRF1	intron (NM_004294, intron 5 of 9)
MSPC_Peak_1024	chr10	126756734	126762572	+	gene body	CTBP2	intron (NM_001321013, intron 1 of 9)
MSPC_Peak_1767	chr16	29841592	29848648	+	gene body	MVP	exon (NM_005115, exon 4 of 15)
MSPC_Peak_1018	chr17	42561817	42567218	+	gene body	GPATCH8	L1MC1|LINE|L1
MSPC_Peak_1067	chr18	61011401	61014750	+	gene body	KDSR	AluSq|SINE|Alu
MSPC_Peak_976	chr1	155260582	155268660	+	gene body	PKLR	CpG
MSPC_Peak_615	chr3	46452131	46455533	+	Intergenic		L1ME1|LINE|L1
MSPC_Peak_707	chr22	38273126	38275973	+	gene body	EIF3L	AluSp|SINE|Alu
MSPC_Peak_809	chr19	36495181	36496828	+	gene body	SYNE4	AluSx|SINE|Alu
MSPC_Peak_1362	chr17	19284325	19290099	+	TTS	MAPK7	TTS (NM_139032)
MSPC_Peak_689	chr22	38633719	38635228	+	gene body	TMEM184B	AluSc|SINE|Alu
MSPC_Peak_146	chr2	192559203	192560564	+	gene body		AluSx|SINE|Alu
MSPC_Peak_256	chr7	56162011	56167387	+	Intergenic		AluSx|SINE|Alu
MSPC_Peak_1194	chr10	91463288	91464072	+	gene body	KIF20B	AluSc|SINE|Alu
MSPC_Peak_551	chr12	11317176	11320775	+	gene body	PRH1	intron (NM_001291314, intron 1 of 6)
MSPC_Peak_1690	chr11	114116478	114121248	+	gene body	ZBTB16	AluSq|SINE|Alu
MSPC_Peak_1002	chr19	14560366	14564628	+	gene body	PKN1	intron (NM_213560, intron 6 of 21)
MSPC_Peak_1815	chr11	61170160	61178971	+	gene body	CPSF7	intron (NM_001136040, intron 9 of 9)
MSPC_Peak_595	chr12	6734221	6739341	+	gene body	LPAR5	intron (NM_020400, intron 1 of 1)
MSPC_Peak_784	chr19	36961192	36963960	+	gene body	ZNF566	L2a|LINE|L2
MSPC_Peak_369	chr3	188033428	188034001	+	gene body	LPP	intron (NM_005578, intron 2 of 10)
MSPC_Peak_594	chr3	48333863	48335572	+	3' UTR	NME6	3' UTR (NM_001308427, exon 6 of 6)
MSPC_Peak_472	chr3	125645760	125646905	+	gene body	FAM86JP	AluSz|SINE|Alu
MSPC_Peak_1705	chr1	6499372	6512951	+	gene body	ESPN	intron (NM_031475, intron 7 of 12)
MSPC_Peak_1367	chr17	18872169	18878692	+	gene body	FAM83G	intron (NM_001039999, intron 5 of 5)
MSPC_Peak_1624	chr17	1372866	1378278	+	gene body	MYO1C	intron (NM_001080779, intron 17 of 31)
MSPC_Peak_301	chr12	120599931	120617528	+	gene body	GCN1L1	AluSg|SINE|Alu
MSPC_Peak_1176	chr20	30120270	30125369	+	gene body	HM13	AluY|SINE|Alu
MSPC_Peak_1811	chr11	61605282	61610234	+	gene body	FADS2	intron (NM_001281501, intron 2 of 11)
MSPC_Peak_243	chr7	65576845	65581246	+	promoter-TSS	CRCP	promoter-TSS (NM_014478)
MSPC_Peak_1207	chr17	37604957	37607586	+	gene body	MED1	AluSp|SINE|Alu
MSPC_Peak_1622	chr1	19240071	19249630	+	gene body	IFFO2	intron (NM_001136265, intron 4 of 8)
MSPC_Peak_1525	chr6	43000572	43007051	+	Intergenic		Intergenic
MSPC_Peak_1852	chr11	5622695	5632488	+	gene body	TRIM6	intron (NM_001003818, intron 4 of 7)
MSPC_Peak_85	chr13	113347428	113348810	+	gene body	ATP11A	AluSq2|SINE|Alu
MSPC_Peak_291	chr3	197593166	197595964	+	gene body	LRCH3	AluY|SINE|Alu
MSPC_Peak_1682	chr1	10191101	10193503	+	gene body	UBE4B	intron (NM_006048, intron 13 of 26)
MSPC_Peak_502	chr22	45549520	45554652	+	gene body	CTA-217C2.1	intron (NR_038956, intron 1 of 2)
MSPC_Peak_1817	chr16	11109611	11112113	+	gene body	CLEC16A	intron (NM_015226, intron 10 of 22)
MSPC_Peak_1792	chr11	63952559	63958937	+	gene body	STIP1	AluSx|SINE|Alu
MSPC_Peak_919	chr17	57297675	57300246	+	gene body	GDPD1	intron (NM_182569, intron 1 of 9)
MSPC_Peak_284	chr12	121203399	121213578	+	gene body	SPPL3	L2a|LINE|L2
MSPC_Peak_1825	chr16	5075804	5084697	+	gene body	NAGPA	intron (NM_016256, intron 4 of 9)
MSPC_Peak_1171	chr15	86287510	86294209	+	3' UTR	AKAP13	3' UTR (NM_006738, exon 37 of 37)
MSPC_Peak_868	chr22	20846839	20849508	+	gene body	KLHL22	AluSx|SINE|Alu
MSPC_Peak_837	chr17	73805596	73811625	+	gene body	UNK	exon (NM_001080419, exon 4 of 16)
MSPC_Peak_592	chr8	134508746	134516007	+	gene body	ST3GAL1	intron (NM_173344, intron 2 of 9)
MSPC_Peak_283	chr7	50512746	50518602	+	5' UTR	FIGNL1	5' UTR (NM_001346560, exon 4 of 5)
MSPC_Peak_1656	chr11	119010159	119011355	+	Intergenic		AluSx1|SINE|Alu
MSPC_Peak_339	chr7	6637593	6644948	+	gene body	C7orf26	intron (NM_024067, intron 4 of 5)
MSPC_Peak_1032	chr10	123728574	123734899	+	gene body	NSMCE4A	AluSz|SINE|Alu
MSPC_Peak_138	chr7	98924381	98927019	+	gene body	ARPC1A	intron (NM_006409, intron 1 of 9)
MSPC_Peak_430	chr19	49313721	49316963	+	TTS	HSD17B14	TTS (NM_016246)
MSPC_Peak_1819	chr16	10853351	10861586	+	non-coding	TVP23A	non-coding (NR_134905, exon 7 of 8)
MSPC_Peak_165	chr14	50313084	50314937	+	gene body	NEMF	AluSx1|SINE|Alu
MSPC_Peak_584	chr19	45299501	45300748	+	gene body	CBLC	intron (NM_012116, intron 9 of 10)
MSPC_Peak_1345	chr5	176408657	176414124	+	gene body	UIMC1	SVA_A|Other|Other
MSPC_Peak_1726	chr16	31454115	31456522	+	promoter-TSS	ZNF843	promoter-TSS (NM_001353381)
MSPC_Peak_104	chr9	130949237	130954215	+	gene body	CIZ1	MIR|SINE|MIR
MSPC_Peak_308	chr19	53237587	53240247	+	promoter-TSS	ZNF611	promoter-TSS (NM_001161499)
MSPC_Peak_331	chr7	23545550	23548389	+	gene body	TRA2A	intron (NM_001282759, intron 7 of 9)
MSPC_Peak_991	chr20	48272691	48279295	+	gene body	B4GALT5	intron (NM_004776, intron 1 of 8)
MSPC_Peak_432	chr3	134202047	134203305	+	gene body	ANAPC13	intron (NM_015391, intron 1 of 2)
MSPC_Peak_1506	chr1	27462604	27470757	+	gene body	SLC9A1	L2c|LINE|L2
MSPC_Peak_156	chr9	125151225	125153328	+	gene body	PTGS1	intron (NM_000962, intron 9 of 10)
MSPC_Peak_883	chr17	67322200	67324185	+	promoter-TSS	ABCA5	promoter-TSS (NM_172232)
MSPC_Peak_871	chr19	19132495	19140117	+	gene body	SUGP2	exon (NM_001321697, exon 3 of 11)
MSPC_Peak_905	chr17	58462074	58463188	+	gene body	USP32	LTR7|LTR|ERV1
MSPC_Peak_1428	chr5	150474364	150482333	+	Intergenic		Intergenic
MSPC_Peak_917	chr1	161123409	161124558	+	gene body	UFC1	intron (NM_016406, intron 1 of 5)
MSPC_Peak_414	chr3	146229375	146230210	+	Intergenic		AluSq2|SINE|Alu
MSPC_Peak_660	chr3	10350398	10365819	+	gene body	SEC13	intron (NM_030673, intron 3 of 9)
MSPC_Peak_1635	chr6	30669669	30678097	+	gene body	MDC1	intron (NM_014641, intron 9 of 14).8
MSPC_Peak_970	chr19	15432944	15434962	+	gene body	BRD4	FLAM_A|SINE|Alu
MSPC_Peak_1070	chr17	41100530	41105443	+	gene body	AARSD1	AluSq2|SINE|Alu
MSPC_Peak_1538	chr5	79439372	79443640	+	gene body	SERINC5	intron (NM_001174072, intron 11 of 11)
MSPC_Peak_488	chr3	100046224	100049752	+	Intergenic		L1MD|LINE|L1
MSPC_Peak_47	chr9	134395546	134410245	+	gene body	UCK1	intron (NR_134666, intron 5 of 7)
MSPC_Peak_1330	chr17	27014455	27024641	+	gene body	SUPT6H	L3b|LINE|CR1
MSPC_Peak_643	chr4	128991073	128992054	+	gene body	LARP1B	AluSq2|SINE|Alu
MSPC_Peak_613	chr19	43034207	43034608	+	gene body	LIPE-AS1	AluSc|SINE|Alu
MSPC_Peak_381	chr12	104873918	104878121	+	gene body	CHST11	intron (NM_018413, intron 1 of 2)
MSPC_Peak_475	chr3	121489758	121490707	+	gene body	IQCB1	AluSg|SINE|Alu
MSPC_Peak_1845	chr16	3763200	3766286	+	gene body	TRAP1	intron (NM_016292, intron 1 of 17)
MSPC_Peak_1011	chr1	153606253	153610166	+	gene body	CHTOP	AluSx3|SINE|Alu
MSPC_Peak_1206	chrX	18957094	18958287	+	gene body	PHKA2	AluY|SINE|Alu
MSPC_Peak_409	chr19	49585552	49598651	+	gene body	SNRNP70	intron (NM_003089, intron 2 of 9)
MSPC_Peak_825	chr22	24525242	24531379	+	gene body	CABIN1	intron (NM_012295, intron 28 of 36)
MSPC_Peak_853	chr22	22200358	22202260	+	gene body	MAPK1	intron (NM_002745, intron 1 of 8)
MSPC_Peak_1392	chr1	36720839	36724971	+	gene body	THRAP3	L2a|LINE|L2
MSPC_Peak_1375	chr5	172413239	172414649	+	gene body	ATP6V0E1	AluSx|SINE|Alu
MSPC_Peak_824	chr17	74478253	74481742	+	gene body	RHBDF2	intron (NM_001005498, intron 1 of 17)
MSPC_Peak_521	chr12	42712863	42714739	+	gene body	ZCRB1	L2c|LINE|L2
MSPC_Peak_480	chr22	50186045	50195487	+	gene body	BRD1	intron (NM_001304808, intron 6 of 12)
MSPC_Peak_544	chr12	16051154	16055378	+	gene body	STRAP	AluSg|SINE|Alu
MSPC_Peak_1572	chr16	81377770	81380500	+	gene body	GAN	L1PA7|LINE|L1
MSPC_Peak_1774	chr11	65313181	65319920	+	gene body	LTBP3	MIRb|SINE|MIR
MSPC_Peak_172	chr7	74094785	74103346	+	gene body	GTF2I	intron (NM_032999, intron 1 of 34)
MSPC_Peak_760	chr19	38891624	38893956	+	promoter-TSS	FAM98C	promoter-TSS (NM_001351675)
MSPC_Peak_768	chr17	79521426	79528793	+	non-coding		non-coding (NR_130139, exon 6 of 6)
MSPC_Peak_483	chr3	107485511	107487729	+	gene body	BBX	LTR33A|LTR|ERVL
MSPC_Peak_1051	chr20	43117851	43131798	+	TTS	SERINC3	TTS (NM_198941)
MSPC_Peak_653	chr8	100900480	100902920	+	gene body	COX6C	AluSq2|SINE|Alu
MSPC_Peak_55	chr9	132949836	132962384	+	gene body	NCS1	intron (NM_014286, intron 1 of 7)
MSPC_Peak_197	chr12	133205888	133221181	+	gene body	POLE	intron (NM_006231, intron 41 of 48)
MSPC_Peak_21	chr2	238953557	238959966	+	gene body	UBE2F-SCLY	L1MD2|LINE|L1
MSPC_Peak_485	chr19	47174018	47184138	+	gene body	PRKD2	AluJb|SINE|Alu
MSPC_Peak_904	chr19	18209054	18219983	+	gene body	MAST3	MIR|SINE|MIR
MSPC_Peak_1104	chr20	34202181	34204839	+	promoter-TSS	SPAG4	promoter-TSS (NM_001317931)
MSPC_Peak_1295	chr5	179105450	179108478	+	gene body	CBY3	(T)n|Simple_repeat|Simple_repeat
MSPC_Peak_290	chr7	49719727	49720151	+	Intergenic		L1HS|LINE|L1
MSPC_Peak_297	chr12	121001218	121005173	+	gene body	RNF10	intron (NM_014868, intron 11 of 16)
MSPC_Peak_360	chr3	194357496	194359810	+	Intergenic		MLT1D|LTR|ERVL-MaLR
MSPC_Peak_1505	chr16	87415889	87420263	+	promoter-TSS	FBXO31	promoter-TSS (NM_024735)
MSPC_Peak_278	chr12	121729905	121735892	+	gene body	CAMKK2	AluSx1|SINE|Alu
MSPC_Peak_1251	chr1	45339821	45344408	+	gene body	EIF2B3	SVA_D|Other|Other
MSPC_Peak_603	chr19	44999750	45005882	+	gene body	ZNF180	intron (NM_001288760, intron 1 of 6)
MSPC_Peak_1427	chr6	129909299	129911274	+	gene body	ARHGAP18	THE1C-int|LTR|ERVL-MaLR
MSPC_Peak_187	chr2	136085573	136087847	+	gene body	ZRANB3	L1PA6|LINE|L1
MSPC_Peak_1537	chr1	26495265	26500416	+	TTS	ZNF593	TTS (NM_015871)
MSPC_Peak_420	chr12	57862170	57862855	+	gene body	GLI1	AluJr|SINE|Alu
MSPC_Peak_533	chr12	25017665	25020054	+	gene body	BCAT1	LTR12C|LTR|ERV1
MSPC_Peak_1236	chr10	75245446	75251857	+	gene body	PPP3CB	intron (NM_001289969, intron 1 of 12)
MSPC_Peak_1081	chrX	54583150	54588318	+	gene body	GNL3L	intron (NM_019067, intron 15 of 15)
MSPC_Peak_93	chr9	131115063	131121359	+	gene body	SLC27A4	intron (NM_005094, intron 12 of 12)
MSPC_Peak_1264	chr17	29614251	29616448	+	gene body	NF1	intron (NM_001042492, intron 36 of 57)
MSPC_Peak_8	chr9	140443873	140444889	+	gene body	PNPLA7	intron (NM_001098537, intron 1 of 34)
MSPC_Peak_530	chr12	27902861	27903963	+	gene body	MRPS35	intron (NM_021821, intron 7 of 7)
MSPC_Peak_942	chr17	48536081	48548758	+	gene body	CHAD	intron (NM_001267, intron 3 of 3)
MSPC_Peak_527	chr19	46164906	46165761	+	Intergenic		AluSx1|SINE|Alu
MSPC_Peak_114	chr2	219248641	219253657	+	gene body	SLC11A1	AluSp|SINE|Alu
MSPC_Peak_779	chr22	32029409	32031554	+	gene body	PISD	intron (NM_001326416, intron 3 of 10)
MSPC_Peak_117	chr9	130609694	130613167	+	gene body	ENG	LTR10A|LTR|ERV1
MSPC_Peak_225	chr9	37434637	37441257	+	TTS	GRHPR	TTS (NM_012203)
MSPC_Peak_1313	chr17	27081166	27087715	+	3' UTR	FAM222B	3' UTR (NM_001288633, exon 4 of 4)
MSPC_Peak_390	chr19	50087903	50095781	+	gene body	PRRG2	exon (NM_001316335, exon 5 of 7)
MSPC_Peak_1364	chr15	42838987	42842751	+	promoter-TSS	HAUS2	promoter-TSS (NM_001323629)
MSPC_Peak_1570	chr5	43071951	43075749	+	gene body	ZNF131	HERVH48-int|LTR|ERV1
MSPC_Peak_719	chr8	37618774	37622814	+	gene body	PLPBP	intron (NM_001349349, intron 1 of 4)
MSPC_Peak_1838	chr16	4347591	4349838	+	Intergenic		AluJb|SINE|Alu
MSPC_Peak_361	chr2	27581014	27582448	+	Intergenic		SVA_F|Other|Other
MSPC_Peak_842	chr19	21766470	21770571	+	Intergenic		Intergenic
MSPC_Peak_304	chr19	53320797	53324781	+	gene body	ZNF28	intron (NM_001369767, intron 1 of 2)
MSPC_Peak_670	chr4	89647225	89652800	+	non-coding	FAM13A-AS1	non-coding (NR_002806, exon 5 of 5)
MSPC_Peak_679	chr19	41107473	41121779	+	gene body	LTBP4	AluSq2|SINE|Alu
MSPC_Peak_1687	chr16	67769123	67780296	+	gene body	RANBP10	intron (NM_001320239, intron 3 of 12)
MSPC_Peak_1253	chr17	31009592	31015033	+	gene body	MYO1D	intron (NM_015194, intron 16 of 21)
MSPC_Peak_1310	chr1	43248223	43254147	+	promoter-TSS		promoter-TSS (NR_133055)
MSPC_Peak_677	chr8	56888654	56894320	+	gene body	LYN	intron (NM_002350, intron 10 of 12)
MSPC_Peak_366	chr19	50386453	50393558	+	gene body	TBC1D17	intron (NM_024682, intron 13 of 16)
MSPC_Peak_1419	chr5	150639691	150641376	+	gene body	GM2A	intron (NM_001167607, intron 2 of 3)
MSPC_Peak_1094	chr18	44455709	44458416	+	gene body	PIAS2	HERVI-int|LTR|ERV1
MSPC_Peak_1577	chr16	77981587	77981937	+	gene body	VAT1L	AluSp|SINE|Alu
MSPC_Peak_1276	chr17	29127175	29134195	+	gene body	CRLF3	THE1B|LTR|ERVL-MaLR
MSPC_Peak_1396	chr15	40321927	40324279	+	gene body	EIF2AK4	L2c|LINE|L2
MSPC_Peak_1180	chr20	30105294	30109200	+	gene body	HM13	L1MC4a|LINE|L1
MSPC_Peak_593	chr19	45173354	45174749	+	promoter-TSS	CEACAM19	promoter-TSS (NM_020219)
MSPC_Peak_82	chr14	91702832	91703802	+	gene body	GPR68	AluSx1|SINE|Alu
MSPC_Peak_1274	chr15	63927883	63929029	+	gene body	HERC1	intron (NM_003922, intron 64 of 77)
MSPC_Peak_601	chr22	41725261	41731654	+	gene body	ZC3H7B	intron (NM_017590, intron 7 of 22)
MSPC_Peak_411	chr2	8670528	8670882	+	Intergenic		AluSq2|SINE|Alu
MSPC_Peak_1812	chr16	11880819	11885746	+	gene body	ZC3H7A	AluSx|SINE|Alu
MSPC_Peak_770	chr4	2488436	2493155	+	gene body	RNF4	AluSq2|SINE|Alu
MSPC_Peak_596	chr22	41936581	41940028	+	gene body	POLR3H	AluSq2|SINE|Alu
MSPC_Peak_1029	chr1	151043871	151044277	+	gene body	GABPB2	AluSx|SINE|Alu
MSPC_Peak_862	chr22	21216638	21217400	+	gene body	SNAP29	intron (NM_004782, intron 1 of 4)
MSPC_Peak_1175	chrX	41079819	41083064	+	gene body	USP9X	L2|LINE|L2
MSPC_Peak_1444	chr5	142459680	142463018	+	gene body	ARHGAP26	AluY|SINE|Alu
MSPC_Peak_1613	chr21	37644463	37646382	+	gene body	DOPEY2	intron (NM_005128, intron 27 of 36)
MSPC_Peak_215	chr7	73521521	73541094	+	gene body	LIMK1	AluY|SINE|Alu
MSPC_Peak_900	chr19	18244024	18249106	+	gene body	MAST3	exon (NM_015016, exon 17 of 27)
MSPC_Peak_1652	chr11	120322625	120325146	+	gene body	ARHGEF12	L2|LINE|L2
MSPC_Peak_1157	chr19	11023043	11026873	+	gene body	CARM1	intron (NM_001370089, intron 6 of 14)
MSPC_Peak_1186	chr15	85145255	85147143	+	gene body	ZSCAN2	intron (NM_001007072, intron 1 of 2)
MSPC_Peak_1526	chr17	5218769	5220817	+	gene body	RABEP1	intron (NM_004703, intron 2 of 18)
MSPC_Peak_590	chr12	6740724	6749806	+	promoter-TSS	LPAR5	promoter-TSS (NM_020400)
MSPC_Peak_745	chr17	79782258	79795318	+	gene body	FAM195B	AluSx|SINE|Alu
MSPC_Peak_512	chr19	46201326	46207421	+	gene body	QPCTL	(CA)n|Simple_repeat|Simple_repeat
MSPC_Peak_112	chr9	130674355	130676180	+	gene body	ST6GALNAC4	MIR|SINE|MIR
MSPC_Peak_1101	chr18	43634259	43635588	+	gene body	PSTPIP2	intron (NM_024430, intron 1 of 14)
MSPC_Peak_762	chr22	33196106	33205895	+	gene body	TIMP3	(TG)n|Simple_repeat|Simple_repeat
MSPC_Peak_68	chr2	232971394	232972858	+	gene body	DIS3L2	L1PA11|LINE|L1
MSPC_Peak_176	chr2	152270535	152273088	+	gene body	RIF1	AluY|SINE|Alu
MSPC_Peak_477	chr22	50287308	50289785	+	Intergenic		Intergenic
MSPC_Peak_1200	chr20	25026714	25039823	+	gene body	ACSS1	L2a|LINE|L2
MSPC_Peak_1747	chr16	30887246	30890182	+	gene body	MIR762HG	AluJo|SINE|Alu
MSPC_Peak_1496	chr17	7798424	7800906	+	gene body	CHD3	intron (NM_001005271, intron 10 of 39)
MSPC_Peak_140	chr9	127649974	127654457	+	gene body	GOLGA1	MIRb|SINE|MIR
MSPC_Peak_1648	chr11	126203759	126208977	+	gene body	DCPS	MIRb|SINE|MIR
MSPC_Peak_1117	chr10	103582720	103593045	+	gene body	KCNIP2	intron (NM_173197, intron 4 of 5)
MSPC_Peak_1013	chr17	42804177	42810105	+	gene body	DBF4B	intron (NR_148207, intron 2 of 10)
MSPC_Peak_1844	chr11	34482695	34484740	+	gene body	CAT	intron (NM_001752, intron 9 of 12)
MSPC_Peak_185	chr13	24864474	24868181	+	gene body	SPATA13	intron (NM_001286792, intron 11 of 14)
MSPC_Peak_318	chr3	196612426	196617622	+	gene body	SENP5	intron (NM_001308045, intron 2 of 8)
MSPC_Peak_137	chr2	207016597	207018143	+	gene body	NDUFS1	intron (NM_001199981, intron 2 of 17)
MSPC_Peak_987	chr19	14862929	14867981	+	gene body	EMR2	MLT1E3|LTR|ERVL-MaLR
MSPC_Peak_1609	chr17	1441788	1449012	+	gene body	PITPNA	AluSq|SINE|Alu
MSPC_Peak_218	chr9	37778226	37779351	+	TTS	EXOSC3	TTS (NM_016042)
MSPC_Peak_619	chr3	44522664	44523873	+	Intergenic		Intergenic
MSPC_Peak_1796	chr11	62624267	62625236	+	gene body	SLC3A2	AluSx1|SINE|Alu
MSPC_Peak_397	chr3	182728745	182733221	+	Intergenic		L2c|LINE|L2
MSPC_Peak_253	chr9	33017567	33021348	+	gene body	APTX	intron (NM_001368996, intron 1 of 7)
MSPC_Peak_1126	chr10	103364577	103375781	+	TTS	FBXW4	TTS (NM_001323541)
MSPC_Peak_852	chr17	73252707	73256011	+	gene body	GGA3	LTR7B|LTR|ERV1
MSPC_Peak_214	chr2	119991331	119995120	+	gene body	STEAP3	L2c|LINE|L2
MSPC_Peak_119	chr13	96431731	96437901	+	gene body	DNAJC3	L1PA7|LINE|L1
MSPC_Peak_22	chr7	140091689	140094595	+	gene body	SLC37A3	intron (NM_032295, intron 1 of 11)
MSPC_Peak_958	chr20	55948269	55949970	+	gene body	RAE1	AluSg|SINE|Alu
MSPC_Peak_886	chr17	66420720	66422105	+	promoter-TSS	MIR635	promoter-TSS (NR_030365)
MSPC_Peak_1486	chr6	74413507	74414928	+	gene body	CD109	intron (NM_133493, intron 2 of 32)
MSPC_Peak_1049	chr19	12955914	12957644	+	gene body	MAST1	AluJb|SINE|Alu
MSPC_Peak_1462	chr6	97298781	97299277	+	Intergenic		L2a|LINE|L2
MSPC_Peak_151	chr2	190648288	190651191	+	promoter-TSS	ORMDL1	promoter-TSS (NM_001371384)
MSPC_Peak_1765	chr16	29856778	29861375	+	gene body	MVP	intron (NM_017458, intron 14 of 14)
MSPC_Peak_778	chr4	1842756	1847930	+	gene body	LETM1	intron (NM_012318, intron 2 of 13)
MSPC_Peak_1441	chr19	3439507	3443783	+	gene body	NFIC	MamRep38|DNA|hAT
MSPC_Peak_826	chr19	34844494	34848651	+	TTS	KIAA0355	TTS (NM_014686)
MSPC_Peak_941	chr1	156013535	156016548	+	gene body	UBQLN4	intron (NM_001304342, intron 5 of 10)
MSPC_Peak_204	chr2	128605937	128611747	+	gene body	POLR2D	AluSx|SINE|Alu
MSPC_Peak_570	chr22	42456911	42460766	+	gene body	NAGA	exon (NM_001362848, exon 8 of 10)
MSPC_Peak_4	chr2	242628916	242644298	+	gene body	ING5	AluY|SINE|Alu
MSPC_Peak_227	chr19	58712917	58716365	+	gene body	ZNF274	intron (NM_001278734, intron 4 of 8)
MSPC_Peak_1801	chr16	16110788	16115371	+	gene body	ABCC1	AluSq|SINE|Alu
MSPC_Peak_1452	chr17	15941567	15947185	+	gene body	NCOR1	intron (NM_006311, intron 42 of 45)
MSPC_Peak_1478	chr1	28866354	28869003	+	Intergenic		AluY|SINE|Alu
MSPC_Peak_1828	chr16	4672073	4676949	+	promoter-TSS	MGRN1	promoter-TSS (NM_001142289)
MSPC_Peak_128	chr9	130304723	130310971	+	gene body	FAM129B	intron (NM_001035534, intron 1 of 13)
MSPC_Peak_268	chr12	122484939	122486844	+	gene body	BCL7A	AluSp|SINE|Alu
MSPC_Peak_1107	chrX	53399052	53400207	+	Intergenic		AluSx|SINE|Alu
MSPC_Peak_418	chr3	142196699	142200480	+	gene body	ATR	L1PA5|LINE|L1
MSPC_Peak_1546	chr1	25796047	25798526	+	gene body	TMEM57	AluSz6|SINE|Alu
MSPC_Peak_240	chr12	123244067	123249200	+	gene body	DENR	intron (NM_003677, intron 2 of 7)
MSPC_Peak_1734	chr1	1610319	1612943	+	gene body	SLC35E2B	AluJb|SINE|Alu
MSPC_Peak_1614	chr17	1401699	1412615	+	gene body	INPP5K	intron (NM_130766, intron 8 of 12)
MSPC_Peak_1188	chrX	24082533	24083560	+	gene body	EIF2S3	intron (NM_001415, intron 7 of 11)
MSPC_Peak_396	chr2	10706787	10713157	+	TTS	NOL10	TTS (NM_001261392)
MSPC_Peak_1008	chr10	126833461	126837149	+	gene body	CTBP2	intron (NM_001290214, intron 1 of 10)
MSPC_Peak_518	chr12	42741422	42745053	+	gene body	PPHLN1	SVA_B|Other|Other
MSPC_Peak_96	chr7	100398476	100411308	+	gene body	EPHB4	intron (NM_004444, intron 13 of 16)
MSPC_Peak_538	chr12	21592073	21599573	+	gene body	PYROXD1	intron (NM_024854, intron 2 of 11)
MSPC_Peak_491	chr12	50152312	50161176	+	3' UTR	TMBIM6	3' UTR (NM_003217, exon 10 of 10)
MSPC_Peak_1277	chr10	70477827	70482754	+	promoter-TSS	CCAR1	promoter-TSS (NM_001282959)
MSPC_Peak_1407	chr15	30960974	30961383	+	gene body	ARHGAP11B	AluSx|SINE|Alu
MSPC_Peak_1649	chr16	69870741	69872106	+	gene body	WWP2	intron (NM_001270454, intron 4 of 23)
MSPC_Peak_1636	chr16	70355408	70357600	+	gene body	DDX19B	AluSz6|SINE|Alu
MSPC_Peak_421	chr3	142130499	142131162	+	gene body	XRN1	AluYf4|SINE|Alu
MSPC_Peak_1099	chr1	112217759	112223981	+	gene body	RAP1A	L1ME1|LINE|L1
MSPC_Peak_1752	chr11	66444376	66447061	+	promoter-TSS	RBM4B	promoter-TSS (NM_001286135)
MSPC_Peak_1810	chr16	12068522	12069475	+	Intergenic		Intergenic
MSPC_Peak_1287	chr10	51583700	51586850	+	gene body	NCOA4	exon (NM_001145263, exon 8 of 10)
MSPC_Peak_162	chr12	133530208	133532347	+	gene body	ZNF605	intron (NM_183238, intron 1 of 4)
MSPC_Peak_611	chr12	2965178	2970771	+	gene body	FOXM1	exon (NM_202003, exon 8 of 8)
MSPC_Peak_697	chr17	80583123	80589033	+	gene body	WDR45B	AluJb|SINE|Alu
MSPC_Peak_1292	chr15	52177459	52179621	+	gene body	TMOD3	SVA_B|Other|Other
MSPC_Peak_1555	chr21	45580947	45582176	+	Intergenic		CpG
MSPC_Peak_1551	chr5	61933798	61934982	+	Intergenic		MLT1A0|LTR|ERVL-MaLR
MSPC_Peak_537	chr19	46017504	46022911	+	gene body	VASP	AluSz|SINE|Alu
MSPC_Peak_541	chr22	43195440	43198943	+	gene body	ARFGAP3	L2b|LINE|L2
MSPC_Peak_1331	chr1	39939115	39942609	+	gene body	MACF1	intron (NM_012090, intron 90 of 92)
MSPC_Peak_909	chr17	58257219	58259203	+	gene body	USP32	intron (NM_032582, intron 32 of 33)
MSPC_Peak_1475	chr19	2473343	2480099	+	gene body	GADD45B	CpG-12408
MSPC_Peak_1173	chr1	75215332	75219028	+	gene body	TYW3	AluSp|SINE|Alu
MSPC_Peak_198	chr2	129031570	129046093	+	gene body	HS6ST1	intron (NM_004807, intron 1 of 1)
MSPC_Peak_437	chr12	56704796	56707268	+	gene body	CNPY2	AluJb|SINE|Alu
MSPC_Peak_830	chr19	34693496	34697049	+	gene body	LSM14A	L1M5|LINE|L1
MSPC_Peak_1835	chr11	47240562	47242975	+	gene body	DDB2	intron (NM_001300734, intron 3 of 5)
MSPC_Peak_1184	chr1	61566712	61568063	+	gene body	NFIA	intron (NM_001145512, intron 3 of 11)
MSPC_Peak_1147	chr19	11123655	11127164	+	gene body	SMARCA4	intron (NM_001128844, intron 17 of 35)
MSPC_Peak_1385	chr1	36768888	36775428	+	promoter-TSS	SH3D21	promoter-TSS (NM_024676)
MSPC_Peak_1425	chr1	33243881	33247562	+	gene body	YARS	exon (NM_003680, exon 11 of 13)
MSPC_Peak_1626	chr16	71925436	71930287	+	promoter-TSS	IST1	promoter-TSS (NM_001270976)
MSPC_Peak_664	chr3	10300036	10301888	+	gene body	TATDN2	AluSz6|SINE|Alu
MSPC_Peak_1046	chrX	73501412	73503911	+	gene body	FTX	AluSg4|SINE|Alu
MSPC_Peak_74	chr7	102041044	102043727	+	gene body	PRKRIP1	intron (NR_038967, intron 6 of 8)
MSPC_Peak_1566	chr16	81717057	81722817	+	gene body	CMIP	intron (NM_030629, intron 10 of 20)
MSPC_Peak_1672	chr11	118353329	118356432	+	gene body	KMT2A	intron (NM_005933, intron 8 of 35)
MSPC_Peak_1823	chr16	5130012	5130749	+	gene body	ALG1	intron (NM_019109, intron 9 of 12)
MSPC_Peak_1191	chr15	78524573	78532868	+	Intergenic		MLT1C|LTR|ERVL-MaLR
MSPC_Peak_721	chr22	38099209	38100068	+	gene body	TRIOBP	AluY|SINE|Alu
MSPC_Peak_17	chr2	242083673	242085305	+	gene body	PASK	AluY|SINE|Alu
MSPC_Peak_175	chr13	34427243	34431339	+	gene body	RFC3	MER95|LTR|ERV
MSPC_Peak_915	chr17	57783489	57786025	+	promoter-TSS	VMP1	promoter-TSS (NM_001329397)
MSPC_Peak_1298	chr19	6271298	6284872	+	gene body	MLLT1	intron (NM_005934, intron 1 of 11)
MSPC_Peak_76	chr9	131505212	131507322	+	gene body	ZER1	AluSg7|SINE|Alu
MSPC_Peak_676	chr3	9828839	9831453	+	gene body	TADA3	AluY|SINE|Alu
MSPC_Peak_1607	chr1	21560938	21563563	+	gene body	ECE1	intron (NM_001113347, intron 11 of 16)
MSPC_Peak_83	chr9	131247662	131251979	+	gene body	ODF2	AluY|SINE|Alu
MSPC_Peak_870	chr17	73094222	73095880	+	gene body	SLC16A5	L2|LINE|L2
MSPC_Peak_435	chr3	133600922	133612119	+	gene body	RAB6B	MIR3|SINE|MIR
MSPC_Peak_190	chr14	24634673	24641571	+	Intergenic		AluSq2|SINE|Alu
MSPC_Peak_63	chr7	105899837	105900274	+	gene body	NAMPT	AluSc|SINE|Alu
MSPC_Peak_1273	chr19	7901715	7903633	+	gene body	EVI5L	AluSp|SINE|Alu
MSPC_Peak_142	chr9	127644806	127646838	+	gene body	GOLGA1	AluSx1|SINE|Alu
MSPC_Peak_1422	chr17	17219509	17222097	+	gene body	NT5M	FLAM_C|SINE|Alu
MSPC_Peak_597	chr8	131115267	131120544	+	gene body	ASAP1	intron (NM_018482, intron 24 of 29)
MSPC_Peak_1661	chr6	18226804	18232548	+	gene body	DEK	L1PA5|LINE|L1
MSPC_Peak_668	chr8	62534562	62535509	+	gene body	ASPH	intron (NM_001164750, intron 13 of 24)
MSPC_Peak_1454	chr6	107350413	107355182	+	gene body	C6orf203	AluSq2|SINE|Alu
MSPC_Peak_433	chr19	49305043	49306938	+	gene body	BCAT2	AluSx1|SINE|Alu
MSPC_Peak_1798	chr11	62503165	62509580	+	TTS	TTC9C	TTS (NM_001318812)
MSPC_Peak_45	chr14	103344365	103347199	+	gene body	TRAF3	AluJo|SINE|Alu
MSPC_Peak_1048	chr1	150898465	150901624	+	gene body	SETDB1	intron (NM_001366418, intron 1 of 21)
MSPC_Peak_1381	chr17	18778497	18785068	+	gene body	PRPSAP2	intron (NM_001353100, intron 6 of 11)
MSPC_Peak_42	chr14	103368187	103371928	+	gene body	TRAF3	intron (NM_145725, intron 11 of 11)
MSPC_Peak_747	chr4	6795380	6800229	+	gene body	KIAA0232	intron (NM_001100590, intron 1 of 8)
MSPC_Peak_23	chr2	238881484	238885208	+	gene body	UBE2F	AluSx1|SINE|Alu
MSPC_Peak_315	chr3	196869558	196872020	+	gene body	DLG1	intron (NM_001366219, intron 5 of 23)
MSPC_Peak_503	chr3	66430180	66439160	+	gene body	LRIG1	exon (NM_015541, exon 14 of 19)
MSPC_Peak_1088	chr18	51683316	51684033	+	gene body	MBD2	AluSx1|SINE|Alu
MSPC_Peak_377	chr7	2821627	2830678	+	gene body	GNA12	intron (NM_007353, intron 2 of 3)
MSPC_Peak_335	chr7	23538768	23544145	+	Intergenic		Intergenic
MSPC_Peak_783	chr17	78251550	78255644	+	gene body	RNF213	intron (NM_001256071, intron 3 of 67)
MSPC_Peak_1203	chr1	54716411	54722390	+	gene body	SSBP3	intron (NM_018070, intron 6 of 16)
MSPC_Peak_1179	chr10	98364765	98367616	+	gene body	PIK3AP1	intron (NM_152309, intron 14 of 16)
MSPC_Peak_95	chr2	225410459	225416212	+	gene body	CUL3	intron (NM_001257197, intron 1 of 14)
MSPC_Peak_399	chr12	77156901	77160087	+	gene body	ZDHHC17	intron (NM_001359626, intron 1 of 16)
MSPC_Peak_442	chr3	133300729	133308068	+	gene body	CDV3	AluSx|SINE|Alu
MSPC_Peak_1633	chr16	71481525	71494244	+	gene body	ZNF23	intron (NM_001304492, intron 3 of 4)
MSPC_Peak_1510	chr5	126133420	126135005	+	gene body	LMNB1	intron (NM_005573, intron 1 of 10)
MSPC_Peak_1584	chr5	14846134	14846959	+	gene body	ANKH	intron (NM_054027, intron 1 of 11)
MSPC_Peak_412	chr12	58125212	58131274	+	gene body	AGAP2	intron (NM_001122772, intron 3 of 18)
MSPC_Peak_405	chr19	49652537	49668611	+	promoter-TSS	TRPM4	promoter-TSS (NM_001321283)
MSPC_Peak_1430	chr16	89813527	89814365	+	gene body	FANCA	AluSg|SINE|Alu
MSPC_Peak_1340	chr19	4919836	4921602	+	gene body	UHRF1	FAM|SINE|Alu
MSPC_Peak_1183	chrX	40443265	40446099	+	gene body	ATP6AP2	L2c|LINE|L2
MSPC_Peak_1423	chr6	130000755	130011055	+	gene body	ARHGAP18	intron (NM_033515, intron 1 of 14)
MSPC_Peak_1040	chrX	99895798	99900078	+	Intergenic		L2a|LINE|L2
MSPC_Peak_1461	chr17	8197015	8198369	+	gene body	SLC25A35	intron (NM_201520, intron 1 of 5)
MSPC_Peak_1816	chr11	60903466	60905382	+	gene body	VPS37C	AluJr|SINE|Alu
MSPC_Peak_769	chr22	32034407	32037846	+	gene body	PISD	intron (NM_001326416, intron 3 of 10)
MSPC_Peak_406	chr3	179307643	179311147	+	gene body	MRPL47	intron (NM_177988, intron 5 of 5)
MSPC_Peak_1849	chr16	3561669	3562904	+	gene body	CLUAP1	AluJr|SINE|Alu
MSPC_Peak_1434	chr6	112058998	112061327	+	gene body	FYN	intron (NM_153047, intron 3 of 13)
MSPC_Peak_720	chr17	80159760	80162576	+	gene body	CCDC57	MSTA|LTR|ERVL-MaLR
MSPC_Peak_1658	chr16	69119954	69123211	+	Intergenic		AluSg7|SINE|Alu
MSPC_Peak_1450	chr19	3399428	3403569	+	gene body	NFIC	intron (NM_001245005, intron 2 of 9)
MSPC_Peak_695	chr8	42923693	42926727	+	gene body	FNTA	AluSz|SINE|Alu
MSPC_Peak_1271	chr20	2969593	2970972	+	gene body	PTPRA	intron (NM_080840, intron 8 of 22)
MSPC_Peak_1316	chr1	40518068	40520140	+	gene body	CAP1	MIRc|SINE|MIR
MSPC_Peak_148	chr7	91736852	91739116	+	gene body	AKAP9	intron (NM_147185, intron 49 of 49)
MSPC_Peak_1073	chr15	101805019	101810082	+	Intergenic		MLT1H|LTR|ERVL-MaLR
MSPC_Peak_841	chr17	73785336	73786933	+	gene body	UNK	AluSx3|SINE|Alu
MSPC_Peak_216	chr19	58800058	58805643	+	gene body	ZNF8	intron (NM_021089, intron 3 of 3)
MSPC_Peak_1336	chr1	39681348	39683702	+	gene body	MACF1	intron (NM_012090, intron 1 of 92)
MSPC_Peak_81	chr2	231732274	231743078	+	gene body	ITM2C	L2|LINE|L2
MSPC_Peak_650	chr4	107014152	107014919	+	gene body	TBCK	AluY|SINE|Alu
MSPC_Peak_1234	chr17	33893286	33900420	+	gene body	SNHG30	intron (NR_135479, intron 1 of 1)
MSPC_Peak_1151	chr1	78439098	78440401	+	gene body	FUBP1	AluJb|SINE|Alu
MSPC_Peak_1119	chr1	97237327	97239391	+	gene body	PTBP2	intron (NM_021190, intron 5 of 13)
MSPC_Peak_77	chr14	91767797	91768230	+	gene body	CCDC88C	AluSz|SINE|Alu
MSPC_Peak_802	chr1	244601921	244605144	+	gene body	ADSS	L1M1|LINE|L1
MSPC_Peak_836	chr1	227124112	227124549	+	Intergenic		AluY|SINE|Alu
MSPC_Peak_863	chr17	73195043	73195514	+	Intergenic		AluY|SINE|Alu
MSPC_Peak_1226	chr10	75513863	75514792	+	gene body	SEC24C	MER2|DNA|TcMar-Tigger
MSPC_Peak_73	chr14	92994695	92995940	+	gene body	RIN3	intron (NM_024832, intron 1 of 9)
MSPC_Peak_294	chr2	64231843	64232970	+	gene body	VPS54	AluYk11|SINE|Alu
MSPC_Peak_1291	chr1	43867111	43871898	+	gene body	SZT2	intron (NM_001365999, intron 3 of 71)
MSPC_Peak_1831	chr16	4517423	4520490	+	gene body	NMRAL1	intron (NM_001351995, intron 3 of 5)
MSPC_Peak_981	chr17	43710283	43712928	+	gene body	LINC02210	intron (NR_138260, intron 5 of 5)
MSPC_Peak_1731	chr1	1722563	1722910	+	gene body	GNB1	AluSp|SINE|Alu
MSPC_Peak_1573	chr6	36683433	36690479	+	gene body	RAB44	intron (NM_001257357, intron 7 of 13)
MSPC_Peak_1202	chr5	180615515	180621416	+	gene body	CTC-338M12.2	CpG-21583
MSPC_Peak_943	chr19	16663272	16672267	+	gene body	SLC35E1	intron (NM_024881, intron 4 of 5)
MSPC_Peak_1368	chr5	174925195	174927260	+	gene body	SFXN1	AluSx|SINE|Alu
MSPC_Peak_257	chr9	19239574	19240945	+	gene body	DENND4C	Tigger3b|DNA|TcMar-Tigger
MSPC_Peak_1674	chr6	15306498	15309802	+	gene body	JARID2	intron (NM_001267040, intron 1 of 17)
MSPC_Peak_638	chr4	140327953	140333379	+	Intergenic		L2b|LINE|L2
MSPC_Peak_1678	chr1	11088831	11092979	+	gene body	MASP2	exon (NM_006610, exon 9 of 11)
MSPC_Peak_1463	chr19	2898076	2903624	+	promoter-TSS	ZNF57	promoter-TSS (NM_173480)
MSPC_Peak_1445	chr19	3418644	3420889	+	gene body	NFIC	AluSz|SINE|Alu
MSPC_Peak_196	chr7	73779570	73782248	+	gene body	CLIP2	MLT1C|LTR|ERVL-MaLR
MSPC_Peak_514	chr3	52655237	52655730	+	gene body	PBRM1	intron (NM_001366073, intron 15 of 29)
MSPC_Peak_874	chr17	72843340	72849154	+	gene body	GRIN2C	intron (NM_000835, intron 6 of 12)
MSPC_Peak_1437	chr17	17080969	17082674	+	gene body	MPRIP	7SLRNA|srpRNA|srpRNA
MSPC_Peak_913	chr19	17936383	17940303	+	gene body	JAK3	AluSq|SINE|Alu
MSPC_Peak_484	chr12	50558397	50563021	+	gene body	CERS5	intron (NM_001331069, intron 1 of 11)
MSPC_Peak_1228	chr1	52370098	52373460	+	Intergenic		Intergenic
MSPC_Peak_1039	chr10	123722662	123724277	+	gene body	NSMCE4A	AluSg|SINE|Alu
MSPC_Peak_1654	chr6	24418533	24420820	+	gene body	MRS2	MIRb|SINE|MIR
MSPC_Peak_282	chr2	71298504	71302062	+	gene body	NAGK	intron (NM_017567, intron 5 of 9)
MSPC_Peak_857	chr1	223921568	223924068	+	gene body	CAPN2	MIRb|SINE|MIR
MSPC_Peak_1746	chr11	67116375	67121788	+	non-coding	POLD4	non-coding (NR_046411, exon 4 of 4)
MSPC_Peak_954	chr17	46943875	46944964	+	Intergenic		AluSg|SINE|Alu
MSPC_Peak_431	chr12	56986678	56990497	+	TTS	BAZ2A	TTS (NM_001300905)
MSPC_Peak_325	chr2	44216354	44219238	+	gene body	LRPPRC	intron (NM_133259, intron 1 of 37)
MSPC_Peak_391	chr12	93787993	93791603	+	gene body	NUDT4	intron (NM_019094, intron 3 of 4)
MSPC_Peak_639	chr22	40602050	40604341	+	gene body	TNRC6B	L1ME3E|LINE|L1
MSPC_Peak_110	chr13	98658664	98662424	+	gene body	IPO5	L2b|LINE|L2
MSPC_Peak_1400	chr17	18249908	18252647	+	gene body	SHMT1	AluSp|SINE|Alu
MSPC_Peak_115	chr13	96585808	96586585	+	gene body	UGGT2	AluY|SINE|Alu
MSPC_Peak_1317	chr15	44834325	44837800	+	gene body	EIF3J	intron (NM_001284336, intron 2 of 5)
MSPC_Peak_444	chr19	48217156	48221560	+	gene body	EHD2	AluJr|SINE|Alu
MSPC_Peak_1684	chr6	3141682	3143468	+	gene body	BPHL	AluSq2|SINE|Alu
MSPC_Peak_1714	chr1	3731739	3735326	+	gene body	CEP104	intron (NM_014704, intron 20 of 21)
MSPC_Peak_370	chr2	27549231	27553188	+	gene body	GTF3C2	intron (NM_001318909, intron 16 of 18)
MSPC_Peak_751	chr4	4530562	4531518	+	gene body	STX18	AluY|SINE|Alu
MSPC_Peak_787	chrM	21	16548	+	promoter-TSS	MT-TS1	promoter-TSS (NR_162149).2

## Sheet: Shared SF3B1WT_noHDACi
PeakID	Chr	Start	End	Strand	Annotation	Gene	Detailed Annotation
MSPC_Peak_418	U13369.1	270	2276	+			rDNA
MSPC_Peak_409	U13369.1	3952	12819	+			rDNA
MSPC_Peak_388	U13369.1	15130	42972	+			rDNA
MSPC_Peak_1358	chr11	65180023	65195616	+	Intergenic		Intergenic
MSPC_Peak_366	chr17	56400029	56410247	+	gene body	BZRAP1	exon (NM_004758, exon 1 of 32)
MSPC_Peak_651	chr17	8038794	8060003	+	gene body	PER1	exon (NM_002616, exon 17 of 23)
MSPC_Peak_674	chr17	7473362	7477647	+	promoter-TSS	EIF4A1	promoter-TSS (NM_001416)
MSPC_Peak_832	chr19	49989438	49996254	+	promoter-TSS	RPL13A	promoter-TSS (NR_000021)
MSPC_Peak_1667	chr19	13204171	13215761	+	TTS	NFIX	TTS (NM_001365985)
MSPC_Peak_889	chr19	49372422	49380748	+	gene body	PPP1R15A	exon (NM_014330, exon 2 of 3)
MSPC_Peak_1115	chr6	26155809	26158525	+	gene body	HIST1H1E	exon (NM_005321, exon 1 of 1)
MSPC_Peak_260	chr9	136012811	136030501	+	gene body		AluSx1|SINE|Alu
MSPC_Peak_1795	chr19	10217657	10230322	+	gene body	P2RY11	intron (NM_002566, intron 1 of 1)
MSPC_Peak_1858	chr19	3958761	3986559	+	gene body		AluSz|SINE|Alu
MSPC_Peak_1928	chr19	796980	816054	+	gene body	PTBP1	exon (NM_031990, exon 10 of 15)
MSPC_Peak_513	chr9	86594078	86596436	+	promoter-TSS	HNRNPK	promoter-TSS (NM_001318187)
MSPC_Peak_1229	chr11	66605066	66632438	+	gene body	PC	intron (NM_001040716, intron 16 of 22)
MSPC_Peak_784	chr8	144891585	144906135	+	promoter-TSS	SCRIB	promoter-TSS (NM_015356)
MSPC_Peak_1912	chr19	1268739	1279585	+	TTS	CIRBP	TTS (NM_001280)
MSPC_Peak_976	chr16	1239599	1253639	+	gene body	CACNA1H	intron (NM_001005407, intron 5 of 33)
MSPC_Peak_499	chr17	42283651	42299191	+	gene body		C-rich|Low_complexity|Low_complexity
MSPC_Peak_592	chr19	56144124	56158343	+	Intergenic		AluSx|SINE|Alu
MSPC_Peak_339	chr12	56547956	56567616	+	gene body	SMARCC2	intron (NM_139067, intron 28 of 28)
MSPC_Peak_1012	chr7	106808978	106811082	+	gene body	HBP1	intron (NM_012257, intron 1 of 10)
MSPC_Peak_434	chr9	127617164	127624013	+	TTS	WDR38	TTS (NM_001276374)
MSPC_Peak_692	chr17	7207247	7222600	+	gene body	EIF5A	exon (NM_001143761, exon 5 of 6)
MSPC_Peak_756	chr6	89790601	89793547	+	gene body	PNRC1	intron (NM_006813, intron 1 of 1)
MSPC_Peak_1652	chr19	13940819	13954868	+	promoter-TSS	MIR27A	promoter-TSS (NR_029501)
MSPC_Peak_1891	chr3	9436729	9440379	+	promoter-TSS	SETD5	promoter-TSS (NM_001349451)
MSPC_Peak_763	chr8	145149315	145165592	+	gene body		AluSx|SINE|Alu
MSPC_Peak_549	chr16	30975518	30998606	+	gene body		MIRb|SINE|MIR
MSPC_Peak_644	chr15	93425472	93427554	+	promoter-TSS	CHASERR	promoter-TSS (NR_037602)
MSPC_Peak_1037	chr19	46272555	46293470	+	promoter-TSS	DMPK	promoter-TSS (NM_001288765)
MSPC_Peak_181	chr20	42085417	42087650	+	promoter-TSS	SRSF6	promoter-TSS (NM_006275)
MSPC_Peak_618	chr16	29813193	29822926	+	non-coding	MAZ	non-coding (NR_074080, exon 1 of 4)
MSPC_Peak_1620	chr19	14492600	14531270	+	gene body		AluJb|SINE|Alu
MSPC_Peak_42	chr17	80182679	80211202	+	TTS	CSNK1D	TTS (NM_001363749)
MSPC_Peak_1834	chr19	5689082	5709114	+	gene body	LONP1	exon (NM_001276480, exon 10 of 18)
MSPC_Peak_1811	chr19	7967996	7984735	+	gene body	MAP2K7	exon (NM_001297556, exon 9 of 11)
MSPC_Peak_222	chr10	42394257	42395623	+	Intergenic		HSATII|Satellite|Satellite
MSPC_Peak_1143	chr22	46979523	47000237	+	gene body		AluSx|SINE|Alu
MSPC_Peak_741	chr19	50352279	50377119	+	TTS	PTOV1	TTS (NM_017432)
MSPC_Peak_23	chr17	80248925	80254935	+	Intergenic		Intergenic
MSPC_Peak_1233	chr2	219259113	219273746	+	promoter-TSS	MIR26B	promoter-TSS (NR_029500)
MSPC_Peak_1309	chr2	196521487	196523293	+	gene body		CpG
MSPC_Peak_393	chr16	69164768	69167583	+	promoter-TSS	UTP4	promoter-TSS (NM_001318391)
MSPC_Peak_817	chr16	2510019	2527246	+	promoter-TSS	TEDC2-AS1	promoter-TSS (NR_135198)
MSPC_Peak_1925	chr19	879178	891381	+	gene body	MED16	intron (NM_005481, intron 5 of 15)
MSPC_Peak_1688	chr11	760240	767846	+	gene body	TALDO1	intron (NM_006755, intron 6 of 7)
MSPC_Peak_951	chr5	81573686	81574677	+	promoter-TSS		promoter-TSS (NM_001349373)
MSPC_Peak_1175	chr19	41303413	41316021	+	gene body	EGLN2	intron (NM_053046, intron 2 of 5)
MSPC_Peak_86	chr9	140120300	140140483	+	gene body	SLC34A3	intron (NM_001177316, intron 12 of 12)
MSPC_Peak_913	chr7	150637684	150655728	+	3' UTR	KCNH2	3' UTR (NM_001204798, exon 5 of 5)
MSPC_Peak_98	chr17	79821608	79829849	+	non-coding	ARHGDIA	non-coding (NR_125441, exon 5 of 5)
MSPC_Peak_749	chr8	145531667	145546964	+	TTS	HSF1	TTS (NM_005526)
MSPC_Peak_380	chr12	54675532	54681257	+	3' UTR	HNRNPA1	3' UTR (NM_002136, exon 10 of 10)
MSPC_Peak_764	chr16	3015789	3031999	+	TTS	PAQR4	TTS (NM_001284511)
MSPC_Peak_1675	chr11	847148	871044	+	gene body		(CACG)n|Simple_repeat|Simple_repeat
MSPC_Peak_738	chr5	177631394	177643735	+	gene body	HNRNPAB	exon (NM_004499, exon 7 of 7)
MSPC_Peak_1594	chr19	14873134	14880382	+	gene body	EMR2	intron (NM_001271052, intron 6 of 18)
MSPC_Peak_1343	chr7	100273282	100287785	+	gene body		(CTGGGG)n|Simple_repeat|Simple_repeat
MSPC_Peak_1469	chr7	75608381	75627101	+	gene body	TMEM120A	exon (NM_031925, exon 5 of 12)
MSPC_Peak_1815	chr19	7682440	7713373	+	promoter-TSS	PCP2	promoter-TSS (NM_001271830)
MSPC_Peak_1202	chr2	232573215	232580166	+	gene body	PTMA	exon (NM_002823, exon 3 of 5)
MSPC_Peak_1365	chr22	39914563	39929400	+	Intergenic		AluSg|SINE|Alu
MSPC_Peak_718	chr19	50876281	50891858	+	gene body	NR1H2	intron (NM_007121, intron 8 of 9)
MSPC_Peak_1856	chr19	4026850	4042756	+	gene body	PIAS4	intron (NM_015897, intron 9 of 10)
MSPC_Peak_1792	chr3	49043992	49046246	+	promoter-TSS	WDR6	promoter-TSS (NM_001320547)
MSPC_Peak_1477	chr19	17970230	17976848	+	TTS	RPL18A	TTS (NR_000012)
MSPC_Peak_1359	chr1	151258710	151268404	+	TTS	PI4KB	TTS (NM_001330721)
MSPC_Peak_1268	chr19	36221669	36236163	+	TTS	IGFLR1	TTS (NR_144338)
MSPC_Peak_1846	chr19	4437675	4456876	+	gene body	UBXN6	intron (NM_025241, intron 6 of 10)
MSPC_Peak_1603	chr7	44834668	44837167	+	promoter-TSS	PPIA	promoter-TSS (NM_021130)
MSPC_Peak_912	chr16	1811921	1833528	+	promoter-TSS	EME2	promoter-TSS (NM_001257370)
MSPC_Peak_901	chr16	2009126	2016169	+	promoter-TSS	SNORA10	promoter-TSS (NR_002327)
MSPC_Peak_1326	chr3	129031652	129035925	+	3' UTR	H1FX	3' UTR (NM_006026, exon 1 of 1)
MSPC_Peak_1193	chr2	233198344	233207475	+	gene body	DIS3L2	intron (NM_001257281, intron 13 of 13)
MSPC_Peak_214	chr17	74260585	74269798	+	gene body	UBALD2	intron (NM_182565, intron 2 of 2)
MSPC_Peak_829	chr5	170814008	170816455	+	gene body		CpG
MSPC_Peak_60	chr12	125393462	125400025	+	gene body	UBC	exon (NM_021009, exon 2 of 2)
MSPC_Peak_1428	chr22	39133918	39140457	+	gene body	SUN2	intron (NM_015374, intron 10 of 17)
MSPC_Peak_960	chr19	47772901	47781859	+	promoter-TSS		promoter-TSS (NR_037675)
MSPC_Peak_1239	chr19	39321724	39343312	+	gene body	HNRNPL	intron (NM_001005335, intron 6 of 12)
MSPC_Peak_546	chr17	40815321	40830043	+	non-coding	PLEKHH3	non-coding (NR_073574, exon 10 of 13)
MSPC_Peak_677	chr19	51295836	51304338	+	TTS	C19orf48	TTS (NM_199249)
MSPC_Peak_1917	chr19	1078575	1095868	+	3' UTR	HMHA1	3' UTR (NM_001258328, exon 23 of 23)
MSPC_Peak_1655	chr1	26604967	26614733	+	gene body		L2c|LINE|L2
MSPC_Peak_1292	chr11	65616957	65627914	+	3' UTR	CFL1	3' UTR (NM_005507, exon 4 of 4)
MSPC_Peak_1279	chr19	35750769	35765293	+	gene body	LSR	exon (NM_015925, exon 8 of 9)
MSPC_Peak_1511	chr1	43389437	43392282	+	TTS	SLC2A1	TTS (NM_006516)
MSPC_Peak_1558	chr19	15472845	15491868	+	gene body		AluSz|SINE|Alu
MSPC_Peak_1821	chr3	47446993	47466754	+	gene body		MIR|SINE|MIR
MSPC_Peak_1882	chr19	2419189	2432388	+	3' UTR	TIMM13	3' UTR (NM_012458, exon 3 of 3)
MSPC_Peak_1854	chr19	4047068	4069123	+	gene body	ZBTB7A	intron (NM_015898, intron 1 of 2)
MSPC_Peak_464	chr17	43316446	43333160	+	promoter-TSS	MAP3K14-AS1	promoter-TSS (NR_024434)
MSPC_Peak_1861	chr19	3525168	3545753	+	3' UTR	FZR1	3' UTR (NM_001136198, exon 13 of 13)
MSPC_Peak_678	chr5	179217266	179233490	+	promoter-TSS	MIR1229	promoter-TSS (NR_031598)
MSPC_Peak_1602	chr22	32005324	32029441	+	TTS	PISD	TTS (NR_106959)
MSPC_Peak_113	chr16	88927568	88954138	+	TTS	CBFA2T3	TTS (NM_175931)
MSPC_Peak_754	chr16	3069085	3076522	+	TTS	TNFRSF12A	TTS (NM_016639)
MSPC_Peak_900	chr19	49116238	49123428	+	gene body	RPL18	intron (NM_001270490, intron 3 of 5)
MSPC_Peak_730	chr6	133134743	133136080	+	promoter-TSS	RPS12	promoter-TSS (NM_001016)
MSPC_Peak_1907	chr19	1589447	1604956	+	TTS	UQCR11	TTS (NM_006830)
MSPC_Peak_1450	chr22	38899760	38902472	+	gene body		AluSp|SINE|Alu
MSPC_Peak_1526	chr2	92320367	92320667	+	Intergenic		ALR/Alpha|Satellite|centr
MSPC_Peak_115	chr9	139716476	139765704	+	gene body	C9orf172	exon (NM_001080482, exon 3 of 3)
MSPC_Peak_1192	chr1	226256403	226258856	+	gene body	H3F3A	intron (NM_002107, intron 3 of 3)
MSPC_Peak_1344	chr11	65266052	65275336	+	non-coding	TALAM1	non-coding (NR_145459, exon 1 of 1)
MSPC_Peak_700	chr17	7136605	7148405	+	promoter-TSS	PHF23	promoter-TSS (NM_001284518)
MSPC_Peak_788	chr17	1631200	1642169	+	gene body		MIRc|SINE|MIR
MSPC_Peak_1706	chr19	12778639	12795413	+	TTS	WDR83	TTS (NM_032332)
MSPC_Peak_1644	chr2	43447129	43455073	+	3' UTR	ZFP36L2	3' UTR (NM_006887, exon 2 of 2)
MSPC_Peak_1035	chr16	412386	422004	+	3' UTR	MRPL28	3' UTR (NM_006428, exon 6 of 6)
MSPC_Peak_1255	chr11	65739097	65750016	+	gene body	SART1	exon (NM_005146, exon 15 of 20)
MSPC_Peak_1149	chr1	228579829	228590930	+	promoter-TSS	MIR6742	promoter-TSS (NR_106800)
MSPC_Peak_616	chr19	55733417	55743414	+	3' UTR	TMEM86B	3' UTR (NM_173804, exon 3 of 3)
MSPC_Peak_1723	chr1	19655087	19661274	+	non-coding	SLC66A1	non-coding (NR_109848, exon 10 of 10)
MSPC_Peak_266	chr17	73605388	73639389	+	TTS	RECQL5	TTS (NM_004259)
MSPC_Peak_367	chrX	106953891	106960888	+	3' UTR	TSC22D3	3' UTR (NM_001318470, exon 4 of 4)
MSPC_Peak_1758	chr7	2286298	2299401	+	3' UTR	SNX8	3' UTR (NM_013321, exon 11 of 11)
MSPC_Peak_331	chr20	3902471	3911751	+	TTS	RNF24	TTS (NM_001321749)
MSPC_Peak_1489	chr2	101617950	101622602	+	gene body	RPL31	intron (NM_001099693, intron 2 of 3)
MSPC_Peak_1024	chr16	626553	642400	+	TTS	PIGQ	TTS (NM_004204)
MSPC_Peak_1207	chr11	67199440	67212947	+	gene body	CORO1B	exon (NM_020441, exon 10 of 11)
MSPC_Peak_1117	chr1	234742079	234746465	+	gene body	IRF2BP2	exon (NM_182972, exon 1 of 2)
MSPC_Peak_1695	chr2	27597429	27605252	+	TTS	SNX17	TTS (NM_001267061)
MSPC_Peak_672	chr5	179244580	179251419	+	promoter-TSS	SQSTM1	promoter-TSS (NM_003900)
MSPC_Peak_1059	chr21	45737670	45755049	+	gene body	PFKL	intron (NM_002626, intron 21 of 21)
MSPC_Peak_1722	chr7	5562464	5573672	+	gene body	ACTB	exon (NM_001101, exon 4 of 6)
MSPC_Peak_531	chr16	31084143	31097892	+	gene body	ZNF646	exon (NM_014699, exon 2 of 3)
MSPC_Peak_1612	chr1	28205555	28212055	+	gene body	THEMIS2	exon (NM_001105556, exon 4 of 6)
MSPC_Peak_1639	chr19	14062802	14074900	+	gene body	DCAF15	intron (NM_138353, intron 6 of 12)
MSPC_Peak_97	chr12	123337364	123354678	+	gene body	HIP1R	exon (NM_003959, exon 31 of 32)
MSPC_Peak_1031	chr16	446382	451800	+	gene body	NME4	exon (NM_001286435, exon 2 of 5)
MSPC_Peak_865	chr19	49517455	49524614	+	promoter-TSS	LHB	promoter-TSS (NM_000894)
MSPC_Peak_1636	chr2	47401777	47404643	+	gene body		CpG
MSPC_Peak_1658	chr22	30816995	30823756	+	3' UTR	SEC14L2	3' UTR (NM_012429, exon 12 of 12)
MSPC_Peak_806	chr17	1540204	1553509	+	non-coding	SCARF1	non-coding (NR_028075, exon 4 of 11)
MSPC_Peak_1022	chr6	31591420	31609939	+	promoter-TSS	MIR6832	promoter-TSS (NR_106890)
MSPC_Peak_417	chr16	67975055	67987541	+	gene body	SLC12A4	exon (NM_005072, exon 16 of 24)
MSPC_Peak_670	chr17	7479620	7496914	+	promoter-TSS		promoter-TSS (NR_136401)
MSPC_Peak_578	chr17	37817415	37832189	+	promoter-TSS	PNMT	promoter-TSS (NM_002686)
MSPC_Peak_1297	chr3	133291653	133294066	+	promoter-TSS	CDV3	promoter-TSS (NM_001134423)
MSPC_Peak_200	chr10	43902485	43906771	+	promoter-TSS	HNRNPF	promoter-TSS (NM_001098205)
MSPC_Peak_719	chr8	145724245	145754814	+	gene body	RECQL4	intron (NM_004260, intron 11 of 21)
MSPC_Peak_528	chr13	52025359	52029432	+	promoter-TSS	INTS6	promoter-TSS (NM_001039937)
MSPC_Peak_808	chr16	2562123	2572395	+	gene body	ATP6V0C	intron (NM_001694, intron 1 of 2)
MSPC_Peak_1693	chr7	26232051	26234114	+	gene body	HNRNPA2B1	intron (NM_031243, intron 9 of 11)
MSPC_Peak_224	chr17	74069009	74083400	+	TTS	EXOC7	TTS (NM_001145299)
MSPC_Peak_636	chr17	16282262	16287494	+	promoter-TSS	UBB	promoter-TSS (NM_001281717)
MSPC_Peak_635	chr16	28831502	28836965	+	promoter-TSS	ATXN2L	promoter-TSS (NM_145714)
MSPC_Peak_1654	chr11	1012486	1027507	+	gene body	MUC6	intron (NM_005961, intron 29 of 32)
MSPC_Peak_1538	chr7	61975573	61975952	+	Intergenic		ALR/Alpha|Satellite|centr
MSPC_Peak_1254	chr19	38868847	38878237	+	gene body		AluSx1|SINE|Alu
MSPC_Peak_77	chr17	79874783	79887231	+	gene body	MAFG	intron (NM_032711, intron 2 of 2)
MSPC_Peak_558	chr13	31038158	31041386	+	promoter-TSS	HMGB1	promoter-TSS (NM_001370341)
MSPC_Peak_5	chr10	133729926	133735522	+	Intergenic		Intergenic
MSPC_Peak_991	chr16	848579	858632	+	Intergenic		Intergenic
MSPC_Peak_357	chr16	75239839	75241347	+	gene body	CTRB2	intron (NM_001025200, intron 1 of 6)
MSPC_Peak_1281	chr11	65633257	65642209	+	gene body	EFEMP2	intron (NR_037718, intron 5 of 11)
MSPC_Peak_707	chr17	7122212	7129718	+	TTS	MIR324	TTS (NR_029896)
MSPC_Peak_1578	chr3	49753126	49763569	+	TTS	GMPPB	TTS (NM_013334)
MSPC_Peak_1181	chr1	227915311	227924365	+	3' UTR	JMJD4	3' UTR (NM_023007, exon 6 of 6)
MSPC_Peak_1331	chr11	65336992	65350266	+	5' UTR	EHBP1L1	5' UTR (NM_001351087, exon 1 of 18)
MSPC_Peak_1097	chr6	27834387	27836381	+	promoter-TSS	HIST1H1B	promoter-TSS (NM_005322)
MSPC_Peak_1448	chr11	63984436	63995201	+	gene body		AluSg|SINE|Alu
MSPC_Peak_1220	chr11	67047070	67060205	+	3' UTR	ADRBK1	3' UTR (NM_001619, exon 21 of 21)
MSPC_Peak_535	chr18	47805524	47814405	+	gene body	CXXC1	intron (NM_001101654, intron 11 of 14)
MSPC_Peak_1626	chr11	2422615	2430115	+	gene body	TRPM5	intron (NM_014555, intron 23 of 23)
MSPC_Peak_94	chr9	140098645	140114924	+	gene body	NDOR1	intron (NM_001144028, intron 2 of 13)
MSPC_Peak_653	chr19	54605522	54620113	+	gene body	TFPT	intron (NM_013342, intron 3 of 5)
MSPC_Peak_483	chr16	46391221	46392120	+	Intergenic		HSATII|Satellite|Satellite
MSPC_Peak_248	chr10	22607972	22611991	+	promoter-TSS	BMI1	promoter-TSS (NM_005180)
MSPC_Peak_1506	chr11	61622309	61638417	+	gene body	FADS2	intron (NM_001281501, intron 7 of 11)
MSPC_Peak_1003	chr16	764027	779704	+	TTS	CCDC78	TTS (NM_001031737)
MSPC_Peak_153	chr4	2926602	2937274	+	TTS	ADD1	TTS (NM_001354759)
MSPC_Peak_1174	chr21	9825615	9827168	+	promoter-TSS		promoter-TSS (NR_162111)
MSPC_Peak_1294	chr22	41918557	41929191	+	3' UTR	POLR3H	3' UTR (NM_001018052, exon 5 of 5)
MSPC_Peak_995	chr6	31694902	31698691	+	gene body	DDAH2	exon (NM_013974, exon 2 of 7).6
MSPC_Peak_377	chrX	106919342	106920904	+	Intergenic		Intergenic
MSPC_Peak_1244	chr19	39204584	39228908	+	gene body		AluJb|SINE|Alu
MSPC_Peak_132	chr12	122259835	122269142	+	gene body	SETD1B	intron (NM_001353345, intron 12 of 15)
MSPC_Peak_599	chr16	30091774	30101345	+	TTS	TBX6	TTS (NM_004608)
MSPC_Peak_1320	chr11	65355969	65367766	+	gene body		MER102b|DNA|hAT-Charlie
MSPC_Peak_83	chr12	123461143	123471060	+	gene body	ARL6IP4	intron (NR_103512, intron 2 of 5)
MSPC_Peak_454	chrX	47077307	47085062	+	gene body	CDK16	intron (NM_006201, intron 1 of 15)
MSPC_Peak_1786	chr3	49047862	49067245	+	promoter-TSS	NDUFAF3	promoter-TSS (NM_199074)
MSPC_Peak_914	chr8	101962296	101966147	+	promoter-TSS	YWHAZ	promoter-TSS (NM_145690)
MSPC_Peak_1566	chr11	45926991	45935891	+	3' UTR	PEX16	3' UTR (NM_057174, exon 11 of 11)
MSPC_Peak_1034	chr8	41525291	41533781	+	gene body	ANK1	intron (NM_020477, intron 38 of 41)
MSPC_Peak_1678	chr1	24285446	24287864	+	gene body		CpG
MSPC_Peak_1008	chr16	714532	741412	+	TTS	STUB1-DT	TTS (NR_136337)
MSPC_Peak_1908	chr19	1575812	1586417	+	gene body	MBD3	exon (NM_001281454, exon 5 of 7)
MSPC_Peak_1402	chr7	99947637	99959915	+	promoter-TSS	PILRB	promoter-TSS (NR_106899)
MSPC_Peak_1446	chr19	18386713	18395271	+	3' UTR	JUND	3' UTR (NM_005354, exon 1 of 1)
MSPC_Peak_217	chr12	109123801	109125919	+	promoter-TSS	CORO1C	promoter-TSS (NM_001276471)
MSPC_Peak_1082	chr22	47063439	47079300	+	gene body	GRAMD4	exon (NM_001366660, exon 17 of 18)
MSPC_Peak_1865	chr3	28389171	28391107	+	promoter-TSS	ZCWPW2	promoter-TSS (NM_001324169)
MSPC_Peak_1497	chr1	43914074	43920033	+	3' UTR	SZT2	3' UTR (NM_015284, exon 71 of 71)
MSPC_Peak_281	chr16	85643145	85648333	+	gene body		CpG
MSPC_Peak_1645	chr11	1766816	1785923	+	gene body		L2b|LINE|L2
MSPC_Peak_166	chr20	44573292	44583036	+	gene body	ZNF335	exon (NM_022095, exon 25 of 28)
MSPC_Peak_1427	chr11	64524875	64534359	+	Intergenic		AluSx|SINE|Alu
MSPC_Peak_7	chr20	62321614	62333937	+	promoter-TSS	TNFRSF6B	promoter-TSS (NM_003823)
MSPC_Peak_452	chr12	46764773	46766801	+	gene body		CpG
MSPC_Peak_1561	chr1	32823032	32836957	+	TTS	BSDC1	TTS (NM_001300958)
MSPC_Peak_1164	chr19	41819866	41834533	+	gene body	CCDC97	intron (NM_001346100, intron 4 of 4)
MSPC_Peak_509	chr9	91925161	91926865	+	promoter-TSS	CKS2	promoter-TSS (NM_001827)
MSPC_Peak_209	chr12	110718542	110721001	+	gene body		CpG
MSPC_Peak_1211	chr19	40313563	40326212	+	TTS	MIR6719	TTS (NR_106777)
MSPC_Peak_180	chr16	88591761	88602815	+	gene body	ZFPM1-AS1	intron (NR_148997, intron 1 of 3)
MSPC_Peak_141	chr10	74083836	74097303	+	Intergenic		AluY|SINE|Alu
MSPC_Peak_121	chr16	88867720	88894520	+	gene body		AluSg|SINE|Alu
MSPC_Peak_39	chr20	62149017	62156528	+	gene body		CpG-17002
MSPC_Peak_582	chr19	56609539	56620514	+	gene body	ZNF787	intron (NM_001002836, intron 1 of 3)
MSPC_Peak_1638	chr1	27018703	27025103	+	promoter-TSS	ARID1A	promoter-TSS (NM_139135)
MSPC_Peak_1183	chr2	233403538	233411485	+	gene body	CHRNG	intron (NM_005199, intron 6 of 11)
MSPC_Peak_566	chr17	39844918	39850425	+	3' UTR	EIF1	3' UTR (NM_005801, exon 4 of 4)
MSPC_Peak_1274	chr1	156105896	156114478	+	TTS	LMNA	TTS (NM_001282626)
MSPC_Peak_1015	chr19	47220066	47236823	+	gene body	STRN4	intron (NM_001039877, intron 11 of 17)
MSPC_Peak_170	chr12	112600274	112613965	+	gene body	HECTD4	intron (NM_001109662, intron 70 of 75)
MSPC_Peak_1221	chr3	184037752	184047522	+	promoter-TSS	SNORD66	promoter-TSS (NR_003055)
MSPC_Peak_457	chr16	67231857	67244940	+	TTS	ELMO3	TTS (NM_024712)
MSPC_Peak_628	chr19	54970094	54977283	+	TTS	LENG8	TTS (NM_052925)
MSPC_Peak_669	chr16	11343923	11352626	+	TTS	SOCS1	TTS (NM_003745)
MSPC_Peak_848	chr16	2277074	2294652	+	promoter-TSS	DNASE1L2	promoter-TSS (NM_001374)
MSPC_Peak_1	chr17	80543370	80545963	+	gene body		AluSp|SINE|Alu
MSPC_Peak_1604	chr1	28834507	28838641	+	non-coding	SNHG3	non-coding (NR_002909, exon 3 of 3)
MSPC_Peak_1520	chr19	16996874	17011157	+	TTS	F2RL3	TTS (NM_003950)
MSPC_Peak_606	chr19	55987690	55999477	+	gene body	ZNF628	exon (NM_033113, exon 3 of 3)
MSPC_Peak_950	chr7	142634699	142647033	+	gene body	KEL	intron (NM_000420, intron 14 of 18)
MSPC_Peak_634	chr19	54937315	54948343	+	gene body		MIR|SINE|MIR
MSPC_Peak_1304	chr3	129289541	129298257	+	gene body	PLXND1	intron (NM_015103, intron 11 of 35)
MSPC_Peak_942	chr19	48247167	48265250	+	gene body		L2b|LINE|L2
MSPC_Peak_1702	chr11	606870	623446	+	gene body	IRF7	exon (NM_004029, exon 3 of 10)
MSPC_Peak_235	chr10	28818615	28823427	+	promoter-TSS	WAC	promoter-TSS (NM_100264)
MSPC_Peak_1624	chr2	70313336	70317866	+	gene body	PCBP1	exon (NM_006196, exon 1 of 1)
MSPC_Peak_306	chr10	3820720	3824590	+	gene body	KLF6	intron (NR_027653, intron 2 of 3)
MSPC_Peak_1352	chr19	19636787	19641053	+	promoter-TSS	YJEFN3	promoter-TSS (NM_198537)
MSPC_Peak_770	chr8	144995677	145018534	+	gene body	PLEC	exon (NM_000445, exon 15 of 33)
MSPC_Peak_1504	chr1	43393464	43411448	+	gene body	SLC2A1	intron (NM_006516, intron 2 of 9)
MSPC_Peak_1404	chr22	39849204	39866291	+	gene body	MGAT3	intron (NM_002409, intron 1 of 1)
MSPC_Peak_1387	chr7	100022831	100034980	+	gene body	MEPCE	exon (NM_019606, exon 1 of 4)
MSPC_Peak_431	chr16	67577327	67583579	+	3' UTR	FAM65A	3' UTR (NM_001193522, exon 22 of 22)
MSPC_Peak_807	chr15	50646236	50647191	+	non-coding	GABPB1-IT1	non-coding (NR_026891, exon 1 of 1)
MSPC_Peak_1120	chr21	44254541	44260535	+	Intergenic		Intergenic
MSPC_Peak_970	chr16	1257085	1269046	+	gene body	CACNA1H	intron (NM_021098, intron 26 of 34)
MSPC_Peak_1270	chr1	156185756	156187679	+	gene body		L1PA2|LINE|L1
MSPC_Peak_781	chr17	1643742	1646039	+	Intergenic		Intergenic
MSPC_Peak_1916	chr19	1102548	1112130	+	TTS	GPX4	TTS (NM_002085)
MSPC_Peak_1575	chr22	36677102	36686937	+	TTS	MIR6819	TTS (NR_106877)
MSPC_Peak_1757	chr1	11843435	11855938	+	TTS	C1orf167	TTS (NM_001010881)
MSPC_Peak_1447	chr7	98988281	99004860	+	gene body	PDAP1	intron (NM_014891, intron 4 of 5)
MSPC_Peak_814	chr6	43633247	43638741	+	gene body	RSPH9	intron (NM_001193341, intron 5 of 5)
MSPC_Peak_1835	chr19	5675483	5685149	+	promoter-TSS	HSD11B1L	promoter-TSS (NM_198707)
MSPC_Peak_695	chr6	159185096	159198889	+	gene body	EZR	intron (NM_003379, intron 8 of 12)
MSPC_Peak_28	chr17	80226138	80232931	+	gene body	CSNK1D	intron (NM_139062, intron 1 of 9)
MSPC_Peak_1661	chr7	44103505	44108014	+	promoter-TSS	PGAM2	promoter-TSS (NM_000290)
MSPC_Peak_347	chr16	75257986	75264333	+	TTS	BCAR1	TTS (NM_001170721)
MSPC_Peak_1748	chr19	10934881	10947070	+	gene body	DNM2	exon (NM_004945, exon 19 of 20)
MSPC_Peak_722	chr17	4841226	4853025	+	gene body		AluJb|SINE|Alu
MSPC_Peak_1697	chr19	12841565	12847623	+	gene body		L2a|LINE|L2
MSPC_Peak_1399	chr1	110451888	110468839	+	gene body		L2b|LINE|L2
MSPC_Peak_1929	chr19	578565	585197	+	gene body	BSG	intron (NM_198591, intron 4 of 6)
MSPC_Peak_297	chr12	57910421	57920038	+	promoter-TSS	DDIT3	promoter-TSS (NM_001195054)
MSPC_Peak_197	chr17	74732059	74733113	+	promoter-TSS	MFSD11	promoter-TSS (NM_001242534)
MSPC_Peak_1848	chr19	4356012	4368003	+	gene body	SH3GL1	intron (NM_003025, intron 9 of 9)
MSPC_Peak_924	chr6	33281221	33286388	+	gene body	ZBTB22	exon (NM_001145338, exon 2 of 2).4
MSPC_Peak_399	chr16	68263033	68271629	+	promoter-TSS	ESRP2	promoter-TSS (NR_106831)
MSPC_Peak_501	chr12	6972059	6981064	+	promoter-TSS	TPI1	promoter-TSS (NM_001159287)
MSPC_Peak_827	chr19	49999890	50006581	+	TTS	RPS11	TTS (NM_001015)
MSPC_Peak_586	chr19	56596093	56601810	+	3' UTR	ZNF787	3' UTR (NM_001002836, exon 4 of 4)
MSPC_Peak_55	chr17	80045224	80059301	+	gene body	FASN	intron (NM_004104, intron 3 of 42)
MSPC_Peak_233	chr4	947410	958470	+	TTS	TMEM175	TTS (NM_001297423)
MSPC_Peak_1227	chr19	39890513	39909071	+	TTS	MIR4530	TTS (NR_039755)
MSPC_Peak_742	chr8	145619493	145624261	+	gene body	CPSF1	exon (NM_013291, exon 25 of 38)
MSPC_Peak_1745	chr19	11028652	11038634	+	3' UTR	YIPF2	3' UTR (NM_001321440, exon 9 of 9)
MSPC_Peak_488	chr12	7042413	7047485	+	gene body	ATN1	exon (NM_001007026, exon 5 of 10)
MSPC_Peak_792	chr16	2574231	2582715	+	gene body	AMDHD2	exon (NM_001330449, exon 8 of 11)
MSPC_Peak_465	chr9	126134226	126145188	+	non-coding	CRB2	non-coding (NR_104603, exon 8 of 9)
MSPC_Peak_1755	chr22	24565136	24581250	+	gene body	CABIN1	intron (NM_012295, intron 35 of 36)
MSPC_Peak_983	chr19	47613529	47617205	+	gene body		CpG
MSPC_Peak_1608	chr11	8704734	8710601	+	TTS	SNORA45	TTS (NR_002977)
MSPC_Peak_64	chr17	80034106	80043762	+	gene body		CpG
MSPC_Peak_1808	chr19	7988896	7999197	+	gene body	TIMM44	intron (NM_006351, intron 10 of 12)
MSPC_Peak_1673	chr19	13050972	13065681	+	gene body	RAD23A	intron (NM_001270362, intron 1 of 8)
MSPC_Peak_701	chr5	179032725	179039273	+	gene body		AluY|SINE|Alu
MSPC_Peak_1438	chr1	59246509	59251500	+	5' UTR	JUN	5' UTR (NM_002228, exon 1 of 1)
MSPC_Peak_1067	chr11	82868131	82869691	+	gene body	PCF11	intron (NM_015885, intron 1 of 15)
MSPC_Peak_284	chr10	11320285	11327948	+	gene body		C-rich|Low_complexity|Low_complexity
MSPC_Peak_1285	chr1	155910804	155916410	+	TTS	RXFP4	TTS (NM_181885)
MSPC_Peak_119	chr14	105670897	105679278	+	TTS	BRF1	TTS (NM_001519)
MSPC_Peak_231	chr17	73886175	73896954	+	gene body	TRIM65	intron (NM_001256124, intron 1 of 4)
MSPC_Peak_855	chr16	2256617	2265495	+	promoter-TSS	BRICD5	promoter-TSS (NM_182563)
MSPC_Peak_194	chr16	88563500	88580850	+	gene body	ZFPM1	intron (NM_153813, intron 3 of 9)
MSPC_Peak_1776	chr3	49196444	49203215	+	TTS	CCDC71	TTS (NM_022903)
MSPC_Peak_330	chr17	62075215	62081568	+	gene body	C17orf72	intron (NM_001191031, intron 3 of 4)
MSPC_Peak_1100	chr19	42779888	42798936	+	gene body	CIC	intron (NM_015125, intron 1 of 19)
MSPC_Peak_836	chr15	44080886	44094598	+	non-coding	SERF2	non-coding (NR_037672, exon 4 of 4)
MSPC_Peak_1224	chr19	39919485	39928314	+	3' UTR	RPS16	3' UTR (NM_001363860, exon 4 of 4)
MSPC_Peak_394	chr9	130688276	130695570	+	gene body	PIP5KL1	intron (NM_001135219, intron 2 of 9)
MSPC_Peak_1073	chr19	45402665	45411827	+	TTS	TOMM40	TTS (NM_001128917)
MSPC_Peak_1333	chr2	178127812	178130574	+	promoter-TSS	NFE2L2	promoter-TSS (NM_001145412)
MSPC_Peak_58	chr10	105377404	105390644	+	gene body	SH3PXD2A	intron (NM_001365079, intron 3 of 8)
MSPC_Peak_453	chr17	45019304	45025875	+	gene body	GOSR2	intron (NM_001321133, intron 6 of 6)
MSPC_Peak_623	chr16	29673526	29683549	+	3' UTR	SPN	3' UTR (NM_001030288, exon 2 of 2)
MSPC_Peak_1011	chr8	41580400	41584128	+	gene body	ANK1	intron (NM_020477, intron 6 of 41)
MSPC_Peak_860	chr19	49605660	49615061	+	gene body		L2c|LINE|L2
MSPC_Peak_1176	chr22	46487883	46497410	+	gene body	MIRLET7BHG	intron (NR_110479, intron 1 of 4)
MSPC_Peak_1351	chr11	65207878	65221747	+	Intergenic		MIRb|SINE|MIR
MSPC_Peak_1134	chr11	71710220	71722302	+	gene body	NUMA1	intron (NM_001286561, intron 23 of 26)
MSPC_Peak_1772	chr1	3689623	3702467	+	3' UTR	LRRC47	3' UTR (NM_020710, exon 7 of 7)
MSPC_Peak_1831	chr19	5778139	5792751	+	promoter-TSS	PRR22	promoter-TSS (NM_001134316)
MSPC_Peak_186	chr16	88582898	88590595	+	gene body		(TGGA)n|Simple_repeat|Simple_repeat
MSPC_Peak_543	chr18	47017337	47019350	+	promoter-TSS	RPL17	promoter-TSS (NM_001369561)
MSPC_Peak_750	chr6	108878824	108884333	+	promoter-TSS	FOXO3	promoter-TSS (NM_001455)
MSPC_Peak_1548	chr19	15946521	15947890	+	TTS	UCA1	TTS (NR_015379)
MSPC_Peak_1889	chr19	2269636	2284901	+	gene body		MSTA|LTR|ERVL-MaLR
MSPC_Peak_732	chr17	4793590	4804785	+	gene body	MINK1	intron (NM_153827, intron 27 of 31)
MSPC_Peak_904	chr6	34209673	34215484	+	gene body	HMGA1	intron (NM_145901, intron 4 of 4)
MSPC_Peak_838	chr7	158459613	158459963	+	gene body	NCAPG2	intron (NM_017760, intron 13 of 27)
MSPC_Peak_1633	chr11	2329048	2339978	+	gene body	TSPAN32	intron (NM_139022, intron 4 of 9)
MSPC_Peak_629	chr17	17707914	17723341	+	TTS	RAI1	TTS (NM_030665)
MSPC_Peak_230	chr12	109035297	109039348	+	Intergenic		Intergenic
MSPC_Peak_91	chr17	79838991	79848496	+	Intergenic		Intergenic
MSPC_Peak_721	chr15	75493895	75508886	+	gene body	C15orf39	intron (NM_015492, intron 2 of 2)
MSPC_Peak_1269	chr11	65657570	65668296	+	gene body		MIR|SINE|MIR
MSPC_Peak_1822	chr19	6372786	6388262	+	gene body	GTF2F1	intron (NM_002096, intron 12 of 12)
MSPC_Peak_169	chr4	2257686	2265346	+	gene body	MXD4	intron (NM_006454, intron 2 of 5)
MSPC_Peak_1601	chr11	10827588	10831429	+	promoter-TSS	EIF4G2	promoter-TSS (NM_001172705)
MSPC_Peak_14	chr4	170644174	170647349	+	TTS	CLCN3	TTS (NM_001829)
MSPC_Peak_971	chr8	52810253	52812722	+	gene body		CpG
MSPC_Peak_44	chr20	61910392	61924728	+	promoter-TSS	MIR4326	promoter-TSS (NR_036220)
MSPC_Peak_1456	chr11	63973065	63979889	+	gene body		L2|LINE|L2
MSPC_Peak_1434	chr1	65885296	65892750	+	gene body		L2c|LINE|L2
MSPC_Peak_521	chr17	41399751	41401168	+	Intergenic		MER96B|DNA|hAT
MSPC_Peak_477	chr9	116133157	116138681	+	gene body	HDHD3	exon (NM_031219, exon 2 of 2)
MSPC_Peak_858	chr5	139926183	139938451	+	gene body		AluJr4|SINE|Alu
MSPC_Peak_354	chr14	24897511	24912486	+	gene body	KHNYN	intron (NM_001290256, intron 5 of 7)
MSPC_Peak_553	chr13	45907412	45909821	+	3' UTR	TPT1	3' UTR (NM_001286272, exon 6 of 6)
MSPC_Peak_1094	chr11	72391479	72399950	+	TTS	ARAP1	TTS (NM_001135190)
MSPC_Peak_874	chr6	41897703	41910461	+	gene body	CCND3	intron (NM_001760, intron 4 of 4)
MSPC_Peak_1212	chr3	184048972	184053133	+	gene body		L2c|LINE|L2
MSPC_Peak_405	chr9	130575237	130581537	+	promoter-TSS		promoter-TSS (NR_136302)
MSPC_Peak_346	chr9	131763803	131773349	+	gene body	NUP188	exon (NM_015354, exon 43 of 44)
MSPC_Peak_845	chr8	144354286	144364255	+	TTS	GLI4	TTS (NM_138465)
MSPC_Peak_105	chr17	79666350	79675602	+	gene body		Charlie19a|DNA|hAT-Charlie
MSPC_Peak_1429	chr1	67894503	67897009	+	gene body	SERBP1	exon (NM_015640, exon 1 of 8)
MSPC_Peak_462	chr13	113976680	113982228	+	3' UTR	GRTP1	3' UTR (NM_001286732, exon 7 of 7)
MSPC_Peak_1687	chr19	12896081	12905443	+	Intergenic		CpG
MSPC_Peak_517	chr16	31194149	31198089	+	gene body	FUS	intron (NR_028388, intron 5 of 13)
MSPC_Peak_147	chr12	122235337	122240736	+	gene body		CpG
MSPC_Peak_179	chr14	103994943	104005414	+	gene body	TRMT61A	intron (NM_152307, intron 3 of 3)
MSPC_Peak_1408	chr11	64872479	64882817	+	gene body	VPS51	intron (NR_073519, intron 7 of 9)
MSPC_Peak_171	chr14	104162551	104184236	+	gene body	XRCC3	exon (NM_001100118, exon 5 of 9)
MSPC_Peak_632	chr16	28843968	28857443	+	Intergenic		AluSc|SINE|Alu
MSPC_Peak_362	chr20	2632571	2642195	+	promoter-TSS	NOP56	promoter-TSS (NR_002738)
MSPC_Peak_511	chr16	31201368	31205987	+	non-coding	FUS	non-coding (NR_028388, exon 14 of 14)
MSPC_Peak_762	chr17	2589278	2601635	+	TTS	MIR6776	TTS (NR_106834)
MSPC_Peak_1782	chr19	10661698	10666470	+	TTS	ATG4D	TTS (NR_104025)
MSPC_Peak_1794	chr22	22107988	22113933	+	Intergenic		AluJb|SINE|Alu
MSPC_Peak_866	chr15	41056793	41063694	+	TTS	GCHFR	TTS (NM_005258)
MSPC_Peak_1032	chr19	46313221	46327136	+	gene body	SYMPK	exon (NM_004819, exon 24 of 27)
MSPC_Peak_128	chr10	79793460	79802825	+	gene body	RPS24	intron (NM_001142284, intron 5 of 6)
MSPC_Peak_793	chr5	173390401	173392411	+	Intergenic		Intergenic
MSPC_Peak_424	chr16	67967488	67973817	+	gene body	PSMB10	exon (NM_002801, exon 1 of 8)
MSPC_Peak_293	chr17	73226442	73239851	+	3' UTR	GGA3	3' UTR (NM_138619, exon 17 of 17)
MSPC_Peak_519	chr12	6718183	6724177	+	Intergenic		Intergenic
MSPC_Peak_969	chr7	129244522	129247873	+	Intergenic		Intergenic
MSPC_Peak_760	chr19	50301931	50315884	+	gene body	AP2A1	intron (NM_130787, intron 19 of 22)
MSPC_Peak_130	chr9	139561008	139571985	+	gene body	EGFL7	exon (NM_201446, exon 8 of 9)
MSPC_Peak_1890	chr19	2242955	2258757	+	TTS	AMH	TTS (NR_036207)
MSPC_Peak_334	chrX	153041363	153059974	+	TTS	IDH3G	TTS (NM_004135)
MSPC_Peak_1230	chr1	178994067	178996496	+	promoter-TSS	FAM20B	promoter-TSS (NM_001324311)
MSPC_Peak_486	chr17	42393553	42401903	+	non-coding	SLC25A39	non-coding (NR_159401, exon 9 of 11)
MSPC_Peak_470	chr13	110429111	110440223	+	gene body	IRS2	exon (NM_003749, exon 1 of 2)
MSPC_Peak_1170	chr19	41769509	41773133	+	gene body	HNRNPUL1	intron (NM_001301016, intron 1 of 14)
MSPC_Peak_1628	chr22	31364099	31367407	+	promoter-TSS	MORC2	promoter-TSS (NM_001303256)
MSPC_Peak_577	chr19	56622406	56633432	+	gene body		AluJb|SINE|Alu
MSPC_Peak_1307	chr11	65418344	65428721	+	gene body	RELA	intron (NM_001145138, intron 8 of 10)
MSPC_Peak_1396	chr7	99963936	99973906	+	Intergenic		L1M5|LINE|L1
MSPC_Peak_316	chr17	62773456	62780274	+	promoter-TSS	PLEKHM1P	promoter-TSS (NR_106728)
MSPC_Peak_1876	chr3	14172809	14184081	+	gene body	TMEM43	intron (NM_024334, intron 10 of 11)
MSPC_Peak_247	chr17	73773988	73776305	+	gene body	H3F3B	exon (NM_005324, exon 2 of 4)
MSPC_Peak_1464	chr19	18112017	18123737	+	gene body	ARRDC2	intron (NM_001025604, intron 1 of 7)
MSPC_Peak_63	chr4	55607656	55609546	+	Intergenic		Intergenic
MSPC_Peak_1807	chr22	21973595	21985186	+	Intergenic		Intergenic
MSPC_Peak_1665	chr1	26231768	26233743	+	promoter-TSS	STMN1	promoter-TSS (NM_203401)
MSPC_Peak_1409	chr1	110274250	110279125	+	non-coding	GSTM3	non-coding (NR_024537, exon 8 of 8)
MSPC_Peak_972	chr6	32074724	32079099	+	gene body	TNXB	intron (NM_001365276, intron 1 of 43).4
MSPC_Peak_945	chr5	95294530	95298444	+	gene body		CpG
MSPC_Peak_1057	chr11	85374738	85376317	+	gene body	CREBZF	exon (NM_001039618, exon 1 of 1)
MSPC_Peak_605	chr17	27046829	27055530	+	TTS	TLCD1	TTS (NM_138463)
MSPC_Peak_786	chr6	44216147	44227399	+	TTS	SLC35B2	TTS (NM_001286520)
MSPC_Peak_1157	chr1	228329243	228339850	+	gene body	GUK1	exon (NM_001159390, exon 4 of 8)
MSPC_Peak_160	chr14	105161571	105172892	+	gene body	INF2	intron (NM_001031714, intron 1 of 21)
MSPC_Peak_154	chr10	71159100	71166412	+	TTS	TACR2	TTS (NM_001057)
MSPC_Peak_1857	chr3	39179459	39195523	+	gene body	CSRNP1	intron (NM_001320560, intron 2 of 4)
MSPC_Peak_507	chr13	91999111	92001664	+	gene body		CpG
MSPC_Peak_1524	chr3	50371316	50379902	+	promoter-TSS	RASSF1	promoter-TSS (NM_170713)
MSPC_Peak_1816	chr22	20099124	20105647	+	promoter-TSS	MIR6816	promoter-TSS (NR_106874)
MSPC_Peak_324	chr17	62499630	62503711	+	gene body		CpG
MSPC_Peak_1242	chr3	170073684	170077843	+	gene body		CpG
MSPC_Peak_195	chr20	34251200	34255888	+	promoter-TSS	CPNE1	promoter-TSS (NM_152926)
MSPC_Peak_102	chr4	10109338	10119903	+	gene body		L2a|LINE|L2
MSPC_Peak_1460	chr2	112811482	112815175	+	gene body	TMEM87B	exon (NM_001329914, exon 1 of 19)
MSPC_Peak_135	chr10	75551550	75569593	+	gene body	ZSWIM8	intron (NM_001242488, intron 24 of 25)
MSPC_Peak_1613	chr11	6628174	6634341	+	gene body	ILK	exon (NM_001278441, exon 9 of 11)
MSPC_Peak_1926	chr19	873299	878170	+	gene body		MER20|DNA|hAT-Charlie
MSPC_Peak_158	chr17	78938170	78943767	+	TTS	RPTOR	TTS (NM_020761)
MSPC_Peak_85	chr17	79852794	79862164	+	gene body	ANAPC11	intron (NM_001002244, intron 3 of 3)
MSPC_Peak_1243	chr11	66041448	66046295	+	3' UTR	RAB1B	3' UTR (NM_030981, exon 6 of 6)
MSPC_Peak_1589	chr1	31217992	31224906	+	gene body	LAPTM5	intron (NM_006762, intron 1 of 7)
MSPC_Peak_768	chr6	79784835	79788899	+	gene body		GC_rich|Low_complexity|Low_complexity
MSPC_Peak_1909	chr19	1452085	1480516	+	gene body	APC2	exon (NM_001351273, exon 14 of 14)
MSPC_Peak_1426	chr7	99687421	99701046	+	gene body		AluSg|SINE|Alu
MSPC_Peak_202	chr16	88548614	88562107	+	gene body	ZFPM1	intron (NM_153813, intron 2 of 9)
MSPC_Peak_1046	chr7	100875255	100884802	+	gene body	CLDN15	intron (NM_014343, intron 1 of 4)
MSPC_Peak_1918	chr19	1059456	1070701	+	promoter-TSS	HMHA1	promoter-TSS (NM_001258328)
MSPC_Peak_1764	chr1	8414733	8421659	+	gene body	RERE	intron (NM_012102, intron 21 of 23)
MSPC_Peak_1648	chr22	30968841	30986542	+	gene body	PES1	intron (NM_001282327, intron 8 of 16)
MSPC_Peak_568	chr18	3447990	3452857	+	5' UTR	TGIF1	5' UTR (NM_003244, exon 1 of 3)
MSPC_Peak_1832	chr22	19159339	19167009	+	TTS	SLC25A1	TTS (NR_046298)
MSPC_Peak_1718	chr19	11612944	11621587	+	promoter-TSS	ZNF653	promoter-TSS (NM_138783)
MSPC_Peak_1850	chr3	41239423	41242162	+	promoter-TSS	CTNNB1	promoter-TSS (NM_001098209)
MSPC_Peak_1277	chr22	42295114	42305529	+	gene body	SREBF2	intron (NR_103834, intron 20 of 21)
MSPC_Peak_1914	chr19	1205108	1231046	+	gene body		AluSc8|SINE|Alu
MSPC_Peak_370	chr12	54939104	54944332	+	3' UTR	NCKAP1L	3' UTR (NM_001184976, exon 31 of 31)
MSPC_Peak_1910	chr19	1438051	1443760	+	TTS	RPS15	TTS (NM_001018)
MSPC_Peak_1853	chr19	4086789	4091229	+	Intergenic		Intergenic
MSPC_Peak_1899	chr3	3063778	3064290	+	gene body		AluJb|SINE|Alu
MSPC_Peak_775	chr17	1944711	1948606	+	TTS	DPH1	TTS (NM_001383)
MSPC_Peak_149	chr17	78967097	78979704	+	3' UTR	CHMP6	3' UTR (NM_024591, exon 8 of 8)
MSPC_Peak_1867	chr19	3205805	3212654	+	3' UTR	NCLN	3' UTR (NM_001321463, exon 15 of 15)
MSPC_Peak_1093	chr21	45550192	45564474	+	gene body	C21orf33	intron (NM_198155, intron 4 of 5)
MSPC_Peak_1886	chr3	9849448	9858495	+	gene body		AluSx|SINE|Alu
MSPC_Peak_1459	chr3	52433693	52439832	+	gene body	BAP1	intron (NM_004656, intron 15 of 16)
MSPC_Peak_1545	chr19	16186922	16200817	+	gene body	TPM4	intron (NM_003290, intron 2 of 7)
MSPC_Peak_1398	chr3	122232809	122233995	+	gene body	KPNA1	intron (NR_026698, intron 1 of 14)
MSPC_Peak_364	chr16	75142205	75149963	+	3' UTR	LDHD	3' UTR (NM_153486, exon 11 of 11)
MSPC_Peak_1698	chr11	637782	645281	+	TTS	DRD4	TTS (NM_000797)
MSPC_Peak_71	chr9	140167321	140176973	+	promoter-TSS	TOR4A	promoter-TSS (NM_017723)
MSPC_Peak_1354	chr7	100224405	100237754	+	gene body	TFR2	exon (NM_001206855, exon 1 of 15)
MSPC_Peak_1275	chr19	36205993	36215189	+	gene body		L2b|LINE|L2
MSPC_Peak_1478	chr11	62652134	62657560	+	gene body		L2a|LINE|L2
MSPC_Peak_148	chr10	74032450	74037223	+	gene body	DDIT4	exon (NM_019058, exon 3 of 3)
MSPC_Peak_62	chr10	104503236	104505110	+	TTS	SFXN2	TTS (NM_178858)
MSPC_Peak_588	chr13	20531411	20534479	+	promoter-TSS	ZMYM2	promoter-TSS (NM_001353165)
MSPC_Peak_1569	chr2	74682803	74690002	+	gene body	WBP1	intron (NM_012477, intron 1 of 3)
MSPC_Peak_164	chr16	88785660	88789061	+	gene body	PIEZO1	intron (NM_001142864, intron 39 of 50)
MSPC_Peak_264	chr10	11492695	11500164	+	3' UTR	USP6NL	3' UTR (NM_014688, exon 15 of 15)
MSPC_Peak_1085	chr8	21935420	21943753	+	3' UTR	DMTN	3' UTR (NM_001323400, exon 12 of 12)
MSPC_Peak_1187	chr1	227161805	227177338	+	gene body	ADCK3	intron (NM_020247, intron 5 of 14)
MSPC_Peak_1483	chr19	17886752	17893931	+	gene body		L2a|LINE|L2
MSPC_Peak_1110	chr21	44394625	44396197	+	gene body		CpG
MSPC_Peak_1913	chr19	1247722	1263475	+	gene body	MIDN	exon (NM_177401, exon 7 of 8)
MSPC_Peak_716	chr16	4652630	4665169	+	TTS	UBALD1	TTS (NM_001330467)
MSPC_Peak_1737	chr19	11199559	11202776	+	promoter-TSS		promoter-TSS (NR_163945)
MSPC_Peak_126	chr17	79220243	79226764	+	gene body	SLC38A10	intron (NM_001037984, intron 14 of 15)
MSPC_Peak_1884	chr19	2412611	2417919	+	gene body		LTR65|LTR|ERV1
MSPC_Peak_448	chr12	48172392	48180878	+	TTS	SLC48A1	TTS (NM_017842)
MSPC_Peak_579	chr13	21950932	21953824	+	gene body		AluJb|SINE|Alu
MSPC_Peak_84	chr4	24584121	24587044	+	gene body		CpG
MSPC_Peak_1783	chr1	2333189	2342335	+	TTS	RER1	TTS (NM_007033)
MSPC_Peak_1252	chr22	42905009	42913691	+	TTS	SERHL	TTS (NR_027786)
MSPC_Peak_1044	chr6	30707754	30713783	+	promoter-TSS	IER3-AS1	promoter-TSS (NR_149095)
MSPC_Peak_1267	chr1	156202312	156203572	+	gene body	PMF1-BGLAP	intron (NM_001199661, intron 2 of 6)
MSPC_Peak_1768	chr19	10789737	10806398	+	gene body	ILF3	exon (NM_012218, exon 18 of 20)
MSPC_Peak_787	chr5	176852159	176860063	+	gene body		MIRb|SINE|MIR
MSPC_Peak_915	chr6	33377031	33384093	+	gene body	PHF1	exon (NM_024165, exon 4 of 15)
MSPC_Peak_1051	chr19	46030376	46033680	+	3' UTR	OPA3	3' UTR (NM_001017989, exon 2 of 2)
MSPC_Peak_142	chr17	79211162	79219879	+	TTS	NDUFAF8	TTS (NM_001353403)
MSPC_Peak_694	chr5	179049112	179052117	+	promoter-TSS	HNRNPH1	promoter-TSS (NM_001364251)
MSPC_Peak_813	chr15	49504721	49505134	+	gene body		L1M1|LINE|L1
MSPC_Peak_1349	chr22	40799502	40806840	+	gene body	SGSM3	intron (NR_146415, intron 10 of 20)
MSPC_Peak_207	chr9	138392176	138399424	+	gene body	MRPS2	exon (NM_016034, exon 4 of 4)
MSPC_Peak_583	chr13	21720973	21722634	+	3' UTR	SAP18	3' UTR (NM_001366643, exon 5 of 5)
MSPC_Peak_1444	chr3	63846744	63851215	+	gene body	THOC7	intron (NM_025075, intron 1 of 7)
MSPC_Peak_580	chr16	30668633	30673695	+	gene body	FBRS	exon (NM_001105079, exon 1 of 18)
MSPC_Peak_1528	chr11	57075542	57082861	+	gene body	TNKS1BP1	intron (NM_033396, intron 5 of 11)
MSPC_Peak_675	chr16	9185040	9187400	+	gene body		CpG-8843
MSPC_Peak_27	chr20	62198897	62207636	+	gene body	HELZ2	intron (NM_001037335, intron 2 of 19)
MSPC_Peak_328	chrX	153166182	153174750	+	non-coding	AVPR2	non-coding (NR_027419, exon 2 of 4)
MSPC_Peak_1049	chr11	85660867	85664428	+	Intergenic		Intergenic
MSPC_Peak_1729	chr22	29194249	29197868	+	gene body	XBP1	intron (NM_005080, intron 1 of 4)
MSPC_Peak_569	chr13	27743020	27747007	+	gene body	USP12	intron (NM_182488, intron 1 of 8)
MSPC_Peak_776	chr15	66795451	66798806	+	promoter-TSS	ZWILCH	promoter-TSS (NM_001287822)
MSPC_Peak_1407	chr19	18543711	18553531	+	promoter-TSS	ISYNA1	promoter-TSS (NM_001253389)
MSPC_Peak_1303	chr2	201675669	201678541	+	promoter-TSS	BZW1-AS1	promoter-TSS (NR_110275)
MSPC_Peak_219	chr14	100703887	100707043	+	promoter-TSS	YY1	promoter-TSS (NM_003403)
MSPC_Peak_1484	chr1	44682680	44689607	+	TTS	ERI3	TTS (NM_001301699)
MSPC_Peak_630	chr19	54959636	54969076	+	gene body		L2a|LINE|L2
MSPC_Peak_1158	chr19	41854681	41868529	+	gene body		L2a|LINE|L2
MSPC_Peak_557	chr17	40438461	40443632	+	gene body	STAT5A	intron (NM_001288719, intron 1 of 17)
MSPC_Peak_282	chr12	58138648	58146787	+	promoter-TSS	MIR6759	promoter-TSS (NR_106817)
MSPC_Peak_438	chr12	49521250	49525711	+	gene body	TUBA1B	exon (NM_006082, exon 2 of 4)
MSPC_Peak_801	chr15	64444487	64453441	+	gene body	PPIB	exon (NM_000942, exon 4 of 5)
MSPC_Peak_273	chr12	64797122	64799316	+	promoter-TSS	XPOT	promoter-TSS (NM_007235)
MSPC_Peak_565	chr16	30781818	30787741	+	gene body	RNF40	intron (NM_001286572, intron 19 of 19)
MSPC_Peak_907	chr5	137088357	137090178	+	gene body	HNRNPA0	exon (NM_006805, exon 1 of 1)
MSPC_Peak_1204	chr19	40736686	40743201	+	gene body	AKT2	intron (NM_001330511, intron 11 of 11)
MSPC_Peak_1927	chr19	864729	872277	+	gene body	MED16	intron (NM_005481, intron 14 of 15)
MSPC_Peak_978	chr19	47729303	47735404	+	gene body	BBC3	intron (NM_001127240, intron 1 of 3)
MSPC_Peak_1572	chr11	44642676	44648937	+	Intergenic		Intergenic
MSPC_Peak_896	chr19	49127581	49135136	+	gene body	SPHK2	intron (NM_001204159, intron 5 of 6)
MSPC_Peak_826	chr8	144654306	144662529	+	gene body	NAPRT	intron (NM_001363146, intron 6 of 11)
MSPC_Peak_857	chr6	42748441	42751432	+	gene body	BICRAL	intron (NM_001318819, intron 2 of 13)
MSPC_Peak_318	chr9	132263370	132269095	+	gene body	LINC00963	intron (NR_038955, intron 4 of 4)
MSPC_Peak_404	chrX	53218395	53220012	+	gene body	KDM5C	intron (NR_148673, intron 25 of 26)
MSPC_Peak_1112	chr1	245026160	245029043	+	gene body	HNRNPU	exon (NM_031844, exon 1 of 14)
MSPC_Peak_652	chr15	91459610	91465399	+	gene body	MAN2A2	intron (NR_135502, intron 22 of 22)
MSPC_Peak_172	chr16	88773889	88784184	+	gene body	CTU2	exon (NM_001012759, exon 7 of 15)
MSPC_Peak_1325	chr2	182404817	182407339	+	gene body		MLT1B|LTR|ERVL-MaLR
MSPC_Peak_1023	chr8	41550335	41563227	+	gene body	ANK1	intron (NM_020477, intron 23 of 41)
MSPC_Peak_646	chr19	54648591	54663211	+	gene body	CNOT3	intron (NM_014516, intron 13 of 17)
MSPC_Peak_381	chr16	69360958	69365151	+	gene body	PDF	exon (NM_022341, exon 2 of 2)
MSPC_Peak_1563	chr3	50151809	50164167	+	gene body	SEMA3F-AS1	intron (NR_135301, intron 3 of 3)
MSPC_Peak_299	chr10	6205262	6211611	+	gene body	PFKFB3	intron (NM_001282630, intron 1 of 14)
MSPC_Peak_332	chr12	57480119	57491569	+	gene body	NAB2	intron (NM_005967, intron 2 of 6)
MSPC_Peak_478	chrX	20283113	20286815	+	promoter-TSS	RPS6KA3	promoter-TSS (NM_004586)
MSPC_Peak_1362	chr3	128209972	128219671	+	gene body	GATA2-AS1	intron (NR_125398, intron 2 of 2)
MSPC_Peak_1490	chr3	52018889	52029975	+	Intergenic		LTR12C|LTR|ERV1
MSPC_Peak_940	chr6	33242482	33247337	+	promoter-TSS	B3GALT4	promoter-TSS (NM_003782).4
MSPC_Peak_280	chr14	75744661	75748587	+	gene body	FOS	exon (NM_005252, exon 2 of 4)
MSPC_Peak_921	chr7	150065315	150074806	+	3' UTR	REPIN1	3' UTR (NM_001099696, exon 2 of 2)
MSPC_Peak_122	chr20	48700307	48706592	+	gene body		AluY|SINE|Alu
MSPC_Peak_1696	chr22	29647811	29665798	+	gene body	RHBDD3	exon (NM_012265, exon 5 of 7)
MSPC_Peak_1577	chr2	74447960	74452882	+	gene body		AluSx3|SINE|Alu
MSPC_Peak_396	chr14	23527122	23534418	+	gene body	ACIN1	exon (NM_001164816, exon 10 of 12)
MSPC_Peak_1463	chr11	63755979	63768566	+	gene body		L2a|LINE|L2
MSPC_Peak_1299	chr11	65479031	65490177	+	TTS	RNASEH2C	TTS (NM_032193)
MSPC_Peak_239	chr17	73818606	73835599	+	gene body		MER45A|DNA|hAT-Tip100
MSPC_Peak_1319	chr19	27731973	27732794	+	Intergenic		ALR/Alpha|Satellite|centr
MSPC_Peak_637	chr19	54708945	54715553	+	TTS	RPS9	TTS (NM_001321704)
MSPC_Peak_1231	chr19	39885824	39889445	+	gene body		AluSq2|SINE|Alu
MSPC_Peak_325	chr14	64969845	64972403	+	promoter-TSS	ZBTB1	promoter-TSS (NM_001123329)
MSPC_Peak_47	chr17	80060054	80062388	+	gene body	CCDC57	intron (NM_001367828, intron 16 of 16)
MSPC_Peak_446	chrX	48428769	48438120	+	gene body	RBM3	intron (NM_006743, intron 1 of 6)
MSPC_Peak_973	chr19	47759426	47761019	+	gene body		CpG
MSPC_Peak_1712	chr22	29609478	29625221	+	gene body	EMID1	intron (NM_001267895, intron 3 of 14)
MSPC_Peak_123	chr9	139688750	139697232	+	gene body		AluSx|SINE|Alu
MSPC_Peak_932	chr7	148921809	148930980	+	Intergenic		Intergenic
MSPC_Peak_51	chr4	79694726	79703207	+	gene body	BMP2K	intron (NM_198892, intron 1 of 15)
MSPC_Peak_1240	chr2	219135862	219157900	+	5' UTR	TMBIM1	5' UTR (NM_001321436, exon 3 of 13)
MSPC_Peak_856	chr8	143814709	143819158	+	non-coding		non-coding (NR_156431, exon 3 of 3)
MSPC_Peak_1249	chr3	160281921	160284145	+	gene body	KPNA4	exon (NM_002268, exon 1 of 17)
MSPC_Peak_1052	chr6	30687695	30693295	+	gene body	TUBB	intron (NM_178014, intron 2 of 3).8
MSPC_Peak_419	chrX	48929130	48936516	+	gene body	WDR45	exon (NM_007075, exon 11 of 12)
MSPC_Peak_1364	chr1	150551185	150553748	+	promoter-TSS	MCL1	promoter-TSS (NM_182763)
MSPC_Peak_878	chr19	49459812	49466923	+	gene body		L2b|LINE|L2
MSPC_Peak_686	chr5	179125101	179127235	+	gene body		CpG
MSPC_Peak_118	chr12	122614589	122625965	+	gene body	MLXIP	intron (NM_014938, intron 11 of 16)
MSPC_Peak_1539	chr11	47432849	47442040	+	3' UTR	SLC39A13	3' UTR (NM_152264, exon 10 of 10)
MSPC_Peak_461	chrX	41193464	41194954	+	gene body		CpG
MSPC_Peak_905	chr19	48969791	48988586	+	gene body	CYTH2	intron (NM_017457, intron 8 of 11)
MSPC_Peak_1397	chr2	128952339	128954451	+	TTS	UGGT1	TTS (NR_027671)
MSPC_Peak_943	chr7	143077732	143085176	+	gene body	ZYX	intron (NM_003461, intron 5 of 9)
MSPC_Peak_542	chr17	40930421	40934791	+	promoter-TSS	WNK4	promoter-TSS (NM_032387)
MSPC_Peak_1118	chr22	47013781	47018580	+	promoter-TSS	GRAMD4	promoter-TSS (NM_015124)
MSPC_Peak_1814	chr22	21350781	21355437	+	TTS	THAP7	TTS (NM_030573)
MSPC_Peak_1896	chr3	5228760	5231248	+	gene body		CpG
MSPC_Peak_69	chr4	55572215	55576575	+	gene body	KIT	intron (NM_000222, intron 6 of 20)
MSPC_Peak_1145	chr2	239005324	239009845	+	non-coding	UBE2F-SCLY	non-coding (NR_037904, exon 19 of 19)
MSPC_Peak_584	chr16	30534537	30541826	+	promoter-TSS	ZNF768	promoter-TSS (NM_024671)
MSPC_Peak_1457	chr1	46739070	46752926	+	gene body	LRRC41	intron (NM_006369, intron 6 of 9)
MSPC_Peak_1719	chr22	29515455	29517076	+	gene body		GA-rich|Low_complexity|Low_complexity
MSPC_Peak_1017	chr5	673867	679627	+	gene body	TPPP	intron (NM_007030, intron 2 of 3)
MSPC_Peak_285	chr9	135860420	135868765	+	gene body	GFI1B	intron (NM_004188, intron 9 of 10)
MSPC_Peak_1682	chr19	12995322	13000131	+	gene body	KLF1	intron (NM_006563, intron 1 of 2)
MSPC_Peak_1622	chr11	3109527	3115479	+	gene body	OSBPL5	intron (NM_145638, intron 18 of 20)
MSPC_Peak_778	chr19	50181298	50195923	+	gene body	PRMT1	intron (NM_198318, intron 7 of 9)
MSPC_Peak_1241	chr1	156711164	156721373	+	gene body		MIR3|SINE|MIR
MSPC_Peak_893	chr8	103665511	103668131	+	promoter-TSS	KLF10	promoter-TSS (NM_001032282)
MSPC_Peak_908	chr8	102216400	102219290	+	promoter-TSS	ZNF706	promoter-TSS (NM_016096)
MSPC_Peak_1767	chr22	24234411	24241846	+	TTS	MIF	TTS (NM_002415)
MSPC_Peak_1395	chr11	64977183	64983078	+	TTS	CAPN1	TTS (NM_001198868)
MSPC_Peak_343	chr14	39648585	39651323	+	gene body	PNN	exon (NM_002687, exon 9 of 9)
MSPC_Peak_525	chr9	35753404	35757953	+	3' UTR	RGP1	3' UTR (NM_001080496, exon 9 of 9)
MSPC_Peak_1818	chr3	47881819	47902760	+	TTS	DHX30	TTS (NM_138615)
MSPC_Peak_89	chr20	60710230	60715574	+	gene body	PSMA7	intron (NM_002792, intron 5 of 6)
MSPC_Peak_1414	chr22	39705502	39717313	+	promoter-TSS	SNORD83A	promoter-TSS (NR_000027)
MSPC_Peak_524	chr17	41381680	41383178	+	Intergenic		AluSx|SINE|Alu
MSPC_Peak_1070	chr6	30523038	30526750	+	5' UTR	GNL1	5' UTR (NM_005275, exon 1 of 12).6
MSPC_Peak_1370	chr7	100162338	100174514	+	Intergenic		AluSx|SINE|Alu
MSPC_Peak_834	chr5	154133900	154138059	+	promoter-TSS	LARP1	promoter-TSS (NM_001367719)
MSPC_Peak_1323	chr19	23504538	23506246	+	Intergenic		Intergenic
MSPC_Peak_1471	chr1	46082871	46095603	+	gene body	CCDC17	exon (NM_001190182, exon 2 of 13)
MSPC_Peak_1555	chr19	15534672	15542365	+	gene body	WIZ	intron (NM_021241, intron 3 of 7)
MSPC_Peak_575	chr16	30709104	30711084	+	promoter-TSS	SRCAP	promoter-TSS (NM_006662)
MSPC_Peak_450	chr16	67259942	67268429	+	gene body	FHOD1	intron (NM_001318202, intron 21 of 23)
MSPC_Peak_68	chr10	104401531	104407458	+	gene body	TRIM8	exon (NM_030912, exon 1 of 6)
MSPC_Peak_567	chr19	58693446	58698746	+	gene body	ZNF274	intron (NM_016325, intron 2 of 7)
MSPC_Peak_1045	chr22	50873123	50884666	+	gene body	PPP6R2	intron (NM_001242898, intron 21 of 23)
MSPC_Peak_500	chr9	99695401	99700314	+	gene body	NUTM2G	intron (NM_001045477, intron 3 of 6)
MSPC_Peak_1232	chr22	43077347	43092222	+	Intergenic		Intergenic
MSPC_Peak_504	chr16	31498661	31501958	+	TTS	C16orf58	TTS (NM_022744)
MSPC_Peak_41	chr10	111983688	111987275	+	promoter-TSS	MXI1	promoter-TSS (NM_005962)
MSPC_Peak_220	chr4	1227628	1233714	+	gene body	CTBP1	intron (NM_001012614, intron 3 of 9)
MSPC_Peak_1133	chr1	230420814	230424921	+	Intergenic		Intergenic
MSPC_Peak_1155	chr21	34921821	34925582	+	TTS	MIR6501	TTS (NR_106756)
MSPC_Peak_690	chr6	160146571	160149334	+	promoter-TSS	WTAP	promoter-TSS (NM_001270531)
MSPC_Peak_761	chr6	86350315	86354233	+	gene body		CpG
MSPC_Peak_1121	chr6	26050675	26056842	+	Intergenic		Tigger7|DNA|TcMar-Tigger
MSPC_Peak_660	chr15	91414208	91430585	+	gene body	FURIN	intron (NM_001289823, intron 9 of 15)
MSPC_Peak_1830	chr19	5888132	5904887	+	non-coding	NDUFA11	non-coding (NR_034166, exon 4 of 5)
MSPC_Peak_939	chr5	98263499	98266050	+	promoter-TSS	CHD1-DT	promoter-TSS (NR_036530)
MSPC_Peak_1791	chr19	10399491	10406494	+	gene body	ICAM5	exon (NM_003259, exon 4 of 11)
MSPC_Peak_659	chr17	7979828	7984768	+	gene body		AluY|SINE|Alu
MSPC_Peak_110	chr10	102035428	102046983	+	gene body		AluSg7|SINE|Alu
MSPC_Peak_1534	chr2	86667028	86670134	+	promoter-TSS	KDM3A	promoter-TSS (NM_001146688)
MSPC_Peak_988	chr5	40825575	40832380	+	3' UTR	RPL37	3' UTR (NM_000997, exon 4 of 4)
MSPC_Peak_302	chr20	30156632	30162046	+	gene body		Tigger2a|DNA|TcMar-Tigger
MSPC_Peak_18	chr17	80255958	80257992	+	Intergenic		Intergenic
MSPC_Peak_1553	chr2	85771687	85776016	+	3' UTR	GGCX	3' UTR (NM_001142269, exon 14 of 14)
MSPC_Peak_1725	chr1	19586843	19589640	+	Intergenic		AluJb|SINE|Alu
MSPC_Peak_1513	chr11	61594089	61602344	+	gene body		MIRc|SINE|MIR
MSPC_Peak_24	chr4	103745781	103749331	+	promoter-TSS	UBE2D3	promoter-TSS (NM_001300795)
MSPC_Peak_1549	chr22	37329233	37336465	+	gene body	CSF2RB	intron (NM_000395, intron 13 of 13)
MSPC_Peak_662	chr16	18811460	18814297	+	promoter-TSS	ARL6IP1	promoter-TSS (NM_015161)
MSPC_Peak_1342	chr1	153960556	153965163	+	promoter-TSS	RPS27	promoter-TSS (NM_001349947)
MSPC_Peak_1472	chr19	18051817	18057994	+	TTS	CCDC124	TTS (NM_001136203)
MSPC_Peak_301	chrX	153575430	153586578	+	gene body	FLNA	exon (NM_001456, exon 39 of 47)
MSPC_Peak_1900	chr19	1982758	1990419	+	gene body	BTBD2	exon (NM_017797, exon 9 of 9)
MSPC_Peak_1393	chr19	18979018	18983045	+	gene body	CERS1	exon (NM_001492, exon 7 of 8)
MSPC_Peak_723	chr19	50486005	50492474	+	gene body		MIR|SINE|MIR
MSPC_Peak_54	chr9	140341821	140344815	+	3' UTR	NSMF	3' UTR (NM_001178064, exon 15 of 15)
MSPC_Peak_758	chr15	72766145	72767816	+	promoter-TSS	TMEM202-AS1	promoter-TSS (NR_135678)
MSPC_Peak_1809	chr3	48506001	48509547	+	TTS	ATRIP	TTS (NM_001271022)
MSPC_Peak_1557	chr11	46399486	46404997	+	promoter-TSS	MDK	promoter-TSS (NM_001270552)
MSPC_Peak_799	chr5	173314340	173316132	+	promoter-TSS	CPEB4	promoter-TSS (NM_030627)
MSPC_Peak_427	chrX	48766823	48771837	+	promoter-TSS	SLC35A2	promoter-TSS (NM_001282648)
MSPC_Peak_498	chr16	31717083	31728076	+	Intergenic		Intergenic
MSPC_Peak_1084	chr7	100479882	100486717	+	gene body	SRRT	intron (NM_001128853, intron 10 of 19)
MSPC_Peak_276	chr4	660398	662341	+	gene body	PDE6B	intron (NM_001350154, intron 18 of 19)
MSPC_Peak_143	chr16	88832689	88847292	+	gene body	PIEZO1	intron (NM_001142864, intron 1 of 50)
MSPC_Peak_733	chr16	4396489	4409485	+	gene body	CORO7-PAM16	intron (NM_001201479, intron 27 of 30)
MSPC_Peak_561	chr17	40427203	40432871	+	Intergenic		AluSg|SINE|Alu
MSPC_Peak_1797	chr7	1002040	1011327	+	3' UTR	COX19	3' UTR (NM_001031617, exon 3 of 3)
MSPC_Peak_1124	chr19	42406551	42415949	+	TTS	ERFL	TTS (NM_001365103)
MSPC_Peak_1306	chr1	155256943	155261772	+	non-coding	HCN3	non-coding (NR_073074, exon 8 of 8)
MSPC_Peak_1029	chr7	102105411	102114415	+	gene body	LRWD1	intron (NM_001317721, intron 9 of 14)
MSPC_Peak_1431	chr3	72494975	72497082	+	promoter-TSS	RYBP	promoter-TSS (NM_012234)
MSPC_Peak_935	chr8	71313666	71316971	+	gene body		CpG
MSPC_Peak_323	chr16	77224211	77229448	+	gene body	MON1B	intron (NM_001286639, intron 2 of 4)
MSPC_Peak_1339	chr3	128901416	128903157	+	gene body		CpG
MSPC_Peak_1435	chr22	39121171	39132917	+	3' UTR	GTPBP1	3' UTR (NM_004286, exon 12 of 12)
MSPC_Peak_308	chr17	65820595	65823315	+	gene body	BPTF	exon (NM_004459, exon 1 of 30)
MSPC_Peak_930	chr8	81397661	81400163	+	5' UTR	ZBTB10	5' UTR (NM_023929, exon 1 of 7)
MSPC_Peak_1580	chr19	15349211	15354788	+	gene body	BRD4	intron (NM_058243, intron 14 of 19)
MSPC_Peak_1542	chr22	37619652	37627044	+	gene body	RAC2	intron (NM_002872, intron 5 of 6)
MSPC_Peak_1621	chr1	27729569	27733972	+	3' UTR	WASF2	3' UTR (NM_001201404, exon 8 of 8)
MSPC_Peak_1690	chr2	27663967	27668691	+	TTS	IFT172	TTS (NM_015662)
MSPC_Peak_1261	chr1	156209273	156223460	+	gene body	PAQR6	intron (NR_073610, intron 1 of 6)
MSPC_Peak_1198	chr1	224618308	224623135	+	gene body	WDR26	intron (NM_001115113, intron 1 of 13)
MSPC_Peak_10	chr16	89782495	89798993	+	gene body	ZNF276	intron (NR_110129, intron 4 of 10)
MSPC_Peak_564	chr13	30160728	30170563	+	gene body	SLC7A1	intron (NM_003045, intron 1 of 12)
MSPC_Peak_1259	chr22	42545848	42552923	+	Intergenic		Intergenic
MSPC_Peak_1425	chr1	68149976	68152603	+	gene body		CpG
MSPC_Peak_603	chr19	56106758	56111417	+	gene body	FIZ1	exon (NM_032836, exon 2 of 3)
MSPC_Peak_1341	chr22	40810836	40815876	+	gene body	MKL1	exon (NM_001282660, exon 10 of 12)
MSPC_Peak_1825	chr3	47421406	47423562	+	promoter-TSS	PTPN23	promoter-TSS (NM_001304482)
MSPC_Peak_385	chr14	24024213	24038594	+	gene body	AP1G2	intron (NR_148937, intron 15 of 20)
MSPC_Peak_1606	chr19	14675529	14680936	+	gene body	NDUFB7	intron (NM_004146, intron 1 of 2)
MSPC_Peak_445	chr17	45726189	45729624	+	promoter-TSS	KPNB1	promoter-TSS (NM_001276453)
MSPC_Peak_1595	chr7	44860088	44863646	+	Intergenic		AluSz|SINE|Alu
MSPC_Peak_1161	chr6	15247983	15249549	+	promoter-TSS	JARID2	promoter-TSS (NM_001267040)
MSPC_Peak_444	chr13	114538438	114547582	+	gene body	GAS6	intron (NM_000820, intron 4 of 14)
MSPC_Peak_203	chr20	34137903	34149007	+	gene body		AluSz6|SINE|Alu
MSPC_Peak_530	chr17	41151869	41156321	+	gene body		AluY|SINE|Alu
MSPC_Peak_563	chr17	40118689	40129169	+	gene body	CNP	exon (NM_033133, exon 3 of 4)
MSPC_Peak_475	chrX	24166161	24170621	+	promoter-TSS	ZFX	intron (NM_001178085, intron 1 of 10)
MSPC_Peak_841	chr6	43137541	43143150	+	gene body	SRF	intron (NM_001292001, intron 1 of 6)
MSPC_Peak_1739	chr2	10272737	10276519	+	Intergenic		Intergenic
MSPC_Peak_1300	chr19	34874676	34883606	+	gene body		AluSz|SINE|Alu
MSPC_Peak_1632	chr1	27215706	27222430	+	gene body	GPATCH3	intron (NM_022078, intron 5 of 6)
MSPC_Peak_1413	chr3	113463699	113466453	+	promoter-TSS	NAA50	promoter-TSS (NM_001308445)
MSPC_Peak_737	chr15	74700221	74710563	+	gene body	SEMA7A	intron (NM_001146030, intron 10 of 13)
MSPC_Peak_980	chr7	127737348	127747177	+	Intergenic		Intergenic
MSPC_Peak_1751	chr7	2414682	2426473	+	TTS	EIF3B	TTS (NM_001362791)
MSPC_Peak_1382	chr11	64984553	64986980	+	gene body	SLC22A20	intron (NR_033396, intron 3 of 9)
MSPC_Peak_243	chr14	93119011	93127546	+	gene body		MIR|SINE|MIR
MSPC_Peak_333	chr9	132251510	132260311	+	gene body	LINC00963	intron (NR_038955, intron 2 of 4)
MSPC_Peak_1735	chr22	26982892	26989204	+	promoter-TSS	TPST2	promoter-TSS (NM_001362923)
MSPC_Peak_751	chr17	2604072	2615974	+	gene body	CLUH	intron (NM_001366662, intron 1 of 25)
MSPC_Peak_968	chr5	72793439	72795436	+	5' UTR	BTF3	5' UTR (NM_001037637, exon 1 of 6)
MSPC_Peak_759	chr5	176920956	176940843	+	3' UTR	DOK3	3' UTR (NM_024872, exon 6 of 6)
MSPC_Peak_1021	chr7	104652623	104655682	+	promoter-TSS	KMT2E	promoter-TSS (NM_018682)
MSPC_Peak_1172	chr11	68823263	68828075	+	gene body	TPCN2	intron (NM_139075, intron 5 of 24)
MSPC_Peak_621	chr19	55605686	55608004	+	gene body	PPP1R12C	exon (NM_017607, exon 10 of 22)
MSPC_Peak_993	chr5	34189940	34193912	+	non-coding		non-coding (NR_157803, exon 1 of 1)
MSPC_Peak_1559	chr22	37318022	37326241	+	gene body	CSF2RB	exon (NM_000395, exon 4 of 14)
MSPC_Peak_1749	chr1	16259705	16273592	+	3' UTR	SPEN	3' UTR (NM_015001, exon 15 of 15)
MSPC_Peak_350	chr14	35871426	35874604	+	gene body	NFKBIA	intron (NM_020529, intron 1 of 5)
MSPC_Peak_1390	chr2	130938404	130943816	+	gene body	MZT2B	intron (NM_025029, intron 2 of 2)
MSPC_Peak_177	chr4	1979207	1990655	+	TTS	WHSC1	TTS (NM_133335)
MSPC_Peak_1033	chr6	31496217	31497936	+	TTS	DDX39B	TTS (NR_037852).2
MSPC_Peak_131	chr14	105244640	105261647	+	gene body	AKT1	intron (NM_001014431, intron 2 of 13)
MSPC_Peak_882	chr8	134581536	134585498	+	gene body		CpG
MSPC_Peak_966	chr6	32129583	32142395	+	TTS	AGPAT1	TTS (NM_006411).3
MSPC_Peak_1514	chr19	17324589	17333869	+	gene body	USE1	intron (NM_018467, intron 6 of 7)
MSPC_Peak_1137	chr21	40177356	40178823	+	gene body		CpG
MSPC_Peak_1605	chr2	71558156	71561166	+	gene body	ZNF638	intron (NM_001252613, intron 1 of 27)
MSPC_Peak_3	chr4	185569360	185571851	+	promoter-TSS	PRIMPOL	promoter-TSS (NM_001345895)
MSPC_Peak_1810	chr1	1015266	1028952	+	gene body	C1orf159	intron (NM_001330306, intron 8 of 11)
MSPC_Peak_288	chr16	85628603	85636906	+	Intergenic		Intergenic
MSPC_Peak_66	chr20	61441938	61447377	+	gene body	OGFR	exon (NM_007346, exon 7 of 7)
MSPC_Peak_554	chr16	30959203	30971095	+	gene body	ORAI3	exon (NM_152288, exon 2 of 2)
MSPC_Peak_769	chr17	2279773	2304461	+	gene body	MNT	intron (NM_020310, intron 4 of 5)
MSPC_Peak_1223	chr1	182358676	182361897	+	gene body		CpG
MSPC_Peak_1754	chr1	15752551	15758410	+	3' UTR	EFHD2	3' UTR (NM_024329, exon 4 of 4)
MSPC_Peak_491	chr17	42336912	42344997	+	gene body		L2b|LINE|L2
MSPC_Peak_1361	chr7	100217077	100221948	+	gene body	TFR2	intron (NM_003227, intron 17 of 17)
MSPC_Peak_897	chr5	137798758	137804172	+	gene body	EGR1	exon (NM_001964, exon 1 of 2)
MSPC_Peak_1785	chr19	10608454	10615504	+	gene body		AluSx|SINE|Alu
MSPC_Peak_319	chr20	21890754	21891472	+	Intergenic		Charlie7|DNA|hAT-Charlie
MSPC_Peak_658	chr19	54371880	54381352	+	gene body		AluSc8|SINE|Alu
MSPC_Peak_151	chr9	139250664	139260526	+	non-coding	DNLZ	non-coding (NR_073565, exon 3 of 3)
MSPC_Peak_314	chr10	1040552	1041900	+	gene body		L2a|LINE|L2
MSPC_Peak_1217	chr2	232314292	232322129	+	TTS	NCL	TTS (NM_005381)
MSPC_Peak_706	chr15	75742033	75749358	+	gene body		CpG-8103
MSPC_Peak_849	chr15	43495607	43498429	+	gene body		MER5B|DNA|hAT-Charlie
MSPC_Peak_242	chr20	33290887	33302459	+	gene body		CpG
MSPC_Peak_541	chr9	33918573	33925208	+	non-coding	UBAP2	non-coding (NR_163243, exon 25 of 25)
MSPC_Peak_746	chr5	177570847	177580297	+	TTS	NHP2	TTS (NM_001034833)
MSPC_Peak_1482	chr22	38596443	38603118	+	gene body	MAFF	intron (NM_001161573, intron 1 of 2)
MSPC_Peak_949	chr6	32935691	32950192	+	gene body	BRD2	intron (NM_001291986, intron 4 of 13).3
MSPC_Peak_1873	chr3	15101591	15107011	+	gene body		SVA_D|Other|Other
MSPC_Peak_899	chr6	35440605	35444357	+	3' UTR	TEAD3	3' UTR (NM_003214, exon 13 of 13)
MSPC_Peak_468	chr9	123630586	123633618	+	promoter-TSS	PHF19	promoter-TSS (NM_001286842)
MSPC_Peak_1311	chr3	129273218	129284197	+	gene body	PLXND1	intron (NM_015103, intron 31 of 35)
MSPC_Peak_1788	chr19	10429890	10446949	+	gene body		MIR|SINE|MIR
MSPC_Peak_1441	chr11	64006520	64017693	+	TTS	FKBP2	TTS (NM_001135208)
MSPC_Peak_1492	chr19	17685472	17693424	+	gene body		AluSx|SINE|Alu
MSPC_Peak_698	chr6	158980623	158994323	+	gene body		L2|LINE|L2
MSPC_Peak_1381	chr19	19014466	19023940	+	gene body		AluJb|SINE|Alu
MSPC_Peak_45	chr4	83292953	83296025	+	gene body	HNRNPD	intron (NM_031370, intron 1 of 8)
MSPC_Peak_1363	chr2	157182737	157191360	+	gene body	NR4A2	intron (NM_006186, intron 2 of 7)
MSPC_Peak_1168	chr22	46499158	46510112	+	gene body	MIRLET7BHG	intron (NR_027033, intron 4 of 5)
MSPC_Peak_157	chr20	44981745	44993542	+	gene body		L2b|LINE|L2
MSPC_Peak_1771	chr7	1504589	1519026	+	gene body	INTS1	intron (NM_001080453, intron 44 of 47)
MSPC_Peak_378	chr17	56079571	56085836	+	non-coding	SRSF1	non-coding (NR_034041, exon 3 of 4)
MSPC_Peak_515	chr13	77600181	77601176	+	gene body		CpG
MSPC_Peak_679	chr17	7386700	7390081	+	promoter-TSS	ZBTB4	promoter-TSS (NM_020899)
MSPC_Peak_710	chr16	4738037	4748180	+	promoter-TSS	NUDT16L1	promoter-TSS (NM_032349)
MSPC_Peak_358	chr9	131580131	131588893	+	3' UTR	C9orf114	3' UTR (NM_016390, exon 12 of 12)
MSPC_Peak_684	chr6	163836186	163837603	+	gene body	QKI	intron (NM_206853, intron 1 of 6)
MSPC_Peak_965	chr8	54869390	54873942	+	non-coding	RGS20	non-coding (NR_104579, exon 4 of 4)
MSPC_Peak_185	chr12	111872323	111887681	+	gene body		MIRc|SINE|MIR
MSPC_Peak_8	chr12	133413284	133417829	+	Intergenic		Intergenic
MSPC_Peak_1424	chr19	18529928	18535133	+	gene body	SSBP4	intron (NM_001009998, intron 1 of 16)
MSPC_Peak_555	chr18	32923186	32924721	+	gene body		CpG
MSPC_Peak_963	chr16	1269717	1274814	+	TTS	CACNA1H	TTS (NM_021098)
MSPC_Peak_534	chr17	40995749	40999675	+	gene body	AOC2	exon (NM_009590, exon 1 of 4)
MSPC_Peak_336	chr17	61770458	61778302	+	TTS	MAP3K3	TTS (NM_001363768)
MSPC_Peak_666	chr19	52095763	52097618	+	TTS	ZNF175	TTS (NM_007147)
MSPC_Peak_1225	chr2	230784686	230788361	+	promoter-TSS	TRIP12	promoter-TSS (NM_001348330)
MSPC_Peak_1892	chr19	2223024	2236558	+	TTS	PLEKHJ1	TTS (NM_001300836)
MSPC_Peak_1610	chr22	31737552	31743398	+	gene body	PATZ1	exon (NM_014323, exon 1 of 5)
MSPC_Peak_783	chr16	2806369	2812647	+	gene body	SRRM2	intron (NM_016333, intron 8 of 14)
MSPC_Peak_496	chr13	99095164	99101887	+	gene body	FARP1	intron (NM_001286839, intron 26 of 27)
MSPC_Peak_433	chr12	49947522	49954937	+	TTS	MCRS1	TTS (NM_006337)
MSPC_Peak_1747	chr22	26965481	26972568	+	gene body	TPST2	intron (NM_001362923, intron 1 of 7)
MSPC_Peak_1201	chr22	45724749	45725116	+	gene body		MSTB|LTR|ERVL-MaLR
MSPC_Peak_472	chr16	46403608	46407013	+	Intergenic		HSATII|Satellite|Satellite
MSPC_Peak_1888	chr3	9832738	9837469	+	promoter-TSS	TADA3	promoter-TSS (NM_001278270)
MSPC_Peak_1864	chr19	3462494	3467502	+	3' UTR	NFIC	3' UTR (NM_001245004, exon 10 of 10)
MSPC_Peak_225	chr16	87859408	87864123	+	Intergenic		MER92B|LTR|ERV1
MSPC_Peak_1590	chr11	33889189	33893806	+	promoter-TSS	LMO2	promoter-TSS (NM_001142315)
MSPC_Peak_1507	chr3	51426814	51434443	+	gene body	RBM15B	exon (NM_013286, exon 1 of 1)
MSPC_Peak_1679	chr11	827539	840712	+	gene body		AluSx1|SINE|Alu
MSPC_Peak_748	chr19	50337793	50345507	+	TTS	PTOV1-AS1	TTS (NR_040037)
MSPC_Peak_1188	chr3	185653523	185656070	+	gene body	TRA2B	intron (NM_004593, intron 1 of 8)
MSPC_Peak_1826	chr22	19946464	19955402	+	promoter-TSS	MIR4761	promoter-TSS (NR_039918)
MSPC_Peak_703	chr19	51004192	51012079	+	Intergenic		AluY|SINE|Alu
MSPC_Peak_196	chr14	103969119	103977353	+	Intergenic		Intergenic
MSPC_Peak_263	chr14	90738625	90743642	+	3' UTR	NRDE2	3' UTR (NM_017970, exon 14 of 14)
MSPC_Peak_639	chr16	25268264	25269846	+	5' UTR	ZKSCAN2	5' UTR (NM_001012981, exon 1 of 7)
MSPC_Peak_497	chr9	100744193	100747530	+	gene body	ANP32B	exon (NM_006401, exon 1 of 7)
MSPC_Peak_1218	chr1	202115257	202123876	+	gene body	PTPN7	intron (NM_001364878, intron 7 of 8)
MSPC_Peak_697	chr19	51015322	51020166	+	promoter-TSS	ASPDH	promoter-TSS (NM_001114598)
MSPC_Peak_112	chr17	79545611	79549785	+	gene body	NPLOC4	intron (NM_001369698, intron 12 of 16)
MSPC_Peak_952	chr16	1415774	1422647	+	gene body		AluSc5|SINE|Alu
MSPC_Peak_1530	chr19	16629376	16641907	+	gene body		AluJb|SINE|Alu
MSPC_Peak_451	chrX	47086227	47094081	+	TTS	CDK16	TTS (NM_001170460)
MSPC_Peak_1235	chr3	183353059	183355279	+	gene body		CpG-19172
MSPC_Peak_290	chr12	58113211	58118827	+	TTS	OS9	TTS (NM_001261420)
MSPC_Peak_743	chr16	3533708	3537666	+	promoter-TSS	MIR6126	promoter-TSS (NR_106741)
MSPC_Peak_891	chr5	137877659	137879995	+	promoter-TSS	ETF1	promoter-TSS (NM_001291975)
MSPC_Peak_9	chr4	174253839	174256469	+	promoter-TSS	HMGB2	promoter-TSS (NM_001130689)
MSPC_Peak_1030	chr8	41536188	41540055	+	gene body	ANK1	intron (NM_000037, intron 37 of 42)
MSPC_Peak_1287	chr11	65629096	65631956	+	gene body	MUS81	intron (NM_025128, intron 6 of 15)
MSPC_Peak_1296	chr2	202029058	202035026	+	non-coding	CFLAR	non-coding (NR_147249, exon 10 of 10)
MSPC_Peak_1169	chr6	7886539	7889275	+	gene body	TXNDC5	intron (NM_030810, intron 7 of 9)
MSPC_Peak_705	chr6	157733265	157735416	+	gene body	TMEM242	intron (NM_018452, intron 3 of 3)
MSPC_Peak_1347	chr2	160568289	160570211	+	promoter-TSS		promoter-TSS (NR_110586)
MSPC_Peak_1738	chr1	16954703	16962211	+	Intergenic		MIRb|SINE|MIR
MSPC_Peak_320	chr10	850023	854885	+	TTS	LARP4B	TTS (NM_001351277)
MSPC_Peak_1819	chr22	20093954	20098109	+	gene body	DGCR8	intron (NM_001190326, intron 11 of 12)
MSPC_Peak_34	chr4	100869002	100871334	+	gene body	H2AFZ	intron (NM_002106, intron 3 of 4)
MSPC_Peak_1700	chr7	25163907	25165830	+	5' UTR	CYCS	5' UTR (NM_018947, exon 1 of 3)
MSPC_Peak_1131	chr2	240032421	240038973	+	gene body	HDAC4	intron (NM_006037, intron 13 of 26)
MSPC_Peak_1262	chr11	65725869	65735911	+	gene body		L2c|LINE|L2
MSPC_Peak_428	chr12	49956924	49962010	+	gene body	MCRS1	intron (NM_001278341, intron 1 of 12)
MSPC_Peak_589	chr19	56184467	56187315	+	promoter-TSS	EPN1	promoter-TSS (NM_001321263)
MSPC_Peak_570	chr16	30746152	30753962	+	gene body	SRCAP	exon (NM_006662, exon 34 of 34)
MSPC_Peak_344	chr20	3763122	3767824	+	gene body	CENPB	exon (NM_001810, exon 1 of 1)
MSPC_Peak_4	chr20	62576592	62582117	+	gene body	UCKL1	intron (NM_017859, intron 1 of 14)
MSPC_Peak_215	chr10	42599588	42599962	+	Intergenic		HSATII|Satellite|Satellite
MSPC_Peak_1591	chr1	31205542	31215474	+	gene body	LAPTM5	exon (NM_006762, exon 6 of 8)
MSPC_Peak_556	chr17	40453263	40468736	+	gene body	STAT5A	intron (NM_001288719, intron 15 of 17)
MSPC_Peak_165	chr17	76170641	76173549	+	gene body		MIRb|SINE|MIR
MSPC_Peak_1518	chr22	37638164	37640557	+	gene body		MIR3|SINE|MIR
MSPC_Peak_368	chr14	24646311	24651935	+	TTS	IPO4	TTS (NM_024658)
MSPC_Peak_938	chr16	1492532	1504235	+	gene body	CLCN7	exon (NM_001287, exon 21 of 25)
MSPC_Peak_1013	chr16	694266	700683	+	TTS		TTS (NR_135177)
MSPC_Peak_1418	chr7	99750964	99756931	+	TTS	MIR4658	TTS (NR_039802)
MSPC_Peak_1001	chr6	31625439	31634503	+	3' UTR	GPANK1	3' UTR (NM_033177, exon 3 of 3)
MSPC_Peak_484	chr9	114244830	114247028	+	promoter-TSS	ECPAS	promoter-TSS (NM_001364931)
MSPC_Peak_1872	chr19	3150155	3153342	+	gene body	GNA15	exon (NM_002068, exon 4 of 7)
MSPC_Peak_1547	chr11	47257277	47265337	+	TTS	DDB2	TTS (NM_001300734)
MSPC_Peak_981	chr6	31934873	31947547	+	gene body		L2|LINE|L2
MSPC_Peak_309	chr20	24934114	24948696	+	TTS	CST7	TTS (NM_003650)
MSPC_Peak_295	chr20	30248121	30251590	+	Intergenic		MIR|SINE|MIR
MSPC_Peak_1000	chr19	47281120	47283761	+	gene body		AluSp|SINE|Alu
MSPC_Peak_1419	chr11	64544568	64547886	+	promoter-TSS	SF1	promoter-TSS (NM_001178031)
MSPC_Peak_205	chr4	1713701	1722687	+	3' UTR	TMEM129	3' UTR (NM_138385, exon 3 of 3)
MSPC_Peak_514	chr17	42262194	42271522	+	gene body	TMUB2	exon (NM_001076674, exon 3 of 4)
MSPC_Peak_432	chrX	48643668	48649850	+	gene body		(CAGAGA)n|Simple_repeat|Simple_repeat
MSPC_Peak_805	chr5	172482854	172486198	+	gene body	CREBRF	intron (NM_001168393, intron 1 of 3)
MSPC_Peak_906	chr16	1866454	1873144	+	gene body	HAGH	intron (NM_001363914, intron 5 of 9)
MSPC_Peak_1683	chr2	28614536	28619221	+	gene body	FOSL2	intron (NM_005253, intron 1 of 3)
MSPC_Peak_633	chr17	16344264	16352864	+	gene body		AluSc8|SINE|Alu
MSPC_Peak_1264	chr2	208392967	208396506	+	promoter-TSS	CREB1	promoter-TSS (NM_004379)
MSPC_Peak_1101	chr7	100462405	100468774	+	promoter-TSS	TRIP6	promoter-TSS (NR_106935)
MSPC_Peak_76	chr4	38672213	38675088	+	gene body	KLF3	intron (NM_016531, intron 1 of 5)
MSPC_Peak_1195	chr19	40948087	40959390	+	TTS	BLVRB	TTS (NM_000713)
MSPC_Peak_206	chr17	74561790	74566513	+	gene body	ST6GALNAC2	intron (NM_006456, intron 7 of 8)
MSPC_Peak_1529	chr7	65556229	65566220	+	Intergenic		AluSx|SINE|Alu
MSPC_Peak_1109	chr19	42746027	42760318	+	gene body	ERF	exon (NM_001308402, exon 4 of 4)
MSPC_Peak_455	chr13	114254905	114259902	+	gene body	TFDP1	intron (NM_007111, intron 2 of 11)
MSPC_Peak_1587	chr2	74424883	74427098	+	gene body		CpG
MSPC_Peak_1406	chr2	128567887	128569196	+	gene body		CpG
MSPC_Peak_482	chr17	43221688	43228003	+	5' UTR	HEXIM1	5' UTR (NM_006460, exon 1 of 1)
MSPC_Peak_1005	chr7	107383379	107386527	+	promoter-TSS	CBLL1-AS1	promoter-TSS (NR_144536)
MSPC_Peak_1256	chr2	211034928	211037665	+	promoter-TSS	KANSL1L	promoter-TSS (NM_001307976)
MSPC_Peak_392	chr12	54102720	54112235	+	gene body	CALCOCO1	intron (NR_026554, intron 12 of 13)
MSPC_Peak_740	chr6	109765375	109772330	+	gene body	MICAL1	intron (NM_001159291, intron 14 of 23)
MSPC_Peak_466	chr16	50337180	50348877	+	gene body	ADCY7	intron (NM_001286057, intron 17 of 18)
MSPC_Peak_298	chr16	85603128	85607483	+	Intergenic		Intergenic
MSPC_Peak_182	chr10	45936564	45941117	+	gene body		CpG
MSPC_Peak_1002	chr8	41608559	41614981	+	gene body	ANK1	intron (NM_020477, intron 2 of 41)
MSPC_Peak_163	chr12	120552349	120555974	+	gene body	RAB35	intron (NM_001167606, intron 1 of 4)
MSPC_Peak_1215	chr1	205308820	205313554	+	gene body		L2a|LINE|L2
MSPC_Peak_191	chr9	138820143	138823201	+	Intergenic		Intergenic
MSPC_Peak_532	chr12	6641580	6648660	+	gene body	GAPDH	intron (NM_001256799, intron 1 of 7)
MSPC_Peak_745	chr17	4434915	4446940	+	3' UTR	SPNS2	3' UTR (NM_001124758, exon 13 of 13)
MSPC_Peak_665	chr5	179291374	179305374	+	gene body	TBC1D9B	intron (NM_015043, intron 15 of 20)
MSPC_Peak_1020	chr19	46886154	46894508	+	gene body	PPP5C	intron (NM_001204284, intron 6 of 11)
MSPC_Peak_712	chr17	6540432	6545505	+	gene body	KIAA0753	intron (NM_001351225, intron 1 of 18)
MSPC_Peak_1560	chr7	45119037	45123057	+	gene body	NACAD	intron (NM_001146334, intron 4 of 7)
MSPC_Peak_794	chr17	1609693	1617029	+	gene body	TLCD2	exon (NM_001164407, exon 1 of 4)
MSPC_Peak_625	chr17	18007565	18013137	+	gene body	DRG2	intron (NM_001388, intron 12 of 12)
MSPC_Peak_1452	chr2	113959174	113963818	+	3' UTR	PSD4	3' UTR (NM_012455, exon 17 of 17)
MSPC_Peak_251	chr4	754151	767806	+	3' UTR	PCGF3	3' UTR (NM_006315, exon 11 of 11)
MSPC_Peak_120	chr17	79496660	79506372	+	gene body	FSCN2	intron (NM_012418, intron 1 of 4)
MSPC_Peak_979	chr5	65220570	65223417	+	promoter-TSS	ERBB2IP	promoter-TSS (NM_001253698)
MSPC_Peak_1684	chr11	790456	801430	+	gene body	SLC25A22	intron (NM_001191061, intron 1 of 9)
MSPC_Peak_1191	chr11	67778478	67790711	+	gene body		MIRb|SINE|MIR
MSPC_Peak_1007	chr8	41585312	41587666	+	gene body	ANK1	intron (NM_020477, intron 3 of 41)
MSPC_Peak_1263	chr19	36245740	36259453	+	gene body		AluJb|SINE|Alu
MSPC_Peak_1849	chr19	4249049	4255288	+	gene body	CCDC94	intron (NM_018074, intron 3 of 7)
MSPC_Peak_1630	chr11	2340903	2343313	+	Intergenic		Intergenic
MSPC_Peak_1784	chr7	1471830	1477855	+	gene body	MICALL2	intron (NM_182924, intron 15 of 16)
MSPC_Peak_510	chr17	42272556	42279273	+	promoter-TSS	ATXN7L3	promoter-TSS (NM_001098833)
MSPC_Peak_1420	chr1	78148395	78151292	+	promoter-TSS	ZZZ3	promoter-TSS (NM_001308237)
MSPC_Peak_1338	chr19	19737471	19744368	+	gene body	GMIP	exon (NM_001288999, exon 20 of 20)
MSPC_Peak_1356	chr2	157197938	157199805	+	promoter-TSS		promoter-TSS (NR_147695)
MSPC_Peak_1619	chr2	70885142	70889208	+	3' UTR	ADD2	3' UTR (NM_001617, exon 16 of 16)
MSPC_Peak_847	chr6	43077257	43079573	+	gene body		AluSq|SINE|Alu
MSPC_Peak_1295	chr1	155531822	155533524	+	promoter-TSS	ASH1L	promoter-TSS (NM_018489)
MSPC_Peak_766	chr5	176909176	176917211	+	gene body		AluJo|SINE|Alu
MSPC_Peak_1318	chr2	190444281	190447652	+	promoter-TSS	SLC40A1	promoter-TSS (NM_014585)
MSPC_Peak_1248	chr2	217370228	217373004	+	Intergenic		AluSz|SINE|Alu
MSPC_Peak_1911	chr19	1393846	1420711	+	promoter-TSS	DAZAP1	promoter-TSS (NM_170711)
MSPC_Peak_397	chr12	53871666	53882241	+	gene body	MAP3K12	exon (NM_006301, exon 12 of 15)
MSPC_Peak_1922	chr19	1003577	1018676	+	gene body	TMEM259	exon (NM_001033026, exon 10 of 11)
MSPC_Peak_1119	chr19	42575180	42581266	+	gene body		AluSx|SINE|Alu
MSPC_Peak_600	chr17	27180676	27191059	+	gene body	ERAL1	intron (NM_001317985, intron 7 of 9)
MSPC_Peak_1160	chr1	228295803	228298609	+	promoter-TSS	MRPL55	promoter-TSS (NM_181462)
MSPC_Peak_1245	chr22	43012330	43014822	+	TTS	CYB5R3	TTS (NM_007326)
MSPC_Peak_688	chr19	51155224	51162724	+	gene body		LTR50|LTR|ERVL
MSPC_Peak_1479	chr1	45103156	45113863	+	gene body	RNF220	intron (NM_001319957, intron 7 of 13)
MSPC_Peak_1403	chr1	110281872	110284848	+	gene body	GSTM3	intron (NM_000849, intron 1 of 8)
MSPC_Peak_1691	chr1	22378593	22379987	+	promoter-TSS	CDC42	promoter-TSS (NM_044472)
MSPC_Peak_1135	chr19	42386356	42387334	+	promoter-TSS	ARHGEF1	promoter-TSS (NM_004706)
MSPC_Peak_363	chr12	56116561	56123394	+	gene body	CD63	exon (NM_001257400, exon 5 of 7)
MSPC_Peak_1028	chr6	31499408	31503886	+	gene body	DDX39B	intron (NM_004640, intron 6 of 10).7
MSPC_Peak_967	chr19	47762955	47770777	+	gene body		AluSq4|SINE|Alu
MSPC_Peak_190	chr4	1870236	1874545	+	promoter-TSS	WHSC1	promoter-TSS (NM_001042424)
MSPC_Peak_365	chr9	131474505	131488620	+	gene body		AluSx3|SINE|Alu
MSPC_Peak_22	chr20	62257343	62261301	+	promoter-TSS	GMEB2	promoter-TSS (NM_012384)
MSPC_Peak_340	chr16	75266068	75273742	+	gene body	BCAR1	intron (NM_001170720, intron 5 of 7)
MSPC_Peak_1565	chr1	32653677	32665609	+	gene body	TXLNA	intron (NM_175852, intron 9 of 10)
MSPC_Peak_1417	chr1	84970648	84973031	+	promoter-TSS	SPATA1	promoter-TSS (NM_001310156)
MSPC_Peak_1069	chr21	45718373	45736546	+	gene body	PFKL	intron (NM_002626, intron 2 of 21)
MSPC_Peak_681	chr15	89876097	89879517	+	gene body		CpG
MSPC_Peak_1368	chr1	117059489	117061747	+	TTS	CD58	TTS (NM_001144822)
MSPC_Peak_1571	chr3	49837405	49842594	+	promoter-TSS	INKA1	promoter-TSS (NM_001366281)
MSPC_Peak_850	chr19	49948991	49955033	+	gene body	PIH1D1	intron (NM_017916, intron 3 of 8)
MSPC_Peak_574	chr13	25079674	25083035	+	gene body		LTR12C|LTR|ERV1
MSPC_Peak_1018	chr8	41569653	41575161	+	gene body	ANK1	intron (NM_020477, intron 15 of 41)
MSPC_Peak_193	chr10	45913552	45917319	+	gene body	ALOX5	intron (NM_000698, intron 4 of 13)
MSPC_Peak_1903	chr19	1810023	1830175	+	gene body	REXO1	intron (NM_020695, intron 6 of 15)
MSPC_Peak_421	chr9	128002438	128003539	+	gene body	HSPA5	exon (NM_005347, exon 2 of 8)
MSPC_Peak_1649	chr11	1304649	1314707	+	gene body	TOLLIP	intron (NM_019009, intron 4 of 5)
MSPC_Peak_1042	chr8	41517547	41523970	+	gene body		AluJo|SINE|Alu
MSPC_Peak_1468	chr2	111877290	111882809	+	gene body		CpG-15379
MSPC_Peak_1412	chr19	18536362	18540058	+	gene body	SSBP4	exon (NM_032627, exon 2 of 18)
MSPC_Peak_1932	chr19	515158	517190	+	gene body		HERV1_LTRc|LTR|ERV1
MSPC_Peak_1656	chr19	13263280	13266320	+	3' UTR	IER2	3' UTR (NM_004907, exon 2 of 2)
MSPC_Peak_436	chr13	114774388	114780408	+	gene body		AluSz6|SINE|Alu
MSPC_Peak_1527	chr1	41156886	41158664	+	promoter-TSS	NFYC	promoter-TSS (NM_001142590)
MSPC_Peak_1480	chr2	106014809	106017057	+	promoter-TSS	FHL2	promoter-TSS (NM_201555)
MSPC_Peak_1108	chr22	47021521	47026088	+	gene body	GRAMD4	intron (NM_015124, intron 2 of 18)
MSPC_Peak_1902	chr19	1834494	1848921	+	gene body	REXO1	intron (NM_020695, intron 1 of 15)
MSPC_Peak_1692	chr19	12849665	12860132	+	gene body		AluSp|SINE|Alu
MSPC_Peak_1273	chr3	150263051	150265003	+	promoter-TSS	EIF2A	promoter-TSS (NM_001319046)
MSPC_Peak_129	chr4	6911060	6913375	+	gene body		CpG
MSPC_Peak_1336	chr22	41487259	41488706	+	promoter-TSS	MIR1281	promoter-TSS (NR_031694)
MSPC_Peak_1531	chr1	39510751	39512409	+	Intergenic		AluSc|SINE|Alu
MSPC_Peak_1763	chr19	10852531	10860758	+	gene body		AluSx|SINE|Alu
MSPC_Peak_1171	chr1	228259737	228272140	+	Intergenic		Intergenic
MSPC_Peak_624	chr19	55600759	55604626	+	3' UTR	PPP1R12C	3' UTR (NM_017607, exon 22 of 22)
MSPC_Peak_1570	chr1	32400002	32405058	+	gene body	PTP4A2	intron (NM_001369859, intron 1 of 6)
MSPC_Peak_342	chr17	60694451	60696406	+	Intergenic		Intergenic
MSPC_Peak_551	chr12	1701765	1703375	+	gene body	FBXL14	exon (NM_152441, exon 1 of 2)
MSPC_Peak_137	chr9	139555363	139559786	+	gene body	EGFL7	intron (NR_045110, intron 1 of 9)
MSPC_Peak_238	chr12	104747371	104750882	+	Intergenic		Intergenic
MSPC_Peak_1153	chr19	41926997	41934656	+	TTS	BCKDHA	TTS (NM_001164783)
MSPC_Peak_1374	chr1	115258855	115262607	+	3' UTR	CSDE1	3' UTR (NM_001242893, exon 18 of 18)
MSPC_Peak_1315	chr1	155165608	155178340	+	gene body	THBS3	intron (NR_045553, intron 8 of 21)
MSPC_Peak_1098	chr1	245132330	245134907	+	promoter-TSS	EFCAB2	promoter-TSS (NR_026587)
MSPC_Peak_1440	chr19	18401112	18403578	+	Intergenic		Intergenic
MSPC_Peak_291	chrX	153587733	153601023	+	gene body	FLNA	intron (NM_001110556, intron 9 of 47)
MSPC_Peak_816	chr5	172196829	172199693	+	promoter-TSS	DUSP1	promoter-TSS (NM_004417)
MSPC_Peak_1139	chr19	42367378	42377455	+	gene body	RPS19	intron (NM_001321485, intron 3 of 5)
MSPC_Peak_435	chr17	47294068	47303863	+	gene body	ABI3	intron (NM_001135186, intron 6 of 7)
MSPC_Peak_682	chr19	51163814	51167492	+	gene body	SHANK1	exon (NM_016148, exon 24 of 24)
MSPC_Peak_1214	chr22	45131193	45136363	+	TTS	PRR5	TTS (NM_001198721)
MSPC_Peak_955	chr6	32153483	32159020	+	gene body	PBX2	exon (NM_002586, exon 3 of 9).6
MSPC_Peak_657	chr5	179920570	179924019	+	gene body	CNOT6	intron (NR_163438, intron 1 of 10)
MSPC_Peak_744	chr6	109694306	109695936	+	gene body		MER63A|DNA|hAT-Blackjack
MSPC_Peak_1062	chr22	50654675	50661451	+	gene body	TUBGCP6	intron (NM_020461, intron 18 of 24)
MSPC_Peak_1650	chr2	38976565	38978871	+	gene body		CpG
MSPC_Peak_356	chr12	56140168	56147684	+	3' UTR	GDF11	3' UTR (NM_005811, exon 3 of 3)
MSPC_Peak_473	chr12	12869260	12871979	+	5' UTR	CDKN1B	5' UTR (NM_004064, exon 1 of 3)
MSPC_Peak_1346	chr19	19642422	19648864	+	gene body	YJEFN3	intron (NM_001190328, intron 2 of 5)
MSPC_Peak_1836	chr22	19021229	19026240	+	TTS	DGCR2	TTS (NR_033674)
MSPC_Peak_1291	chr1	155657745	155659362	+	promoter-TSS	YY1AP1	promoter-TSS (NM_001198903)
MSPC_Peak_1086	chr11	73676402	73696358	+	gene body	UCP2	intron (NM_003355, intron 7 of 7)
MSPC_Peak_401	chrX	53221574	53225916	+	TTS	MIR6895	TTS (NR_106955)
MSPC_Peak_2	chr16	89937918	89940838	+	promoter-TSS	TCF25	promoter-TSS (NM_014972)
MSPC_Peak_876	chr8	141549069	141559551	+	gene body	AGO2	intron (NM_012154, intron 14 of 18)
MSPC_Peak_1442	chr1	54685075	54690876	+	gene body		L2b|LINE|L2
MSPC_Peak_490	chr16	46388317	46390154	+	Intergenic		HSATII|Satellite|Satellite
MSPC_Peak_714	chr15	75638250	75656490	+	TTS	MAN2C1	TTS (NM_001256496)
MSPC_Peak_441	chr12	49424368	49428511	+	gene body	KMT2D	exon (NM_003482, exon 39 of 54)
MSPC_Peak_1148	chr19	42363448	42366003	+	gene body		CpG
MSPC_Peak_355	chr20	3019795	3028380	+	promoter-TSS	GNRH2	promoter-TSS (NM_001310220)
MSPC_Peak_1588	chr19	14881551	14885402	+	gene body	EMR2	intron (NM_001271052, intron 3 of 18)
MSPC_Peak_1641	chr22	31284887	31290581	+	gene body		L2a|LINE|L2
MSPC_Peak_1317	chr3	129108186	129117089	+	non-coding	RPL32P3	non-coding (NR_003111, exon 3 of 4)
MSPC_Peak_720	chr6	149637798	149640375	+	promoter-TSS	TAB2	promoter-TSS (NM_015093)
MSPC_Peak_1877	chr19	2737991	2739708	+	gene body		AluSx1|SINE|Alu
MSPC_Peak_268	chr4	671593	678336	+	TTS	SLC49A3	TTS (NM_001294341)
MSPC_Peak_1924	chr19	898992	906975	+	gene body		MIRb|SINE|MIR
MSPC_Peak_261	chr4	679645	686398	+	promoter-TSS	SLC49A3	promoter-TSS (NM_001294341)
MSPC_Peak_791	chr19	50159815	50167940	+	gene body	IRF3	intron (NR_045568, intron 7 of 7)
MSPC_Peak_1741	chr22	26973869	26981821	+	gene body		MER58A|DNA|hAT-Charlie
MSPC_Peak_1047	chr8	41508223	41514978	+	3' UTR	ANK1	3' UTR (NM_020475, exon 42 of 42)
MSPC_Peak_1505	chr19	17421626	17427098	+	gene body		AluSx|SINE|Alu
MSPC_Peak_925	chr8	91012996	91014932	+	gene body		CpG
MSPC_Peak_400	chr14	23491975	23496395	+	TTS	PSMB5	TTS (NM_001130725)
MSPC_Peak_869	chr8	141608393	141612945	+	gene body		AluSp|SINE|Alu
MSPC_Peak_338	chr9	131831982	131837891	+	TTS	MIGA2	TTS (NR_138422)
MSPC_Peak_1350	chr1	153505968	153509788	+	gene body	S100A6	intron (NM_014624, intron 1 of 2)
MSPC_Peak_353	chrX	149105528	149106858	+	promoter-TSS	LINC00894	promoter-TSS (NR_027456)
MSPC_Peak_820	chr8	144666870	144679993	+	gene body	EEF1D	intron (NM_032378, intron 1 of 9)
MSPC_Peak_1114	chr19	42696779	42705398	+	Intergenic		Intergenic
MSPC_Peak_414	chrX	49028280	49035440	+	TTS	PLP2	TTS (NM_002668)
MSPC_Peak_361	chr14	24776340	24781779	+	promoter-TSS	LTB4R2	promoter-TSS (NM_001164692)
MSPC_Peak_505	chr9	99176725	99181808	+	gene body		MIR3|SINE|MIR
MSPC_Peak_548	chr18	43853401	43855870	+	Intergenic		Intergenic
MSPC_Peak_597	chr17	27222419	27225895	+	TTS	DHRS13	TTS (NM_144683)
MSPC_Peak_1473	chr22	38604355	38617644	+	3' UTR	MAFF	3' UTR (NM_012323, exon 3 of 3)
MSPC_Peak_1743	chr1	16944196	16948178	+	gene body		MIRb|SINE|MIR
MSPC_Peak_1567	chr7	45116643	45117650	+	Intergenic		AluSg|SINE|Alu
MSPC_Peak_1107	chr6	26233055	26234916	+	TTS	HIST1H1D	TTS (NM_005320)
MSPC_Peak_1210	chr1	205718007	205720008	+	gene body		CpG
MSPC_Peak_92	chr16	88975329	88978571	+	gene body	CBFA2T3	intron (NM_005187, intron 1 of 11)
MSPC_Peak_1720	chr1	19663051	19670707	+	gene body	CAPZB	intron (NM_001206541, intron 8 of 8)
MSPC_Peak_1536	chr19	16334353	16343669	+	gene body	AP1M1	exon (NM_032493, exon 8 of 12)
MSPC_Peak_487	chr9	111774786	111775574	+	gene body		CpG
MSPC_Peak_53	chr12	131355545	131358293	+	gene body		CpG
MSPC_Peak_256	chr14	91974423	91979171	+	promoter-TSS	SMEK1	promoter-TSS (NM_001284280)
MSPC_Peak_1674	chr1	25544193	25546862	+	Intergenic		L1MEc|LINE|L1
MSPC_Peak_626	chr15	102291870	102294138	+	Intergenic		CpG
MSPC_Peak_108	chr9	139814180	139818567	+	gene body	TRAF2	intron (NM_021138, intron 9 of 10)
MSPC_Peak_529	chr9	35702864	35707712	+	gene body	TLN1	intron (NM_006289, intron 43 of 56)
MSPC_Peak_38	chr4	88255762	88256717	+	Intergenic		Intergenic
MSPC_Peak_1640	chr11	1976203	1981537	+	Intergenic		Intergenic
MSPC_Peak_1038	chr7	102035607	102038534	+	gene body	PRKRIP1	intron (NM_024653, intron 1 of 5)
MSPC_Peak_1532	chr22	37631867	37637726	+	gene body		MIR3|SINE|MIR
MSPC_Peak_221	chr20	33860235	33867532	+	TTS	MMP24OS	TTS (NR_149147)
MSPC_Peak_1798	chr3	48695857	48705011	+	promoter-TSS	CELSR3	promoter-TSS (NM_001407)
MSPC_Peak_1647	chr19	14040047	14045615	+	gene body	PODNL1	exon (NM_001370095, exon 9 of 10)
MSPC_Peak_375	chr12	54686059	54693692	+	promoter-TSS	NFE2	promoter-TSS (NM_006163)
MSPC_Peak_931	chr19	48643483	48644840	+	gene body		LTR8|LTR|ERV1
MSPC_Peak_656	chr15	91431751	91439715	+	gene body	FES	intron (NM_001143783, intron 11 of 16)
MSPC_Peak_1535	chr3	50325781	50336292	+	gene body	HYAL3	intron (NM_001200030, intron 2 of 2)
MSPC_Peak_493	chr17	42323258	42330961	+	3' UTR	SLC4A1	3' UTR (NM_000342, exon 20 of 20)
MSPC_Peak_1272	chr2	208030166	208032219	+	promoter-TSS	KLF7	promoter-TSS (NR_073108)
MSPC_Peak_1485	chr7	75045695	75046217	+	TTS	POM121C	TTS (NM_001099415)
MSPC_Peak_1596	chr1	31200649	31204566	+	Intergenic		L2b|LINE|L2
MSPC_Peak_492	chr9	103969515	103970040	+	gene body	LPPR1	intron (NM_207299, intron 2 of 7)
MSPC_Peak_329	chr16	75658806	75661721	+	Intergenic		Intergenic
MSPC_Peak_1345	chr1	153945093	153950258	+	TTS	CREB3L4	TTS (NR_045658)
MSPC_Peak_640	chr17	15901189	15903953	+	promoter-TSS	TTC19	promoter-TSS (NM_017775)
MSPC_Peak_1357	chr22	40433665	40435510	+	3' UTR	FAM83F	3' UTR (NM_138435, exon 5 of 5)
MSPC_Peak_59	chr20	61529079	61532962	+	gene body	DIDO1	intron (NM_080797, intron 6 of 14)
MSPC_Peak_1727	chr19	11554706	11560019	+	gene body	PRKCSH	intron (NM_001001329, intron 9 of 17)
MSPC_Peak_1761	chr1	11810819	11815080	+	Intergenic		L2|LINE|L2
MSPC_Peak_1796	chr1	1820954	1826042	+	promoter-TSS	GNB1	promoter-TSS (NM_002074)
MSPC_Peak_1556	chr1	33234484	33242119	+	gene body	KIAA1522	intron (NM_001369553, intron 6 of 6)
MSPC_Peak_1156	chr2	234095914	234106237	+	gene body	INPP5D	intron (NM_001017915, intron 21 of 25)
MSPC_Peak_1271	chr22	42318093	42325012	+	gene body	TNFRSF13C	exon (NM_052945, exon 3 of 3)
MSPC_Peak_544	chr13	50698369	50701419	+	promoter-TSS	DLEU2	promoter-TSS (NR_152566)
MSPC_Peak_476	chr17	43236774	43238962	+	5' UTR	HEXIM2	5' UTR (NM_144608, exon 1 of 4)
MSPC_Peak_274	chr17	73588053	73601591	+	gene body		Kanga2_a|DNA|TcMar-Tc2
MSPC_Peak_1337	chr11	65295437	65305477	+	gene body		L2a|LINE|L2
MSPC_Peak_146	chr4	2938560	2945679	+	gene body	NOP14	intron (NM_003703, intron 15 of 18)
MSPC_Peak_881	chr7	151214580	151218945	+	5' UTR	RHEB	5' UTR (NM_005614, exon 1 of 8)
MSPC_Peak_1367	chr19	19104802	19111353	+	gene body	SUGP2	intron (NR_147915, intron 9 of 11)
MSPC_Peak_287	chr14	69258757	69263863	+	promoter-TSS	ZFP36L1	promoter-TSS (NM_004926)
MSPC_Peak_1615	chr1	28197066	28201750	+	gene body		MIRb|SINE|MIR
MSPC_Peak_1453	chr1	47679332	47682087	+	Intergenic		Intergenic
MSPC_Peak_337	chr14	55737818	55739664	+	promoter-TSS	FBXO34	promoter-TSS (NM_152231)
MSPC_Peak_422	chr13	114807535	114809110	+	gene body		MIRc|SINE|MIR
MSPC_Peak_1173	chr3	186498739	186503542	+	promoter-TSS	EIF4A2	promoter-TSS (NM_001967)
MSPC_Peak_989	chr8	41621750	41625911	+	gene body	ANK1	intron (NM_001142446, intron 1 of 42)
MSPC_Peak_883	chr5	138267618	138276195	+	Intergenic		MLT1F|LTR|ERVL-MaLR
MSPC_Peak_573	chr17	38277280	38280302	+	5' UTR	MSL1	5' UTR (NM_001365920, exon 1 of 8)
MSPC_Peak_890	chr6	36088748	36093851	+	Intergenic		Intergenic
MSPC_Peak_994	chr19	47363092	47367371	+	gene body	ARHGAP35	intron (NM_004491, intron 1 of 6)
MSPC_Peak_1389	chr1	110525573	110529425	+	5' UTR	AHCYL1	5' UTR (NM_006621, exon 1 of 17)
MSPC_Peak_992	chr7	116559477	116561585	+	3' UTR	CAPZA2	3' UTR (NM_006136, exon 10 of 10)
MSPC_Peak_1475	chr1	45476415	45482132	+	non-coding	UROD	non-coding (NR_036510, exon 5 of 10)
MSPC_Peak_1004	chr11	126144769	126151520	+	TTS	FOXRED1	TTS (NR_037648)
MSPC_Peak_1517	chr2	92324467	92324760	+	Intergenic		ALR/Alpha|Satellite|centr
MSPC_Peak_996	chr8	41617074	41619934	+	gene body		MLT1D|LTR|ERVL-MaLR
MSPC_Peak_1582	chr1	31759075	31762168	+	gene body		AluSq|SINE|Alu
MSPC_Peak_1752	chr3	49709872	49715033	+	gene body	APEH	intron (NM_001640, intron 2 of 21)
MSPC_Peak_1874	chr19	3144383	3149203	+	gene body		L2a|LINE|L2
MSPC_Peak_1146	chr21	34961487	34963238	+	gene body		AluSz6|SINE|Alu
MSPC_Peak_731	chr15	74719315	74723808	+	gene body	SEMA7A	intron (NM_003612, intron 1 of 13)
MSPC_Peak_87	chr16	89001017	89007327	+	gene body		MIR|SINE|MIR
MSPC_Peak_735	chr8	145653407	145655031	+	promoter-TSS	VPS28	promoter-TSS (NM_183057)
MSPC_Peak_359	chrX	118601715	118603972	+	promoter-TSS	SLC25A5-AS1	promoter-TSS (NR_134915)
MSPC_Peak_522	chr13	54455605	54456389	+	Intergenic		Intergenic
MSPC_Peak_1617	chr7	44786828	44790311	+	5' UTR	ZMIZ2	5' UTR (NM_031449, exon 1 of 19)
MSPC_Peak_772	chr5	176867074	176877454	+	gene body	PRR7-AS1	intron (NR_038915, intron 1 of 3)
MSPC_Peak_917	chr5	133467318	133477825	+	gene body	TCF7	intron (NM_001366502, intron 1 of 7)
MSPC_Peak_837	chr16	2311939	2320145	+	gene body	RNPS1	intron (NM_080594, intron 1 of 7)
MSPC_Peak_661	chr19	53604850	53607630	+	gene body		CpG
MSPC_Peak_844	chr19	49961629	49965990	+	gene body		AluSp|SINE|Alu
MSPC_Peak_1843	chr3	45787581	45789540	+	Intergenic		MER52A|LTR|ERV1
MSPC_Peak_1312	chr19	27734469	27734782	+	Intergenic		ALR/Alpha|Satellite|centr
MSPC_Peak_1676	chr7	37488103	37490710	+	promoter-TSS	ELMO1	promoter-TSS (NM_001206480)
MSPC_Peak_74	chr10	103903786	103907221	+	gene body		AluY|SINE|Alu
MSPC_Peak_887	chr7	150932009	150939775	+	TTS	CHPF2	TTS (NM_001284295)
MSPC_Peak_1851	chr19	4120320	4121554	+	gene body	MAP2K2	intron (NM_030662, intron 1 of 10)
MSPC_Peak_36	chr10	120062088	120064739	+	3' UTR	FAM204A	3' UTR (NM_022063, exon 9 of 9)
MSPC_Peak_830	chr6	43415099	43422278	+	TTS	ABCC10	TTS (NM_033450)
MSPC_Peak_1329	chr22	41568517	41574825	+	gene body		L1MC4|LINE|L1
MSPC_Peak_508	chr18	77141698	77145133	+	Intergenic		Intergenic
MSPC_Peak_663	chr17	7750063	7762311	+	gene body	KDM6B	intron (NM_001080424, intron 20 of 21)
MSPC_Peak_1769	chr1	6643530	6649662	+	gene body	ZBTB48	intron (NM_005341, intron 4 of 10)
MSPC_Peak_439	chr16	67490777	67505187	+	gene body	ATP6V0D1	intron (NM_004691, intron 1 of 7)
MSPC_Peak_1104	chr21	44511668	44519253	+	gene body		CpG
MSPC_Peak_104	chr12	122686944	122694317	+	gene body	B3GNT4	intron (NM_030765, intron 2 of 2)
MSPC_Peak_1709	chr7	6691411	6696936	+	gene body	ZNF316	exon (NM_001278559, exon 9 of 9)
MSPC_Peak_1500	chr2	98270251	98273658	+	TTS	ACTR1B	TTS (NM_005735)
MSPC_Peak_1228	chr3	183957224	183960131	+	promoter-TSS	MIR1224	promoter-TSS (NR_030410)
MSPC_Peak_601	chr17	27168139	27169101	+	gene body		AluSx3|SINE|Alu
MSPC_Peak_327	chr9	132260772	132261998	+	gene body	LINC00963	intron (NR_038955, intron 2 of 4)
MSPC_Peak_1129	chr21	40554549	40556142	+	promoter-TSS	PSMG1	promoter-TSS (NM_001261824)
MSPC_Peak_870	chr5	139037569	139043380	+	gene body	CXXC5	intron (NM_001317207, intron 1 of 2)
MSPC_Peak_512	chr12	6802861	6811258	+	gene body	PIANP	intron (NM_001244014, intron 2 of 4)
MSPC_Peak_818	chr6	43589121	43597107	+	gene body	GTPBP2	exon (NM_019096, exon 5 of 12)
MSPC_Peak_1552	chr11	47179474	47189284	+	TTS	C11orf49	TTS (NM_001003676)
MSPC_Peak_611	chr19	55912363	55920988	+	gene body		AluSx3|SINE|Alu
MSPC_Peak_1410	chr7	99816105	99823556	+	TTS	PVRIG	TTS (NM_024070)
MSPC_Peak_1522	chr1	41477834	41491219	+	gene body		AluYc|SINE|Alu
MSPC_Peak_1411	chr1	93025356	93026430	+	gene body		L1ME3A|LINE|L1
MSPC_Peak_237	chrX	154000894	154008098	+	non-coding	DKC1	non-coding (NR_110021, exon 13 of 14)
MSPC_Peak_1581	chr11	36126247	36130490	+	gene body	LDLRAD3	intron (NM_174902, intron 4 of 5)
MSPC_Peak_134	chr20	48247317	48250149	+	TTS	B4GALT5	TTS (NM_004776)
MSPC_Peak_1074	chr6	30457285	30463356	+	gene body	HLA-E	exon (NM_005516, exon 7 of 8)
MSPC_Peak_1579	chr1	31905241	31905566	+	gene body	SERINC2	intron (NM_178865, intron 8 of 9)
MSPC_Peak_1154	chr6	16257908	16259355	+	gene body	GMPR	intron (NM_006877, intron 4 of 8)
MSPC_Peak_1081	chr19	45393869	45399115	+	gene body	TOMM40	intron (NM_006114, intron 4 of 9)
MSPC_Peak_1076	chr8	23103867	23105137	+	gene body	CHMP7	exon (NM_152272, exon 2 of 11)
MSPC_Peak_937	chr7	148580408	148583133	+	promoter-TSS	EZH2	promoter-TSS (NM_001203247)
MSPC_Peak_853	chr5	142782380	142785623	+	promoter-TSS	NR3C1	promoter-TSS (NM_001204259)
MSPC_Peak_376	chr9	130923869	130929796	+	TTS	C9orf16	TTS (NM_024112)
MSPC_Peak_780	chr6	46097341	46098332	+	promoter-TSS	CLIC5	promoter-TSS (NM_001370650)
MSPC_Peak_1765	chr3	49394573	49397357	+	promoter-TSS	GPX1	promoter-TSS (NM_001329503)
MSPC_Peak_664	chr15	90624175	90627734	+	promoter-TSS	ZNF710-AS1	promoter-TSS (NR_146321)
MSPC_Peak_479	chr13	100174869	100178847	+	gene body		L2a|LINE|L2
MSPC_Peak_1593	chr22	32339832	32341673	+	gene body	YWHAH	exon (NM_003405, exon 1 of 2)
MSPC_Peak_429	chr17	47840075	47841732	+	gene body		CpG
MSPC_Peak_213	chr20	34089396	34095981	+	gene body	CEP250	exon (NM_001318219, exon 28 of 33)
MSPC_Peak_420	chr12	53398806	53400586	+	promoter-TSS	EIF4B	promoter-TSS (NM_001300821)
MSPC_Peak_1027	chr21	46490481	46495698	+	promoter-TSS	SSR4P1	promoter-TSS (NR_027292)
MSPC_Peak_1609	chr7	44808381	44810802	+	TTS	ZMIZ2	TTS (NM_001300959)
MSPC_Peak_1598	chr2	73163514	73170643	+	Intergenic		L2|LINE|L2
MSPC_Peak_934	chr5	107715521	107719036	+	gene body	FBXL17	exon (NM_001163315, exon 1 of 9)
MSPC_Peak_1250	chr11	65769085	65773666	+	3' UTR	BANF1	3' UTR (NM_001143985, exon 3 of 3)
MSPC_Peak_1099	chr8	644374	645542	+	gene body	ERICH1	intron (NR_156467, intron 2 of 5)
MSPC_Peak_1544	chr2	85825681	85831713	+	gene body	TMEM150A	intron (NM_001369917, intron 1 of 6)
MSPC_Peak_56	chr16	89035738	89038167	+	gene body	CBFA2T3	intron (NM_005187, intron 1 of 11)
MSPC_Peak_1334	chr19	19757104	19759239	+	gene body	ATP13A1	intron (NM_020410, intron 21 of 25)
MSPC_Peak_560	chr16	30788035	30794262	+	3' UTR	ZNF629	3' UTR (NM_001345970, exon 3 of 3)
MSPC_Peak_702	chr16	8939197	8945834	+	promoter-TSS	PMM2	promoter-TSS (NR_147908)
MSPC_Peak_877	chr5	138628355	138637726	+	gene body	MATR3	intron (NM_001194956, intron 1 of 13)
MSPC_Peak_1095	chr8	11714146	11716562	+	gene body	CTSB	intron (NM_001908, intron 1 of 9)
MSPC_Peak_871	chr15	33601668	33603609	+	promoter-TSS	RYR3-DT	promoter-TSS (NR_120326)
MSPC_Peak_20	chr4	129732129	129736125	+	gene body	JADE1	intron (NM_001287443, intron 1 of 10)
MSPC_Peak_1251	chr1	156565939	156568962	+	gene body		MIR3|SINE|MIR
MSPC_Peak_1276	chr11	65646745	65651297	+	gene body	CTSW	intron (NM_001335, intron 3 of 9)
MSPC_Peak_604	chr16	30011091	30015201	+	gene body		MIRc|SINE|MIR
MSPC_Peak_552	chr17	40659989	40669422	+	gene body	ATP6V0A1	intron (NM_001130021, intron 19 of 21)
MSPC_Peak_1014	chr21	46918035	46920078	+	gene body		L1MEf|LINE|L1
MSPC_Peak_1010	chr5	853407	857613	+	Intergenic		Intergenic
MSPC_Peak_797	chr8	144776801	144780523	+	promoter-TSS	RP11-429J17.2	promoter-TSS (NR_015445)
MSPC_Peak_321	chr12	57627556	57631598	+	TTS	SHMT2	TTS (NR_029415)
MSPC_Peak_673	chr19	51306895	51310286	+	promoter-TSS	C19orf48	promoter-TSS (NM_199249)
MSPC_Peak_1189	chr6	3153504	3158664	+	gene body	TUBB2A	intron (NM_001310315, intron 2 of 3)
MSPC_Peak_715	chr17	5280323	5285084	+	gene body		L2b|LINE|L2
MSPC_Peak_928	chr5	108083687	108086363	+	gene body		CpG
MSPC_Peak_789	chr15	65247542	65247904	+	gene body		MER3|DNA|hAT-Charlie
MSPC_Peak_654	chr17	7986841	7992031	+	gene body	ALOX12B	exon (NM_001139, exon 2 of 15)
MSPC_Peak_1324	chr1	155154581	155159468	+	non-coding	TRIM46	non-coding (NR_046329, exon 12 of 12)
MSPC_Peak_964	chr11	130784021	130786867	+	gene body	SNX19	exon (NM_014758, exon 1 of 11)
MSPC_Peak_1915	chr19	1162291	1168179	+	gene body	SBNO2	intron (NM_014963, intron 1 of 31)
MSPC_Peak_998	chr16	780704	785998	+	gene body	CIAO3	exon (NM_001304799, exon 8 of 12)
MSPC_Peak_459	chr17	43337781	43349099	+	gene body	MAP3K14	intron (NM_003954, intron 14 of 15)
MSPC_Peak_559	chr18	22929076	22932888	+	gene body		GC_rich|Low_complexity|Low_complexity
MSPC_Peak_1551	chr1	36060619	36062963	+	TTS	TFAP2E	TTS (NM_178548)
MSPC_Peak_1733	chr2	18740392	18742198	+	gene body	NT5C1B-RDH14	intron (NM_001199103, intron 8 of 8)
MSPC_Peak_1203	chr1	224199604	224203946	+	gene body		(GAATG)n|Satellite|Satellite
MSPC_Peak_1724	chr19	11592257	11600568	+	gene body	ZNF653	intron (NM_138783, intron 7 of 8)
MSPC_Peak_1265	chr3	156876272	156879840	+	5' UTR	CCNL1	5' UTR (NM_020307, exon 1 of 11)
MSPC_Peak_1144	chr1	229424408	229431960	+	gene body	RAB4A	intron (NR_073545, intron 3 of 7)
MSPC_Peak_815	chr19	50103310	50105375	+	gene body	PRR12	intron (NM_020719, intron 5 of 13)
MSPC_Peak_1432	chr19	18500902	18501944	+	TTS	LRRC25	TTS (NM_145256)
MSPC_Peak_641	chr19	54675333	54681989	+	gene body	MBOAT7	intron (NM_024298, intron 7 of 7)
MSPC_Peak_516	chr18	74201602	74205985	+	gene body		CpG
MSPC_Peak_1405	chr3	114864957	114867312	+	promoter-TSS	ZBTB20	promoter-TSS (NM_001348800)
MSPC_Peak_602	chr16	30073957	30083118	+	gene body	ALDOA	intron (NM_001243177, intron 2 of 9)
MSPC_Peak_460	chr9	127105103	127110527	+	gene body	NEK6	intron (NM_014397, intron 8 of 9)
MSPC_Peak_1106	chr19	42771914	42778436	+	gene body	CIC	intron (NM_001304815, intron 1 of 20)
MSPC_Peak_922	chr19	48693863	48701016	+	gene body		MER5A|DNA|hAT-Charlie
MSPC_Peak_833	chr8	144625403	144634153	+	Intergenic		LTR2C|LTR|ERV1
MSPC_Peak_1631	chr2	54196708	54198370	+	promoter-TSS	ACYP2	promoter-TSS (NM_001320586)
MSPC_Peak_270	chr20	32260856	32261872	+	gene body		MIR3|SINE|MIR
MSPC_Peak_1870	chr3	23957760	23960282	+	promoter-TSS	NKIRAS1	promoter-TSS (NM_020345)
MSPC_Peak_1486	chr19	17831563	17839181	+	gene body	MAP1S	intron (NM_001308363, intron 3 of 6)
MSPC_Peak_1416	chr11	64660295	64671566	+	promoter-TSS	MIR6750	promoter-TSS (NR_106808)
MSPC_Peak_1308	chr1	155231576	155234063	+	promoter-TSS	SCAMP3	promoter-TSS (NM_005698)
MSPC_Peak_1770	chr3	49313351	49319548	+	gene body	USP4	intron (NM_199443, intron 19 of 20)
MSPC_Peak_1685	chr7	37362512	37365357	+	gene body	ELMO1	intron (NM_001206482, intron 2 of 21)
MSPC_Peak_1258	chr1	156441033	156454669	+	gene body		MIRc|SINE|MIR
MSPC_Peak_389	chr17	48941868	48944335	+	promoter-TSS	TOB1-AS1	promoter-TSS (NR_038458)
MSPC_Peak_100	chr9	139833530	139839570	+	gene body	FBXW5	exon (NM_018998, exon 6 of 9)
MSPC_Peak_1895	chr19	2108732	2116035	+	gene body		L1MB7|LINE|L1
MSPC_Peak_1386	chr22	39874032	39876576	+	gene body		AluJo|SINE|Alu
MSPC_Peak_467	chrX	40030049	40036956	+	gene body	BCOR	intron (NM_001123384, intron 1 of 13)
MSPC_Peak_736	chr19	50430340	50439851	+	gene body	ATF5	intron (NM_012068, intron 3 of 3)
MSPC_Peak_1576	chr7	44924426	44927530	+	promoter-TSS	PURB	promoter-TSS (NM_033224)
MSPC_Peak_1597	chr11	33753324	33757257	+	gene body	CD59	intron (NM_203330, intron 1 of 5)
MSPC_Peak_1298	chr1	155293115	155298475	+	gene body		L2|LINE|L2
MSPC_Peak_1887	chr19	2319011	2327774	+	gene body		FLAM_C|SINE|Alu
MSPC_Peak_1330	chr1	154964064	154965146	+	gene body		AluSg|SINE|Alu
MSPC_Peak_244	chr4	921649	922509	+	gene body		AluSx|SINE|Alu
MSPC_Peak_823	chr6	43422912	43425527	+	promoter-TSS	DLK2	promoter-TSS (NM_023932)
MSPC_Peak_1573	chr19	15440642	15445284	+	gene body		CpG
MSPC_Peak_1006	chr5	1328865	1330955	+	gene body	CLPTM1L	intron (NM_030782, intron 9 of 16)
MSPC_Peak_1182	chr6	7241559	7249497	+	gene body		AluSq2|SINE|Alu
MSPC_Peak_317	chr14	65228587	65231628	+	gene body	SPTB	intron (NM_001355436, intron 32 of 35)
MSPC_Peak_727	chr5	177647441	177651882	+	gene body		MIR3|SINE|MIR
MSPC_Peak_867	chr6	42034289	42037701	+	gene body		MIR|SINE|MIR
MSPC_Peak_1824	chr19	6368958	6370813	+	3' UTR	CLPP	3' UTR (NM_006012, exon 6 of 6)
MSPC_Peak_1454	chr7	97911096	97918606	+	gene body	BRI3	intron (NM_001159491, intron 2 of 2)
MSPC_Peak_1128	chr6	18220090	18222227	+	gene body		AluSx|SINE|Alu
MSPC_Peak_947	chr8	64079737	64082091	+	promoter-TSS	YTHDF3	promoter-TSS (NM_001277818)
MSPC_Peak_241	chr10	22997550	23004604	+	gene body	PIP4K2A	intron (NM_005028, intron 1 of 9)
MSPC_Peak_402	chr12	53699497	53702413	+	TTS	C12orf10	TTS (NM_021640)
MSPC_Peak_704	chr8	146013655	146022076	+	promoter-TSS	RPL8	promoter-TSS (NM_001317782)
MSPC_Peak_267	chr12	80327617	80330102	+	promoter-TSS	PPP1R12A	promoter-TSS (NM_001244992)
MSPC_Peak_954	chr19	47878929	47883904	+	gene body		LTR89|LTR|ERVL?
MSPC_Peak_1090	chr19	44037273	44040531	+	gene body	ZNF575	intron (NM_174945, intron 3 of 3)
MSPC_Peak_456	chr12	31476369	31479061	+	non-coding	FLJ13224	non-coding (NR_026806, exon 1 of 1)
MSPC_Peak_1056	chr7	100728373	100740586	+	3' UTR	TRIM56	3' UTR (NM_030961, exon 3 of 3)
MSPC_Peak_1657	chr2	32581583	32584476	+	gene body		CpG
MSPC_Peak_384	chrX	70799526	70801388	+	gene body		AluY|SINE|Alu
MSPC_Peak_1132	chr22	47007502	47009950	+	gene body	GRAMD4	intron (NM_001366660, intron 1 of 17)
MSPC_Peak_95	chr20	60638151	60639698	+	promoter-TSS	MIR3195	promoter-TSS (NR_130463)
MSPC_Peak_1375	chr19	19029263	19042891	+	gene body		AluSx|SINE|Alu
MSPC_Peak_687	chr16	9056678	9059506	+	promoter-TSS	USP7	promoter-TSS (NM_003470)
MSPC_Peak_680	chr6	166730159	166732101	+	Intergenic		LTR14B|LTR|ERVK
MSPC_Peak_262	chr20	32269962	32275869	+	gene body	E2F1	intron (NM_005225, intron 1 of 6)
MSPC_Peak_615	chr17	20434503	20434881	+	Intergenic		Intergenic
MSPC_Peak_1550	chr7	45124085	45124566	+	gene body	NACAD	exon (NM_001146334, exon 2 of 8)
MSPC_Peak_527	chr18	48555544	48558323	+	5' UTR	SMAD4	5' UTR (NM_005359, exon 1 of 12)
MSPC_Peak_685	chr15	89862955	89868064	+	gene body	POLG	intron (NM_001126131, intron 14 of 22)
MSPC_Peak_676	chr15	90172153	90175639	+	gene body	KIF7	intron (NM_198525, intron 15 of 18)
MSPC_Peak_391	chr14	23788519	23796210	+	gene body	PABPN1	intron (NM_004643, intron 3 of 6)
MSPC_Peak_773	chr16	2820103	2822734	+	TTS	SRRM2	TTS (NM_016333)
MSPC_Peak_1931	chr19	518813	521802	+	TTS	TPGS1	TTS (NM_033513)
MSPC_Peak_631	chr17	17246238	17253913	+	gene body	NT5M	intron (NM_020201, intron 4 of 4)
MSPC_Peak_562	chr18	12342315	12348843	+	gene body	AFG3L2	intron (NM_006796, intron 13 of 16)
MSPC_Peak_1804	chr3	48634591	48643766	+	gene body	UQCRC1	intron (NM_003365, intron 6 of 12)
MSPC_Peak_481	chr12	7048862	7054008	+	TTS	ATN1	TTS (NM_001007026)
MSPC_Peak_1677	chr19	13048369	13050051	+	promoter-TSS	CALR	promoter-TSS (NM_004343)
MSPC_Peak_440	chr17	45977578	45984243	+	gene body		AluSx1|SINE|Alu
MSPC_Peak_159	chr9	139126200	139128485	+	gene body	QSOX2	intron (NM_181701, intron 1 of 11)
MSPC_Peak_1803	chr19	8015171	8017894	+	Intergenic		MLT1B|LTR|ERVL-MaLR
MSPC_Peak_1541	chr1	36919149	36922106	+	TTS	MRPS15	TTS (NM_031280)
MSPC_Peak_1812	chr19	7749438	7752585	+	3' UTR	TRAPPC5	3' UTR (NM_001042461, exon 2 of 2)
MSPC_Peak_854	chr15	43477159	43478236	+	promoter-TSS	CCNDBP1	promoter-TSS (NR_045999)
MSPC_Peak_1111	chr11	71947380	71951675	+	TTS	PHOX2A	TTS (NM_005169)
MSPC_Peak_802	chr6	43749089	43753612	+	gene body	VEGFA	intron (NM_001033756, intron 6 of 6)
MSPC_Peak_1717	chr2	25041401	25048049	+	non-coding	CENPO	non-coding (NR_136183, exon 7 of 7)
MSPC_Peak_1247	chr19	39120502	39127164	+	gene body		L2a|LINE|L2
MSPC_Peak_1510	chr19	17385034	17399052	+	promoter-TSS	ANKLE1	promoter-TSS (NM_001278445)
MSPC_Peak_1625	chr1	27723616	27728249	+	Intergenic		Intergenic
MSPC_Peak_753	chr5	177031565	177038149	+	gene body	B4GALT7	intron (NM_007255, intron 3 of 5)
MSPC_Peak_155	chr12	120651862	120655754	+	gene body	PXN	intron (NM_001080855, intron 6 of 11)
MSPC_Peak_1150	chr22	46972634	46977923	+	gene body	GRAMD4	intron (NM_001366660, intron 1 of 17)
MSPC_Peak_725	chr16	4453447	4456600	+	gene body	CORO7	intron (NM_001351729, intron 6 of 27)
MSPC_Peak_33	chr10	120801649	120803730	+	gene body		AluSz|SINE|Alu
MSPC_Peak_1921	chr19	1029763	1033580	+	gene body		AluSx1|SINE|Alu
MSPC_Peak_1190	chr19	40967027	40974510	+	gene body	BLVRB	intron (NM_000713, intron 1 of 4)
MSPC_Peak_326	chr20	17591329	17602417	+	gene body	RRBP1	intron (NM_001365613, intron 21 of 24)
MSPC_Peak_1543	chr3	50295984	50299654	+	Intergenic		CpG
MSPC_Peak_699	chr15	79164739	79166623	+	gene body		CpG
MSPC_Peak_1562	chr2	85186885	85187979	+	Intergenic		AluJb|SINE|Alu
MSPC_Peak_150	chr20	45951588	45954137	+	gene body		AluSc|SINE|Alu
MSPC_Peak_683	chr17	7364850	7369658	+	gene body	ZBTB4	intron (NM_001128833, intron 3 of 3)
MSPC_Peak_93	chr10	102820544	102825788	+	gene body	KAZALD1	intron (NM_030929, intron 2 of 4)
MSPC_Peak_627	chr16	29167233	29169212	+	Intergenic		LTR37A|LTR|ERV1
MSPC_Peak_948	chr19	48013351	48019079	+	gene body	NAPA	intron (NM_003827, intron 1 of 10)
MSPC_Peak_1332	chr3	128996089	128998507	+	promoter-TSS	HMCES	promoter-TSS (NM_001363881)
MSPC_Peak_1502	chr11	61733130	61737456	+	promoter-TSS	FTH1	promoter-TSS (NM_002032)
MSPC_Peak_96	chr4	16227360	16229195	+	promoter-TSS	TAPT1	promoter-TSS (NM_153365)
MSPC_Peak_518	chr9	74978374	74981834	+	promoter-TSS	ZFAND5	promoter-TSS (NM_001278244)
MSPC_Peak_638	chr15	99191569	99194980	+	non-coding		non-coding (NR_126453, exon 1 of 1)
MSPC_Peak_307	chr16	85596258	85601668	+	Intergenic		AluSx3|SINE|Alu
MSPC_Peak_859	chr7	157030745	157034678	+	gene body		MER5A|DNA|hAT-Charlie
MSPC_Peak_1050	chr21	46220295	46225588	+	gene body		L2a|LINE|L2
MSPC_Peak_1340	chr2	178077103	178085229	+	gene body	HNRNPA3	intron (NM_001330247, intron 4 of 10)
MSPC_Peak_1392	chr1	110469896	110477102	+	3' UTR	CSF1	3' UTR (NM_000757, exon 9 of 9)
MSPC_Peak_1837	chr3	47007397	47015490	+	gene body		AluJb|SINE|Alu
MSPC_Peak_253	chr10	17478218	17480871	+	gene body	ST8SIA6	intron (NM_001004470, intron 2 of 7)
MSPC_Peak_107	chr20	55973024	55978275	+	gene body	RBM38	intron (NM_017495, intron 3 of 3)
MSPC_Peak_289	chr4	509725	515121	+	gene body	PIGG	intron (NM_001345990, intron 7 of 13)
MSPC_Peak_824	chr15	44821507	44829914	+	TTS	EIF3J-AS1	TTS (NR_034171)
MSPC_Peak_1879	chr19	2730721	2736538	+	TTS	SLC39A3	TTS (NM_213568)
MSPC_Peak_70	chr17	80008004	80017094	+	gene body	GPS1	exon (NM_001321092, exon 4 of 13)
MSPC_Peak_271	chr14	81685293	81688144	+	promoter-TSS		promoter-TSS (NR_135252)
MSPC_Peak_607	chr17	27027897	27040096	+	gene body		L2b|LINE|L2
MSPC_Peak_1078	chr21	45565549	45569177	+	Intergenic		Intergenic
MSPC_Peak_1708	chr1	22147705	22151424	+	3' UTR	LDLRAD2	3' UTR (NM_001013693, exon 5 of 5)
MSPC_Peak_1599	chr1	29503956	29508090	+	gene body		AluJr4|SINE|Alu
MSPC_Peak_594	chr16	30194124	30199912	+	gene body	CORO1A	intron (NM_001193333, intron 3 of 11)
MSPC_Peak_1079	chr6	30293793	30295427	+	promoter-TSS	TRIM39	promoter-TSS (NM_172016).7
MSPC_Peak_277	chr10	11376544	11381565	+	TTS	CELF2	TTS (NM_001326330)
MSPC_Peak_204	chr14	102413350	102417315	+	Intergenic		Intergenic
MSPC_Peak_1226	chr1	179005768	179009961	+	gene body	FAM20B	intron (NM_001324311, intron 1 of 7)
MSPC_Peak_372	chr16	74347024	74348151	+	Intergenic		AluSx1|SINE|Alu
MSPC_Peak_875	chr7	155088458	155091053	+	gene body		CpG
MSPC_Peak_868	chr7	155505021	155508765	+	gene body		L2a|LINE|L2
MSPC_Peak_622	chr17	18144631	18146908	+	gene body	LLGL1	intron (NM_004140, intron 20 of 22)
MSPC_Peak_879	chr15	25683183	25686033	+	promoter-TSS	UBE3A	promoter-TSS (NM_001354538)
MSPC_Peak_729	chr19	50475275	50479962	+	non-coding	SIGLEC16	non-coding (NR_145574, exon 9 of 9)
MSPC_Peak_90	chr12	123372817	123374683	+	gene body		L2b|LINE|L2
MSPC_Peak_1089	chr8	21922925	21926467	+	gene body	DMTN	intron (NM_001323381, intron 2 of 14)
MSPC_Peak_175	chr10	52091109	52093493	+	gene body	SGMS1	intron (NM_147156, intron 7 of 10)
MSPC_Peak_48	chr9	140503096	140510656	+	gene body	ARRDC1	intron (NM_001317968, intron 1 of 6)
MSPC_Peak_902	chr5	137672690	137685088	+	gene body		L1MC4a|LINE|L1
MSPC_Peak_229	chr9	136198425	136201999	+	gene body	SURF6	intron (NM_006753, intron 3 of 4)
MSPC_Peak_572	chr18	680187	680572	+	gene body	ENOSF1	intron (NM_017512, intron 11 of 15)
MSPC_Peak_999	chr5	1818048	1820011	+	Intergenic		L1MEe|LINE|L1
MSPC_Peak_571	chr17	39788499	39788804	+	gene body	KRT42P	intron (NR_033415, intron 4 of 10)
MSPC_Peak_926	chr7	148975278	148982637	+	non-coding	ZNF783	non-coding (NR_144366, exon 7 of 7)
MSPC_Peak_1036	chr11	95521424	95525621	+	promoter-TSS	FAM76B	promoter-TSS (NM_144664)
MSPC_Peak_1384	chr2	131127630	131132453	+	gene body	PTPN18	exon (NM_014369, exon 13 of 15)
MSPC_Peak_903	chr8	103422307	103427471	+	promoter-TSS	UBR5	promoter-TSS (NM_015902)
MSPC_Peak_1817	chr19	7533582	7545452	+	Intergenic		AluSx1|SINE|Alu
MSPC_Peak_1906	chr19	1611205	1624620	+	gene body		MER20|DNA|hAT-Charlie
MSPC_Peak_1379	chr22	39882880	39887055	+	3' UTR	MGAT3	3' UTR (NM_002409, exon 2 of 2)
MSPC_Peak_1503	chr7	73100692	73123929	+	non-coding	BUD23	non-coding (NR_045512, exon 11 of 11)
MSPC_Peak_1793	chr1	2158047	2159278	+	Intergenic		CpG
MSPC_Peak_1266	chr22	42330576	42333120	+	Intergenic		Intergenic
MSPC_Peak_1766	chr7	1520143	1532161	+	gene body		AluSq|SINE|Alu
MSPC_Peak_894	chr7	150772761	150780971	+	gene body	FASTK	exon (NM_006712, exon 2 of 10)
MSPC_Peak_1496	chr11	62491919	62496352	+	non-coding	HNRNPUL2-BSCL2	non-coding (NR_037946, exon 1 of 24)
MSPC_Peak_1742	chr19	11164429	11171571	+	gene body	SMARCA4	intron (NM_001128848, intron 28 of 32)
MSPC_Peak_1401	chr11	64894952	64897501	+	gene body	SYVN1	intron (NM_172230, intron 14 of 15)
MSPC_Peak_1521	chr7	66131107	66134543	+	gene body		AluSx|SINE|Alu
MSPC_Peak_1466	chr3	52331330	52335433	+	Intergenic		Intergenic
MSPC_Peak_1208	chr22	45721261	45723762	+	gene body		AluSx|SINE|Alu
MSPC_Peak_1253	chr1	156559485	156564858	+	gene body	APOA1BP	exon (NM_144772, exon 3 of 6)
MSPC_Peak_1378	chr7	100062483	100067075	+	gene body	TSC22D4	exon (NM_001303043, exon 5 of 5)
MSPC_Peak_1689	chr22	30659212	30667173	+	promoter-TSS	OSM	promoter-TSS (NM_020530)
MSPC_Peak_255	chr4	750354	751669	+	gene body	PCGF3	intron (NM_001317836, intron 9 of 11)
MSPC_Peak_608	chr19	55963837	55967080	+	gene body	ISOC2	intron (NM_001136201, intron 5 of 5)
MSPC_Peak_1185	chr19	41094936	41098637	+	gene body	SHKBP1	intron (NM_138392, intron 17 of 17)
MSPC_Peak_1614	chr19	14584516	14586701	+	gene body	PTGER1	intron (NM_000955, intron 1 of 2)
MSPC_Peak_162	chr4	2732432	2738249	+	Intergenic		Intergenic
MSPC_Peak_1165	chr21	33043652	33045962	+	gene body	SCAF4	intron (NM_020706, intron 19 of 19)
MSPC_Peak_1623	chr7	44601079	44611858	+	gene body	DDX56	intron (NM_019082, intron 12 of 13)
MSPC_Peak_415	chr12	53451005	53459590	+	gene body	TENC1	intron (NM_170754, intron 21 of 28)
MSPC_Peak_1373	chr22	39887616	39889466	+	TTS	MGAT3	TTS (NM_002409)
MSPC_Peak_1197	chr3	184087341	184089193	+	Intergenic		Intergenic
MSPC_Peak_469	chrX	39957505	39959842	+	gene body		CpG-27857
MSPC_Peak_125	chr4	6929117	6936646	+	gene body		AluSg|SINE|Alu
MSPC_Peak_975	chr7	129097667	129106627	+	gene body	STRIP2	intron (NM_001134336, intron 13 of 19)
MSPC_Peak_411	chr12	53585033	53588876	+	gene body	ITGB7	exon (NM_000889, exon 12 of 16)
MSPC_Peak_1508	chr22	38017866	38027306	+	gene body	GGA1	intron (NM_001172687, intron 11 of 16)
MSPC_Peak_21	chr16	89373336	89375442	+	gene body	ANKRD11	intron (NM_013275, intron 3 of 12)
MSPC_Peak_1077	chr11	74969827	74980777	+	3' UTR	ARRB1	3' UTR (NM_020251, exon 15 of 15)
MSPC_Peak_782	chr15	66791633	66792739	+	gene body		AluSx4|SINE|Alu
MSPC_Peak_1061	chr8	37697489	37702715	+	TTS	BRF2	TTS (NM_018310)
MSPC_Peak_19	chr10	126298576	126309820	+	Intergenic		CpG
MSPC_Peak_997	chr21	46932689	46934644	+	TTS	COL18A1	TTS (NM_130444)
MSPC_Peak_386	chr12	54672965	54674394	+	promoter-TSS	HNRNPA1	promoter-TSS (NM_002136)
MSPC_Peak_310	chr9	132573566	132580315	+	gene body	TOR1A	intron (NM_000113, intron 4 of 4)
MSPC_Peak_958	chr16	1399212	1408581	+	gene body		L2a|LINE|L2
MSPC_Peak_1774	chr22	24174792	24181891	+	3' UTR	SMARCB1	3' UTR (NM_001317946, exon 9 of 9)
MSPC_Peak_1736	chr19	11239538	11242712	+	gene body		AluJo|SINE|Alu
MSPC_Peak_709	chr6	151710609	151713665	+	gene body		CpG
MSPC_Peak_410	chrX	49109896	49110219	+	gene body	FOXP3	intron (NM_014009, intron 9 of 11)
MSPC_Peak_300	chr17	72765284	72769076	+	non-coding	NAT9	non-coding (NR_130954, exon 6 of 6)
MSPC_Peak_286	chr20	31021520	31024425	+	gene body	ASXL1	exon (NM_001363734, exon 11 of 11)
MSPC_Peak_1072	chr22	50191725	50195462	+	gene body	BRD1	intron (NM_001304808, intron 3 of 12)
MSPC_Peak_218	chr16	87884579	87898385	+	gene body	SLC7A5	intron (NM_003486, intron 1 of 9)
MSPC_Peak_212	chr4	1235710	1244593	+	gene body	CTBP1	intron (NM_001012614, intron 1 of 9)
MSPC_Peak_369	chr20	520413	527346	+	gene body	CSNK2A1	intron (NM_001362770, intron 1 of 14)
MSPC_Peak_596	chr19	56116794	56118438	+	Intergenic		Intergenic
MSPC_Peak_581	chr17	37351996	37357163	+	promoter-TSS	CACNB1	promoter-TSS (NM_199248)
MSPC_Peak_1305	chr19	34871198	34872423	+	gene body	GPI	intron (NM_001329909, intron 9 of 18)
MSPC_Peak_35	chr16	89347292	89354387	+	gene body	ANKRD11	exon (NM_001256183, exon 9 of 13)
MSPC_Peak_1799	chr19	8548664	8559929	+	TTS	PRAM1	TTS (NM_032152)
MSPC_Peak_1465	chr1	46151086	46154394	+	promoter-TSS	GPBP1L1	promoter-TSS (NM_021639)
MSPC_Peak_1125	chr11	71727045	71729943	+	non-coding	RP11-849H4.4	non-coding (NR_104178, exon 2 of 4)
MSPC_Peak_1474	chr11	63725869	63730390	+	Intergenic		AluJb|SINE|Alu
MSPC_Peak_1180	chr19	41128046	41130003	+	gene body		(TCTCTG)n|Simple_repeat|Simple_repeat
MSPC_Peak_1151	chr11	68859559	68871967	+	Intergenic		AluSq2|SINE|Alu
MSPC_Peak_1840	chr3	46007040	46009122	+	gene body	FYCO1	exon (NM_024513, exon 8 of 18)
MSPC_Peak_711	chr15	75659626	75662677	+	promoter-TSS	MAN2C1	promoter-TSS (NM_001256496)
MSPC_Peak_305	chr12	57887997	57893876	+	gene body	MARS	intron (NM_004990, intron 7 of 20)
MSPC_Peak_1871	chr19	3154571	3156214	+	promoter-TSS	GNA15-DT	promoter-TSS (NR_110670)
MSPC_Peak_15	chr16	89757284	89767945	+	TTS	SPATA2L	TTS (NM_152339)
MSPC_Peak_1710	chr2	26360279	26364693	+	Intergenic		MIRb|SINE|MIR
MSPC_Peak_485	chrX	18903387	18909521	+	Intergenic		Intergenic
MSPC_Peak_1462	chr1	46494767	46503476	+	gene body		AluSx|SINE|Alu
MSPC_Peak_1855	chr3	39445858	39450529	+	promoter-TSS	RPSA	promoter-TSS (NM_001304288)
MSPC_Peak_1237	chr11	66402304	66407360	+	gene body		AluSq2|SINE|Alu
MSPC_Peak_349	chr17	60554237	60555531	+	Intergenic		Intergenic
MSPC_Peak_1721	chr2	24242901	24248580	+	gene body	MFSD2B	exon (NM_001346880, exon 10 of 14)
MSPC_Peak_1328	chr1	154987825	154990451	+	gene body	ZBTB7B	exon (NM_001252406, exon 5 of 5)
MSPC_Peak_1113	chr2	242253744	242258086	+	promoter-TSS	HDLBP	promoter-TSS (NM_005336)
MSPC_Peak_1512	chr7	66157994	66161557	+	gene body	RABGEF1	intron (NM_001367745, intron 1 of 7)
MSPC_Peak_1839	chr22	17589201	17593085	+	3' UTR	IL17RA	3' UTR (NM_014339, exon 13 of 13)
MSPC_Peak_619	chr19	55609411	55612836	+	gene body	PPP1R12C	intron (NM_001271618, intron 4 of 21)
MSPC_Peak_1302	chr1	155287789	155292295	+	promoter-TSS	RUSC1	promoter-TSS (NM_001105203)
MSPC_Peak_1607	chr1	28241320	28241982	+	promoter-TSS	RPA2	promoter-TSS (NM_001355129)
MSPC_Peak_1801	chr22	22012082	22013486	+	Intergenic		Intergenic
MSPC_Peak_176	chr9	139000593	139003428	+	Intergenic		Intergenic
MSPC_Peak_1238	chr22	43017613	43024533	+	gene body	CYB5R3	intron (NM_001129819, intron 7 of 8)
MSPC_Peak_1105	chr6	27804289	27806567	+	TTS	HIST1H2AK	TTS (NM_003510)
MSPC_Peak_1377	chr11	65068356	65071615	+	Intergenic		Intergenic
MSPC_Peak_550	chr17	40698987	40701629	+	Intergenic		CpG
MSPC_Peak_156	chr16	88824031	88830726	+	gene body	PIEZO1	intron (NM_001142864, intron 1 of 50)
MSPC_Peak_1664	chr19	13218151	13235893	+	gene body	TRMT1	exon (NM_001136035, exon 2 of 17)
MSPC_Peak_275	chr9	135994794	135997020	+	gene body	RALGDS	intron (NM_001042368, intron 1 of 17)
MSPC_Peak_283	chr17	73265501	73270968	+	promoter-TSS	MIF4GD	promoter-TSS (NM_001363806)
MSPC_Peak_449	chrX	47424617	47436347	+	TTS	SYN1	TTS (NM_133499)
MSPC_Peak_442	chrX	48462698	48466490	+	non-coding	WDR13	non-coding (NR_029427, exon 9 of 9)
MSPC_Peak_886	chr6	37136420	37140051	+	gene body	PIM1	exon (NM_001243186, exon 1 of 6)
MSPC_Peak_174	chr17	76164755	76169652	+	gene body	SYNGR2	intron (NM_001320523, intron 2 of 2)
MSPC_Peak_1789	chr1	2160511	2163633	+	gene body	SKI	intron (NM_003036, intron 1 of 6)
MSPC_Peak_576	chr17	37877964	37885019	+	gene body	ERBB2	intron (NM_004448, intron 21 of 26)
MSPC_Peak_1651	chr1	26795561	26800122	+	TTS	DHDDS	TTS (NM_001319959)
MSPC_Peak_1731	chr19	11246790	11251204	+	Intergenic		Intergenic
MSPC_Peak_985	chr8	41641267	41649350	+	gene body		AluJb|SINE|Alu
MSPC_Peak_1066	chr8	28239417	28240913	+	gene body	ZNF395	intron (NM_018660, intron 1 of 9)
MSPC_Peak_962	chr7	139111074	139113551	+	promoter-TSS		promoter-TSS (NR_033999)
MSPC_Peak_13	chr17	80397516	80404303	+	TTS	HEXD	TTS (NM_001330542)
MSPC_Peak_1147	chr6	16262826	16264629	+	gene body		HERVH-int|LTR|ERV1
MSPC_Peak_1213	chr11	67158993	67168643	+	gene body	RAD9A	exon (NM_004584, exon 9 of 11)
MSPC_Peak_1669	chr1	26145836	26149232	+	non-coding		non-coding (NR_024498, exon 1 of 1)
MSPC_Peak_1868	chr3	25702914	25707046	+	gene body	TOP2B	intron (NM_001330700, intron 1 of 35)
MSPC_Peak_192	chr12	111865553	111868986	+	gene body		AluSx1|SINE|Alu
MSPC_Peak_1574	chr11	44639242	44641300	+	gene body	CD82	exon (NM_001024844, exon 8 of 9)
MSPC_Peak_279	chrX	153731361	153734881	+	Intergenic		AluY|SINE|Alu
MSPC_Peak_463	chr12	21809863	21811801	+	promoter-TSS	LDHB	promoter-TSS (NM_001315537)
MSPC_Peak_1881	chr19	2433873	2435649	+	TTS	MIR7108	TTS (NR_106958)
MSPC_Peak_734	chr6	111135494	111137534	+	5' UTR	CDK19	5' UTR (NM_015076, exon 1 of 13)
MSPC_Peak_593	chr17	34946286	34949081	+	promoter-TSS	DHRS11	promoter-TSS (NM_024308)
MSPC_Peak_1053	chr8	41478473	41479920	+	3' UTR	GPAT4	3' UTR (NM_001363198, exon 14 of 14)
MSPC_Peak_650	chr16	21513138	21515914	+	promoter-TSS	CTD-2547E10.2	promoter-TSS (NR_027155)
MSPC_Peak_1355	chr3	128331224	128337654	+	Intergenic		Intergenic
MSPC_Peak_1642	chr7	44417197	44422846	+	3' UTR	NUDCD3	3' UTR (NM_015332, exon 6 of 6)
MSPC_Peak_864	chr5	139491089	139495099	+	promoter-TSS	PURA	promoter-TSS (NM_005859)
MSPC_Peak_1400	chr19	18558523	18564449	+	gene body	ELL	exon (NM_006532, exon 8 of 12)
MSPC_Peak_861	chr15	42118595	42119944	+	non-coding	MAPKBP1	non-coding (NR_049762, exon 29 of 29)
MSPC_Peak_1829	chr3	47047072	47052471	+	gene body	NBEAL2	intron (NM_001365116, intron 49 of 52)
MSPC_Peak_1289	chr2	203128311	203130984	+	promoter-TSS	NOP58	promoter-TSS (NM_015934)
MSPC_Peak_188	chr14	103981658	103983552	+	Intergenic		AluSp|SINE|Alu
MSPC_Peak_124	chr10	99208578	99212735	+	gene body	ZDHHC16	intron (NM_198046, intron 2 of 11)
MSPC_Peak_1564	chr11	46380250	46391184	+	gene body	DGKZ	intron (NM_001105540, intron 1 of 31)
MSPC_Peak_767	chr19	50283256	50286227	+	gene body	AP2A1	intron (NM_130787, intron 1 of 22)
MSPC_Peak_1537	chr1	37947424	37952478	+	TTS	ZC3H12A	TTS (NM_025079)
MSPC_Peak_545	chr9	4834668	4837195	+	gene body	RCL1	intron (NM_001286699, intron 3 of 6)
MSPC_Peak_911	chr5	133479859	133483306	+	3' UTR	TCF7	3' UTR (NM_001134851, exon 9 of 9)
MSPC_Peak_1827	chr19	6208414	6217229	+	3' UTR	MLLT1	3' UTR (NM_005934, exon 12 of 12)
MSPC_Peak_1823	chr22	19956542	19961897	+	gene body	ARVCF	intron (NM_001670, intron 18 of 19)
MSPC_Peak_57	chr4	76597571	76599529	+	promoter-TSS	G3BP2	promoter-TSS (NM_012297)
MSPC_Peak_693	chr16	8953821	8964265	+	gene body		AluSz|SINE|Alu
MSPC_Peak_252	chr12	96792263	96794246	+	gene body		CpG
MSPC_Peak_73	chr20	60960836	60969764	+	3' UTR	CABLES2	3' UTR (NM_031215, exon 10 of 10)
MSPC_Peak_1283	chr3	138016637	138019289	+	TTS	ARMC8	TTS (NM_015396)
MSPC_Peak_1088	chr6	29909853	29911377	+	gene body	HLA-A	exon (NM_002116, exon 2 of 8).3
MSPC_Peak_923	chr5	126173583	126175096	+	Intergenic		AluSp|SINE|Alu
MSPC_Peak_1515	chr1	43281715	43284116	+	5' UTR	CCDC23	5' UTR (NM_199342, exon 1 of 3)
MSPC_Peak_803	chr19	50138359	50141555	+	gene body	RRAS	exon (NM_006270, exon 4 of 6)
MSPC_Peak_779	chr5	176864748	176865935	+	non-coding	PRR7-AS1	non-coding (NR_038915, exon 4 of 4)
MSPC_Peak_1290	chr3	136469703	136471638	+	gene body		CpG
MSPC_Peak_1372	chr2	148688331	148689167	+	TTS	ACVR2A	TTS (NM_001278580)
MSPC_Peak_1470	chr11	63749839	63755006	+	promoter-TSS	OTUB1	promoter-TSS (NM_017670)
MSPC_Peak_52	chr20	61556329	61560159	+	promoter-TSS	DIDO1	promoter-TSS (NM_001193370)
MSPC_Peak_757	chr8	145518746	145523685	+	gene body	HSF1	intron (NM_005526, intron 1 of 12)
MSPC_Peak_1186	chr22	46467471	46472272	+	Intergenic		Intergenic
MSPC_Peak_269	chr9	135999856	136004865	+	gene body	RALGDS	intron (NM_001042368, intron 1 of 17)
MSPC_Peak_1246	chr1	156696069	156699135	+	promoter-TSS	RRNAD1	promoter-TSS (NM_015997)
MSPC_Peak_1509	chr2	96914797	96916857	+	TTS	TMEM127	TTS (NM_017849)
MSPC_Peak_1707	chr11	492747	501947	+	gene body		(CTCA)n|Simple_repeat|Simple_repeat
MSPC_Peak_798	chr19	50149569	50158612	+	gene body	SCAF1	intron (NM_021228, intron 6 of 10)
MSPC_Peak_831	chr15	44184841	44185285	+	gene body		AluSx|SINE|Alu
MSPC_Peak_591	chr16	30362128	30371454	+	promoter-TSS	CD2BP2	promoter-TSS (NM_001243646)
MSPC_Peak_140	chr12	122254770	122258927	+	gene body	SETD1B	intron (NM_001353345, intron 9 of 15)
MSPC_Peak_1653	chr7	44152076	44159939	+	gene body	POLD2	intron (NM_001127218, intron 7 of 10)
MSPC_Peak_1499	chr3	51997213	52001271	+	gene body		L2|LINE|L2
MSPC_Peak_395	chrX	53226879	53228502	+	TTS	MIR6894	TTS (NR_106954)
MSPC_Peak_1838	chr19	5661774	5668603	+	gene body	SAFB	intron (NM_001201338, intron 17 of 20)
MSPC_Peak_1222	chr22	43109449	43113315	+	gene body		L1M5|LINE|L1
MSPC_Peak_208	chr10	43879682	43880737	+	TTS	HNRNPF	TTS (NM_001098205)
MSPC_Peak_804	chr8	144730979	144732557	+	promoter-TSS	ZNF623	promoter-TSS (NM_014789)
MSPC_Peak_495	chr18	77657350	77665145	+	Intergenic		Intergenic
MSPC_Peak_929	chr6	33256042	33265584	+	gene body	RGL2	exon (NM_004761, exon 16 of 18).5
MSPC_Peak_1487	chr11	62647798	62649828	+	promoter-TSS	SLC3A2	promoter-TSS (NR_037193)
MSPC_Peak_1206	chr1	221911371	221916867	+	gene body	DUSP10	intron (NM_007207, intron 1 of 3)
MSPC_Peak_30	chr4	102266032	102271584	+	promoter-TSS	PPP3CA	promoter-TSS (NM_001130692)
MSPC_Peak_1659	chr11	897964	901238	+	gene body	CHID1	intron (NM_001142675, intron 6 of 12)
MSPC_Peak_1584	chr7	44887413	44891291	+	Intergenic		AluSx1|SINE|Alu
MSPC_Peak_1236	chr19	39397738	39401582	+	TTS	NFKBIB	TTS (NR_040515)
MSPC_Peak_1316	chr22	41746942	41748137	+	gene body	ZC3H7B	intron (NM_017590, intron 16 of 22)
MSPC_Peak_1449	chr1	47686233	47697785	+	gene body	TAL1	intron (NM_001287347, intron 2 of 4)
MSPC_Peak_1216	chr19	39958995	39967310	+	gene body	SUPT5H	intron (NM_001319990, intron 21 of 29)
MSPC_Peak_1519	chr11	58911922	58913277	+	gene body	FAM111A	intron (NM_001369457, intron 1 of 2)
MSPC_Peak_228	chr20	33678703	33682660	+	promoter-TSS	TRPC4AP	promoter-TSS (NM_015638)
MSPC_Peak_1055	chr6	30568217	30571512	+	gene body	PPP1R10	exon (NM_002714, exon 19 of 20).2
MSPC_Peak_1885	chr3	10047320	10049754	+	non-coding		non-coding (NR_103821, exon 3 of 3)
MSPC_Peak_315	chr16	81739704	81742751	+	gene body	CMIP	intron (NM_030629, intron 20 of 20)
MSPC_Peak_178	chr12	112193996	112197626	+	TTS	ACAD10	TTS (NM_025247)
MSPC_Peak_211	chr14	102382416	102384458	+	gene body	PPP2R5C	intron (NM_178586, intron 12 of 12)
MSPC_Peak_6	chr17	80417345	80422901	+	gene body	NARF	intron (NM_001083608, intron 2 of 9)
MSPC_Peak_352	chr12	56366306	56368520	+	promoter-TSS	RAB5B	promoter-TSS (NM_001252036)
MSPC_Peak_109	chr4	8428789	8431039	+	gene body	ACOX3	intron (NM_001101667, intron 1 of 16)
MSPC_Peak_1592	chr11	33885051	33886065	+	gene body		MIRb|SINE|MIR
MSPC_Peak_1437	chr2	114700506	114702948	+	gene body		L2c|LINE|L2
MSPC_Peak_458	chrX	47043633	47048508	+	3' UTR	RBM10	3' UTR (NM_152856, exon 23 of 23)
MSPC_Peak_892	chr16	2028931	2038495	+	promoter-TSS	GFER	promoter-TSS (NM_005262)
MSPC_Peak_620	chr17	19244548	19251470	+	promoter-TSS	MIR1180	promoter-TSS (NR_031591)
MSPC_Peak_609	chr17	26909267	26911838	+	gene body	SPAG5	exon (NM_006461, exon 15 of 24)
MSPC_Peak_1087	chr19	44269906	44274801	+	gene body	KCNN4	intron (NM_002250, intron 7 of 8)
MSPC_Peak_1494	chr1	44143483	44144899	+	gene body	KDM4A	intron (NM_014663, intron 11 of 21)
MSPC_Peak_1443	chr22	39107502	39113586	+	gene body		L2c|LINE|L2
MSPC_Peak_1335	chr1	154933749	154935415	+	promoter-TSS	PYGO2	promoter-TSS (NM_138300)
MSPC_Peak_201	chr12	110886981	110888876	+	gene body		CpG
MSPC_Peak_986	chr6	31743562	31750631	+	gene body	VARS	intron (NM_006295, intron 28 of 29).3
MSPC_Peak_1353	chr1	151429991	151430943	+	gene body	POGZ	intron (NM_015100, intron 1 of 18)
MSPC_Peak_1618	chr11	6495963	6499803	+	non-coding	ARFIP2	non-coding (NR_163423, exon 8 of 8)
MSPC_Peak_25	chr16	89366188	89372042	+	gene body	ANKRD11	intron (NR_045839, intron 5 of 9)
MSPC_Peak_1780	chr3	49130573	49133956	+	promoter-TSS	QRICH1	promoter-TSS (NM_198880)
MSPC_Peak_1280	chr1	155919361	155922413	+	TTS	MIR6738	TTS (NR_106796)
MSPC_Peak_910	chr19	48834994	48837931	+	non-coding	TMEM143	non-coding (NR_130317, exon 6 of 6)
MSPC_Peak_647	chr17	8064005	8070004	+	promoter-TSS	VAMP2	promoter-TSS (NM_014232)
MSPC_Peak_1415	chr2	127452559	127457050	+	TTS	GYPC	TTS (NM_001256584)
MSPC_Peak_953	chr8	63344440	63345091	+	gene body	NKAIN3	intron (NM_001304533, intron 1 of 6)
MSPC_Peak_1773	chr19	10751476	10755227	+	gene body	SLC44A2	intron (NM_020428, intron 21 of 21)
MSPC_Peak_1288	chr22	42091191	42093536	+	non-coding	C22orf46	non-coding (NR_160905, exon 4 of 4)
MSPC_Peak_471	chr17	43297618	43306629	+	gene body	FMNL1	intron (NM_005892, intron 1 of 26)
MSPC_Peak_303	chr9	132971215	132980348	+	gene body		AluY|SINE|Alu
MSPC_Peak_984	chr5	43009225	43013485	+	Intergenic		Intergenic
MSPC_Peak_99	chr16	88962174	88971263	+	gene body	CBFA2T3	intron (NM_005187, intron 2 of 11)
MSPC_Peak_713	chr19	50992409	50995596	+	3' UTR	EMC10	3' UTR (NM_206538, exon 7 of 7)
MSPC_Peak_103	chr10	102762892	102767547	+	gene body	LZTS2	exon (NM_001318100, exon 4 of 5)
MSPC_Peak_919	chr8	91017242	91018202	+	5' UTR	DECR1	5' UTR (NM_001330575, exon 2 of 12)
MSPC_Peak_1141	chr3	196359807	196362394	+	Intergenic		Intergenic
MSPC_Peak_80	chr14	105959929	105972085	+	TTS	TEDC1	TTS (NM_001367178)
MSPC_Peak_423	chr17	47911851	47916286	+	Intergenic		Intergenic
MSPC_Peak_1828	chr22	19361008	19363810	+	gene body	HIRA	intron (NM_003325, intron 15 of 24)
MSPC_Peak_416	chr9	130258337	130264123	+	gene body		AluSq2|SINE|Alu
MSPC_Peak_1860	chr3	38159054	38160756	+	gene body	DLEC1	intron (NM_001321153, intron 33 of 36)
MSPC_Peak_1068	chr19	45645485	45648265	+	gene body	PPP1R37	exon (NM_019121, exon 8 of 13)
MSPC_Peak_1142	chr11	70269109	70273699	+	gene body	CTTN	intron (NM_001184740, intron 11 of 18)
MSPC_Peak_1869	chr19	3170269	3173011	+	Intergenic		(TTGGGG)n|Simple_repeat|Simple_repeat
MSPC_Peak_1048	chr16	233708	235890	+	Intergenic		AluJo|SINE|Alu
MSPC_Peak_1436	chr3	63897355	63898931	+	promoter-TSS	SCAANT1	promoter-TSS (NR_148359)
MSPC_Peak_790	chr8	144814308	144814682	+	TTS	MIR4664	TTS (NR_039810)
MSPC_Peak_75	chr12	124809053	124811356	+	gene body	NCOR2	intron (NM_001206654, intron 47 of 47)
MSPC_Peak_1376	chr1	113215317	113218487	+	promoter-TSS	MOV10	promoter-TSS (NM_001321324)
MSPC_Peak_1209	chr2	232476068	232478518	+	Intergenic		Intergenic
MSPC_Peak_1152	chr3	195805788	195808898	+	gene body		AluSx|SINE|Alu
MSPC_Peak_272	chr16	85655104	85659406	+	gene body	GSE1	intron (NM_001278184, intron 1 of 14)
MSPC_Peak_412	chr9	130270763	130272002	+	gene body	FAM129B	exon (NM_001035534, exon 10 of 14)
MSPC_Peak_755	chr19	50329217	50335823	+	gene body	MED25	intron (NM_030973, intron 5 of 17)
MSPC_Peak_547	chr12	1902596	1911104	+	gene body	CACNA2D4	intron (NM_172364, intron 34 of 37)
MSPC_Peak_1546	chr1	36620052	36627217	+	gene body	MAP7D1	intron (NM_018067, intron 1 of 16)
MSPC_Peak_1476	chr7	75047807	75049174	+	gene body	POM121C	intron (NM_001099415, intron 14 of 14)
MSPC_Peak_246	chr12	102270712	102272217	+	5' UTR	DRAM1	5' UTR (NM_018370, exon 1 of 7)
MSPC_Peak_82	chr10	103871508	103876914	+	5' UTR	LDB1	5' UTR (NM_003893, exon 1 of 11)
MSPC_Peak_138	chr14	105233503	105235691	+	Intergenic		Intergenic
MSPC_Peak_1423	chr22	39141595	39148468	+	gene body	SUN2	intron (NM_015374, intron 6 of 17)
MSPC_Peak_1894	chr19	2191733	2193795	+	gene body		AluJb|SINE|Alu
MSPC_Peak_1455	chr19	18277789	18281459	+	gene body	PIK3R2	exon (NM_005027, exon 15 of 16)
MSPC_Peak_254	chr20	32440964	32449893	+	Intergenic		Intergenic
MSPC_Peak_1672	chr22	30789930	30795400	+	promoter-TSS	SEC14L2	promoter-TSS (NM_012429)
MSPC_Peak_724	chr6	134311793	134314331	+	gene body	SLC2A12	intron (NM_145176, intron 4 of 4)
MSPC_Peak_739	chr17	4574223	4576714	+	gene body	PELP1	exon (NM_014389, exon 16 of 17)
MSPC_Peak_259	chr12	93963637	93967845	+	promoter-TSS	SOCS2-AS1	promoter-TSS (NR_038263)
MSPC_Peak_240	chr16	87771363	87772068	+	gene body	KLHDC4	intron (NM_001351938, intron 4 of 10)
MSPC_Peak_1703	chr1	22162140	22175975	+	gene body		MIR3|SINE|MIR
MSPC_Peak_1313	chr1	155181283	155182769	+	gene body	MTX1	intron (NM_002455, intron 4 of 7)
MSPC_Peak_49	chr12	132414533	132419106	+	gene body	PUS1	exon (NM_001002019, exon 3 of 6)
MSPC_Peak_795	chr15	64647438	64649963	+	promoter-TSS	CSNK1G1	promoter-TSS (NM_022048)
MSPC_Peak_523	chr16	31125378	31140642	+	gene body		FLAM_A|SINE|Alu
MSPC_Peak_1711	chr19	11656621	11664602	+	3' UTR	CNN1	3' UTR (NM_001308341, exon 8 of 8)
MSPC_Peak_1781	chr22	23979422	23981207	+	TTS	GUSBP11	TTS (NR_024448)
MSPC_Peak_32	chr16	89361442	89365193	+	gene body	LOC105371414	intron (NR_136339, intron 1 of 2)
MSPC_Peak_335	chr16	75275971	75286613	+	gene body	BCAR1	intron (NM_001170715, intron 1 of 6)
MSPC_Peak_117	chr10	100011008	100017005	+	gene body		MIRc|SINE|MIR
MSPC_Peak_1430	chr2	127422210	127424886	+	gene body	GYPC	intron (NM_016815, intron 1 of 2)
MSPC_Peak_1778	chr19	10668088	10678065	+	gene body		AluJr|SINE|Alu
MSPC_Peak_168	chr10	70715758	70717053	+	5' UTR	DDX21	5' UTR (NM_001256910, exon 1 of 15)
MSPC_Peak_1025	chr19	46353737	46358874	+	gene body	SYMPK	intron (NM_004819, intron 3 of 26)
MSPC_Peak_341	chrX	152966014	152970102	+	gene body	BCAP31	intron (NM_001256447, intron 6 of 7)
MSPC_Peak_1083	chr1	247492899	247501301	+	Intergenic		MIRb|SINE|MIR
MSPC_Peak_643	chr5	180659385	180663516	+	gene body	TRIM41	exon (NM_033549, exon 6 of 6)
MSPC_Peak_1802	chr1	1264519	1273793	+	gene body	TAS1R3	exon (NM_152228, exon 6 of 6)
MSPC_Peak_918	chr16	1727009	1730513	+	TTS	CRAMP1L	TTS (NM_020825)
MSPC_Peak_371	chr9	131390229	131390898	+	gene body	SPTAN1	intron (NM_003127, intron 50 of 55)
MSPC_Peak_1662	chr11	890573	896168	+	gene body	CHID1	intron (NM_001142677, intron 7 of 11)
MSPC_Peak_810	chr19	50119288	50123648	+	gene body	PRR12	intron (NM_020719, intron 9 of 13)
MSPC_Peak_941	chr8	67340440	67343320	+	promoter-TSS	RP11-346I3.4	promoter-TSS (NR_040434)
MSPC_Peak_1196	chr6	2761965	2767025	+	gene body	MYLK4	intron (NM_001347872, intron 1 of 12)
MSPC_Peak_990	chr6	31726834	31728558	+	gene body	MSH5	exon (NM_172166, exon 18 of 25).2
MSPC_Peak_1568	chr22	36868213	36876094	+	gene body		L2c|LINE|L2
MSPC_Peak_1282	chr22	42276765	42279552	+	gene body		L2c|LINE|L2
MSPC_Peak_1380	chr1	112262203	112264386	+	Intergenic		Intergenic
MSPC_Peak_1852	chr3	40505924	40508027	+	3' UTR	RPL14	3' UTR (NM_003973, exon 6 of 6)
MSPC_Peak_1643	chr1	26889138	26890102	+	gene body		AluSx1|SINE|Alu
MSPC_Peak_927	chr16	1706431	1711822	+	gene body	CRAMP1L	intron (NM_020825, intron 9 of 19)
MSPC_Peak_872	chr19	49469884	49473323	+	non-coding	GYS1	non-coding (NR_027763, exon 15 of 15)
MSPC_Peak_403	chr9	130657883	130664370	+	gene body		CpG
MSPC_Peak_1833	chr3	47036349	47038855	+	gene body	NBEAL2	intron (NM_001365116, intron 14 of 52)
MSPC_Peak_863	chr16	2219091	2232507	+	gene body	TRAF7	intron (NM_032271, intron 17 of 20)
MSPC_Peak_796	chr6	44121421	44124597	+	3' UTR	TMEM63B	3' UTR (NM_001318792, exon 24 of 24)
MSPC_Peak_933	chr16	1703042	1703530	+	gene body	CRAMP1L	intron (NM_020825, intron 7 of 19)
MSPC_Peak_374	chr14	24629925	24631032	+	promoter-TSS	IRF9	promoter-TSS (NM_006084)
MSPC_Peak_1919	chr19	1050384	1056446	+	gene body	ABCA7	exon (NM_019112, exon 24 of 47)
MSPC_Peak_227	chr10	35415262	35417336	+	promoter-TSS	CREM	promoter-TSS (NM_183060)
MSPC_Peak_43	chr12	132427335	132435062	+	TTS	PUS1	TTS (NM_001002019)
MSPC_Peak_1314	chr11	65369503	65370742	+	gene body		AluSz|SINE|Alu
MSPC_Peak_1064	chr6	30545734	30547632	+	gene body		AluSg|SINE|Alu
MSPC_Peak_278	chr20	32250926	32254231	+	TTS	C20orf144	TTS (NM_080825)
MSPC_Peak_1740	chr7	5351313	5357312	+	gene body		AluSq2|SINE|Alu
MSPC_Peak_236	chr9	136037235	136038996	+	gene body		AluSp|SINE|Alu
MSPC_Peak_696	chr15	79216924	79223658	+	gene body		L2c|LINE|L2
MSPC_Peak_1063	chr19	45649333	45657642	+	3' UTR	NKPD1	3' UTR (NM_198478, exon 4 of 4)
MSPC_Peak_1488	chr1	44444283	44452111	+	gene body		L2c|LINE|L2
MSPC_Peak_777	chr8	144990322	144994694	+	gene body	PLEC	exon (NM_000445, exon 33 of 33)
MSPC_Peak_249	chr20	33121190	33124244	+	gene body	DYNLRB1	exon (NM_001319157, exon 3 of 3)
MSPC_Peak_1383	chr3	127796117	127797418	+	gene body	RUVBL1-AS1	intron (NR_046645, intron 1 of 1)
MSPC_Peak_1670	chr11	885743	887623	+	gene body		MLT1A|LTR|ERVL-MaLR
MSPC_Peak_1179	chr22	46479161	46483925	+	promoter-TSS	MIRLET7BHG	promoter-TSS (NR_027033)
MSPC_Peak_540	chr12	2997829	3000607	+	promoter-TSS	TULP3	promoter-TSS (NM_001160408)
MSPC_Peak_1904	chr19	1643927	1651235	+	gene body	TCF3	intron (NM_001136139, intron 2 of 19)
MSPC_Peak_1875	chr19	2813055	2817446	+	3' UTR	THOP1	3' UTR (NM_003249, exon 13 of 13)
MSPC_Peak_106	chr16	88956662	88958344	+	gene body	CBFA2T3	intron (NM_005187, intron 5 of 11)
MSPC_Peak_1716	chr7	6680701	6686742	+	gene body	ZNF316	intron (NM_001278559, intron 7 of 8)
MSPC_Peak_216	chr9	136267913	136271151	+	gene body	STKLD1	intron (NR_103997, intron 12 of 13)
MSPC_Peak_1923	chr19	998501	1001012	+	promoter-TSS	GRIN3B	promoter-TSS (NM_138690)
MSPC_Peak_294	chr9	134348668	134353655	+	gene body	PRRC2B	exon (NM_013318, exon 15 of 31)
MSPC_Peak_257	chr16	87720968	87729824	+	gene body	JPH3	intron (NR_073379, intron 4 of 5)
MSPC_Peak_982	chr16	1236375	1238501	+	gene body	CACNA1H	intron (NM_001005407, intron 2 of 33)
MSPC_Peak_296	chr14	65252521	65254135	+	promoter-TSS	MIR7855	promoter-TSS (NR_107009)
MSPC_Peak_987	chr19	47542989	47544473	+	gene body	NPAS1	exon (NM_002517, exon 9 of 12)
MSPC_Peak_1750	chr2	3187348	3191056	+	Intergenic		Intergenic
MSPC_Peak_1905	chr19	1634931	1635266	+	gene body	TCF3	intron (NM_001136139, intron 3 of 19)
MSPC_Peak_1060	chr6	30549399	30558069	+	gene body	ABCF1	exon (NM_001090, exon 16 of 24).2
MSPC_Peak_1127	chr1	230829755	230831928	+	Intergenic		MLT2F|LTR|ERVL
MSPC_Peak_1293	chr19	35495670	35498606	+	gene body		AluSx1|SINE|Alu
MSPC_Peak_312	chrX	153194658	153199846	+	gene body	NAA10	intron (NM_001256119, intron 5 of 6)
MSPC_Peak_46	chr10	105795123	105797268	+	gene body	COL17A1	intron (NM_000494, intron 48 of 55)
MSPC_Peak_1467	chr19	18060270	18063230	+	promoter-TSS	KCNN1	promoter-TSS (NM_002248)
MSPC_Peak_1732	chr1	17730585	17740821	+	gene body	RCC2	intron (NM_018715, intron 12 of 12)
MSPC_Peak_708	chr19	50996397	51000441	+	Intergenic		Intergenic
MSPC_Peak_873	chr16	2206984	2210304	+	gene body	TRAF7	intron (NM_032271, intron 1 of 20)
MSPC_Peak_322	chrX	153184642	153185390	+	gene body	ARHGAP4	intron (NM_001666, intron 5 of 21)
MSPC_Peak_1699	chr1	22230735	22232489	+	gene body		L2a|LINE|L2
MSPC_Peak_1481	chr3	52287215	52292790	+	3' UTR	WDR82	3' UTR (NM_025222, exon 9 of 9)
MSPC_Peak_1756	chr19	10898946	10900853	+	gene body		AluSx|SINE|Alu
MSPC_Peak_717	chr5	177658243	177660964	+	non-coding	PHYKPL	non-coding (NR_103508, exon 1 of 10)
MSPC_Peak_1394	chr22	39866481	39870750	+	gene body	MGAT3	intron (NM_002409, intron 1 of 1)
MSPC_Peak_133	chr4	3502409	3505355	+	TTS	DOK7	TTS (NM_001363811)
MSPC_Peak_888	chr8	125487978	125488988	+	gene body	RNF139	intron (NM_007218, intron 1 of 1)
MSPC_Peak_345	chr12	56497752	56499409	+	gene body	PA2G4	exon (NM_006191, exon 1 of 13)
MSPC_Peak_828	chr16	2486942	2490658	+	gene body		AluSx1|SINE|Alu
MSPC_Peak_1301	chr22	41841545	41847176	+	Intergenic		Intergenic
MSPC_Peak_1753	chr19	10928126	10932163	+	gene body	DNM2	intron (NM_001005361, intron 15 of 20)
MSPC_Peak_895	chr6	35644452	35645355	+	gene body		AluY|SINE|Alu
MSPC_Peak_1177	chr19	41192480	41199077	+	gene body	NUMBL	intron (NM_004756, intron 1 of 9)
MSPC_Peak_1897	chr19	2039591	2047783	+	gene body	MKNK2	intron (NM_017572, intron 5 of 13)
MSPC_Peak_898	chr7	150766262	150771670	+	gene body	SLC4A2	intron (NM_001199694, intron 14 of 21)
MSPC_Peak_139	chr4	2956050	2957648	+	gene body		CpG
MSPC_Peak_1501	chr19	17507931	17509246	+	Intergenic		AluSq2|SINE|Alu
MSPC_Peak_689	chr17	7224617	7225401	+	gene body	NEURL4	exon (NM_001005408, exon 18 of 29)
MSPC_Peak_1714	chr19	11652234	11655467	+	gene body	CNN1	intron (NM_001299, intron 2 of 6)
MSPC_Peak_668	chr6	170123685	170125641	+	promoter-TSS	PHF10	promoter-TSS (NM_133325)
MSPC_Peak_50	chr10	105425624	105432085	+	gene body	SH3PXD2A	intron (NM_014631, intron 6 of 13)
MSPC_Peak_648	chr15	91515668	91518815	+	gene body		LTR5B|LTR|ERVK
MSPC_Peak_1637	chr11	2322822	2325185	+	promoter-TSS	C11orf21	promoter-TSS (NM_001142946)
MSPC_Peak_691	chr15	89179987	89183488	+	promoter-TSS	ISG20	promoter-TSS (NM_002201)
MSPC_Peak_1234	chr1	156899284	156903180	+	gene body	LRRC71	intron (NM_144702, intron 12 of 14)
MSPC_Peak_1627	chr19	14276461	14280250	+	gene body	LPHN1	intron (NM_001008701, intron 4 of 23)
MSPC_Peak_1166	chr2	233414838	233422006	+	gene body	EIF4E2	intron (NM_001330202, intron 1 of 6)
MSPC_Peak_311	chr14	65232165	65237996	+	gene body	SPTB	intron (NM_001355436, intron 29 of 35)
MSPC_Peak_1746	chr1	16274864	16278066	+	gene body	ZBTB17	intron (NM_001287603, intron 2 of 15)
MSPC_Peak_1554	chr3	50294445	50295065	+	gene body	GNAI2	intron (NM_001166425, intron 7 of 8)
MSPC_Peak_1260	chr19	38757024	38759033	+	gene body		L2a|LINE|L2
MSPC_Peak_265	chr16	85679243	85691536	+	gene body	GSE1	intron (NM_014615, intron 3 of 15)
MSPC_Peak_1092	chr7	100471031	100474502	+	promoter-TSS	SRRT	promoter-TSS (NM_015908)
MSPC_Peak_210	chr16	88540372	88545832	+	gene body	ZFPM1	intron (NM_153813, intron 1 of 9)
MSPC_Peak_1199	chr19	40770348	40775528	+	gene body		L2c|LINE|L2
MSPC_Peak_614	chr16	29917998	29924173	+	gene body		AluJb|SINE|Alu
MSPC_Peak_1054	chr19	45913047	45915820	+	TTS	CD3EAP	TTS (NM_012099)
MSPC_Peak_1728	chr7	5433383	5438716	+	gene body		AluJr|SINE|Alu
MSPC_Peak_12	chr9	140611505	140613722	+	gene body		CpG
MSPC_Peak_645	chr16	21522887	21526062	+	Intergenic		Intergenic
MSPC_Peak_383	chr17	49240139	49241944	+	gene body		AluJb|SINE|Alu
MSPC_Peak_1516	chr3	50639993	50642803	+	Intergenic		L2a|LINE|L2
MSPC_Peak_1026	chr11	114117037	114123000	+	gene body		AluSz|SINE|Alu
MSPC_Peak_11	chr10	131984510	131990232	+	Intergenic		Intergenic
MSPC_Peak_1668	chr7	44094981	44102292	+	gene body	DBNL	intron (NM_001284313, intron 7 of 10)
MSPC_Peak_884	chr16	2120466	2122013	+	gene body	TSC2	intron (NM_001318827, intron 16 of 38)
MSPC_Peak_1806	chr1	1190000	1199579	+	gene body	UBE2J2	intron (NM_058167, intron 3 of 6)
MSPC_Peak_1540	chr19	16295885	16301948	+	gene body	FAM32A	intron (NM_014077, intron 2 of 3)
MSPC_Peak_61	chr9	140250388	140250743	+	gene body	EXD3	intron (NM_017820, intron 8 of 21)
MSPC_Peak_598	chr19	56113507	56115584	+	TTS	ZNF524	TTS (NM_153219)
MSPC_Peak_1205	chr3	184076136	184077195	+	gene body	CLCN2	intron (NM_004366, intron 2 of 23)
MSPC_Peak_612	chr17	21203241	21207732	+	gene body	MAP2K3	exon (NM_002756, exon 6 of 12)
MSPC_Peak_1019	chr16	679242	681548	+	promoter-TSS	WFIKKN1	promoter-TSS (NM_053284)
MSPC_Peak_585	chr17	36858882	36869428	+	gene body	MLLT6	intron (NM_005937, intron 4 of 19)
MSPC_Peak_37	chr12	132621055	132632537	+	gene body	DDX51	intron (NM_175066, intron 4 of 14)
MSPC_Peak_1498	chr22	38028261	38034040	+	Intergenic		Intergenic
MSPC_Peak_494	chr12	7038105	7038751	+	gene body	ATN1	intron (NM_001940, intron 1 of 9)
MSPC_Peak_1058	chr19	45659062	45667547	+	gene body	NKPD1	intron (NM_198478, intron 1 of 3)
MSPC_Peak_1775	chr1	2468927	2469386	+	Intergenic		Intergenic
MSPC_Peak_728	chr17	4836900	4839138	+	3' UTR	GP1BA	3' UTR (NM_000173, exon 2 of 2)
MSPC_Peak_1787	chr22	23599381	23603149	+	gene body	BCR	intron (NM_004327, intron 2 of 22)
MSPC_Peak_426	chr12	50024750	50031827	+	gene body	PRPF40B	intron (NM_001031698, intron 11 of 25)
MSPC_Peak_880	chr6	39152825	39155851	+	Intergenic		Intergenic
MSPC_Peak_152	chr14	105178818	105181165	+	gene body	INF2	intron (NM_001031714, intron 20 of 21)
MSPC_Peak_835	chr6	43187741	43195295	+	gene body	CUL9	intron (NM_015089, intron 39 of 40)
MSPC_Peak_234	chr14	100604813	100613124	+	gene body	EVL	intron (NM_016337, intron 13 of 13)
MSPC_Peak_1065	chr7	100491029	100495454	+	gene body		CpG
MSPC_Peak_398	chr9	130665614	130669965	+	promoter-TSS	ST6GALNAC6	promoter-TSS (NM_001287002)
MSPC_Peak_1322	chr22	41652199	41655621	+	gene body	RANGAP1	intron (NM_001317930, intron 7 of 15)
MSPC_Peak_774	chr6	64281865	64283889	+	gene body		CpG
MSPC_Peak_1583	chr11	33894758	33898795	+	gene body		MIR|SINE|MIR
MSPC_Peak_1009	chr19	47239563	47257482	+	promoter-TSS	FKRP	promoter-TSS (NM_024301)
MSPC_Peak_800	chr17	1571526	1574417	+	gene body		L2|LINE|L2
MSPC_Peak_72	chr16	89022570	89023964	+	gene body	CBFA2T3	intron (NM_005187, intron 1 of 11)
MSPC_Peak_313	chr12	57634222	57635829	+	promoter-TSS	NDUFA4L2	promoter-TSS (NM_020142)
MSPC_Peak_79	chr16	89017618	89020723	+	gene body	CBFA2T3	intron (NM_005187, intron 1 of 11)
MSPC_Peak_1167	chr1	228283137	228292381	+	TTS	C1orf35	TTS (NM_024319)
MSPC_Peak_474	chr9	116149047	116154835	+	gene body	ALAD	exon (NM_000031, exon 9 of 12)
MSPC_Peak_26	chr12	133239681	133242174	+	gene body	POLE	intron (NM_006231, intron 22 of 48)
MSPC_Peak_610	chr16	30001862	30008236	+	gene body	HIRIP3	exon (NM_003609, exon 5 of 7)
MSPC_Peak_189	chr17	76120073	76123733	+	gene body	TMC6	exon (NM_001127198, exon 5 of 20)
MSPC_Peak_613	chr19	55857291	55863377	+	TTS	SUV420H2	TTS (NM_032701)
MSPC_Peak_1730	chr1	17751757	17754951	+	gene body		AluSz|SINE|Alu
MSPC_Peak_1433	chr11	64035321	64038306	+	TTS	BAD	TTS (NM_032989)
MSPC_Peak_173	chr20	43538279	43540764	+	gene body	PABPC1L	intron (NM_001124756, intron 1 of 14)
MSPC_Peak_1194	chr22	46464756	46466433	+	gene body	LINC02939	intron (NR_148973, intron 1 of 1)
MSPC_Peak_1040	chr6	31234688	31239933	+	gene body	HLA-C	intron (NM_001243042, intron 5 of 7).3
MSPC_Peak_1805	chr7	930335	932890	+	gene body	GET4	intron (NM_015949, intron 5 of 8)
MSPC_Peak_258	chr10	14880021	14882205	+	gene body	HSPA14	intron (NR_103464, intron 1 of 4)
MSPC_Peak_1284	chr2	207023128	207026090	+	promoter-TSS	NDUFS1	promoter-TSS (NM_001199982)
MSPC_Peak_916	chr19	48827461	48833271	+	gene body		AluSx1|SINE|Alu
MSPC_Peak_649	chr19	54638585	54640706	+	Intergenic		AluSq2|SINE|Alu
MSPC_Peak_726	chr15	75087088	75096506	+	gene body	CSK	exon (NM_004383, exon 5 of 13)
MSPC_Peak_245	chr9	136031241	136034108	+	gene body		AluJo|SINE|Alu
MSPC_Peak_1310	chr22	41750983	41754628	+	gene body	ZC3H7B	exon (NM_017590, exon 22 of 23)
MSPC_Peak_1071	chr8	23426060	23429286	+	gene body	SLC25A37	intron (NM_001317813, intron 4 of 4)
MSPC_Peak_1686	chr1	24118662	24126553	+	TTS	LYPLA2	TTS (NM_007260)
MSPC_Peak_136	chr16	88850041	88852251	+	gene body		CpG
MSPC_Peak_1705	chr22	29626403	29631743	+	gene body		MIR|SINE|MIR
MSPC_Peak_1388	chr19	19005878	19012955	+	TTS	COPE	TTS (NM_199442)
MSPC_Peak_232	chr16	87773485	87775413	+	gene body	KLHDC4	intron (NM_001351938, intron 4 of 10)
MSPC_Peak_382	chr9	130878955	130892154	+	gene body		AluSx|SINE|Alu
MSPC_Peak_1122	chr1	231136288	231138129	+	TTS	ARV1	TTS (NR_144538)
MSPC_Peak_1451	chr3	52524791	52530891	+	TTS	NISCH	TTS (NM_007184)
MSPC_Peak_1366	chr11	65175064	65176771	+	gene body		L1M5|LINE|L1
MSPC_Peak_956	chr7	139307485	139308640	+	gene body		AluSx|SINE|Alu
MSPC_Peak_595	chr17	34171421	34173568	+	gene body		AluJr4|SINE|Alu
MSPC_Peak_862	chr8	141633903	141638117	+	gene body	AGO2	intron (NM_012154, intron 1 of 18)
MSPC_Peak_199	chr9	138810597	138812457	+	Intergenic		Intergenic
MSPC_Peak_1701	chr19	12816208	12816632	+	TTS	SNORD41	TTS (NR_002751)
MSPC_Peak_617	chr17	19288018	19289220	+	gene body	MFAP4	intron (NM_002404, intron 4 of 5)
MSPC_Peak_1635	chr22	31322630	31324451	+	TTS	MORC2-AS1	TTS (NR_026920)
MSPC_Peak_1286	chr19	35499898	35505108	+	gene body	GRAMD1A	intron (NM_001320035, intron 7 of 17)
MSPC_Peak_839	chr19	49975037	49981213	+	gene body		G-rich|Low_complexity|Low_complexity
MSPC_Peak_655	chr16	20910770	20913477	+	promoter-TSS	DCUN1D3	promoter-TSS (NM_173475)
MSPC_Peak_1671	chr2	29171759	29173129	+	Intergenic		MER1A|DNA|hAT-Charlie
MSPC_Peak_1162	chr11	68829147	68835658	+	gene body		(TG)n|Simple_repeat|Simple_repeat
MSPC_Peak_144	chr20	47544564	47545933	+	gene body		AluY|SINE|Alu
MSPC_Peak_1844	chr19	4500320	4510013	+	gene body	PLIN4	intron (NM_001367868, intron 6 of 7)
MSPC_Peak_747	chr15	74685206	74687398	+	non-coding		non-coding (NR_146881, exon 4 of 4)
MSPC_Peak_114	chr20	48752933	48760968	+	gene body		L2a|LINE|L2
MSPC_Peak_379	chr14	24563146	24572431	+	gene body	PCK2	exon (NM_004563, exon 4 of 10)
MSPC_Peak_1680	chr22	30682867	30689975	+	promoter-TSS	GATSL3	promoter-TSS (NM_001037666)
MSPC_Peak_198	chr4	1736570	1742127	+	gene body	TACC3	exon (NM_006342, exon 10 of 16)
MSPC_Peak_1585	chr22	35805812	35809082	+	gene body	MCM5	intron (NM_006739, intron 7 of 16)
MSPC_Peak_936	chr19	48640060	48642508	+	gene body		L2|LINE|L2
MSPC_Peak_502	chr13	95678020	95679562	+	gene body		L1M7|LINE|L1
MSPC_Peak_957	chr5	75698432	75701432	+	gene body		CpG
MSPC_Peak_819	chr17	1473099	1476293	+	3' UTR	SLC43A2	3' UTR (NM_001284498, exon 15 of 15)
MSPC_Peak_387	chr9	130869619	130871930	+	non-coding	SLC25A25	non-coding (NR_049766, exon 10 of 10)
MSPC_Peak_1130	chr19	42395617	42398309	+	gene body	ARHGEF1	intron (NM_198977, intron 6 of 27)
MSPC_Peak_65	chr16	89028903	89030972	+	gene body		L1MB5|LINE|L1
MSPC_Peak_1901	chr19	1860730	1862386	+	gene body	KLF16	intron (NM_031918, intron 1 of 1)
MSPC_Peak_167	chr9	139088878	139091774	+	gene body	LHX3	intron (NM_001363746, intron 5 of 5)
MSPC_Peak_81	chr20	60724265	60725659	+	gene body	SS18L1	intron (NM_198935, intron 1 of 10)
MSPC_Peak_1043	chr19	46265167	46271378	+	TTS	MEIOSIN	TTS (NM_001310124)
MSPC_Peak_1779	chr1	2447225	2457546	+	gene body	PANK4	intron (NM_018216, intron 3 of 18)
MSPC_Peak_408	chr14	20937180	20938684	+	gene body	PNP	intron (NM_000270, intron 1 of 5)
MSPC_Peak_642	chr17	8129836	8132351	+	non-coding	CTC1	non-coding (NR_046431, exon 22 of 22)
MSPC_Peak_1184	chr11	67802330	67812244	+	gene body	TCIRG1	intron (NM_001351059, intron 1 of 18)
MSPC_Peak_1126	chr7	100396143	100396763	+	Intergenic		AluJr|SINE|Alu
MSPC_Peak_587	chr17	36664178	36668610	+	gene body	ARHGAP23	exon (NM_001199417, exon 24 of 24)
MSPC_Peak_539	chr16	31064815	31066912	+	Intergenic		AluSz6|SINE|Alu
MSPC_Peak_821	chr19	50055168	50060550	+	TTS	NOSIP	TTS (NM_001270960)
MSPC_Peak_304	chr14	65240400	65245101	+	gene body	SPTB	intron (NM_001355436, intron 22 of 35)
MSPC_Peak_1091	chr22	47043547	47044392	+	gene body		(TGGA)n|Simple_repeat|Simple_repeat
MSPC_Peak_16	chr20	62318421	62321119	+	gene body	RTEL1	intron (NM_016434, intron 20 of 34)
MSPC_Peak_1041	chr16	314405	319551	+	TTS	ITFG3	TTS (NM_032039)
MSPC_Peak_1859	chr19	3608357	3620487	+	TTS	CACTIN-AS1	TTS (NR_038865)
MSPC_Peak_920	chr6	33371034	33373876	+	gene body		L2c|LINE|L2
MSPC_Peak_1866	chr19	3383425	3385725	+	gene body		AluSx1|SINE|Alu
MSPC_Peak_1790	chr7	1057383	1061930	+	gene body		CpG
MSPC_Peak_1760	chr19	10895258	10897923	+	gene body		AluSx1|SINE|Alu
MSPC_Peak_1159	chr22	46619805	46620760	+	gene body	PPARA	intron (NM_001362872, intron 7 of 8)
MSPC_Peak_226	chr4	994208	995936	+	gene body	IDUA	intron (NM_001363576, intron 3 of 12)
MSPC_Peak_40	chr16	89041029	89048416	+	Intergenic		Intergenic
MSPC_Peak_250	chr14	93066688	93066961	+	gene body	RIN3	intron (NM_024832, intron 3 of 9)
MSPC_Peak_842	chr5	149773239	149776001	+	gene body	TCOF1	intron (NM_001135245, intron 22 of 25)
MSPC_Peak_1075	chr7	100487833	100490016	+	gene body	ACHE	exon (NM_001282449, exon 4 of 5)
MSPC_Peak_851	chr8	143820794	143824309	+	3' UTR	SLURP1	3' UTR (NM_020427, exon 3 of 3)
MSPC_Peak_946	chr16	1424534	1427141	+	gene body	UNKL	intron (NM_001193388, intron 10 of 14)
MSPC_Peak_1257	chr3	158551723	158553416	+	Intergenic		L2b|LINE|L2
MSPC_Peak_538	chr17	40947756	40948200	+	gene body	WNK4	exon (NM_032387, exon 16 of 19)
MSPC_Peak_1140	chr6	16277161	16281175	+	gene body	GMPR	intron (NM_006877, intron 6 of 8)
MSPC_Peak_822	chr5	171432811	171434965	+	promoter-TSS	FBXW11	promoter-TSS (NM_033645)
MSPC_Peak_1660	chr1	26598734	26604224	+	gene body	CEP85	exon (NM_022778, exon 12 of 14)
MSPC_Peak_843	chr15	43499683	43504181	+	gene body	EPB42	intron (NM_001114134, intron 5 of 12)
MSPC_Peak_1348	chr3	128622870	128624551	+	gene body		AluSq2|SINE|Alu
MSPC_Peak_1841	chr19	5586774	5591140	+	gene body	SAFB2	intron (NM_014649, intron 18 of 20)
MSPC_Peak_1893	chr3	5252933	5253318	+	gene body	EDEM1	intron (NM_014674, intron 10 of 11)
MSPC_Peak_183	chr17	76133828	76136566	+	gene body	TMC8	intron (NM_152468, intron 14 of 15)
MSPC_Peak_425	chrX	48886550	48888153	+	3' UTR	TFE3	3' UTR (NM_001282142, exon 10 of 10)
MSPC_Peak_1321	chr1	155161918	155164423	+	promoter-TSS	MUC1	promoter-TSS (NM_001044392)
MSPC_Peak_1734	chr7	5361460	5363973	+	gene body	TNRC18	intron (NM_001080495, intron 21 of 29)
MSPC_Peak_537	chr13	51548297	51550564	+	Intergenic		L2b|LINE|L2
MSPC_Peak_1491	chr22	38035673	38038552	+	TTS	Z83844.1	TTS (NR_109952)
MSPC_Peak_1813	chr3	48341460	48344154	+	promoter-TSS	NME6	promoter-TSS (NM_001308427)
MSPC_Peak_1178	chr11	68549612	68552355	+	gene body	CPT1A	intron (NM_001876, intron 10 of 18)
MSPC_Peak_1219	chr19	39948490	39952337	+	gene body	SUPT5H	intron (NM_001319990, intron 9 of 29)
MSPC_Peak_1880	chr3	12992224	12997303	+	gene body	IQSEC1	intron (NM_001134382, intron 1 of 14)
MSPC_Peak_667	chr17	7569620	7572438	+	TTS	TP53	TTS (NM_001126117)
MSPC_Peak_1016	chr11	117057095	117062489	+	gene body	SIDT2	intron (NM_001040455, intron 13 of 25)
MSPC_Peak_116	chr4	7008644	7010574	+	gene body	TBC1D14	intron (NM_020773, intron 9 of 13)
MSPC_Peak_811	chr8	144728710	144729691	+	gene body		MER104|DNA|TcMar-Tc2
MSPC_Peak_1744	chr2	3192051	3194644	+	gene body	TSSC1	intron (NM_003310, intron 8 of 8)
MSPC_Peak_1800	chr1	1560955	1562689	+	gene body	MIB2	intron (NM_001170686, intron 8 of 19)
MSPC_Peak_959	chr8	59571466	59572565	+	promoter-TSS	NSMAF	promoter-TSS (NM_001144772)
MSPC_Peak_961	chr6	32148656	32152354	+	gene body	AGER	intron (NM_001206940, intron 6 of 9).6
MSPC_Peak_1421	chr2	127428404	127431196	+	gene body	GYPC	intron (NM_016815, intron 1 of 2)
MSPC_Peak_1102	chr22	47028324	47029900	+	gene body	GRAMD4	intron (NM_015124, intron 2 of 18)
MSPC_Peak_1820	chr19	6732108	6736284	+	gene body	GPR108	exon (NM_001080452, exon 5 of 18)
MSPC_Peak_1523	chr11	57241355	57244147	+	gene body		MIR|SINE|MIR
MSPC_Peak_785	chr19	50168859	50171516	+	gene body	BCL2L12	intron (NR_104205, intron 2 of 2)
MSPC_Peak_752	chr15	74682358	74684035	+	non-coding		non-coding (NR_146881, exon 3 of 4)
MSPC_Peak_1863	chr3	33189926	33190797	+	Intergenic		LTR33|LTR|ERVL
MSPC_Peak_29	chr9	140512088	140514110	+	promoter-TSS	EHMT1	promoter-TSS (NM_024757)
MSPC_Peak_1123	chr3	197246040	197253114	+	gene body	BDH1	exon (NM_004051, exon 5 of 7)
MSPC_Peak_127	chr16	88856806	88858385	+	Intergenic		(GGGGA)n|Simple_repeat|Simple_repeat
MSPC_Peak_373	chr17	56396723	56398001	+	gene body	BZRAP1	intron (NM_001261835, intron 12 of 31)
MSPC_Peak_1726	chr2	20549889	20551524	+	promoter-TSS	PUM2	promoter-TSS (NM_001282752)
MSPC_Peak_1200	chr11	67235437	67238823	+	promoter-TSS	TMEM134	promoter-TSS (NM_001078651)
MSPC_Peak_1842	chr19	4847559	4849865	+	gene body		AluSz|SINE|Alu
MSPC_Peak_1930	chr19	556761	561076	+	Intergenic		Intergenic
MSPC_Peak_520	chr9	71420433	71421171	+	gene body	PIP5K1B	intron (NM_003558, intron 2 of 15)
MSPC_Peak_1715	chr1	21918601	21924344	+	Intergenic		Intergenic
MSPC_Peak_825	chr17	1416662	1421601	+	gene body	INPP5K	intron (NM_001135642, intron 2 of 13)
MSPC_Peak_1439	chr7	99499396	99500225	+	gene body		L1MEc|LINE|L1
MSPC_Peak_390	chrX	70519743	70522705	+	promoter-TSS	ITGB1BP2	promoter-TSS (NM_012278)
MSPC_Peak_184	chr9	138896565	138897813	+	Intergenic		Intergenic
MSPC_Peak_1458	chr19	18270742	18274636	+	gene body	PIK3R2	intron (NR_073517, intron 6 of 15)
MSPC_Peak_506	chr12	6953685	6956174	+	TTS	CDCA3	TTS (NM_001297603)
MSPC_Peak_526	chr12	6709070	6715560	+	gene body	CHD4	intron (NM_001273, intron 2 of 39)
MSPC_Peak_360	chr17	56414749	56418973	+	gene body	BZRAP1-AS1	intron (NR_038418, intron 2 of 3)
MSPC_Peak_1634	chr19	14263218	14275279	+	gene body	LPHN1	exon (NM_014921, exon 12 of 23)
MSPC_Peak_1883	chr3	10182822	10185556	+	gene body		AluSg|SINE|Alu
MSPC_Peak_407	chr16	67997645	68000446	+	gene body	SLC12A4	intron (NM_001145961, intron 1 of 23)
MSPC_Peak_1445	chr2	114646742	114649021	+	promoter-TSS	ACTR3	promoter-TSS (NM_001277140)
MSPC_Peak_88	chr10	102829134	102829430	+	Intergenic		Intergenic
MSPC_Peak_1422	chr3	107241836	107245202	+	gene body	BBX	intron (NM_001142568, intron 1 of 17)
MSPC_Peak_1138	chr1	230220024	230221259	+	gene body	GALNT2	intron (NM_004481, intron 1 of 15)
MSPC_Peak_1898	chr19	2011473	2014963	+	gene body	BTBD2	intron (NM_017797, intron 1 of 8)
MSPC_Peak_1681	chr1	24132279	24133659	+	gene body		L2a|LINE|L2
MSPC_Peak_292	chr10	6214469	6222280	+	gene body	PFKFB3	intron (NM_001282630, intron 1 of 14)
MSPC_Peak_840	chr8	144517205	144525237	+	gene body	ZC3H3	intron (NM_015117, intron 11 of 11)
MSPC_Peak_1759	chr3	49706938	49708797	+	3' UTR	BSN	3' UTR (NM_003458, exon 12 of 12)
MSPC_Peak_413	chr17	48214768	48217349	+	gene body		AluJb|SINE|Alu
MSPC_Peak_1847	chr3	44478465	44480181	+	3' UTR	ZNF445	3' UTR (NM_181489, exon 8 of 8)
MSPC_Peak_1391	chr3	127307880	127308292	+	gene body	TPRA1	intron (NM_001353001, intron 1 of 11)
MSPC_Peak_78	chr9	140161740	140165338	+	gene body		MSTD|LTR|ERVL-MaLR
MSPC_Peak_437	chrX	48560809	48562573	+	gene body		MER46C|DNA|TcMar-Tigger
MSPC_Peak_1369	chr3	128204293	128207320	+	gene body	GATA2	exon (NM_032638, exon 2 of 6)
MSPC_Peak_1103	chr11	72387688	72390463	+	Intergenic		L2|LINE|L2
MSPC_Peak_443	chr16	67481171	67488226	+	gene body	ATP6V0D1	intron (NM_004691, intron 2 of 7)
MSPC_Peak_1629	chr1	27264667	27266475	+	gene body		AluSx|SINE|Alu
MSPC_Peak_1525	chr19	16947023	16947794	+	gene body	SIN3B	intron (NM_001297595, intron 3 of 18)
MSPC_Peak_1493	chr11	62599288	62600623	+	promoter-TSS	STX5	promoter-TSS (NM_003164)
MSPC_Peak_1096	chr19	42877897	42880718	+	gene body		MIRc|SINE|MIR
MSPC_Peak_909	chr6	33661199	33664599	+	gene body	ITPR3	intron (NM_002224, intron 57 of 57)
MSPC_Peak_1136	chr6	16285569	16286820	+	gene body	GMPR	intron (NM_006877, intron 7 of 8)
MSPC_Peak_1461	chr7	92466425	92467202	+	promoter-TSS	CDK6	promoter-TSS (NM_001145306)
MSPC_Peak_1762	chr22	24549523	24551232	+	gene body	CABIN1	intron (NM_012295, intron 29 of 36)
MSPC_Peak_503	chr18	77180836	77187196	+	gene body	NFATC1	intron (NM_001278670, intron 2 of 8)
MSPC_Peak_1116	chr7	100402825	100404223	+	gene body	EPHB4	intron (NM_004444, intron 14 of 16)
MSPC_Peak_406	chr17	48217948	48219069	+	gene body	PPP1R9B	intron (NM_032595, intron 6 of 11)
MSPC_Peak_1039	chr21	46394059	46400607	+	TTS	SLX9	TTS (NM_001316988)
MSPC_Peak_1862	chr19	3470206	3474476	+	Intergenic		Intergenic
MSPC_Peak_812	chr17	1537052	1538920	+	non-coding	SCARF1	non-coding (NR_028075, exon 11 of 11)
MSPC_Peak_885	chr19	49423671	49429238	+	3' UTR	NUCB1	3' UTR (NM_006184, exon 13 of 13)
MSPC_Peak_67	chr12	124825201	124827724	+	gene body	NCOR2	exon (NM_001077261, exon 35 of 48)
MSPC_Peak_111	chr12	122627941	122632672	+	3' UTR	MLXIP	3' UTR (NM_014938, exon 17 of 17)
MSPC_Peak_1278	chr1	155930701	155932793	+	gene body	ARHGEF2	intron (NM_001350112, intron 10 of 21)
MSPC_Peak_974	chr5	72212268	72214657	+	TTS	TNPO1	TTS (NM_001364293)
MSPC_Peak_846	chr5	149771077	149771883	+	gene body	TCOF1	intron (NM_001135245, intron 19 of 25)
MSPC_Peak_1666	chr22	30803912	30808885	+	gene body		MIRc|SINE|MIR
MSPC_Peak_351	chr20	3189143	3191385	+	gene body		CpG
MSPC_Peak_1600	chr19	14856684	14857541	+	gene body	EMR2	exon (NM_013447, exon 18 of 21)
MSPC_Peak_590	chr17	34955094	34959261	+	promoter-TSS	MRM1	promoter-TSS (NM_024864)
MSPC_Peak_1616	chr22	31662042	31664034	+	gene body	LIMK2	exon (NM_016733, exon 8 of 15)
MSPC_Peak_1080	chr8	22869751	22876720	+	gene body	RHOBTB2	exon (NM_015178, exon 9 of 10)
MSPC_Peak_809	chr6	43739525	43743153	+	gene body	VEGFA	intron (NM_001287044, intron 1 of 6)
MSPC_Peak_187	chr20	36770382	36771413	+	gene body		AluSx|SINE|Alu
MSPC_Peak_145	chr14	105191573	105195298	+	gene body	ADSSL1	intron (NM_152328, intron 1 of 12)
MSPC_Peak_536	chr9	34650730	34651810	+	promoter-TSS	IL11RA	promoter-TSS (NM_001142784)
MSPC_Peak_944	chr6	33163764	33164546	+	gene body	RXRB	intron (NM_001291989, intron 4 of 8).4
MSPC_Peak_161	chr10	71103886	71104371	+	gene body	HK1	intron (NM_033497, intron 5 of 20)
MSPC_Peak_852	chr6	43010771	43012752	+	gene body		AluSx|SINE|Alu
MSPC_Peak_1611	chr2	70921026	70923816	+	gene body	ADD2	intron (NM_017488, intron 6 of 16)
MSPC_Peak_1646	chr1	26887550	26888106	+	gene body	RPS6KA1	intron (NM_001006665, intron 15 of 20)
MSPC_Peak_1360	chr19	19297354	19300924	+	gene body		AluJb|SINE|Alu
MSPC_Peak_31	chr10	120897517	120900289	+	Intergenic		AluSx3|SINE|Alu
MSPC_Peak_1371	chr11	65158924	65167828	+	gene body	FRMD8	intron (NM_031904, intron 6 of 10)
MSPC_Peak_1920	chr19	1040792	1048748	+	gene body	ABCA7	intron (NM_019112, intron 11 of 46)
MSPC_Peak_430	chr9	127664577	127665406	+	gene body		AluY|SINE|Alu
MSPC_Peak_1586	chr3	49725621	49726448	+	promoter-TSS	RNF123	promoter-TSS (NR_135218)
MSPC_Peak_1663	chr2	30476460	30486104	+	3' UTR	LBH	3' UTR (NM_030915, exon 3 of 3)
MSPC_Peak_223	chr9	136225794	136230067	+	TTS	SURF4	TTS (NM_001280790)
MSPC_Peak_1845	chr3	44711768	44714458	+	gene body	ZKSCAN7-AS1	intron (NR_157564, intron 1 of 2)
MSPC_Peak_1163	chr3	194359312	194359810	+	Intergenic		AluSx1|SINE|Alu
MSPC_Peak_1327	chr11	65351466	65353926	+	gene body	EHBP1L1	exon (NM_001351087, exon 11 of 18)
MSPC_Peak_489	chr13	100041787	100042821	+	Intergenic		Intergenic
MSPC_Peak_1777	chr7	1482506	1485669	+	gene body	MICALL2	intron (NM_182924, intron 6 of 16)
MSPC_Peak_1704	chr2	27534261	27537555	+	gene body	MPV17	exon (NM_002437, exon 3 of 8)
MSPC_Peak_1713	chr1	21984664	21985055	+	gene body		AluSx|SINE|Alu
MSPC_Peak_1495	chr7	73611700	73612482	+	TTS	EIF4H	TTS (NM_022170)
MSPC_Peak_771	chr15	68499164	68500966	+	3' UTR	CLN6	3' UTR (NM_017882, exon 7 of 7)
MSPC_Peak_1533	chr11	47866316	47868575	+	gene body		AluJb|SINE|Alu
MSPC_Peak_480	chr18	77674931	77677393	+	gene body		CpG
MSPC_Peak_1878	chr3	13452924	13453677	+	gene body		AluSq2|SINE|Alu
MSPC_Peak_1694	chr11	657458	663009	+	gene body	DEAF1	intron (NM_001293634, intron 8 of 10)
MSPC_Peak_671	chr19	51918701	51922400	+	gene body	SIGLEC10	exon (NM_001171158, exon 2 of 10)
MSPC_Peak_101	chr20	55983943	55984861	+	TTS	RBM38	TTS (NM_001291780)
MSPC_Peak_765	chr15	68561731	68562160	+	Intergenic		AluSz|SINE|Alu
MSPC_Peak_348	chrX	149108090	149109002	+	gene body	LINC00894	intron (NR_027456, intron 1 of 11)
MSPC_Peak_17	chr12	133257330	133258679	+	gene body		AluY|SINE|Alu
MSPC_Peak_533	chr9	34653010	34655212	+	gene body	IL11RA	intron (NR_052010, intron 1 of 12)
MSPC_Peak_977	chr6	32050857	32052478	+	gene body		AluJr|SINE|Alu
MSPC_Peak_1385	chr1	111736783	111740952	+	gene body	DENND2D	intron (NM_001271833, intron 5 of 11)
MSPC_Peak_447	chrM	2	16564	+	promoter-TSS	MT-TS1	promoter-TSS (NR_162149).2

## Sheet: Shared SF3B1WT_HDACi
PeakID	Chr	Start	End	Strand	Annotation	Gene	Detailed Annotation
MSPC_Peak_127	chrM	10	16556	+	promoter-TSS	MT-TS1	promoter-TSS (NR_162149).2
MSPC_Peak_123	U13369.1	3952	12910	+			rDNA
MSPC_Peak_30	chr2	92320300	92320715	+	Intergenic		ALR/Alpha|Satellite|centr
MSPC_Peak_13	chr10	42394248	42396106	+	Intergenic		Intergenic
MSPC_Peak_126	U13369.1	312	2245	+			rDNA
MSPC_Peak_121	U13369.1	15132	42915	+			rDNA
MSPC_Peak_37	chr3	3063778	3064290	+	gene body		AluJb|SINE|Alu
MSPC_Peak_38	chr11	65187887	65197088	+	non-coding	NEAT1	non-coding (NR_131012, exon 1 of 1)
MSPC_Peak_27	chr17	56401190	56410247	+	promoter-TSS	BZRAP1-AS1	promoter-TSS (NR_038411)
MSPC_Peak_82	chr19	13204171	13214961	+	TTS	NFIX	TTS (NM_001365985)
MSPC_Peak_128	chr6	26156294	26160063	+	promoter-TSS	HIST1H2BD	promoter-TSS (NM_021063)
MSPC_Peak_122	chr6	43077257	43079573	+	gene body		AluSq|SINE|Alu
MSPC_Peak_64	chr7	61975566	61976615	+	Intergenic		ALR/Alpha|Satellite|centr
MSPC_Peak_83	chr19	10217657	10228247	+	TTS	PPAN	TTS (NM_020230)
MSPC_Peak_68	chr19	56145803	56158343	+	promoter-TSS	ZNF580	promoter-TSS (NM_207115)
MSPC_Peak_147	chr9	136016942	136029315	+	gene body	RALGDS	intron (NM_001042368, intron 1 of 17)
MSPC_Peak_103	chr1	156202660	156203572	+	gene body		AluSz6|SINE|Alu
MSPC_Peak_124	chr6	30707873	30713783	+	promoter-TSS	IER3-AS1	promoter-TSS (NR_149095)
MSPC_Peak_109	chr1	26606183	26614632	+	gene body	UBXN11	intron (NM_183008, intron 13 of 15)
MSPC_Peak_119	chr6	53545784	53546221	+	Intergenic		Intergenic
MSPC_Peak_80	chr19	14873134	14878765	+	gene body	EMR2	intron (NM_001271052, intron 9 of 18)
MSPC_Peak_141	chr16	3069607	3076967	+	promoter-TSS	THOC6	promoter-TSS (NM_001347703)
MSPC_Peak_98	chr1	178991068	178996496	+	Intergenic		Intergenic
MSPC_Peak_60	chr21	9825642	9827061	+	promoter-TSS		promoter-TSS (NR_162111)
MSPC_Peak_50	chr11	834762	840312	+	gene body	CD151	exon (NM_001039490, exon 6 of 8)
MSPC_Peak_22	chr15	49504721	49505091	+	gene body		L1M1|LINE|L1
MSPC_Peak_35	chr17	42285188	42299191	+	gene body	UBTF	intron (NR_045058, intron 5 of 20)
MSPC_Peak_92	chr20	21890873	21891472	+	Intergenic		Intergenic
MSPC_Peak_144	chr9	139555363	139560007	+	gene body	EGFL7	intron (NR_045110, intron 1 of 9)
MSPC_Peak_140	chr9	139561067	139571985	+	gene body	EGFL7	exon (NM_201446, exon 8 of 9)
MSPC_Peak_150	chr16	413010	420805	+	TTS	MRPL28	TTS (NM_006428)
MSPC_Peak_16	chr10	42379898	42380296	+	Intergenic		(CATTC)n|Satellite|Satellite
MSPC_Peak_149	chr9	103969515	103970040	+	gene body	LPPR1	intron (NM_207299, intron 2 of 7)
MSPC_Peak_32	chr2	92315916	92316734	+	Intergenic		ALR/Alpha|Satellite|centr
MSPC_Peak_2	chr17	80543370	80544906	+	gene body		G-rich|Low_complexity|Low_complexity
MSPC_Peak_76	chr19	16186922	16193795	+	gene body	TPM4	intron (NM_001367838, intron 1 of 8)
MSPC_Peak_72	chr19	49116238	49122626	+	gene body	RPL18	exon (NM_000979, exon 5 of 7)
MSPC_Peak_78	chr19	15489200	15491868	+	promoter-TSS	AKAP8	promoter-TSS (NM_005858)
MSPC_Peak_70	chr19	55732505	55738700	+	Intergenic		Intergenic
MSPC_Peak_77	chr19	15946521	15947893	+	TTS	UCA1	TTS (NR_015379)
MSPC_Peak_6	chr17	79822986	79829849	+	gene body	ARHGDIA	exon (NM_001301242, exon 7 of 7)
MSPC_Peak_11	chr10	42400237	42400641	+	Intergenic		ALR/Alpha|Satellite|centr
MSPC_Peak_90	chr20	32673750	32674029	+	Intergenic		AluJb|SINE|Alu
MSPC_Peak_113	chr22	39915114	39923217	+	TTS	ATF4	TTS (NM_001675)
MSPC_Peak_36	chr2	27598448	27604353	+	TTS	SNX17	TTS (NM_001267061)
MSPC_Peak_20	chr11	65266458	65270878	+	non-coding	TALAM1	non-coding (NR_145459, exon 1 of 1)
MSPC_Peak_65	chr7	61968842	61970376	+	Intergenic		ALR/Alpha|Satellite|centr
MSPC_Peak_125	chr6	27834387	27836381	+	promoter-TSS	HIST1H1B	promoter-TSS (NM_005322)
MSPC_Peak_7	chr10	79798872	79802394	+	TTS	RPS24	TTS (NM_001142282)
MSPC_Peak_26	chr2	112811753	112816767	+	gene body	TMEM87B	intron (NM_032824, intron 1 of 18)
MSPC_Peak_116	chr22	29609478	29619339	+	gene body		MIRb|SINE|MIR
MSPC_Peak_17	chr10	5378334	5378659	+	Intergenic		Intergenic
MSPC_Peak_134	chr16	88591995	88602511	+	gene body	ZFPM1-AS1	intron (NR_148997, intron 1 of 3)
MSPC_Peak_138	chr16	28843968	28849170	+	gene body	ATXN2L	intron (NM_001308230, intron 19 of 22)
MSPC_Peak_39	chr17	41399904	41401085	+	Intergenic		LTR13|LTR|ERVK
MSPC_Peak_21	chr2	145268052	145275294	+	gene body	ZEB2	intron (NR_033258, intron 2 of 2)
MSPC_Peak_108	chr1	28835153	28837130	+	TTS	SNORA73B	TTS (NR_004404)
MSPC_Peak_81	chr19	14501562	14520869	+	gene body		AluJb|SINE|Alu
MSPC_Peak_41	chr11	65143559	65143800	+	non-coding	SLC25A45	non-coding (NR_147972, exon 9 of 9)
MSPC_Peak_67	chr7	5563926	5573672	+	gene body	ACTB	exon (NM_001101, exon 3 of 6)
MSPC_Peak_14	chr2	220436404	220436734	+	promoter-TSS	INHA	promoter-TSS (NM_002191)
MSPC_Peak_86	chr19	4457999	4463837	+	Intergenic		Intergenic
MSPC_Peak_87	chr19	3969495	3985615	+	gene body	EEF2	exon (NM_001961, exon 13 of 15)
MSPC_Peak_1	chrX	72920828	72921315	+	Intergenic		L1PA3|LINE|L1
MSPC_Peak_97	chr4	55557259	55558366	+	gene body	KIT	intron (NM_000222, intron 1 of 20)
MSPC_Peak_105	chr1	110451888	110467818	+	gene body	CSF1	intron (NM_172210, intron 3 of 8)
MSPC_Peak_23	chr17	74264190	74270409	+	TTS	UBALD2	TTS (NM_182565)
MSPC_Peak_91	chr19	3209774	3210434	+	TTS	NCLN	TTS (NM_001321463)
MSPC_Peak_43	chr17	40815321	40824327	+	TTS	PLEKHH3	TTS (NR_073574)
MSPC_Peak_89	chr13	72526625	72526945	+	Intergenic		L1P1|LINE|L1
MSPC_Peak_114	chr22	39708927	39716162	+	TTS	RPL3	TTS (NR_000026)
MSPC_Peak_75	chr19	39900074	39905155	+	promoter-TSS	PLEKHG2	promoter-TSS (NM_001351693)
MSPC_Peak_107	chr1	31217992	31225192	+	gene body	LAPTM5	intron (NM_006762, intron 1 of 7)
MSPC_Peak_120	chr6	43633247	43638741	+	gene body	RSPH9	intron (NM_001193341, intron 5 of 5)
MSPC_Peak_10	chr10	74083836	74095889	+	Intergenic		L2b|LINE|L2
MSPC_Peak_4	chr2	232316581	232320758	+	3' UTR	NCL	3' UTR (NM_005381, exon 14 of 14)
MSPC_Peak_49	chr17	36402093	36402964	+	gene body		AluSq2|SINE|Alu
MSPC_Peak_62	chr7	99964676	99967196	+	TTS	PILRB	TTS (NM_178238)
MSPC_Peak_57	chr21	40882346	40883828	+	gene body		(TG)n|Simple_repeat|Simple_repeat
MSPC_Peak_55	chr17	4845924	4852619	+	TTS	RNF167	TTS (NM_001320356)
MSPC_Peak_151	chr9	35755618	35757953	+	3' UTR	RGP1	3' UTR (NM_001080496, exon 9 of 9)
MSPC_Peak_34	chr2	43446931	43455073	+	3' UTR	ZFP36L2	3' UTR (NM_006887, exon 2 of 2)
MSPC_Peak_112	chr12	7043254	7047485	+	gene body	ATN1	exon (NM_001007026, exon 5 of 10)
MSPC_Peak_111	chr12	122236906	122239504	+	gene body		CpG
MSPC_Peak_145	chr16	2009126	2016067	+	promoter-TSS	SNORA10	promoter-TSS (NR_002327)
MSPC_Peak_115	chr22	39127761	39132929	+	TTS	SUN2	TTS (NM_001199580)
MSPC_Peak_8	chr2	231313686	231315134	+	gene body	SP100	exon (NM_001206701, exon 7 of 23)
MSPC_Peak_61	chr7	106791169	106791432	+	gene body	PRKAR2B	intron (NM_002736, intron 6 of 10)
MSPC_Peak_133	chr8	41525291	41532442	+	gene body	ANK1	intron (NM_020477, intron 38 of 41)
MSPC_Peak_40	chr11	65180770	65186253	+	Intergenic		Intergenic
MSPC_Peak_12	chr17	79222374	79225588	+	TTS	SLC38A10	TTS (NM_138570)
MSPC_Peak_59	chr21	11041122	11041495	+	gene body		L1MC4a|LINE|L1
MSPC_Peak_71	chr19	50355087	50369854	+	promoter-TSS	PTOV1-AS2	promoter-TSS (NR_110730)
MSPC_Peak_79	chr19	14879904	14880690	+	gene body	EMR2	intron (NM_001271052, intron 4 of 18)
MSPC_Peak_94	chr14	102666162	102666798	+	gene body	WDR20	intron (NM_001242415, intron 3 of 3)
MSPC_Peak_117	chr22	29194249	29197868	+	gene body	XBP1	intron (NM_005080, intron 1 of 4)
MSPC_Peak_129	chr8	135472639	135473701	+	Intergenic		Intergenic
MSPC_Peak_58	chr21	35357657	35357897	+	Intergenic		(CACAC)n|Simple_repeat|Simple_repeat
MSPC_Peak_29	chr3	52023612	52023997	+	TTS	ACY1	TTS (NM_000666)
MSPC_Peak_130	chr16	89783658	89795754	+	non-coding	ZNF276	non-coding (NR_110126, exon 4 of 11)
MSPC_Peak_53	chr17	7652682	7652989	+	gene body	DNAH2	intron (NM_020877, intron 12 of 85)
MSPC_Peak_148	chr16	1246625	1248837	+	gene body	CACNA1H	intron (NM_001005407, intron 5 of 33)
MSPC_Peak_142	chr16	3016011	3030609	+	3' UTR	PAQR4	3' UTR (NM_001284511, exon 3 of 3)
MSPC_Peak_31	chr17	48215740	48220080	+	gene body	PPP1R9B	intron (NM_032595, intron 6 of 11)
MSPC_Peak_136	chr16	68318466	68318765	+	gene body	SLC7A6	intron (NM_001076785, intron 4 of 11)
MSPC_Peak_5	chr10	104504091	104504689	+	gene body	WBP1L	intron (NM_001083913, intron 1 of 3)
MSPC_Peak_104	chr1	154295995	154297425	+	gene body	AQP10	intron (NM_080429, intron 5 of 5)
MSPC_Peak_45	chr11	44639242	44648213	+	Intergenic		Intergenic
MSPC_Peak_33	chr3	39429362	39429658	+	gene body	SLC25A38	intron (NM_001354798, intron 1 of 5)
MSPC_Peak_48	chr11	3860648	3861321	+	gene body	RHOG	intron (NM_001665, intron 1 of 1)
MSPC_Peak_3	chr5	177644616	177647032	+	gene body		L1ME3F|LINE|L1
MSPC_Peak_24	chr2	127423872	127424673	+	gene body	GYPC	intron (NM_016815, intron 1 of 2)
MSPC_Peak_28	chr11	65209283	65220650	+	Intergenic		AluSz|SINE|Alu
MSPC_Peak_137	chr16	30367493	30371454	+	gene body	TBC1D10B	exon (NM_015527, exon 9 of 9)
MSPC_Peak_95	chr14	90739130	90741514	+	3' UTR	NRDE2	3' UTR (NM_017970, exon 14 of 14)
MSPC_Peak_110	chr1	1894940	1895285	+	gene body	CFAP74	intron (NM_001304360, intron 14 of 38)
MSPC_Peak_102	chr1	156215202	156217955	+	gene body	PAQR6	intron (NM_001272108, intron 1 of 5)
MSPC_Peak_9	chr3	196361876	196362397	+	Intergenic		Intergenic
MSPC_Peak_101	chr4	6930758	6934008	+	gene body		AluSx1|SINE|Alu
MSPC_Peak_44	chr11	61594089	61597020	+	promoter-TSS	FADS2	promoter-TSS (NM_004265)
MSPC_Peak_96	chr4	185652787	185654125	+	gene body		MER5A|DNA|hAT-Charlie
MSPC_Peak_135	chr16	88588353	88590502	+	gene body		AluSq2|SINE|Alu
MSPC_Peak_74	chr19	46699145	46702306	+	gene body	IGFL2-AS1	intron (NR_135234, intron 2 of 2)
MSPC_Peak_132	chr16	88868222	88875231	+	gene body	CDT1	intron (NM_030928, intron 3 of 9)
MSPC_Peak_143	chr16	2519608	2524781	+	gene body	NTN3	exon (NM_006181, exon 1 of 6)
MSPC_Peak_99	chr4	10117774	10120368	+	promoter-TSS	WDR1	promoter-TSS (NM_005112)
MSPC_Peak_15	chr15	65247476	65247904	+	gene body		MER3|DNA|hAT-Charlie
MSPC_Peak_42	chr11	61623053	61635691	+	gene body		L2|LINE|L2
MSPC_Peak_52	chr17	7739254	7741143	+	Intergenic		Intergenic
MSPC_Peak_85	chr19	7709880	7710487	+	gene body	STXBP2	exon (NM_001272034, exon 15 of 19)
MSPC_Peak_93	chr19	2775879	2777345	+	gene body		L1MB3|LINE|L1
MSPC_Peak_66	chr7	44861310	44863527	+	Intergenic		Intergenic
MSPC_Peak_73	chr19	47288387	47289192	+	promoter-TSS	SLC1A5	promoter-TSS (NM_001145145)
MSPC_Peak_54	chr21	46491230	46494121	+	non-coding	SSR4P1	non-coding (NR_027292, exon 1 of 1)
MSPC_Peak_88	chr20	45944328	45945386	+	gene body		AluSg|SINE|Alu
MSPC_Peak_84	chr19	7967996	7984735	+	gene body	MAP2K7	exon (NM_001297556, exon 9 of 11)
MSPC_Peak_106	chr1	33219257	33220446	+	gene body		CpG
MSPC_Peak_118	chr22	19420728	19421618	+	gene body	MRPL40_obsolete	intron (NM_001318152, intron 1 of 2)
MSPC_Peak_47	chr11	33895256	33900098	+	gene body		L2a|LINE|L2
MSPC_Peak_25	chr3	128205531	128207707	+	5' UTR	GATA2	5' UTR (NM_001145662, exon 1 of 6)
MSPC_Peak_100	chr1	156628027	156630382	+	3' UTR	BCAN	3' UTR (NM_021948, exon 14 of 14)
MSPC_Peak_51	chr17	17713899	17714397	+	TTS	SREBF1	TTS (NM_004176)
MSPC_Peak_69	chr19	55859085	55863377	+	3' UTR	COX6B2	3' UTR (NM_144613, exon 5 of 5)
MSPC_Peak_56	chr17	4438771	4440835	+	gene body	SPNS2	intron (NM_001124758, intron 11 of 12)
MSPC_Peak_139	chr16	24551130	24552658	+	5' UTR	RBBP6	5' UTR (NM_018703, exon 1 of 17)
MSPC_Peak_146	chr16	1249953	1253045	+	gene body	CACNA1H	intron (NM_001005407, intron 8 of 33)
MSPC_Peak_63	chr7	73822091	73824126	+	Intergenic		L1MB7|LINE|L1
MSPC_Peak_18	chr3	195805596	195808327	+	gene body	TFRC	intron (NM_001313966, intron 1 of 16)
MSPC_Peak_131	chr8	41553551	41556139	+	gene body	ANK1	intron (NM_020477, intron 24 of 41)
MSPC_Peak_46	chr17	36885316	36890906	+	gene body		5S|rRNA|rRNA
MSPC_Peak_19	chr17	76166068	76167375	+	gene body		AluSq2|SINE|Alu

## Sheet: Shared CTRL_noHDACi
PeakID	Chr	Start	End	Strand	Annotation	Gene	Detailed Annotation
MSPC_Peak_2	U13369.1	15091	42949	+			rDNA
MSPC_Peak_13	U13369.1	265	2251	+			rDNA
MSPC_Peak_634	chr7	5560290	5573672	+	3' UTR	ACTB	3' UTR (NM_001101, exon 6 of 6)
MSPC_Peak_318	chr6	26156294	26160515	+	promoter-TSS	HIST1H2BD	promoter-TSS (NM_021063)
MSPC_Peak_370	chr11	65188615	65195616	+	non-coding	NEAT1	non-coding (NR_131012, exon 1 of 1)
MSPC_Peak_544	chr17	7474198	7477647	+	promoter-TSS	EIF4A1	promoter-TSS (NM_001416)
MSPC_Peak_309	chr6	27834387	27836381	+	promoter-TSS	HIST1H1B	promoter-TSS (NM_005322)
MSPC_Peak_924	chr12	125393462	125400025	+	gene body	UBC	exon (NM_021009, exon 2 of 2)
MSPC_Peak_3	chr11	122928284	122933847	+	promoter-TSS	HSPA8	promoter-TSS (NR_001453)
MSPC_Peak_1503	chr19	1267751	1280103	+	TTS	CIRBP	TTS (NM_001280)
MSPC_Peak_550	chr7	44834668	44838524	+	gene body	PPIA	CpG
MSPC_Peak_421	chr10	42393376	42396216	+	Intergenic		HSATII|Satellite|Satellite
MSPC_Peak_287	chr6	30687784	30693840	+	gene body	TUBB	intron (NR_120608, intron 3 of 3)
MSPC_Peak_536	chr17	7478931	7495226	+	promoter-TSS		promoter-TSS (NR_136403)
MSPC_Peak_509	chr5	170814008	170815943	+	gene body	NPM1	exon (NM_002520, exon 1 of 11)
MSPC_Peak_897	chr9	91923846	91927518	+	promoter-TSS	CKS2	promoter-TSS (NM_001827)
MSPC_Peak_563	chr17	7209666	7222623	+	TTS	EIF5A	TTS (NM_001143761)
MSPC_Peak_687	chr2	70313336	70317494	+	gene body	PCBP1	exon (NM_006196, exon 1 of 1)
MSPC_Peak_1261	chr15	93425472	93427554	+	promoter-TSS	CHASERR	promoter-TSS (NR_037602)
MSPC_Peak_363	chr11	65265505	65275074	+	non-coding	TALAM1	non-coding (NR_145459, exon 1 of 1)
MSPC_Peak_1096	chr4	6642431	6646560	+	TTS	MRFAP1	TTS (NM_001272054)
MSPC_Peak_692	chr11	1767603	1785923	+	gene body	CTSD	intron (NM_001909, intron 5 of 8)
MSPC_Peak_310	chr11	65616158	65642209	+	gene body	MUS81	intron (NM_025128, intron 3 of 15)
MSPC_Peak_1377	chr1	26600949	26612489	+	gene body	SH3BGRL3	CpG
MSPC_Peak_725	chr5	81573508	81577834	+	5' UTR	ATP6AP1L	5' UTR (NM_001017971, exon 1 of 10)
MSPC_Peak_1230	chr12	6639041	6649555	+	promoter-TSS	GAPDH	promoter-TSS (NM_001256799)
MSPC_Peak_173	chr13	91999111	92001664	+	gene body	MIR17HG	CpG
MSPC_Peak_164	chr17	74730289	74735153	+	promoter-TSS	MFSD11	promoter-TSS (NM_001242534)
MSPC_Peak_1159	chr12	49521068	49526042	+	gene body	TUBA1B	intron (NM_006082, intron 1 of 3)
MSPC_Peak_775	chr16	2009126	2019344	+	promoter-TSS	SNHG9	promoter-TSS (NR_003142)
MSPC_Peak_38	chr17	80033911	80061477	+	TTS		TTS (NR_132755)
MSPC_Peak_1514	chr19	796680	816777	+	gene body	PTBP1	intron (NM_002819, intron 10 of 14)
MSPC_Peak_1101	chr12	56548892	56560132	+	gene body	MYL6	intron (NM_021019, intron 6 of 6)
MSPC_Peak_321	chr17	42282701	42301500	+	gene body	UBTF	intron (NR_045058, intron 5 of 20)
MSPC_Peak_532	chr5	149780605	149785108	+	gene body	CD74	exon (NM_001025159, exon 7 of 9)
MSPC_Peak_1021	chr8	144888854	144906962	+	promoter-TSS	SCRIB	promoter-TSS (NM_015356)
MSPC_Peak_248	chr17	56399948	56410247	+	gene body	BZRAP1	exon (NM_004758, exon 1 of 32)
MSPC_Peak_530	chr17	8038794	8060003	+	gene body	PER1	exon (NM_002616, exon 17 of 23)
MSPC_Peak_701	chr2	47400486	47404643	+	gene body	CALM2	intron (NM_001305624, intron 1 of 6)
MSPC_Peak_1509	chr19	986108	1022057	+	gene body	GRIN3B	AluJb|SINE|Alu
MSPC_Peak_612	chr17	4845924	4853097	+	TTS	RNF167	TTS (NM_001320356)
MSPC_Peak_235	chr13	31037814	31040813	+	promoter-TSS	HMGB1	promoter-TSS (NM_001313892)
MSPC_Peak_1180	chr12	46761336	46767056	+	gene body	SLC38A2	intron (NM_001307936, intron 3 of 14)
MSPC_Peak_932	chr19	49989438	49996212	+	promoter-TSS	RPL13A	promoter-TSS (NR_000021)
MSPC_Peak_1471	chr19	3974846	3986677	+	gene body	EEF2	intron (NM_001961, intron 8 of 14)
MSPC_Peak_963	chr22	38900612	38902472	+	gene body	DDX17	intron (NM_006386, intron 1 of 12)
MSPC_Peak_582	chr3	133291653	133294066	+	promoter-TSS	CDV3	promoter-TSS (NM_001134423)
MSPC_Peak_333	chr6	26050870	26056842	+	Intergenic		Tigger7|DNA|TcMar-Tigger
MSPC_Peak_64	chr16	88857938	88895209	+	TTS	CDT1	TTS (NM_030928)
MSPC_Peak_328	chr16	46388283	46395487	+	Intergenic		HSATII|Satellite|Satellite
MSPC_Peak_1439	chr19	10215979	10230322	+	TTS	PPAN	TTS (NM_020230)
MSPC_Peak_201	chr11	66606845	66632438	+	gene body	PC	intron (NM_001040716, intron 15 of 22)
MSPC_Peak_402	chr10	43900307	43906927	+	promoter-TSS	HNRNPF	promoter-TSS (NM_001098206)
MSPC_Peak_980	chr8	145531667	145550874	+	promoter-TSS	MIR6848	promoter-TSS (NR_106907)
MSPC_Peak_508	chr17	16282262	16287494	+	promoter-TSS	UBB	promoter-TSS (NM_001281717)
MSPC_Peak_260	chr2	219259113	219273746	+	promoter-TSS	MIR26B	promoter-TSS (NR_029500)
MSPC_Peak_864	chr19	51293119	51304481	+	TTS	ACPT	TTS (NM_033068)
MSPC_Peak_225	chr16	69164768	69167583	+	promoter-TSS	UTP4	promoter-TSS (NM_001318391)
MSPC_Peak_460	chr10	22607972	22611991	+	promoter-TSS	BMI1	promoter-TSS (NM_005180)
MSPC_Peak_1499	chr19	1575480	1603382	+	gene body	MBD3	AluSx1|SINE|Alu
MSPC_Peak_424	chr16	29815285	29824200	+	gene body	MAZ	intron (NM_001276275, intron 4 of 5)
MSPC_Peak_385	chr17	39844918	39851344	+	3' UTR	EIF1	3' UTR (NM_005801, exon 4 of 4)
MSPC_Peak_1488	chr19	2269531	2284801	+	gene body	C19orf35	intron (NM_198532, intron 3 of 3)
MSPC_Peak_459	chr16	28833472	28837921	+	gene body	ATXN2L	CpG
MSPC_Peak_943	chr22	39908876	39927358	+	gene body	ATF4	exon (NM_001675, exon 2 of 2)
MSPC_Peak_222	chr2	232573215	232580166	+	gene body	PTMA	exon (NM_002823, exon 3 of 5)
MSPC_Peak_1445	chr19	7988243	8000875	+	gene body	TIMM44	intron (NM_006351, intron 10 of 12)
MSPC_Peak_1507	chr19	1077851	1095729	+	3' UTR	HMHA1	3' UTR (NM_001258328, exon 23 of 23)
MSPC_Peak_990	chr3	9437701	9440395	+	promoter-TSS	SETD5	promoter-TSS (NM_001349451)
MSPC_Peak_1388	chr19	13205232	13228888	+	gene body	TRMT1	AluJo|SINE|Alu
MSPC_Peak_831	chr9	127617164	127625994	+	gene body	RPL35	intron (NM_007209, intron 3 of 3)
MSPC_Peak_11	chr6	160146751	160149473	+	promoter-TSS	WTAP	promoter-TSS (NM_001270531)
MSPC_Peak_141	chr18	47016001	47019350	+	promoter-TSS	RPL17	promoter-TSS (NR_002571)
MSPC_Peak_180	chr17	74260585	74268947	+	gene body	UBALD2	intron (NM_182565, intron 2 of 2)
MSPC_Peak_956	chr8	145727109	145756531	+	gene body	RECQL4	exon (NM_004260, exon 5 of 22)
MSPC_Peak_231	chr2	232314292	232331666	+	gene body	NCL	exon (NM_005381, exon 8 of 14)
MSPC_Peak_1347	chr19	17970230	17977130	+	TTS	RPL18A	TTS (NR_000012)
MSPC_Peak_904	chr22	42904175	42914077	+	TTS	SERHL	TTS (NR_027786)
MSPC_Peak_1027	chr8	144651689	144689322	+	gene body	EEF1D	intron (NM_001130056, intron 1 of 6)
MSPC_Peak_968	chr1	245025723	245029043	+	gene body	HNRNPU	exon (NM_031844, exon 1 of 14)
MSPC_Peak_128	chr13	113975866	113982228	+	TTS	GRTP1	TTS (NM_001286732)
MSPC_Peak_93	chr14	104160213	104183397	+	gene body	XRCC3	intron (NM_001371231, intron 6 of 9)
MSPC_Peak_918	chr16	625997	642400	+	TTS	PIGQ	TTS (NM_004204)
MSPC_Peak_77	chr17	79822451	79829849	+	non-coding	ARHGDIA	non-coding (NR_125441, exon 5 of 5)
MSPC_Peak_961	chr19	49372431	49382247	+	gene body	PPP1R15A	exon (NM_014330, exon 2 of 3)
MSPC_Peak_562	chr9	140125283	140140483	+	Intergenic		Intergenic
MSPC_Peak_901	chr9	86593732	86596436	+	promoter-TSS	RMI1	promoter-TSS (NM_001358294)
MSPC_Peak_740	chr19	56145803	56158343	+	promoter-TSS	ZNF580	promoter-TSS (NM_207115)
MSPC_Peak_638	chr3	128901416	128903772	+	gene body	CNBP	CpG
MSPC_Peak_1216	chr12	7041154	7055035	+	gene body	ATN1	exon (NM_001007026, exon 7 of 10)
MSPC_Peak_104	chr16	88583075	88599906	+	gene body	ZFPM1-AS1	intron (NR_148997, intron 2 of 3)
MSPC_Peak_1456	chr19	5689451	5709114	+	gene body	LONP1	CpG
MSPC_Peak_753	chr17	1628477	1642174	+	gene body	WDR81	AluSz|SINE|Alu
MSPC_Peak_115	chr6	44215023	44227992	+	TTS	SLC35B2	TTS (NM_001286520)
MSPC_Peak_195	chr13	52025166	52029432	+	promoter-TSS	INTS6	promoter-TSS (NM_001039937)
MSPC_Peak_36	chr17	80182679	80211078	+	TTS	CSNK1D	TTS (NM_001363749)
MSPC_Peak_1102	chr4	2925511	2953106	+	TTS	NOP14	TTS (NM_001291978)
MSPC_Peak_893	chr16	714532	741412	+	TTS	STUB1-DT	TTS (NR_136337)
MSPC_Peak_1427	chr19	10789771	10805613	+	gene body	ILF3	intron (NM_017620, intron 17 of 19)
MSPC_Peak_851	chr9	114244348	114247028	+	gene body	ECPAS	CpG
MSPC_Peak_190	chr6	34206199	34214892	+	gene body	HMGA1	exon (NM_145899, exon 4 of 6)
MSPC_Peak_388	chr5	179217266	179233311	+	promoter-TSS	MIR1229	promoter-TSS (NR_031598)
MSPC_Peak_713	chr2	43445776	43455073	+	3' UTR	ZFP36L2	3' UTR (NM_006887, exon 2 of 2)
MSPC_Peak_230	chr17	62490679	62503711	+	promoter-TSS	MIR3064	promoter-TSS (NR_039891)
MSPC_Peak_728	chr9	136012811	136030495	+	gene body	RALGDS	AluSx1|SINE|Alu
MSPC_Peak_522	chr7	61968707	61970500	+	Intergenic		ALR/Alpha|Satellite|centr
MSPC_Peak_1013	chr19	47613529	47616849	+	gene body	ZC3H4	intron (NM_015168, intron 2 of 14)
MSPC_Peak_614	chr3	129031652	129035925	+	3' UTR	H1FX	3' UTR (NM_006026, exon 1 of 1)
MSPC_Peak_123	chr16	87859408	87878602	+	promoter-TSS	MIR6775	promoter-TSS (NR_106833)
MSPC_Peak_982	chr1	234740418	234746465	+	gene body	IRF2BP2	exon (NM_182972, exon 2 of 2)
MSPC_Peak_282	chr6	30707754	30712222	+	promoter-TSS	IER3-AS1	promoter-TSS (NR_149095)
MSPC_Peak_972	chr3	9845575	9853307	+	TTS	ARPC4	TTS (NM_001198780)
MSPC_Peak_1367	chr19	15471956	15491868	+	gene body	AKAP8	intron (NM_005858, intron 7 of 13)
MSPC_Peak_1486	chr19	2419218	2432761	+	gene body	TMPRSS9	exon (NM_182973, exon 17 of 17)
MSPC_Peak_686	chr16	2255132	2275022	+	promoter-TSS	PGP	promoter-TSS (NM_001042371)
MSPC_Peak_373	chr5	179257866	179266625	+	gene body	SQSTM1	SVA_D|Other|Other
MSPC_Peak_420	chr5	177631394	177644903	+	TTS	HNRNPAB	TTS (NM_004499)
MSPC_Peak_1447	chr19	7967996	7984735	+	gene body	MAP2K7	exon (NM_001297556, exon 9 of 11)
MSPC_Peak_555	chr3	160281735	160285026	+	promoter-TSS	KPNA4	promoter-TSS (NM_002268)
MSPC_Peak_86	chr6	89790584	89794546	+	gene body	PNRC1	intron (NM_006813, intron 1 of 1)
MSPC_Peak_224	chr13	45907412	45916070	+	promoter-TSS	SNORA31	promoter-TSS (NR_002967)
MSPC_Peak_801	chr16	1812993	1831736	+	promoter-TSS	EME2	promoter-TSS (NM_001257370)
MSPC_Peak_149	chr13	110429151	110440223	+	gene body	IRS2	exon (NM_003749, exon 1 of 2)
MSPC_Peak_684	chr11	2329408	2344610	+	gene body	TSPAN32	intron (NM_139022, intron 6 of 9)
MSPC_Peak_379	chr5	179244580	179253259	+	gene body	SQSTM1	intron (NM_003900, intron 1 of 7)
MSPC_Peak_896	chr19	50352994	50376334	+	TTS	PTOV1	TTS (NM_017432)
MSPC_Peak_1221	chr12	6972059	6982942	+	5' UTR	TPI1	5' UTR (NM_001258026, exon 1 of 7)
MSPC_Peak_1463	chr19	4438317	4463837	+	gene body	UBXN6	AluSq2|SINE|Alu
MSPC_Peak_1130	chr1	156711106	156720086	+	gene body	HDGF	MIR|SINE|MIR
MSPC_Peak_735	chr11	755597	778602	+	TTS	GATD1	TTS (NM_001318818)
MSPC_Peak_621	chr11	10818615	10832213	+	gene body	EIF4G2	intron (NM_001172705, intron 8 of 21)
MSPC_Peak_1064	chr19	46313221	46330205	+	gene body	SYMPK	intron (NM_004819, intron 22 of 26)
MSPC_Peak_756	chr11	602345	628506	+	5' UTR	IRF7	5' UTR (NM_004029, exon 2 of 10)
MSPC_Peak_62	chr17	79872261	79893172	+	gene body	MAFG	intron (NM_002359, intron 1 of 2)
MSPC_Peak_275	chr6	31496217	31503886	+	gene body	DDX39B	AluJr|SINE|Alu
MSPC_Peak_511	chr11	61621276	61638417	+	gene body	FADS2	intron (NM_001281501, intron 7 of 11)
MSPC_Peak_1392	chr1	17763621	17766517	+	promoter-TSS	RCC2	promoter-TSS (NM_001136204)
MSPC_Peak_63	chr21	44394625	44396197	+	gene body	PKNOX1	CpG
MSPC_Peak_920	chr22	41918557	41930345	+	3' UTR	POLR3H	3' UTR (NM_001018052, exon 5 of 5)
MSPC_Peak_1188	chr19	42363448	42366003	+	gene body	RPS19	CpG
MSPC_Peak_512	chr16	9185040	9187400	+	gene body	C16orf72	CpG-8843
MSPC_Peak_1301	chr19	27731915	27732800	+	Intergenic		ALR/Alpha|Satellite|centr
MSPC_Peak_1378	chr19	14502573	14531270	+	gene body	CD97	CpG
MSPC_Peak_1517	chr19	578565	586573	+	gene body	BSG	exon (NM_001322243, exon 7 of 8)
MSPC_Peak_423	chr2	160568289	160570211	+	promoter-TSS		promoter-TSS (NR_110586)
MSPC_Peak_367	chr7	106808978	106811082	+	gene body	HBP1	intron (NM_012257, intron 1 of 10)
MSPC_Peak_1375	chr1	27018703	27026162	+	promoter-TSS	ARID1A	promoter-TSS (NM_139135)
MSPC_Peak_349	chr2	196520333	196523293	+	promoter-TSS	SLC39A10	promoter-TSS (NM_020342)
MSPC_Peak_643	chr9	139555363	139572722	+	gene body	EGFL7	intron (NR_045110, intron 4 of 9)
MSPC_Peak_992	chr8	145149315	145165755	+	gene body	SHARPIN	intron (NR_038270, intron 2 of 7)
MSPC_Peak_1340	chr19	18380092	18396571	+	Intergenic		AluSx|SINE|Alu
MSPC_Peak_974	chr19	49116238	49123428	+	gene body	RPL18	intron (NM_001270490, intron 3 of 5)
MSPC_Peak_1282	chr19	35748248	35762288	+	gene body	LSR	intron (NM_205834, intron 5 of 9)
MSPC_Peak_815	chr9	130574117	130582698	+	promoter-TSS		promoter-TSS (NR_136302)
MSPC_Peak_541	chr16	4736319	4748083	+	Intergenic		Intergenic
MSPC_Peak_1430	chr1	1820954	1826042	+	promoter-TSS	GNB1	promoter-TSS (NM_002074)
MSPC_Peak_1023	chr1	228284515	228292381	+	TTS	C1orf35	TTS (NM_024319)
MSPC_Peak_1117	chr12	54672571	54681257	+	gene body	HNRNPA1	exon (NM_031157, exon 8 of 11)
MSPC_Peak_1383	chr1	24284474	24289843	+	gene body	PNRC2	intron (NM_017761, intron 1 of 2)
MSPC_Peak_1252	chr19	39318258	39343312	+	gene body	HNRNPL	exon (NM_001533, exon 8 of 13)
MSPC_Peak_344	chr16	31194503	31205987	+	gene body	FUS	intron (NR_028388, intron 7 of 13)
MSPC_Peak_1238	chr1	153512752	153518036	+	TTS	S100A4	TTS (NM_019554)
MSPC_Peak_1227	chrX	41191883	41194954	+	promoter-TSS	DDX3X	promoter-TSS (NM_001193417)
MSPC_Peak_1093	chr1	182352257	182361897	+	gene body	GLUL	intron (NM_002065, intron 3 of 7)
MSPC_Peak_238	chr10	103891004	103907221	+	gene body	PPRC1	exon (NM_001288728, exon 5 of 14)
MSPC_Peak_852	chr3	49043650	49046063	+	promoter-TSS	WDR6	promoter-TSS (NM_001320546)
MSPC_Peak_589	chr2	86667028	86670134	+	promoter-TSS	KDM3A	promoter-TSS (NM_001146688)
MSPC_Peak_136	chr14	100703887	100707043	+	promoter-TSS	YY1	promoter-TSS (NM_003403)
MSPC_Peak_945	chr19	49604086	49614349	+	gene body	SNRNP70	intron (NM_003089, intron 8 of 9)
MSPC_Peak_554	chr16	4652630	4667164	+	gene body	UBALD1	exon (NM_001330467, exon 3 of 3)
MSPC_Peak_1036	chr19	47220066	47236676	+	gene body	STRN4	intron (NM_001039877, intron 11 of 17)
MSPC_Peak_948	chr19	49517344	49524305	+	promoter-TSS	LHB	promoter-TSS (NM_000894)
MSPC_Peak_1271	chr1	67894503	67897009	+	gene body	SERBP1	exon (NM_015640, exon 1 of 8)
MSPC_Peak_1502	chr19	1393846	1420745	+	promoter-TSS	DAZAP1	promoter-TSS (NM_170711)
MSPC_Peak_1506	chr19	1101450	1119111	+	gene body	SBNO2	intron (NM_014963, intron 26 of 31)
MSPC_Peak_691	chr20	42085417	42094536	+	non-coding	SRSF6	non-coding (NR_034009, exon 7 of 7)
MSPC_Peak_27	chr17	80250019	80258615	+	Intergenic		L1MA8|LINE|L1
MSPC_Peak_622	chr9	139714375	139765719	+	gene body	C9orf172	exon (NM_001080482, exon 3 of 3)
MSPC_Peak_888	chr16	763139	785998	+	gene body	CCDC78	intron (NM_001031737, intron 8 of 13)
MSPC_Peak_15	chr21	46491230	46495698	+	promoter-TSS	SSR4P1	promoter-TSS (NR_027292)
MSPC_Peak_1393	chr19	13048369	13060362	+	gene body	CALR	exon (NM_004343, exon 8 of 9)
MSPC_Peak_1223	chr19	41302681	41316021	+	gene body	EGLN2	intron (NM_053046, intron 2 of 5)
MSPC_Peak_243	chr13	31033230	31036666	+	3' UTR	HMGB1	3' UTR (NM_001363661, exon 6 of 6)
MSPC_Peak_399	chr5	179031049	179050900	+	TTS	HNRNPH1	TTS (NM_001364251)
MSPC_Peak_314	chr2	208392709	208396884	+	non-coding	CREB1	non-coding (NR_135473, exon 1 of 10)
MSPC_Peak_647	chr16	2806429	2822905	+	gene body	SRRM2	exon (NM_016333, exon 11 of 15)
MSPC_Peak_457	chr5	176862412	176881390	+	gene body	PRR7-AS1	intron (NR_038915, intron 1 of 3)
MSPC_Peak_213	chr17	65820595	65823315	+	gene body	BPTF	exon (NM_004459, exon 1 of 30)
MSPC_Peak_1299	chr15	75493895	75507498	+	gene body	C15orf39	exon (NM_015492, exon 2 of 3)
MSPC_Peak_652	chr16	2562123	2582715	+	gene body	AMDHD2	AluSc8|SINE|Alu
MSPC_Peak_412	chr10	43881430	43888425	+	gene body	HNRNPF	L1M|LINE|L1
MSPC_Peak_1144	chr19	45402794	45413286	+	Intergenic		MIR|SINE|MIR
MSPC_Peak_898	chr22	42967822	42981981	+	gene body	RRP7B	AluSx1|SINE|Alu
MSPC_Peak_303	chr17	43225286	43228617	+	gene body	HEXIM1	exon (NM_006460, exon 1 of 1)
MSPC_Peak_1472	chr19	3967135	3973243	+	gene body	DAPK3	intron (NM_001348, intron 1 of 8)
MSPC_Peak_393	chr5	179125101	179127235	+	gene body	CANX	CpG
MSPC_Peak_113	chr17	79207670	79234856	+	gene body	SLC38A10	intron (NM_001037984, intron 14 of 15)
MSPC_Peak_1469	chr19	4044672	4069572	+	gene body	ZBTB7A	AluSp|SINE|Alu
MSPC_Peak_262	chr17	56079233	56085836	+	non-coding	SRSF1	non-coding (NR_034041, exon 3 of 4)
MSPC_Peak_1344	chr19	18112017	18126773	+	gene body	ARRDC2	CpG
MSPC_Peak_1455	chr19	5778139	5792751	+	promoter-TSS	PRR22	promoter-TSS (NM_001134316)
MSPC_Peak_454	chr10	28818615	28825121	+	promoter-TSS	WAC-AS1	promoter-TSS (NR_033805)
MSPC_Peak_1160	chr1	156201669	156203572	+	gene body	PMF1-BGLAP	AluJr|SINE|Alu
MSPC_Peak_1394	chr1	17730585	17741888	+	gene body	RCC2	intron (NM_018715, intron 12 of 12)
MSPC_Peak_362	chr16	30980331	31000390	+	gene body	SETD1A	intron (NM_014712, intron 13 of 18)
MSPC_Peak_919	chr12	131354849	131359276	+	gene body	RAN	CpG
MSPC_Peak_433	chr11	63983626	63995398	+	gene body	FERMT3	AluSx1|SINE|Alu
MSPC_Peak_49	chr17	80008004	80025493	+	TTS	GPS1	TTS (NM_001321092)
MSPC_Peak_1158	chr4	1235137	1244593	+	gene body	CTBP1	intron (NM_001012614, intron 1 of 9)
MSPC_Peak_682	chr7	2286227	2299339	+	3' UTR	SNX8	3' UTR (NM_013321, exon 11 of 11)
MSPC_Peak_1037	chr12	110718542	110721001	+	gene body	ATP2A2	CpG
MSPC_Peak_326	chr2	203129260	203131628	+	promoter-TSS	NOP58	promoter-TSS (NM_015934)
MSPC_Peak_274	chr7	150638184	150658807	+	gene body	KCNH2	CpG-25023
MSPC_Peak_930	chr12	123461018	123469156	+	TTS	OGFOD2	TTS (NM_001304835)
MSPC_Peak_619	chr20	60637579	60639775	+	gene body	TAF4	CpG
MSPC_Peak_1104	chr8	101732338	101736809	+	promoter-TSS	PABPC1	promoter-TSS (NM_002568)
MSPC_Peak_780	chr2	27597429	27608733	+	TTS	PPM1G	TTS (NM_177983)
MSPC_Peak_593	chr17	7121486	7131590	+	TTS	MIR324	TTS (NR_029896)
MSPC_Peak_1470	chr19	4024985	4042846	+	gene body	PIAS4	intron (NM_015897, intron 9 of 10)
MSPC_Peak_1034	chr1	227912870	227924548	+	TTS	JMJD4	TTS (NM_023007)
MSPC_Peak_58	chr16	88927568	88955631	+	3' UTR	CBFA2T3	3' UTR (NM_175931, exon 11 of 11)
MSPC_Peak_19	chr11	82867277	82870927	+	gene body	PCF11	intron (NM_015885, intron 1 of 15)
MSPC_Peak_76	chr21	40554549	40556607	+	promoter-TSS	PSMG1	promoter-TSS (NM_001261824)
MSPC_Peak_1244	chr1	150547191	150553748	+	gene body	MCL1	intron (NM_182763, intron 1 of 1)
MSPC_Peak_354	chr11	65337747	65351872	+	gene body	EHBP1L1	intron (NM_001099409, intron 1 of 18)
MSPC_Peak_1032	chr4	100868768	100871334	+	gene body	H2AFZ	exon (NM_002106, exon 4 of 5)
MSPC_Peak_302	chr7	148580408	148583133	+	promoter-TSS	EZH2	promoter-TSS (NM_001203247)
MSPC_Peak_1242	chr1	151258710	151268404	+	TTS	PI4KB	TTS (NM_001330721)
MSPC_Peak_584	chr17	7136609	7148405	+	promoter-TSS	PHF23	promoter-TSS (NM_001284518)
MSPC_Peak_137	chr16	85643453	85649358	+	promoter-TSS	GSE1	promoter-TSS (NM_001278184)
MSPC_Peak_129	chr11	68859559	68871967	+	Intergenic		AluSq2|SINE|Alu
MSPC_Peak_636	chr11	6628174	6641099	+	3' UTR	TPP1	3' UTR (NM_000391, exon 13 of 13)
MSPC_Peak_698	chr7	1574018	1587386	+	3' UTR	MAFK	3' UTR (NM_002360, exon 3 of 3)
MSPC_Peak_1042	chr12	109035297	109043677	+	3' UTR	CORO1C	3' UTR (NM_014325, exon 11 of 11)
MSPC_Peak_1041	chr22	30968841	30987959	+	gene body	PES1	intron (NM_001282327, intron 8 of 16)
MSPC_Peak_406	chr17	37816194	37830556	+	promoter-TSS	PNMT	promoter-TSS (NR_073461)
MSPC_Peak_73	chr21	44254202	44263146	+	Intergenic		AluSx|SINE|Alu
MSPC_Peak_91	chr6	86350315	86356102	+	promoter-TSS	SYNCRIP	promoter-TSS (NM_001253771)
MSPC_Peak_1326	chr15	50646186	50647879	+	promoter-TSS	GABPB1-IT1	promoter-TSS (NR_026891)
MSPC_Peak_875	chr9	99694752	99700372	+	gene body	NUTM2G	intron (NM_001045477, intron 2 of 6)
MSPC_Peak_940	chr16	446796	451800	+	gene body	NME4	intron (NM_001286433, intron 2 of 3)
MSPC_Peak_413	chr16	30073957	30083118	+	gene body	ALDOA	intron (NM_001243177, intron 2 of 9)
MSPC_Peak_1416	chr19	11239903	11260059	+	Intergenic		Intergenic
MSPC_Peak_84	chr16	88773537	88793479	+	promoter-TSS	MIR4722	promoter-TSS (NR_039873)
MSPC_Peak_1359	chr19	16996874	17016757	+	gene body	CPAMD8	intron (NR_147452, intron 2 of 2)
MSPC_Peak_615	chr5	137877659	137880437	+	promoter-TSS	ETF1	promoter-TSS (NM_001291975)
MSPC_Peak_960	chr12	122260305	122269917	+	gene body	SETD1B	intron (NM_001353345, intron 12 of 15)
MSPC_Peak_1265	chr1	78441839	78445377	+	gene body	FUBP1	intron (NR_146540, intron 1 of 22)
MSPC_Peak_1139	chr4	1710667	1721292	+	Intergenic		AluJr4|SINE|Alu
MSPC_Peak_1332	chr15	44080886	44094558	+	gene body	SERINC4	exon (NM_001258031, exon 11 of 12)
MSPC_Peak_1162	chrX	106953891	106960520	+	3' UTR	TSC22D3	3' UTR (NM_001318470, exon 4 of 4)
MSPC_Peak_1070	chr19	46262011	46292843	+	gene body	DMPK	AluSp|SINE|Alu
MSPC_Peak_548	chr2	101618137	101622602	+	gene body	RPL31	intron (NM_001099693, intron 2 of 3)
MSPC_Peak_1182	chr19	42367378	42377455	+	gene body	RPS19	intron (NM_001321485, intron 3 of 5)
MSPC_Peak_410	chr7	100273980	100287546	+	gene body	GIGYF1	exon (NM_022574, exon 19 of 24)
MSPC_Peak_1245	chr19	39919485	39928314	+	3' UTR	RPS16	3' UTR (NM_001363860, exon 4 of 4)
MSPC_Peak_444	chr17	27046829	27054956	+	TTS	TLCD1	TTS (NM_138463)
MSPC_Peak_397	chr16	30530181	30543005	+	gene body	ZNF768	exon (NM_024671, exon 2 of 2)
MSPC_Peak_941	chr8	146013655	146022076	+	promoter-TSS	RPL8	promoter-TSS (NM_001317782)
MSPC_Peak_1094	chr22	24234411	24241846	+	TTS	MIF	TTS (NM_002415)
MSPC_Peak_1495	chr19	1833757	1849037	+	gene body	REXO1	intron (NM_020695, intron 1 of 15)
MSPC_Peak_1322	chr1	43914201	43920918	+	3' UTR	SZT2	3' UTR (NM_015284, exon 71 of 71)
MSPC_Peak_578	chr7	44102903	44110588	+	3' UTR	DBNL	3' UTR (NM_001014436, exon 13 of 13)
MSPC_Peak_447	chr7	99686953	99702018	+	gene body	MCM7	AluYk4|SINE|Alu
MSPC_Peak_839	chr3	49196444	49202470	+	TTS	CCDC71	TTS (NM_022903)
MSPC_Peak_1038	chr4	83292953	83296273	+	gene body	HNRNPD	exon (NM_002138, exon 1 of 8)
MSPC_Peak_1100	chr1	181057528	181059793	+	gene body	IER5	exon (NM_016545, exon 1 of 1)
MSPC_Peak_502	chr3	185653523	185656070	+	gene body	TRA2B	intron (NM_004593, intron 1 of 8)
MSPC_Peak_1368	chr1	28832700	28840024	+	non-coding	SNHG3	non-coding (NR_002909, exon 3 of 3)
MSPC_Peak_591	chr3	129288969	129298257	+	gene body	PLXND1	MIRb|SINE|MIR
MSPC_Peak_964	chr12	122233539	122244017	+	gene body	LINC01089	CpG
MSPC_Peak_1446	chr1	1014891	1026630	+	gene body	C1orf159	intron (NM_001330306, intron 9 of 11)
MSPC_Peak_655	chr9	139250190	139262894	+	non-coding	DNLZ	non-coding (NR_073565, exon 3 of 3)
MSPC_Peak_525	chr20	62149017	62156525	+	gene body	PPDPF	CpG-17002
MSPC_Peak_378	chr16	30958147	30971095	+	gene body	ORAI3	exon (NM_152288, exon 2 of 2)
MSPC_Peak_954	chr12	122614589	122634944	+	gene body	MLXIP	intron (NM_014938, intron 15 of 16)
MSPC_Peak_172	chr11	67198669	67213922	+	gene body	CORO1B	exon (NM_020441, exon 10 of 11)
MSPC_Peak_92	chr17	79666350	79675602	+	gene body	MRPL12	Charlie19a|DNA|hAT-Charlie
MSPC_Peak_700	chr19	56603874	56620514	+	TTS	ZNF787	TTS (NM_001351682)
MSPC_Peak_529	chr7	48018006	48019461	+	gene body	HUS1	intron (NM_004507, intron 1 of 7)
MSPC_Peak_1198	chr12	12869260	12871979	+	5' UTR	CDKN1B	5' UTR (NM_004064, exon 1 of 3)
MSPC_Peak_280	chr10	102034499	102037220	+	gene body	BLOC1S2	intron (NM_173809, intron 4 of 4)
MSPC_Peak_1168	chr22	19159038	19167009	+	TTS	SLC25A1	TTS (NR_046298)
MSPC_Peak_1133	chr4	1866871	1874654	+	Intergenic		AluJr4|SINE|Alu
MSPC_Peak_253	chr13	30166451	30170563	+	gene body	SLC7A1	intron (NM_003045, intron 1 of 12)
MSPC_Peak_1047	chr22	30816995	30824835	+	promoter-TSS	MTFP1	promoter-TSS (NM_016498)
MSPC_Peak_985	chr19	48244109	48261767	+	gene body	GLTSCR2	intron (NM_015710, intron 2 of 12)
MSPC_Peak_43	chr21	45550192	45569912	+	gene body	C21orf33	intron (NM_198155, intron 4 of 5)
MSPC_Peak_483	chr11	62361016	62373984	+	gene body	MTA2	intron (NM_001330292, intron 3 of 17)
MSPC_Peak_1334	chr1	41477576	41491219	+	gene body	SLFNL1-AS1	intron (NR_037868, intron 1 of 3)
MSPC_Peak_1513	chr19	862773	874439	+	gene body	MED16	intron (NM_005481, intron 14 of 15)
MSPC_Peak_1249	chr1	115258533	115263336	+	gene body	CSDE1	intron (NM_007158, intron 18 of 18)
MSPC_Peak_776	chr11	492415	502224	+	gene body	RNH1	intron (NM_203389, intron 8 of 9)
MSPC_Peak_1167	chr19	42746027	42760318	+	gene body	ERF	exon (NM_001308402, exon 4 of 4)
MSPC_Peak_758	chr19	55989227	55998501	+	gene body	ZNF628	exon (NM_033113, exon 3 of 3)
MSPC_Peak_1421	chr19	10935017	10947915	+	gene body	DNM2	MIRb|SINE|MIR
MSPC_Peak_1484	chr19	2730205	2740331	+	3' UTR	SLC39A3	3' UTR (NM_213568, exon 2 of 2)
MSPC_Peak_1490	chr19	2208335	2236558	+	gene body	DOT1L	exon (NM_032482, exon 24 of 28)
MSPC_Peak_320	chr11	65541470	65550507	+	gene body	AP5B1	exon (NM_138368, exon 2 of 2)
MSPC_Peak_1118	chr1	160178524	160187456	+	gene body	PEA15	exon (NM_001297576, exon 5 of 6)
MSPC_Peak_505	chr20	62320275	62335862	+	promoter-TSS	TNFRSF6B	promoter-TSS (NM_003823)
MSPC_Peak_1501	chr19	1436890	1442970	+	gene body	RPS15	intron (NM_001308226, intron 2 of 3)
MSPC_Peak_401	chr11	64541179	64547886	+	gene body	SF1	intron (NM_201995, intron 1 of 13)
MSPC_Peak_732	chr7	1468516	1489186	+	gene body	MICALL2	intron (NM_182924, intron 9 of 16)
MSPC_Peak_958	chr22	39126960	39142257	+	gene body	SUN2	exon (NM_001199580, exon 17 of 19)
MSPC_Peak_697	chr3	113463699	113467241	+	promoter-TSS	NAA50	promoter-TSS (NM_001308445)
MSPC_Peak_469	chr17	17707914	17726343	+	promoter-TSS	MIR6777	promoter-TSS (NR_106835)
MSPC_Peak_453	chr16	28843562	28857443	+	Intergenic		MER44B|DNA|TcMar-Tigger
MSPC_Peak_375	chr2	178127812	178130574	+	promoter-TSS	NFE2L2	promoter-TSS (NM_001145412)
MSPC_Peak_1448	chr19	7700421	7714152	+	gene body	STXBP2	intron (NR_073560, intron 9 of 18)
MSPC_Peak_486	chr7	73585610	73589847	+	promoter-TSS	EIF4H	promoter-TSS (NM_022170)
MSPC_Peak_680	chr19	56624821	56633432	+	gene body	ZNF787	intron (NM_001002836, intron 1 of 3)
MSPC_Peak_1225	chr12	6718384	6723809	+	Intergenic		Intergenic
MSPC_Peak_246	chr11	66033351	66046295	+	gene body	RAB1B	intron (NM_030981, intron 3 of 5)
MSPC_Peak_194	chr14	64969845	64974207	+	promoter-TSS	ZBTB25	promoter-TSS (NM_001304508)
MSPC_Peak_1001	chr4	174253159	174256469	+	5' UTR	HMGB2	5' UTR (NM_001130689, exon 1 of 4)
MSPC_Peak_342	chr5	180659385	180666407	+	TTS	TRIM41	TTS (NR_045218)
MSPC_Peak_709	chr11	846275	871719	+	gene body	TSPAN4	(CACG)n|Simple_repeat|Simple_repeat
MSPC_Peak_1435	chr19	10426337	10446681	+	gene body	RAVER1	intron (NM_001366174, intron 3 of 13)
MSPC_Peak_794	chr19	54965661	54977283	+	gene body	LENG8	intron (NM_052925, intron 15 of 15)
MSPC_Peak_1138	chr22	20092530	20107695	+	TTS	DGCR8	TTS (NM_022720)
MSPC_Peak_605	chr5	138267618	138276195	+	Intergenic		MLT1F|LTR|ERVL-MaLR
MSPC_Peak_515	chr20	62257343	62261524	+	promoter-TSS	GMEB2	promoter-TSS (NM_012384)
MSPC_Peak_126	chr18	47805524	47814405	+	gene body	CXXC1	intron (NM_001101654, intron 11 of 14)
MSPC_Peak_1183	chr4	947410	960238	+	3' UTR	DGKQ	3' UTR (NM_001347, exon 23 of 23)
MSPC_Peak_1063	chr22	29193065	29198294	+	gene body	XBP1	intron (NM_005080, intron 1 of 4)
MSPC_Peak_268	chr6	31595549	31611458	+	gene body	PRRC2A	exon (NM_004638, exon 24 of 31).5
MSPC_Peak_793	chr3	51424931	51435241	+	gene body	RBM15B	exon (NM_013286, exon 1 of 1)
MSPC_Peak_1045	chr1	226256403	226259874	+	gene body	H3F3A	AluY|SINE|Alu
MSPC_Peak_18	chr16	89782694	89798993	+	gene body	ZNF276	AluSz6|SINE|Alu
MSPC_Peak_1135	chr1	156559485	156568962	+	TTS	APOA1BP	TTS (NM_144772)
MSPC_Peak_335	chr2	201675669	201678009	+	promoter-TSS	BZW1-AS1	promoter-TSS (NR_110275)
MSPC_Peak_887	chr12	132621001	132633113	+	gene body	DDX51	intron (NM_175066, intron 3 of 14)
MSPC_Peak_1410	chr1	11080536	11085585	+	3' UTR	TARDBP	3' UTR (NM_007375, exon 6 of 6)
MSPC_Peak_1009	chr19	47728608	47735404	+	gene body	BBC3	intron (NM_001127240, intron 1 of 3)
MSPC_Peak_641	chr16	3016011	3031999	+	TTS	PAQR4	TTS (NM_001284511)
MSPC_Peak_1323	chr15	64444526	64454587	+	non-coding	SNX22	non-coding (NR_073534, exon 7 of 7)
MSPC_Peak_630	chr16	3069675	3077656	+	promoter-TSS	THOC6	promoter-TSS (NM_001347703)
MSPC_Peak_346	chr6	18263312	18268033	+	promoter-TSS	DEK	promoter-TSS (NM_003472)
MSPC_Peak_223	chr6	32935691	32950192	+	gene body	BRD2	intron (NM_001291986, intron 4 of 13).3
MSPC_Peak_518	chr5	154133900	154138059	+	promoter-TSS	LARP1	promoter-TSS (NM_001367719)
MSPC_Peak_537	chr3	184038193	184046849	+	promoter-TSS	SNORD66	promoter-TSS (NR_003055)
MSPC_Peak_1007	chr8	144984935	145010691	+	gene body	PLEC	exon (NM_000445, exon 32 of 33)
MSPC_Peak_259	chr10	102751478	102755585	+	non-coding	TWNK	non-coding (NR_160738, exon 5 of 5)
MSPC_Peak_747	chr17	1644909	1646039	+	promoter-TSS	SERPINF2	promoter-TSS (NM_000934)
MSPC_Peak_33	chr6	157098108	157101261	+	gene body	ARID1B	exon (NM_020732, exon 1 of 20)
MSPC_Peak_783	chr19	55732232	55743414	+	TTS	TMEM86B	TTS (NM_173804)
MSPC_Peak_450	chr11	62651109	62657582	+	gene body	SLC3A2	AluJb|SINE|Alu
MSPC_Peak_1379	chr1	26231768	26233743	+	promoter-TSS	STMN1	promoter-TSS (NM_203401)
MSPC_Peak_1353	chr19	17384730	17399052	+	promoter-TSS	ANKLE1	promoter-TSS (NM_001278445)
MSPC_Peak_625	chr5	137087360	137090446	+	gene body	HNRNPA0	exon (NM_006805, exon 1 of 1)
MSPC_Peak_1224	chr8	21939654	21943746	+	Intergenic		AluSx|SINE|Alu
MSPC_Peak_79	chr6	108877967	108884333	+	promoter-TSS	FOXO3	promoter-TSS (NM_001455)
MSPC_Peak_65	chr14	105244927	105263587	+	gene body	AKT1	intron (NM_001014431, intron 2 of 13)
MSPC_Peak_415	chr7	100223646	100235060	+	gene body	TFR2	intron (NM_003227, intron 8 of 17)
MSPC_Peak_947	chr16	412386	431364	+	3' UTR	TMEM8A	3' UTR (NM_021259, exon 13 of 13)
MSPC_Peak_633	chr17	4434613	4447813	+	TTS	MYBBP1A	TTS (NM_001105538)
MSPC_Peak_586	chr5	138628355	138630566	+	promoter-TSS	MATR3	promoter-TSS (NM_001194955)
MSPC_Peak_1370	chr1	28205555	28215658	+	gene body	THEMIS2	MIR|SINE|MIR
MSPC_Peak_392	chr11	64872479	64890038	+	gene body	TM7SF2	L2a|LINE|L2
MSPC_Peak_193	chr17	73885208	73896954	+	gene body	TRIM65	intron (NM_001256124, intron 1 of 4)
MSPC_Peak_1006	chr22	36677341	36686286	+	gene body	MYH9	exon (NM_002473, exon 37 of 41)
MSPC_Peak_540	chr10	6205262	6212472	+	gene body	PFKFB3	AluSp|SINE|Alu
MSPC_Peak_414	chr2	171785339	171786920	+	gene body	GORASP2	CpG
MSPC_Peak_114	chr14	103799618	103811053	+	gene body	EIF5	intron (NM_001969, intron 8 of 11)
MSPC_Peak_101	chr6	79784835	79788899	+	gene body	PHIP	GC_rich|Low_complexity|Low_complexity
MSPC_Peak_1148	chr1	156209426	156224588	+	gene body	PAQR6	intron (NM_001272108, intron 1 of 5)
MSPC_Peak_560	chr11	47257556	47267770	+	gene body	ACP2	L2a|LINE|L2
MSPC_Peak_75	chr16	88832689	88847347	+	gene body	PIEZO1	intron (NM_001142864, intron 1 of 50)
MSPC_Peak_1489	chr19	2240339	2258757	+	TTS	SF3A2	TTS (NM_007165)
MSPC_Peak_478	chr7	75607748	75625184	+	TTS	POR	TTS (NM_000941)
MSPC_Peak_877	chr16	847955	858632	+	Intergenic		Intergenic
MSPC_Peak_220	chr16	69348776	69365151	+	gene body	VPS4A	AluSx4|SINE|Alu
MSPC_Peak_31	chr21	45746660	45755399	+	gene body	C21orf2	intron (NM_004928, intron 5 of 6)
MSPC_Peak_446	chr5	176920201	176940843	+	TTS	DOK3	TTS (NM_024872)
MSPC_Peak_1307	chr15	66794948	66799639	+	promoter-TSS	ZWILCH	promoter-TSS (NM_001287822)
MSPC_Peak_1339	chr1	41156886	41158664	+	promoter-TSS	NFYC	promoter-TSS (NM_001142590)
MSPC_Peak_699	chr11	1012486	1027630	+	gene body	MUC6	intron (NM_005961, intron 29 of 32)
MSPC_Peak_993	chr4	185569360	185571851	+	promoter-TSS	PRIMPOL	promoter-TSS (NM_001345895)
MSPC_Peak_60	chr14	105670897	105679590	+	TTS	BRF1	TTS (NM_001519)
MSPC_Peak_1351	chr19	17686694	17696246	+	gene body	COLGALT1	CpG
MSPC_Peak_739	chr17	1944711	1948606	+	TTS	DPH1	TTS (NM_001383)
MSPC_Peak_192	chr11	67033232	67060205	+	gene body	ADRBK1	exon (NM_001619, exon 3 of 21)
MSPC_Peak_1358	chr1	32825455	32833070	+	TTS	BSDC1	TTS (NM_001300958)
MSPC_Peak_811	chr22	47063439	47078515	+	gene body	GRAMD4	intron (NM_015124, intron 16 of 18)
MSPC_Peak_777	chr19	55911937	55917672	+	promoter-TSS		promoter-TSS (NR_145781)
MSPC_Peak_802	chr3	50371213	50379902	+	promoter-TSS	RASSF1	promoter-TSS (NM_170713)
MSPC_Peak_327	chr10	81106851	81114918	+	gene body	PPIF	intron (NM_005729, intron 3 of 5)
MSPC_Peak_1403	chr19	12837569	12847796	+	gene body	TRIR	AluSq|SINE|Alu
MSPC_Peak_1338	chr19	18528805	18541473	+	gene body	SSBP4	intron (NM_001009998, intron 1 of 16)
MSPC_Peak_35	chr11	75109038	75120192	+	promoter-TSS	SNORD15B	promoter-TSS (NR_000025)
MSPC_Peak_409	chr11	64524875	64539588	+	3' UTR	SF1	3' UTR (NM_001178031, exon 13 of 13)
MSPC_Peak_319	chr7	143077732	143088076	+	gene body	ZYX	AluSz|SINE|Alu
MSPC_Peak_269	chr13	28712184	28714374	+	promoter-TSS	PAN3-AS1	promoter-TSS (NR_029383)
MSPC_Peak_1145	chr8	52809607	52812722	+	gene body	PCMTD1	intron (NM_052937, intron 1 of 5)
MSPC_Peak_1019	chr19	47362322	47367371	+	gene body	ARHGAP35	intron (NM_004491, intron 1 of 6)
MSPC_Peak_1387	chr1	19655087	19660525	+	non-coding	SLC66A1	non-coding (NR_109848, exon 10 of 10)
MSPC_Peak_445	chr16	29673526	29683690	+	3' UTR	SPN	3' UTR (NM_001030288, exon 2 of 2)
MSPC_Peak_434	chr10	42388286	42390374	+	Intergenic		HSATII|Satellite|Satellite
MSPC_Peak_1431	chr19	10661698	10667165	+	TTS	ATG4D	TTS (NR_104025)
MSPC_Peak_774	chr3	52429887	52439608	+	TTS	BAP1	TTS (NM_004656)
MSPC_Peak_1451	chr19	6412278	6426183	+	gene body	KHSRP	exon (NM_001366300, exon 7 of 20)
MSPC_Peak_1097	chr8	101960520	101966269	+	promoter-TSS	YWHAZ	promoter-TSS (NM_001135702)
MSPC_Peak_823	chr3	49747188	49765081	+	gene body	AMIGO3	exon (NM_198722, exon 1 of 1)
MSPC_Peak_661	chr20	44573292	44583036	+	gene body	ZNF335	exon (NM_022095, exon 25 of 28)
MSPC_Peak_284	chr17	48429665	48451254	+	Intergenic		Intergenic
MSPC_Peak_356	chr16	31082466	31096992	+	gene body	ZNF646	exon (NM_014699, exon 2 of 3)
MSPC_Peak_1169	chrX	106917353	106921394	+	Intergenic		L1MB7|LINE|L1
MSPC_Peak_649	chr9	139298179	139318884	+	gene body	PMPCA	intron (NM_001282944, intron 4 of 11)
MSPC_Peak_628	chr11	8704734	8710322	+	TTS	SNORA45	TTS (NR_002977)
MSPC_Peak_870	chr9	100743327	100747530	+	promoter-TSS	ANP32B	promoter-TSS (NM_006401)
MSPC_Peak_604	chr9	139832793	139839570	+	gene body	FBXW5	CpG-27406
MSPC_Peak_685	chr9	138392176	138399424	+	gene body	MRPS2	exon (NM_016034, exon 4 of 4)
MSPC_Peak_281	chr7	150065315	150073441	+	gene body	REPIN1	exon (NM_001099696, exon 2 of 2)
MSPC_Peak_786	chr20	4666453	4668755	+	gene body	PRNP	CpG
MSPC_Peak_716	chr19	56164392	56182154	+	gene body	U2AF2	intron (NM_007279, intron 5 of 11)
MSPC_Peak_56	chr6	139693659	139696262	+	gene body	CITED2	exon (NM_001168389, exon 2 of 2)
MSPC_Peak_426	chr11	64003401	64015423	+	promoter-TSS	FKBP2	promoter-TSS (NM_057092)
MSPC_Peak_1254	chr19	39218086	39228379	+	gene body	CAPN12	AluSz|SINE|Alu
MSPC_Peak_782	chr3	52026662	52029975	+	gene body	RPL29	intron (NM_000992, intron 3 of 3)
MSPC_Peak_167	chr14	81685293	81688144	+	promoter-TSS		promoter-TSS (NR_135252)
MSPC_Peak_1193	chrX	48428769	48438120	+	gene body	RBM3	intron (NM_006743, intron 1 of 6)
MSPC_Peak_551	chr17	7386923	7390081	+	promoter-TSS	ZBTB4	promoter-TSS (NM_020899)
MSPC_Peak_596	chr2	85764958	85776310	+	gene body	MAT2A	intron (NM_005911, intron 8 of 8)
MSPC_Peak_928	chr19	49999890	50006581	+	TTS	RPS11	TTS (NM_001015)
MSPC_Peak_338	chr7	134848041	134855780	+	TTS	TMEM140	TTS (NM_018295)
MSPC_Peak_255	chr6	31694146	31698787	+	gene body	DDAH2	exon (NM_013974, exon 3 of 7).6
MSPC_Peak_1089	chr22	24564439	24580394	+	gene body	CABIN1	intron (NM_012295, intron 35 of 36)
MSPC_Peak_552	chr11	47432849	47442042	+	3' UTR	SLC39A13	3' UTR (NM_152264, exon 10 of 10)
MSPC_Peak_1508	chr19	1059417	1069332	+	gene body	ABCA7	intron (NM_019112, intron 45 of 46)
MSPC_Peak_631	chr20	57462898	57470261	+	promoter-TSS		promoter-TSS (NR_132272)
MSPC_Peak_800	chr19	54935996	54948255	+	gene body	TTYH1	intron (NM_001005367, intron 9 of 12)
MSPC_Peak_1420	chr1	6257810	6261709	+	promoter-TSS	RPL22	promoter-TSS (NM_000983)
MSPC_Peak_278	chr13	27741903	27747007	+	gene body	USP12	intron (NM_182488, intron 1 of 8)
MSPC_Peak_1389	chr1	19579191	19589640	+	gene body	MRTO4	exon (NM_016183, exon 6 of 8)
MSPC_Peak_569	chr9	140098645	140115096	+	gene body	NDOR1	intron (NM_001144028, intron 2 of 13)
MSPC_Peak_1444	chr1	1176318	1183426	+	gene body	FAM132A	exon (NM_001014980, exon 2 of 8)
MSPC_Peak_256	chr17	56158543	56162016	+	promoter-TSS	DYNLL2	promoter-TSS (NM_080677)
MSPC_Peak_672	chr2	71558156	71562450	+	gene body	ZNF638	intron (NM_001252613, intron 1 of 27)
MSPC_Peak_37	chr6	155054162	155056381	+	gene body	SCAF8	CpG
MSPC_Peak_340	chr17	41147376	41156321	+	gene body	RPL27	intron (NR_146327, intron 2 of 3)
MSPC_Peak_675	chr16	2276618	2308889	+	gene body	ECI1	MLT1C|LTR|ERVL-MaLR
MSPC_Peak_306	chr2	211034342	211037665	+	5' UTR	KANSL1L	5' UTR (NM_001307976, exon 1 of 14)
MSPC_Peak_312	chr13	21720973	21723360	+	3' UTR	SAP18	3' UTR (NM_001366643, exon 5 of 5)
MSPC_Peak_323	chr13	20531411	20535526	+	promoter-TSS	ZMYM2	promoter-TSS (NR_148365)
MSPC_Peak_1076	chr4	24584121	24587044	+	gene body	DHX15	CpG
MSPC_Peak_1099	chr19	46029385	46033680	+	3' UTR	OPA3	3' UTR (NM_001017989, exon 2 of 2)
MSPC_Peak_846	chr3	49059532	49070478	+	gene body	IMPDH2	intron (NM_000884, intron 5 of 13)
MSPC_Peak_96	chr18	72915209	72923075	+	gene body	ZADH2	intron (NM_175907, intron 1 of 1)
MSPC_Peak_251	chr14	23527122	23535681	+	gene body	ACIN1	exon (NM_001164816, exon 9 of 12)
MSPC_Peak_127	chr6	43633247	43643739	+	TTS	MRPS18A	TTS (NM_018135)
MSPC_Peak_456	chr7	98988281	99004860	+	gene body	PDAP1	intron (NM_014891, intron 4 of 5)
MSPC_Peak_820	chr20	3762314	3767824	+	3' UTR	CENPB	3' UTR (NM_001810, exon 1 of 1)
MSPC_Peak_1125	chr1	159884251	159891384	+	TTS	TAGLN2	TTS (NM_003564)
MSPC_Peak_734	chr22	50873221	50884666	+	gene body	PPP6R2	intron (NM_001242898, intron 21 of 23)
MSPC_Peak_442	chr11	63755042	63768478	+	gene body	OTUB1	AluSc|SINE|Alu
MSPC_Peak_186	chr13	54455605	54456389	+	Intergenic		Intergenic
MSPC_Peak_1276	chr19	36205090	36215975	+	gene body	KMT2B	intron (NM_014727, intron 2 of 36)
MSPC_Peak_229	chr10	103908700	103924258	+	gene body	NOLC1	AluSq|SINE|Alu
MSPC_Peak_40	chr6	153303083	153306165	+	promoter-TSS	FBXO5	promoter-TSS (NM_001142522)
MSPC_Peak_1016	chr22	32339832	32342899	+	promoter-TSS	YWHAH-AS1	promoter-TSS (NR_126507)
MSPC_Peak_1308	chr1	45477226	45482886	+	gene body	UROD	intron (NR_158185, intron 6 of 9)
MSPC_Peak_1369	chr19	15439938	15445284	+	gene body	BRD4	CpG
MSPC_Peak_827	chr19	54368801	54382155	+	gene body	MYADM	AluSz|SINE|Alu
MSPC_Peak_204	chr2	233401503	233411485	+	gene body	CHRNG	intron (NM_005199, intron 5 of 11)
MSPC_Peak_85	chr14	105161321	105176952	+	gene body	INF2	intron (NM_001031714, intron 2 of 21)
MSPC_Peak_882	chr12	133194467	133204289	+	TTS	P2RX2	TTS (NM_001282165)
MSPC_Peak_866	chr9	110044567	110047307	+	promoter-TSS	RAD23B	promoter-TSS (NM_001244724)
MSPC_Peak_341	chr6	20401694	20405054	+	promoter-TSS	E2F3	promoter-TSS (NM_001243076)
MSPC_Peak_384	chr16	30744390	30755567	+	gene body	SRCAP	exon (NM_006662, exon 34 of 34)
MSPC_Peak_845	chr20	2632494	2642596	+	promoter-TSS	NOP56	promoter-TSS (NR_002738)
MSPC_Peak_1419	chr19	11028962	11038634	+	TTS	CARM1	TTS (NM_199141)
MSPC_Peak_132	chr17	78938170	78944961	+	non-coding		non-coding (NR_148968, exon 2 of 2)
MSPC_Peak_880	chr9	99176725	99181808	+	gene body	ZNF367	MIR3|SINE|MIR
MSPC_Peak_645	chr20	48697798	48705493	+	gene body	UBE2V1	AluSp|SINE|Alu
MSPC_Peak_143	chr14	100598578	100615217	+	gene body	EVL	AluSq2|SINE|Alu
MSPC_Peak_916	chr9	33917010	33924270	+	TTS	UBE2R2	TTS (NM_017811)
MSPC_Peak_760	chr7	1004034	1012043	+	3' UTR	COX19	3' UTR (NM_001031617, exon 3 of 3)
MSPC_Peak_161	chr11	67802330	67823895	+	TTS	MIR6753	TTS (NR_106811)
MSPC_Peak_1464	chr19	4401749	4410213	+	gene body	CHAF1A	intron (NM_005483, intron 2 of 14)
MSPC_Peak_581	chr10	849380	860920	+	3' UTR	LARP4B	3' UTR (NM_001351277, exon 18 of 18)
MSPC_Peak_1003	chr19	47772901	47781859	+	promoter-TSS		promoter-TSS (NR_037675)
MSPC_Peak_159	chr18	32923186	32924721	+	gene body	ZNF24	CpG
MSPC_Peak_931	chr3	28389171	28391107	+	promoter-TSS	ZCWPW2	promoter-TSS (NM_001324169)
MSPC_Peak_516	chr2	112811753	112815998	+	gene body	TMEM87B	intron (NM_032824, intron 1 of 18)
MSPC_Peak_291	chr11	65657061	65668296	+	gene body	FOSL1	AluY|SINE|Alu
MSPC_Peak_1293	chr15	75740984	75749358	+	gene body	SIN3A	CpG-8103
MSPC_Peak_797	chr20	3903988	3916434	+	non-coding	PANK2	non-coding (NR_136715, exon 7 of 7)
MSPC_Peak_118	chr16	88563500	88581798	+	gene body	ZFPM1	G-rich|Low_complexity|Low_complexity
MSPC_Peak_1232	chrX	24166161	24170621	+	promoter-TSS	ZFX-AS1	intron (NM_001178085, intron 1 of 10)
MSPC_Peak_934	chr16	568725	580999	+	Intergenic		Intergenic
MSPC_Peak_702	chr5	107715521	107719036	+	gene body	FBXL17	exon (NM_001163315, exon 1 of 9)
MSPC_Peak_1022	chr22	32006058	32028136	+	TTS	PISD	TTS (NR_106959)
MSPC_Peak_337	chr11	65418192	65429557	+	gene body	RELA	intron (NM_001145138, intron 8 of 10)
MSPC_Peak_785	chr16	1866454	1874246	+	gene body	HAGH	intron (NM_001363914, intron 4 of 9)
MSPC_Peak_34	chr21	45718373	45737267	+	gene body	PFKL	MER34A|LTR|ERV1
MSPC_Peak_105	chr11	71710024	71722302	+	gene body	NUMA1	intron (NM_001286561, intron 23 of 26)
MSPC_Peak_1260	chr19	38868847	38878237	+	gene body	PSMD8	AluSx1|SINE|Alu
MSPC_Peak_389	chr16	30708281	30711900	+	promoter-TSS	SRCAP	promoter-TSS (NM_006662)
MSPC_Peak_270	chr16	67575438	67583579	+	gene body	FAM65A	intron (NM_024519, intron 18 of 21)
MSPC_Peak_567	chr3	150259822	150265003	+	gene body	SERP1	intron (NM_014445, intron 2 of 2)
MSPC_Peak_1426	chr1	2334469	2343279	+	gene body	PEX10	intron (NM_153818, intron 3 of 5)
MSPC_Peak_587	chr20	60960836	60969764	+	3' UTR	CABLES2	3' UTR (NM_031215, exon 10 of 10)
MSPC_Peak_1176	chr4	982176	1002390	+	gene body	IDUA	intron (NM_000203, intron 2 of 13)
MSPC_Peak_799	chr2	26357812	26364583	+	TTS	RAB10	TTS (NM_016131)
MSPC_Peak_1400	chr1	15752388	15758109	+	3' UTR	EFHD2	3' UTR (NM_024329, exon 4 of 4)
MSPC_Peak_1454	chr19	5888384	5903745	+	gene body	NDUFA11	intron (NM_175614, intron 3 of 3)
MSPC_Peak_299	chr6	30522542	30526750	+	5' UTR	GNL1	5' UTR (NM_005275, exon 1 of 12).6
MSPC_Peak_1128	chr8	64079737	64082091	+	promoter-TSS	YTHDF3	promoter-TSS (NM_001277818)
MSPC_Peak_1492	chr19	2008077	2016820	+	gene body	BTBD2	AluSg|SINE|Alu
MSPC_Peak_325	chr17	42261968	42279273	+	3' UTR	ATXN7L3	3' UTR (NM_001098833, exon 12 of 12)
MSPC_Peak_1268	chr1	78147358	78152471	+	promoter-TSS	ZZZ3	promoter-TSS (NM_001308237)
MSPC_Peak_556	chr5	148869673	148871729	+	Intergenic		AluSx|SINE|Alu
MSPC_Peak_665	chr16	2311939	2320497	+	gene body	RNPS1	intron (NM_080594, intron 1 of 7)
MSPC_Peak_322	chr16	46427265	46429722	+	Intergenic		HSATII|Satellite|Satellite
MSPC_Peak_588	chr16	4392821	4407065	+	gene body	CORO7-PAM16	MIRb|SINE|MIR
MSPC_Peak_914	chr22	42293985	42305529	+	gene body	SREBF2	intron (NR_103834, intron 20 of 21)
MSPC_Peak_822	chr19	54605522	54620113	+	gene body	TFPT	intron (NM_013342, intron 3 of 5)
MSPC_Peak_895	chr3	47450248	47456073	+	gene body	PTPN23	exon (NM_001304482, exon 19 of 24)
MSPC_Peak_364	chr5	179920570	179929337	+	gene body	CNOT6	AluSp|SINE|Alu
MSPC_Peak_1251	chr1	110880087	110885840	+	gene body	RBM15	exon (NM_001201545, exon 1 of 2)
MSPC_Peak_1220	chr1	155153772	155178225	+	TTS	MIR92B	TTS (NR_030281)
MSPC_Peak_729	chr2	38974067	38978871	+	gene body	SRSF7	intron (NM_001031684, intron 3 of 7)
MSPC_Peak_436	chr7	99963936	99973865	+	Intergenic		L1M5|LINE|L1
MSPC_Peak_170	chr16	75143552	75150999	+	gene body	LDHD	intron (NM_194436, intron 8 of 10)
MSPC_Peak_779	chr20	21890754	21891472	+	Intergenic		Charlie7|DNA|hAT-Charlie
MSPC_Peak_1060	chr4	69214608	69216846	+	promoter-TSS	YTHDC1	promoter-TSS (NM_001330698)
MSPC_Peak_762	chr5	72793439	72795436	+	5' UTR	BTF3	5' UTR (NM_001037637, exon 1 of 6)
MSPC_Peak_912	chr19	50180195	50195923	+	gene body	PRMT1	exon (NM_001536, exon 7 of 11)
MSPC_Peak_1476	chr19	3525168	3547974	+	3' UTR	FZR1	3' UTR (NM_001136198, exon 13 of 13)
MSPC_Peak_169	chr18	3447990	3453611	+	promoter-TSS	TGIF1	promoter-TSS (NM_170695)
MSPC_Peak_1085	chr12	58111729	58121493	+	TTS	AGAP2	TTS (NM_014770)
MSPC_Peak_265	chr16	67961620	67972997	+	Intergenic		AluY|SINE|Alu
MSPC_Peak_865	chr22	46464636	46466729	+	gene body	LINC02939	intron (NR_148973, intron 1 of 1)
MSPC_Peak_1113	chr19	45643771	45667547	+	gene body	NKPD1	exon (NM_198478, exon 4 of 4)
MSPC_Peak_175	chr18	10651	13493	+	promoter-TSS		promoter-TSS (NR_110795)
MSPC_Peak_843	chr12	133413284	133417967	+	Intergenic		Intergenic
MSPC_Peak_69	chr16	88849546	88854753	+	promoter-TSS	PIEZO1	promoter-TSS (NM_001142864)
MSPC_Peak_1143	chrX	152959689	152970102	+	Intergenic		Intergenic
MSPC_Peak_1040	chr1	227163255	227176555	+	gene body	ADCK3	intron (NM_020247, intron 6 of 14)
MSPC_Peak_391	chr2	174826932	174830920	+	promoter-TSS	SP3	promoter-TSS (NM_001017371)
MSPC_Peak_332	chr16	31722438	31728076	+	gene body	ZNF720	intron (NM_001130913, intron 1 of 4)
MSPC_Peak_1105	chr12	56115888	56124699	+	gene body	CD63	AluSx1|SINE|Alu
MSPC_Peak_894	chr22	43012806	43015899	+	3' UTR	CYB5R3	3' UTR (NM_007326, exon 9 of 9)
MSPC_Peak_372	chr16	30975462	30979177	+	gene body	SETD1A	exon (NM_014712, exon 8 of 19)
MSPC_Peak_1329	chr15	49504721	49505134	+	gene body	GALK2	L1M1|LINE|L1
MSPC_Peak_773	chr9	131474505	131487490	+	gene body	PKN3	intron (NM_013355, intron 18 of 21)
MSPC_Peak_1123	chr8	71313709	71317338	+	5' UTR	NCOA2	5' UTR (NM_001321712, exon 1 of 22)
MSPC_Peak_1197	chr8	41517041	41523515	+	gene body	ANK1	intron (NM_020477, intron 40 of 41)
MSPC_Peak_439	chr7	99947519	99957407	+	TTS	PVRIG2P	TTS (NR_103728)
MSPC_Peak_1005	chr1	228579829	228590826	+	promoter-TSS	MIR6742	promoter-TSS (NR_106800)
MSPC_Peak_814	chr3	50152087	50164167	+	gene body	SEMA3F-AS1	intron (NR_135301, intron 3 of 3)
MSPC_Peak_977	chr3	9831952	9836543	+	promoter-TSS	ARPC4	promoter-TSS (NM_001198780)
MSPC_Peak_629	chr9	139688711	139700161	+	gene body	CCDC183	CpG-27394
MSPC_Peak_743	chr2	32233213	32236611	+	gene body	MEMO1	CpG
MSPC_Peak_902	chr16	692761	700683	+	gene body	MCRIP2	CpG
MSPC_Peak_1090	chr12	57908410	57920070	+	promoter-TSS	DDIT3	promoter-TSS (NM_001195054)
MSPC_Peak_71	chr17	79838991	79848749	+	Intergenic		Intergenic
MSPC_Peak_707	chr5	98263499	98266050	+	promoter-TSS	CHD1-DT	promoter-TSS (NR_036530)
MSPC_Peak_542	chr9	140341659	140344814	+	3' UTR	NSMF	3' UTR (NM_001178064, exon 15 of 15)
MSPC_Peak_198	chr17	73815715	73834030	+	gene body	UNC13D	exon (NM_199242, exon 31 of 32)
MSPC_Peak_1203	chr19	41819588	41833938	+	gene body	CCDC97	MamRep38|DNA|hAT
MSPC_Peak_464	chr17	18007565	18013137	+	gene body	DRG2	intron (NM_001388, intron 12 of 12)
MSPC_Peak_519	chr9	140346747	140352476	+	gene body	NSMF	intron (NM_001130970, intron 4 of 14)
MSPC_Peak_1312	chr19	19098037	19115350	+	gene body	SUGP2	intron (NR_147915, intron 9 of 11)
MSPC_Peak_1091	chr8	102216400	102219290	+	promoter-TSS	ZNF706	promoter-TSS (NM_016096)
MSPC_Peak_497	chr3	186498739	186508387	+	promoter-TSS	SNORA63B	promoter-TSS (NR_145766)
MSPC_Peak_1405	chr19	12778290	12795244	+	TTS	WDR83	TTS (NM_032332)
MSPC_Peak_770	chr5	68664600	68666083	+	promoter-TSS	RAD17	promoter-TSS (NM_001278622)
MSPC_Peak_856	chr9	113016948	113021423	+	promoter-TSS	TXN	promoter-TSS (NM_003329)
MSPC_Peak_1391	chr19	13061382	13065681	+	TTS	GADD45GIP1	TTS (NM_052850)
MSPC_Peak_157	chr17	76165571	76173549	+	TTS	TK1	TTS (NM_003258)
MSPC_Peak_102	chr14	103994686	104005414	+	gene body	TRMT61A	intron (NM_152307, intron 3 of 3)
MSPC_Peak_900	chr19	50301931	50316090	+	gene body	AP2A1	exon (NM_014203, exon 21 of 24)
MSPC_Peak_1028	chr22	31737167	31743398	+	gene body	PATZ1	intron (NM_032051, intron 1 of 2)
MSPC_Peak_1442	chr1	1203254	1208321	+	gene body	UBE2J2	intron (NM_058167, intron 1 of 6)
MSPC_Peak_936	chr3	15101072	15107011	+	gene body	MRPS25	SVA_D|Other|Other
MSPC_Peak_1297	chr1	46049576	46055886	+	gene body	NASP	intron (NM_152298, intron 1 of 13)
MSPC_Peak_245	chr14	23769861	23773531	+	gene body	PPP1R3E	exon (NM_001276318, exon 1 of 5)
MSPC_Peak_1092	chrX	153208309	153227640	+	gene body	HCFC1	exon (NM_005334, exon 19 of 26)
MSPC_Peak_162	chr6	41898324	41910951	+	gene body	CCND3	intron (NM_001760, intron 3 of 4)
MSPC_Peak_778	chr5	65220570	65223417	+	promoter-TSS	ERBB2IP	promoter-TSS (NM_001253698)
MSPC_Peak_1318	chr19	19013782	19023940	+	gene body	COPE	intron (NM_007263, intron 3 of 9)
MSPC_Peak_242	chr17	60140500	60143275	+	gene body	MED13	intron (NM_005121, intron 1 of 29)
MSPC_Peak_350	chr7	128502348	128509139	+	promoter-TSS	ATP6V1FNB	promoter-TSS (NM_001195150)
MSPC_Peak_179	chr10	105377404	105391173	+	gene body	SH3PXD2A	intron (NM_001365079, intron 3 of 8)
MSPC_Peak_759	chr20	30156218	30162046	+	gene body	HM13-AS1	intron (NR_046853, intron 2 of 2)
MSPC_Peak_443	chr10	35415262	35417580	+	promoter-TSS	CREM	promoter-TSS (NM_183060)
MSPC_Peak_1248	chr19	39397738	39403917	+	gene body	CCER2	intron (NM_001243212, intron 4 of 4)
MSPC_Peak_74	chr6	109760995	109773851	+	gene body	MICAL1	exon (NM_001286613, exon 19 of 25)
MSPC_Peak_869	chr19	50884759	50891858	+	gene body	POLD1	L2a|LINE|L2
MSPC_Peak_807	chr3	50324209	50336292	+	promoter-TSS	IFRD2	promoter-TSS (NM_006764)
MSPC_Peak_1192	chr12	31475785	31479061	+	non-coding	FLJ13224	non-coding (NR_026806, exon 1 of 1)
MSPC_Peak_706	chr19	56592552	56600691	+	Intergenic		MIRb|SINE|MIR
MSPC_Peak_1382	chr19	14062139	14074938	+	gene body	DCAF15	AluSz|SINE|Alu
MSPC_Peak_87	chr17	79800492	79810335	+	gene body	P4HB	intron (NM_000918, intron 4 of 10)
MSPC_Peak_1120	chr4	2257477	2265467	+	gene body	MXD4	intron (NM_006454, intron 2 of 5)
MSPC_Peak_61	chr11	72391479	72399810	+	TTS	ARAP1	TTS (NM_001135190)
MSPC_Peak_720	chr3	63846875	63850910	+	gene body	THOC7	intron (NM_025075, intron 1 of 7)
MSPC_Peak_1362	chr19	16186922	16193501	+	gene body	TPM4	intron (NM_001367838, intron 1 of 8)
MSPC_Peak_1295	chr15	75638250	75656957	+	TTS	MAN2C1	TTS (NM_001256496)
MSPC_Peak_6	chr16	89939349	89940838	+	promoter-TSS	TCF25	promoter-TSS (NM_014972)
MSPC_Peak_206	chr13	51482250	51485572	+	promoter-TSS	RNASEH2B	promoter-TSS (NM_001142279)
MSPC_Peak_1065	chr12	80327197	80330102	+	promoter-TSS	PPP1R12A	promoter-TSS (NM_001244992)
MSPC_Peak_764	chr9	131581787	131590173	+	gene body	C9orf114	intron (NM_016390, intron 11 of 11)
MSPC_Peak_746	chr20	32266419	32275869	+	gene body	E2F1	AluSx4|SINE|Alu
MSPC_Peak_368	chr10	75551550	75564137	+	non-coding	ZSWIM8-AS1	non-coding (NR_038357, exon 3 of 4)
MSPC_Peak_1424	chr1	3693233	3704791	+	gene body	LRRC47	AluSp|SINE|Alu
MSPC_Peak_1468	chr19	4086054	4091992	+	Intergenic		Intergenic
MSPC_Peak_425	chr7	100162504	100172293	+	Intergenic		CpG
MSPC_Peak_1132	chr22	20111630	20118971	+	TTS	RANBP1	TTS (NM_001278639)
MSPC_Peak_791	chr9	130922092	130930086	+	3' UTR	C9orf16	3' UTR (NM_024112, exon 2 of 2)
MSPC_Peak_1373	chr1	27112959	27115600	+	promoter-TSS	PIGV	promoter-TSS (NM_001202554)
MSPC_Peak_859	chr19	51306895	51310286	+	promoter-TSS	C19orf48	promoter-TSS (NM_199249)
MSPC_Peak_674	chr7	2393920	2396624	+	gene body	EIF3B	intron (NM_001362793, intron 2 of 19)
MSPC_Peak_386	chr10	71158399	71167252	+	TTS	TACR2	TTS (NM_001057)
MSPC_Peak_1433	chr19	10604407	10615504	+	gene body	KEAP1	intron (NM_203500, intron 2 of 5)
MSPC_Peak_905	chr3	47047072	47052239	+	gene body	NBEAL2	exon (NM_015175, exon 50 of 54)
MSPC_Peak_873	chr19	50876281	50883454	+	gene body	NR1H2	CpG
MSPC_Peak_1511	chr19	878527	890038	+	gene body	MED16	intron (NM_005481, intron 6 of 15)
MSPC_Peak_761	chr17	1544117	1560414	+	gene body	RILP	exon (NM_031430, exon 4 of 8)
MSPC_Peak_1077	chr8	103665511	103668131	+	promoter-TSS	KLF10	promoter-TSS (NM_001032282)
MSPC_Peak_1237	chr19	40736975	40740904	+	3' UTR	AKT2	3' UTR (NM_001626, exon 14 of 14)
MSPC_Peak_70	chr11	71936273	71945246	+	gene body	INPPL1	exon (NM_001567, exon 7 of 28)
MSPC_Peak_949	chr3	14175443	14184993	+	gene body	TMEM43	intron (NM_024334, intron 10 of 11)
MSPC_Peak_1372	chr19	14873134	14878765	+	gene body	EMR2	intron (NM_001271052, intron 9 of 18)
MSPC_Peak_1069	chr1	202111890	202125662	+	gene body	PTPN7	FLAM_C|SINE|Alu
MSPC_Peak_1250	chr15	102292104	102294119	+	Intergenic		CpG
MSPC_Peak_151	chr14	93116522	93125778	+	gene body	RIN3	L2a|LINE|L2
MSPC_Peak_576	chr20	61441285	61447561	+	gene body	OGFR	exon (NM_007346, exon 7 of 7)
MSPC_Peak_1479	chr19	3357160	3362666	+	gene body	NFIC	CpG-12487
MSPC_Peak_501	chr17	16342476	16351392	+	gene body	FAM211A	exon (NM_001113567, exon 4 of 4)
MSPC_Peak_226	chr11	66383766	66386212	+	gene body	RBM14-RBM4	CpG
MSPC_Peak_1320	chr19	18979018	18983045	+	gene body	CERS1	exon (NM_001492, exon 7 of 8)
MSPC_Peak_345	chr11	65355982	65369466	+	gene body	KCNK7	intron (NM_033348, intron 1 of 3)
MSPC_Peak_254	chr7	151214885	151218945	+	promoter-TSS	RHEB	promoter-TSS (NM_005614)
MSPC_Peak_1371	chr1	27729731	27734770	+	3' UTR	WASF2	3' UTR (NM_001201404, exon 8 of 8)
MSPC_Peak_1054	chr4	74122918	74127846	+	promoter-TSS	ANKRD17	promoter-TSS (NM_015574)
MSPC_Peak_616	chr7	25160747	25165830	+	3' UTR	CYCS	3' UTR (NM_018947, exon 3 of 3)
MSPC_Peak_1437	chr19	10394156	10407670	+	gene body	ICAM5	CpG
MSPC_Peak_1035	chr22	31363909	31374787	+	non-coding	TUG1	non-coding (NR_152868, exon 3 of 4)
MSPC_Peak_1452	chr19	6372091	6389574	+	gene body	GTF2F1	intron (NM_002096, intron 11 of 12)
MSPC_Peak_403	chr16	30194124	30200057	+	gene body	CORO1A	intron (NM_001193333, intron 3 of 11)
MSPC_Peak_185	chr17	74068587	74082893	+	gene body	ZACN	intron (NM_180990, intron 2 of 8)
MSPC_Peak_148	chr18	44496607	44498157	+	promoter-TSS	PIAS2	promoter-TSS (NM_001354034)
MSPC_Peak_714	chr20	34250815	34255888	+	promoter-TSS	CPNE1	promoter-TSS (NM_152926)
MSPC_Peak_1364	chr19	15527929	15542630	+	gene body	WIZ	intron (NM_001330395, intron 6 of 7)
MSPC_Peak_1024	chr4	129730507	129736125	+	gene body	JADE1	CpG
MSPC_Peak_1088	chr1	182855876	182857962	+	non-coding	DHX9	non-coding (NR_033302, exon 29 of 29)
MSPC_Peak_723	chr17	2222122	2228762	+	TTS	TSR1	TTS (NM_018128)
MSPC_Peak_626	chr2	74681837	74693438	+	TTS	MOGS	TTS (NM_001146158)
MSPC_Peak_806	chr9	130687440	130695570	+	gene body	PIP5KL1	intron (NM_001135219, intron 2 of 9)
MSPC_Peak_236	chr17	61769113	61778302	+	TTS	MAP3K3	TTS (NM_001363768)
MSPC_Peak_933	chr22	40799502	40807760	+	gene body	SGSM3	intron (NR_146415, intron 12 of 20)
MSPC_Peak_1000	chr12	113594800	113609215	+	gene body	DDX54	exon (NM_001111322, exon 15 of 20)
MSPC_Peak_939	chr3	14984296	14990657	+	non-coding	FGD5-AS1	non-coding (NR_046252, exon 2 of 2)
MSPC_Peak_487	chr3	194206103	194208117	+	promoter-TSS	LINC00884	promoter-TSS (NR_033929)
MSPC_Peak_923	chr19	50095325	50105375	+	gene body	PRR12	exon (NM_020719, exon 4 of 14)
MSPC_Peak_1154	chr12	49947555	49954354	+	gene body	KCNH3	intron (NM_012284, intron 13 of 14)
MSPC_Peak_212	chr2	233198625	233206060	+	TTS	DIS3L2	TTS (NM_152383)
MSPC_Peak_708	chr17	2582322	2601860	+	TTS	CLUH	TTS (NM_001366662)
MSPC_Peak_885	chr19	50430939	50439851	+	promoter-TSS	MIR4751	promoter-TSS (NR_039906)
MSPC_Peak_261	chr11	65769085	65776186	+	Intergenic		AluSq2|SINE|Alu
MSPC_Peak_1386	chr19	13940819	13954868	+	promoter-TSS	MIR27A	promoter-TSS (NR_029501)
MSPC_Peak_755	chr9	131760016	131775812	+	gene body	NUP188	intron (NM_015354, intron 40 of 43)
MSPC_Peak_234	chr7	155434645	155438881	+	promoter-TSS	RBM33	promoter-TSS (NM_053043)
MSPC_Peak_334	chr17	41399897	41401195	+	Intergenic		LTR13|LTR|ERVK
MSPC_Peak_1289	chr1	46497246	46503476	+	gene body	MAST2	exon (NM_015112, exon 29 of 29)
MSPC_Peak_832	chr22	46979523	46989867	+	gene body	GRAMD4	intron (NM_001366660, intron 1 of 17)
MSPC_Peak_1315	chr19	19026406	19045452	+	gene body	DDX49	intron (NM_019070, intron 9 of 12)
MSPC_Peak_1494	chr19	1948805	1956802	+	non-coding	CSNK1G2-AS1	non-coding (NR_033400, exon 3 of 3)
MSPC_Peak_1206	chr1	155249652	155260103	+	gene body	HCN3	intron (NR_073074, intron 4 of 7)
MSPC_Peak_357	chr2	190444281	190447652	+	promoter-TSS	SLC40A1	promoter-TSS (NM_014585)
MSPC_Peak_623	chr3	128997781	128998723	+	gene body	HMCES	CpG
MSPC_Peak_94	chr21	30714279	30720077	+	3' UTR	BACH1	3' UTR (NM_001186, exon 5 of 5)
MSPC_Peak_1190	chr8	41525639	41532442	+	gene body	ANK1	intron (NM_020477, intron 38 of 41)
MSPC_Peak_889	chr3	47456843	47467038	+	gene body	SCAP	intron (NM_001320044, intron 9 of 19)
MSPC_Peak_208	chr17	73226442	73239597	+	3' UTR	GGA3	3' UTR (NM_138619, exon 17 of 17)
MSPC_Peak_1163	chr22	19433119	19437438	+	gene body	C22orf39	exon (NM_173793, exon 1 of 3)
MSPC_Peak_666	chr5	134181565	134185542	+	gene body	C5orf24	AluSx1|SINE|Alu
MSPC_Peak_1292	chr1	46086452	46094079	+	promoter-TSS	CCDC17	promoter-TSS (NM_001190182)
MSPC_Peak_1286	chr1	46740945	46747839	+	TTS	RAD54L	TTS (NM_001142548)
MSPC_Peak_1011	chr1	228352082	228354843	+	promoter-TSS	IBA57-AS1	promoter-TSS (NR_103539)
MSPC_Peak_996	chr3	3063778	3064290	+	gene body	CNTN4	AluJb|SINE|Alu
MSPC_Peak_273	chr11	65739139	65750016	+	gene body	SART1	intron (NM_005146, intron 15 of 19)
MSPC_Peak_833	chr3	49313351	49319548	+	gene body	USP4	intron (NM_199443, intron 19 of 20)
MSPC_Peak_476	chr5	176083809	176090166	+	TTS	TSPAN17	TTS (NM_130465)
MSPC_Peak_458	chr2	132241342	132251499	+	gene body	MZT2A	intron (NM_001085365, intron 2 of 2)
MSPC_Peak_796	chr22	50356348	50362103	+	Intergenic		Intergenic
MSPC_Peak_1218	chr19	41769877	41772466	+	5' UTR	HNRNPUL1	5' UTR (NM_001301016, exon 1 of 15)
[truncated: 828 more rows]

## Sheet: Shared CTRL_HDACi
PeakID	Chr	Start	End	Strand	Annotation	Gene	Detailed Annotation
[truncated: 1,944 more rows]
