# Supplementary material for: Accelerated DNA replication fork speed due to loss of R-loops in myelodysplastic syndromes with SF3B1 mutation
Source: Nat Commun. 2024 Apr 8;15:3016. doi: 10.1038/s41467-024-46547-7 (PMC11001894; doi:10.1038/s41467-024-46547-7)
Supplement: Supplementary file 10 — Supplementary Data 7 [file 41467_2024_46547_MOESM10_ESM.xlsx]

## Sheet: Feuil1
GOBP_DNA repair (598)	KEGG Mismatch repair	REACTOME_HOMOLOGOUS RECOMBINATION	KEGG DNA replication	REACTOME_BASE_EXCISION_REPAIR	KEGG_NUCLEOTIDE EXCISION REPAIR	PID_FANCONI_PATHWAY	REACTOME_NHEJ	KEGG_DNA replication	KEGG_Cell cycle	KEGG_DNA damage Checkpoint G2 cell cycle	KEGG_G1 phase CHK proteins in cell cycle checkpoint control	KEGG_G1 - S phases checkpoint
ABL1	EXO1	ATM	DNA2	ACD	CCNH	ATM	ABRAXAS1	DNA2	ABL1	ATM	ABL1	ATM
ABRAXAS1	LIG1	ATR	FEN1	ADPRS	CDK7	ATR	ATM	FEN1	ANAPC1	ATR	ATM	CCNA1
ACTB	MLH1	ATRIP	LIG1	APEX1	CETN2	ATRIP	BABAM1	LIG1	ANAPC10	BRCA1	ATR	CCNA2
ACTL6A	MLH3	BARD1	MCM2	FEN1	CUL4A	BLM	BABAM2	MCM2	ANAPC11	CCNB1	CCNA1	CCNE1
ACTL6B	MSH2	BLM	MCM3	H2AB1	CUL4B	BRCA1	BARD1	MCM3	ANAPC13	CDC25A	CCND1	CCNE2
ACTR2	MSH3	BRCA1	MCM4	H2AC14	DDB1	BRCA2	BRCA1	MCM4	ANAPC2	CDC25B	CCNE1	CDC25A
ADPRS	PMS2	CHEK1	MCM7	H2AC20	ERCC2	CHEK1	H2AX	MCM7	ANAPC7	CDC25C	CDK2	CDKN1B
ALKBH3	POLD3	EME2	POLA2	H2AC7	ERCC5	FAN1	H2BC11	POLA2	BUB1	CDC34	CDKN1A	CHEK2
ANKLE1	POLD4	EXO1	POLD1	H2AC8	ERCC6	FANCA	H2BC12	POLD1	BUB1B	CDK1	CDKN1B	COP1
AP5S1	RFC1	GEN1	POLD2	H2AJ	ERCC8	FANCB	H2BC12L	POLD2	BUB3	CDKN1A	CDKN2A	MDM2
AP5Z1	RFC2	HUS1	POLD3	H2AX	GTF2H1	FANCC	H2BC13	POLD3	CCNA1	CDKN2D	CDKN2B	MDM4
APEX1	RFC3	KAT5	POLD4	H2AZ2	GTF2H2	FANCD2	H2BC14	POLD4	CCNA2	CHEK1	DHFR	PCBP4
APEX2	RFC4	MRE11	POLE	H2BC1	GTF2H3	FANCE	H2BC15	POLE	CCNB1	CHEK2	E2F1	PHF20
APLF	RFC5	MUS81	POLE2	H2BC10	GTF2H4	FANCF	H2BC17	POLE2	CCNB2	EP300	GSK3B	PSMA1
APTX	RPA1	NBN	POLE3	H2BC11	GTF2H5	FANCG	H2BC21	POLE3	CCNB3	GADD45A	HDAC1	PSMA2
ARID1A	RPA2	PALB2	POLE4	H2BC12	LIG1	FANCI	H2BC26	POLE4	CCND1	MDM2	RB1	PSMA3
ASCC1	SSBP1	POLD2	RFC1	H2BC14	POLD1	FBXW11	H2BC5	RFC1	CCNE1	MYT1	SMAD4	PSMA6
ASCC2	MSH6	POLD3	RFC2	H2BC15	POLD2	H2AX	H2BC6	RFC2	CCNE2	PLK1	TFDP1	PSMA7
ASCC3	PCNA	POLD4	RFC3	H2BC17	POLD3	HES1	H2BC7	RFC3	CCNH	PRKDC	TGFB1	PSMA8
ASF1A	POLD1	POLE	RFC4	H2BC21	POLD4	HUS1	H2BC8	RFC4	CDC14A	RPS6KA1	TGFB2	PSMB1
ATM	POLD2	POLE2	RFC5	H2BC26	POLE	MRE11	H2BC9	RFC5	CDC14B	TP53	TGFB3	PSMB10
ATP23	RPA3	POLE3	RNASEH1	H2BC3	POLE2	NBN	H3-4	RNASEH1	CDC16	WEE1	TP53	PSMB11
ACTR5	RPA4	BRCA2	MCM5	H2AC18	DDB2	BRIP1	BRCC3	MCM5	ANAPC4	YWHAH	CDC25A	CDK2
ACTR8		BRIP1	MCM6	H2AC19	ERCC1	CENPS	DCLRE1C	MCM6	ANAPC5	YWHAQ	CDK1	CDKN1A
ALKBH1		DNA2	PCNA	H2AC4	ERCC3	FAAP100	H2BC1	PCNA	ATM		CDK4	CDKN2A
ALKBH2		EME1	POLA1	H2AC6	ERCC4	FAAP24	H2BC10	POLA1	ATR		CDK6	CHEK1
ARID1B		PCNA	PRIM1	H2BC12L	MNAT1	FANCL	H2BC3	PRIM1	CCND2		SKP2	PSMA4
ARID2		POLD1	PRIM2	H2BC13	PCNA	FANCM	H2BC4	PRIM2	CCND3		SMAD3	PSMA5
ATR		POLE4	RNASEH2A	H2BC4	POLE3	PALB2	H4C1	RNASEH2A	CDC20			PSMB2
ATRIP		POLH	RNASEH2B	H2BC5	POLE4	RAD1	H4C11	RNASEH2B	CDC23			PSMB3
ATRX		POLK	RNASEH2C	H2BC6	RAD23A	RAD17	H4C12	RNASEH2C	CDC25A			PSMB4
ATXN3		RAD1	RPA1	H2BC7	RAD23B	RAD50	H4C13	RPA1	CDC25B			PSMB5
ATXN7		RAD17	RPA2	H2BC8	RBX1	RAD9A	H4C14	RPA2	CDC25C			PSMB6
ATXN7L3		RAD50	RPA3	H2BC9	RFC1	RFC2	H4C15	RPA3	CDC26			PSMB7
AUNIP		RAD51	RPA4	H3-4	RFC2	RFC3	H4C16	RPA4	CDC27			PSMB8
AXIN2		RAD51AP1	SSBP1	H4C1	RFC3	RFC4	H4C2	SSBP1	CDC45			PSMB9
BABAM1		RAD51B		H4C11	RFC4	RFC5	H4C3		CDC6			PSMC1
BABAM2		RAD51C		H4C12	RFC5	RMI1	H4C4		CDC7			PSMC2
BACH1		RAD51D		H4C13	RPA1	RPA1	H4C5		CDK1			PSMC3
BARD1		RAD9A		H4C14	RPA2	RPA2	H4C6		CDK2			PSMC4
BCCIP		RAD9B		H4C15	RPA3	SSPOP	H4C8		CDK4			PSMC5
BCL7A		RBBP8		H4C16	RPA4	TOP3A	H4C9		CDK6			PSMC6
BCL7B		RFC1		H4C2	XPA	TOPBP1	HERC2		CDK7			PSMD1
BCL7C		RFC2		H4C3	XPC	UBE2T	KAT5		CDKN1A			PSMD10
BLM		RFC3		H4C4		USP1	LIG4		CDKN1B			PSMD11
BOD1L1		RFC4		H4C5		WDR48	MDC1		CDKN1C			PSMD12
BRCA1		RFC5		H4C6		XRCC3	MRE11		CDKN2A			PSMD13
BRCA2		RHNO1		H4C8			NBN		CDKN2B			PSMD14
BRCC3		RMI1		H4C9			NHEJ1		CDKN2C			PSMD2
BRD7		RMI2		LIG1			NSD2		CDKN2D			PSMD3
BRD8		RPA1		LIG3			PAXIP1		CHEK1			PSMD4
BRIP1		RPA2		MBD4			PIAS4		CHEK2			PSMD5
BRME1		RPA3		MPG			POLL		CREBBP			PSMD6
BTG2		RPS27A		MUTYH			POLM		CUL1			PSMD7
C14orf39		RTEL1		NEIL1			PRKDC		DBF4			PSMD8
C1orf112		SEM1		NEIL2			RAD50		E2F1			PSMD9
CBX8		SLX1A		NEIL3			RIF1		E2F2			PSME1
CCDC117		SLX1B		NTHL1			RNF168		E2F3			PSME2
CDC14B		SLX4		OGG1			RNF8		E2F4			PSME3
CDC45		SPIDR		PARG			TDP1		E2F5			PSME4
CDC5L		TOP3A		PARP1			TDP2		EP300			PSMF1
CDC7		TOPBP1		PARP2			TP53BP1		ESPL1			RPS27A
CDCA5		UBA52		PCNA			UBE2N		FZR1			SEM1
CDK1		UBB		PNKP			UBE2V2		GADD45A			TP53
CDK2		UBC		POLB			UIMC1		GADD45B			UBA52
CDK7		WRN		POLD1			XRCC4		GADD45G			UBB
CDK9		XRCC2		POLD2			XRCC5		GSK3B			UBC
CDKN2D		XRCC3		POLD3			XRCC6		HDAC1			ZNF385A
CEBPG				POLD4					HDAC2
CENPS				POLE					MAD1L1
CENPX				POLE2					MAD2L1
CEP164				POLE3					MAD2L2
CETN1				POLE4					MCM2
CETN2				POT1					MCM3
CGAS				RFC1					MCM4
CHAF1A				RFC2					MCM5
CHAF1B				RFC3					MCM6
CHD1L				RFC4					MCM7
CHD4				RFC5					MDM2
CHEK1				RPA1					MYC
CHEK2				RPA2					ORC1
CHRNA4				RPA3					ORC2
CIB1				SMUG1					ORC3
CINP				TDG					ORC4
CLSPN				TERF1					ORC5
COMMD1				TERF2					ORC6
CRY2				TERF2IP					PCNA
CSNK1E				TINF2					PKMYT1
CUL4A				UNG					PLK1
CUL4B				XRCC1					PRKDC
CYREN									PTTG1
DCLRE1A									PTTG2
DCLRE1B									RAD21
DCLRE1C									RB1
DDB1									RBL1
DDB2									RBL2
DDX1									RBX1
DDX11									SFN
DEK									SKP1
DHX9									SKP1P2
DMAP1									SKP2
DMC1									SMAD2
DNA2									SMAD3
DNTT									SMAD4
DOT1L									SMC1A
DPF1									SMC1B
DPF2									SMC3
DPF3									STAG1
DTL									STAG2
DTX3L									TFDP1
DYRK1B									TFDP2
EEPD1									TGFB1
EGFR									TGFB2
EID3									TGFB3
EME1									TP53
EME2									TTK
EMSY									WEE1
ENDOV									WEE2
ENY2									YWHAB
EP400									YWHAE
EPC1									YWHAG
EPC2									YWHAH
ERCC1									YWHAQ
ERCC2									YWHAZ
ERCC3									ZBTB17
ERCC4
ERCC5
ERCC6
ERCC6L2
ERCC8
ESCO2
ETAA1
EXD2
EXO1
EXO5
EYA1
EYA2
EYA3
EYA4
FAAP100
FAAP20
FAAP24
FAM111A
FAM168A
FAN1
FANCA
FANCB
FANCC
FANCD2
FANCE
FANCF
FANCG
FANCI
FANCL
FANCM
FBH1
FBXO6
FBXW7
FEN1
FGF10
FH
FIGNL1
FMN2
FMR1
FOXM1
FTO
FUS
FZR1
GADD45A
GCNA
GEN1
GGN
GINS2
GINS4
GTF2H1
GTF2H2
GTF2H2C
GTF2H2C_2
GTF2H3
GTF2H4
GTF2H5
H2AC25
H2AX
HDAC10
HDGFL2
HELB
HELQ
HERC2
HINFP
HLTF
HMCES
HMGA2
HMGB1
HMGB2
HMGN1
HPF1
HROB
HSF1
HSF2BP
HUS1
HUS1B
HUWE1
IER3
IFFO1
ING3
INIP
INO80
INO80B
INO80C
INO80D
INO80E
INTS3
JMY
KASH5
KAT2A
KAT2B
KAT5
KAT7
KDM1A
KDM2A
KDM4D
KHDC3L
KIF22
KIN
KLHL15
KMT5A
KMT5B
KMT5C
LIG1
LIG3
LIG4
MACROH2A1
MAD2L2
MAGEF1
MAJIN
MARCHF6-DT
MARF1
MBD4
MBTD1
MC1R
MCM2
MCM3
MCM4
MCM5
MCM6
MCM7
MCM8
MCM9
MCMDC2
MCRS1
MDC1
MEAF6
MEIOB
MEIOC
MEN1
MGME1
MGMT
MIR221
MLH1
MLH3
MMS19
MMS22L
MNAT1
MORF4L1
MORF4L2
MPG
MPND
MRE11
MRGBP
MRNIP
MSH2
MSH3
MSH4
MSH5
MSH6
MTA1
MUS81
MUTYH
NABP1
NABP2
NBN
NEIL1
NEIL2
NEIL3
NFRKB
NHEJ1
NIPBL
NONO
NOP53
NPAS2
NPM1
NSD2
NSMCE1
NSMCE2
NSMCE3
NSMCE4A
NTHL1
NUCKS1
NUDT1
NUDT16L1
NYNRIN
OGG1
OOEP
OTUB1
OTUB2
PAGR1
PALB2
PARG
PARK7
PARP1
PARP10
PARP2
PARP3
PARP4
PARP9
PARPBP
PAXIP1
PAXX
PBRM1
PCLAF
PCNA
PDS5A
PDS5B
PHF10
PIAS4
PIF1
PML
PMS1
PMS2
PMS2P1
PMS2P3
PMS2P5
PMS2P6
PNKP
POGZ
POLA1
POLB
POLD1
POLD2
POLD3
POLD4
POLDIP2
POLE
POLE2
POLG
POLH
POLI
POLK
POLL
POLM
POLN
POLQ
POLR2I
POT1
PPP4C
PPP4R2
PPP4R3B
PPP5C
PRDM9
PRIMPOL
PRKCG
PRKDC
PRMT6
PRPF19
PSMD14
PSME4
PTTG1
PWWP3A
RAD1
RAD17
RAD18
RAD21
RAD21L1
RAD23A
RAD23B
RAD50
RAD51
RAD51AP1
RAD51B
RAD51C
RAD51D
RAD52
RAD54B
RAD54L
RAD9A
RAD9B
RADX
RBBP8
RBX1
RCHY1
REC8
RECQL
RECQL4
RECQL5
REV1
REV3L
REXO4
RFC1
RFC2
RFC3
RFC4
RFC5
RFWD3
RHNO1
RIF1
RMI1
RMI2
RNASEH2A
RNASEH2B
RNASEH2C
RNF111
RNF113A
RNF138
RNF168
RNF169
RNF8
RPA1
RPA2
RPA3
RPA4
RPS3
RRM1
RRM2B
RTEL1
RUVBL1
RUVBL2
SAMHD1
SENP3
SETD2
SETMAR
SETX
SF3B3
SF3B5
SFPQ
SFR1
SGF29
SHLD1
SHLD2
SHLD3
SHPRH
SIRT1
SIRT6
SIRT7
SLC30A9
SLF1
SLF2
SLX1A
SLX1B
SLX4
SMARCA2
SMARCA4
SMARCA5
SMARCAD1
SMARCAL1
SMARCB1
SMARCC1
SMARCC2
SMARCD1
SMARCD2
SMARCD3
SMARCE1
SMC1A
SMC3
SMC5
SMC6
SMCHD1
SMG1
SMUG1
SPATA22
SPIDR
SPIRE1
SPIRE2
SPO11
SPRTN
SSRP1
STUB1
SUMO1
SUPT16H
SUPT20H
SUPT3H
SUPT7L
SWI5
SWSAP1
SYCP1
TADA1
TADA2B
TADA3
TAF10
TAF12
TAF2
TAF4
TAF5
TAF5L
TAF6
TAF6L
TAF7
TAF9
TAOK1
TAOK3
TDG
TDP1
TDP2
TENT4A
TERB1
TERB2
TERF2
TERF2IP
TEX12
TEX15
TEX264
TFIP11
TFPT
TICRR
TIGAR
TIMELESS
TMEM161A
TNKS1BP1
TNP1
TONSL
TOP2B
TOP3A
TOPBP1
TP53
TP53BP1
TP73
TRAIP
TREX1
TREX2
TRIM28
TRIP12
TRIP13
TRRAP
TTC5
TTF2
TWIST1
UBE2A
UBE2B
UBE2D3
UBE2N
UBE2NL
UBE2T
UBE2V1
UBE2V2
UBE2W
UBQLN4
UBR5
UCHL5
UFL1
UHRF1
UIMC1
UNG
UPF1
USP1
USP10
USP22
USP28
USP3
USP43
USP44
USP45
USP47
USP51
USP7
UVRAG
UVSSA
VCP
VCPIP1
VPS72
WAS
WDHD1
WDR33
WDR48
WRAP53
WRN
WRNIP1
XAB2
XNDC1N
XPA
XPC
XRCC1
XRCC2
XRCC3
XRCC4
XRCC5
XRCC6
YEATS4
YY1
ZBTB1
ZBTB7A
ZCWPW1
ZFYVE26
ZGRF1
ZMPSTE24
ZMYND8
ZNF365
ZNF668
ZRANB3
ZSWIM7
