# Supplementary material for: Accelerated DNA replication fork speed due to loss of R-loops in myelodysplastic syndromes with SF3B1 mutation
Source: Nat Commun. 2024 Apr 8;15:3016. doi: 10.1038/s41467-024-46547-7 (PMC11001894; doi:10.1038/s41467-024-46547-7)
Supplement: Supplementary file 12 — Source Data [file 41467_2024_46547_MOESM12_ESM.xlsx]

## Sheet: Table 1
Code	age at sampling	Gender	WHO 2016	WHO 2022	Hb g/dL	PNN G/L	Platelets G/L	Reticulocytes G/L	% BM Erythroblasts	% BM ring sideroblasts	% BM Blasts	Multilineage dysplasia	DysG	DysE	DysMK	Karyotype	IPSS-R Karyotype	IPSS-R calcul	IPSS-R	SF3B1 (0 = WT ; 1 = MUT)	SRSF2 (0 = WT ; 1 = MUT)	U2AF1/ZRSR2 (0 = WT ; 1 = MUT)
P27	76.6767	M	MDS-RS-SLD	MDS-SF3B1	8.6	3.53	176	54	51	NA	2	0	0	1	0	46,XY [20]	good (1)	2	low	1	0	0
P28	67.8549	M	MDS-RS-MLD	MDS-SF3B1	9.1	2.4	355	NA	NA	NA	2	1	1	1	0	46,XY [20]	good (1)	2	low	1	0	0
T9		C	Healthy control	Healthy control	NA	NA	NA	NA	NA	NA	NA	NA	NA	NA	NA	NA	NA	NA	NA	0	0	0
P21	54	M	MDS-SLD	MDS-LB	9.2	4.1	352	NA	18	NA	0	0	0	1	0	46,XY [20]	good (1)	2	low	0	0	0
T18	44.5941	F	Healthy control	Healthy control	13.4	8.3	605	NA	30	NA	1	0	0	0	0	NA	NA	NA	NA	0	0	0
P1	76.1752	M	MDS-EB1	MDS-IB1	11.2	3.9	179	56	23	0	6	1	1	1	1	46,XY [20]	good (1)	3	low	0	0	1
P47	66	M	MDS-MLD	MDS-LB	11.8	2.9	283	43	27	NA	1	1	1	1	1	46,XY [20]	good (1)	1	very low	0	0	0
P22	68.1944	F	MDS-RS-SLD	MDS-SF3B1	8.6	5.8	327	95.1	58	NA	1	0	0	1	0	46,XX [21]	good (1)	2	low	1	0	0
P6	62.5051	M	MDS-RS-SLD	MDS-SF3B1	8.3	4.7	374	41	38	23	0	0	0	1	0	46,XY,del(20)(q1?2)(11)/46,XY(20)	good (1)	2	low	1	0	0
P54	80	F	MDS-MLD	MDS-LB	10.6	2.4	352	48	37	0	4	1	1	0	1	46,XX(5)/46,XX,del5q(q13;q3?4)/+21 (3)	good (1)	2	low	0	0	0
P25	72.8077	F	MDS-SLD	MDS-LB	9.3	1.363	46	59.52	NA	NA	1	0	0	1	0	46,XX [21]	good (1)	3	low	0	0	0
P26	74.4367	F	MDS-RS-MLD	MDS-SF3B1	9.9	3.245	168	40.16	NA	NA	0	1	1	1	0	46,XX [21]	good (1)	2	low	1	0	0
P51	75	F	MDS-EB1	MDS-IB1	9.7	1.4	123	NA	23	NA	5	1	1	1	0	47,XX,+8	int (2)	5	high	0	1	0
P55	84	M	MDS-RS-MLD	MDS-SF3B1	10.8	4.1	277	NA	38	45	1	1	1	1	0	45,X,-Y (20)	very good (0)	0	very low	1	0	0
P56	76	F	MDS-RS-SLD	MDS-SF3B1	7.5	4.3	575	11	14	NA	1	0	0	1	0	46,XX [20]	good (1)	2.5	low	1	0	0
P34	72	M	MDS-RS-SLD	MDS-SF3B1	7.8	0.95	325	17	29	NA	3	0	0	1	0	46,XY [20]	good (1)	3.5	int	1	0	0
P57	73	M	MDS-RS-MLD	MDS-SF3B1	8.1	1.09	243	25	26	NA	3	1	1	1	0	46,XY [25]	good (1)	3	low	1	0	0
P58	66.1136	M	MDS-RS-SLD	MDS-SF3B1	8	2	221	5	38	NA	0	0	0	1	0	46,XY [20]	good (1)	2	low	1	0	0
P59	63	M	MDS-RS-MLD	MDS-SF3B1	7.8	1.6	283	54	41	NA	2	1	1	1	0	46,XY [20]	good (1)	2.5	low	1	0	0
P4	86	F	MDS-RS-MLD	MDS-SF3B1	9.7	0.9	288	55.7	32	80	2	1	1	1	0	46,XX [20]	good (1)	2	low	1	0	0
P60	88.115	F	5q	MDS-5q	8.8	0.9	288	54	31	30	2	0	0	1	0	46,XX,del(5)(q13q33)(8)/46,XX(12)	good (1)	2	low	1	0	0
P37	81.1992	M	MDS-RS-MLD	MDS-SF3B1	10.1	3.38	342	NR	19	46	2	1	1	1	1	46,XY [20]	good (1)	1	very low	1	0	0
P52	90.82	M	MDS-SLD	MDS-LB	10.2	3.1	156	23	27	NA	2	0	1	0	0	45,X,delY	very good (0)	0	very low	0	0	0
P61	76	M	MDS-RS-MLD	MDS-SF3B1	7.5	2.1	274	63	65	NA	3	1	1	1	0	46,XY [30]	good (1)	3.5	int	1	0	1
P9	63.7235	M	MDS-RS-SLD	MDS-SF3B1	8.6	3	243	NA	41	NA	2	0	0	1	0	NA	NA	NA	NA	1	0	0
P46	94.4695	M	MDS-MLD	MDS-LB	9.7	0.75	67	126	27	0	4	1	1	1	1	46,XY [20]	good (1)	4	int	0	0	1
P62	69	M	MDS-EB1	MDS-IB1	8.8	2.84	58	46	19	NA	7	1	NA	NA	NA	46,XY [20]	good (1)	4.5	int	1	0	0
P63	49	F	MDS-MLD	MDS-LB	9.4	1.5	51	26.8	27	0	4	1	1	1	1	46,XX [20]	good (1)	3.5	int	0	0	0
P64	73	M	MDS-EB1	MDS-IB1	8.8	1.35	289	21.5	17	NA	9	0	1	1	0	46,XY [20]	good (1)	4	int	0	0	1
T16		M	Healthy control	Healthy control	NA	NA	NA	NA	NA	NA	NA	NA	NA	NA	NA	NA	NA	NA	NA	0	0	0
P24	74.4805	M	MDS-MLD	MDS-LB	9.8	2.795	95	61	18	NA	1	1	1	1	1	47,XY,+8[11]/46,XY[19]	int (2)	3.5	very low	0	0	1
P29	59.332	F	MDS-RS-SLD	MDS-SF3B1	10.9	3	381	NA	27	28	2	0	0	1	0	46,XX [20]	good (1)	1	very low	1	0	0
P42	75.6413	M	MDS-MLD	MDS-LB	9.8	4.8	250	NR	33	NA	3	1	0	1	1	NA	NA	NA	NA	0	0	0
P65	73	M	MDS-RS-MLD	MDS-SF3B1	8.1	0.77	137	36.7	48	NA	2	1	1	1	1	46,XY [20]	good (1)	2.5	low	1	0	0
P33	82	F	MDS-MLD	MDS-LB	10.3	4.2	258	100.7	18	NA	3	1	0	1	0	47,XX,+8[2]/ 46,XX[18].nuc ish(D5S1976,EGR1,RPS14)x2[200]	int (2)	3	low	0	0	1
P66	70	F	MDS-RS-MLD	MDS-SF3B1	10.6	3.9	245	NA	19	NA	4	1	1	1	1	46,XX [20]	good (1)	2	low	1	0	0
P67	72	F	MDS-RS-MLD	MDS-SF3B1	8.9	1.9	207	211	40	50	4	1	1	1	0	46,XX [20]	good (1)	3	low	1	0	0
P41	80.5257	M	MDS-MLD	MDS-LB	9.6	3.8	235	52	28	NA	4	1	1	1	1	46,XY [20]	good (1)	3	low	0	1	0
P68	76	F	MDS-RS-MLD	MDS-SF3B1	9.3	1.32	170	NA	24	NA	3	1	1	1	1	46,XX [20]	good (1)	3	low	1	0	0
P11	74.9459	F	MDS-RS-SLD	MDS-SF3B1	9	3	240	NA	35	28	4	0	0	1	0	46,XX [20]	good (1)	3	low	1	0	0
P23	76.345	F	MDS-RS-MLD	MDS-SF3B1	9.5	4	496	27	34	NA	1	1	1	1	1	46,XX[21]	good (1)	2	low	1	0	0
T7		M	Healthy control	Healthy control	NA	NA	NA	NA	NA	NA	NA	NA	NA	NA	NA	NA	NA	NA	NA	0	0	0
P35	77	M	MDS-RS-SLD	MDS-SF3B1	9.4	10.2	358	ND	35	NA	1	0	0	1	0	46,XY [25]	good (1)	2	low	1	0	0
P69	83	F	MDS-RS-MLD	MDS-SF3B1	8.1	5.25	398	59	54	NA	2	1	0	1	1	46,XX [15]	good (1)	2	low	1	0	0
P70	66	M	MDS-RS-MLD	MDS-SF3B1	8.7	2.61	163	15	47	NA	1.5	1	0	1	1	46,XY [20]	good (1)	2	low	1	0	0
P44	73.9274	M	MDS-EB1	MDS-IB1	10.3	2.58	93	NR	43	1	8	1	1	1	1	46,XY [20]	good (1)	3.5	int	0	0	1
P13	69.7112	M	MDS-EB1	MDS-IB1	13	0.9	239	NA	16	NA	6	1	1	0	1	NA	NA	NA	NA	0	0	0
P38	70.3655	M	MDS-MLD	MDS-LB	9.7	0.8	112	NA	NA	NA	2	1	1	1	1	46,XY [20]	good (1)	2	very low	0	1	0
P71	65	M	MDS-EB1	MDS-IB1	8	1.06	84	8.3	21	NA	5	1	1	1	1	46,XY [20]	good (1)	4.5	int	0	0	0
P48	82.4175	M	MDS-RS-MLD	MDS-SF3B1	10.6	3.46	287	51	52	50	1	1	1	1	0	46,XY [20]	good (1)	1	very low	1	0	0
P45	59.4114	M	MDS-MLD	MDS-LB	6.1	4	100	NR	29	NA	4	1	1	1	1	46,XY [20]	good (1)	4	int	0	0	0
P17	79.0883	F	MDS-EB1	MDS-IB1	11	2	66	NA	20	1	7	1	1	0	1	int	int (2)	4.5	high	0	1	0
P72	61	M	MDS-EB1	MDS-IB1	8.2	2.1	158	79	13	NA	9	1	1	1	0	46,XY,del(20)(q11)[27] / 46,XY[1]	good (1)	4	int	0	1	0
P73	73	M	MDS-MLD	MDS-LB	8.8	2.2	86	36	21.4	38	2.3	1	1	1	1	46,XY [20]	good (1)	2.5	low	0	1	0
P74	66	F	MDS-RS-SLD	MDS-SF3B1	7.8	3.2	148	0.66	23.5	NA	1	0	0	1	0	46,XX [20]	good (1)	2.5	low	1	0	0
P5	75.7207	M	MDS-RS-SLD	MDS-SF3B1	8.8	7.1	241	NA	NA	NA	1	0	0	1	0	46,XY [20]	good (1)	2	low	1	0	0
P75	64	M	MDS-RS-MLD	MDS-SF3B1	6.3	1.46	305	30.37	53	NA	1	1	1	1	0	46,XY [22]	good (1)	2.5	low	1	0	0
P15	72.5996	F	MDS-RS-MLD	MDS-SF3B1	10.9	1.8	225	NA	25	30	1	1	1	1	0	46,XX, del11q q?21)(20)/46,XX (3)	very good (0)	0	very low	1	0	0
P18	76	M	MDS-RS-SLD	MDS-SF3B1	8.7	4	190	NA	45	>15	1	0	0	1	0	45,X,-Y [16]/46,XY [4]	very good (0)	1	very low	1	0	0
P2	59.885	F	MDS-RS-SLD	MDS-SF3B1	8.8	2.9	337	NR	61	NA	2	0	0	1	0	46,XX [20]	good (1)	2	low	1	0	0
P76	68	F	MDS-RS-MLD	MDS-SF3B1	9.8	2.5	438	NA	16	>15	1	1	0	1	1	46,XX [20]	good (1)	2	low	1	0	0
T15		C	Healthy control	Healthy control	NA	NA	NA	NA	NA	NA	NA	NA	NA	NA	NA	NA	NA	NA	NA	0	0	0
P12	59.436	F	MDS-RS-MLD	MDS-SF3B1	6.2	0.6	191	NA	NA	NA	2	1	1	1	0	46,XX,+8 [10]/46,XX [10]	int (2)	4	int	1	0	0
P49	83.6331	M	MDS-EB1	MDS-IB1	9.3	28.4	142	94	4	NA	6	0	1	0	0	47,XY,+14	int (2)	5	high	0	1	0
P3	71.6468	F	MDS-RS-SLD	MDS-SF3B1	9.1	4.1	222	29	NA	18	3	0	0	1	0	47,XX(,+8 [19]/46,XX [1]	int (2)	4	int	1	0	0
P77	89.5524	F	MDS-EB1	MDS-IB1	8.7	6.4	304	NA	NA	NA	6	1	1		0	del7q, del11q, t(22)	int (2)	5	high	1	0	0
P39	86	M	MDS-MLD	MDS-LB	7	4.18	81	107	14	NA	4	1	1	1	0	46,XY [20]	good (1)	4	int	0	1	0
P36	48.7858	M	MDS-RS-SLD	MDS-SF3B1	8.5	2.46	330	NR	60	25	2	0	0	1	0	46,XY [20]	good (1)	2	low	1	0	0
P78	78.3272	M	MDS-RS-SLD	MDS-SF3B1	11.7	1.7	251	31	34	39	3	0	0	1	0	NA	NA	NA	NA	1	0	0
P31	81	F	MDS-RS-SLD	MDS-SF3B1	8.2	2.3	198	NA	NA	NA	3	0	0	1	0	NA	NA	NA	NA	1	0	0
P79	51	F	MDS-SLD	MDS-LB	9.8	2	148	NA	NA	NA	3	0	1	0	0	NA	NA	NA	NA	0	0	0
P80	78	F	MDS-RS-MLD	MDS-SF3B1	10.6	4.43	287	64	50	72	1	1	1	1	0	46,XX [20]	good (1)	1	very low	1	0	0
P81	76	M	MDS-RS-MLD	MDS-SF3B1	8.7	1.3	256	9	25.5	NA	3.5	1	1	1	0	46,XY [20]	good (1)	3	low	1	0	0
P16	71	M	MDS-MLD	MDS-LB	12.9	1.3	100	NA	24	NA	2	1	1	0	1	46,XY [20]	good (1)	1	very low	0	0	0
T12		M	Healthy control	Healthy control	NA	NA	NA	NA	NA	NA	NA	NA	NA	NA	NA	NA	NA	NA	NA	0	0	0
P82	69	M	MDS-RS-SLD	MDS-SF3B1	8	2.8	274	ND	65	NA	0	0	0	1	0	47,XY,+8 [9]/46,XY [11]	int (2)	3	low	1	0	0
T13		C	Healthy control	Healthy control	NA	NA	NA	NA	NA	NA	NA	NA	NA	NA	NA	NA	NA	NA	NA	0	0	0
P53	69.7933	M	MDS-MLD	MDS-LB	9.7	7.9	133	39	11	NA	4	1	1	1	0	NA	NA	NA	NA	0	0	0
P83	65.2977	F	MDS-RS-SLD	MDS-SF3B1	9.3	5.6	177	NA	60	43	1	0	0	1	0	46,XX [20]	good (1)	2	low	1	0	0
P7	77.8261	M	MDS-RS-MLD	MDS-SF3B1	7.4	4.2	175	52	50	76	2	1	0	1	1	46,XY [20]	good (1)	2.5	low	1	0	0
P84	73	M	MDS-RS-MLD	MDS-SF3B1	8.1	4.82	439	38.28	27	NA	3	1	0	1	1	46,XY [20]	good (1)	3	low	1	0	0
P43	78	F	MDS-RS-MLD	MDS-SF3B1	8.9	2.2	245	77	38	53	2	1	1	1	0	47,XX,+8	int (2)	3	low	1	0	0
P85	60	F	MDS-EB1	MDS-IB2	12.1	1.2	32	42	NA	NA	13	1	1	1	1	46,XY,t3;4)(q26;q34)	int (2)	6	high	0	1	0
P86	75	M	MDS-RS-SLD	MDS-SF3B1	8.9	2.43	242	91.8	43	83	2	0	0	1	0	46,XY [20]	good (1)	2	low	1	0	0
P87	71	M	MDS-RS-MLD	MDS-SF3B1	7.9	1.43	301	29	62	NA	1.5	1	1	1	0	46,XY [20]	good (1)	2.5	low	1	0	0
P88	46	F	MDS-RS-MLD	MDS-SF3B1	7.2	1.01	298	ND	41	NA	2	1	1	1	0	46,XX +8 [24]	int (2)	3.5	int	1	0	0
P89	72	M	MDS-EB1	MDS-IB1	8.3	1.57	151	53	19	NA	8	1	0	1	1	NA	NA	NA	NA	0	1	0
T14	44	C	Healthy control	Healthy control	NA	NA	NA	NA	NA	NA	NA	NA	NA	NA	NA	NA	NA	NA	NA	0	0	0
P20	44	F	5q	MDS-5q	11	2	393	49	18	NA	3	1	1	0	1	46,XX [20]	good (1)	2	low	0	0	0
P90	74	M	MDS-EB1	MDS-IB1	7.1	0.62	203	108	33	NA	6	1	1	1	0	46,XY [20]	good (1)	5.5	high	0	1	0
P10	88	F	MDS-RS-MLD	MDS-SF3B1	9.9	4.2	286	56	38	56	1	1	1	1	0	NA	NA	NA	NA	1	0	0
T2	64	C	Healthy control	Healthy control	NA	NA	NA	NA	NA	NA	NA	NA	NA	NA	NA	NA	NA	NA	NA	0	0	0
T11		C	Healthy control	Healthy control	NA	NA	NA	NA	NA	NA	NA	NA	NA	NA	NA	NA	NA	NA	NA	0	0	0
T4		C	Healthy control	Healthy control	NA	NA	NA	NA	NA	NA	NA	NA	NA	NA	NA	NA	NA	NA	NA	0	0	0
T5		C	Healthy control	Healthy control	NA	NA	NA	NA	NA	NA	NA	NA	NA	NA	NA	NA	NA	NA	NA	0	0	0
T6		C	Healthy control	Healthy control	NA	NA	NA	NA	NA	NA	NA	NA	NA	NA	NA	NA	NA	NA	NA	0	0	0
P91	68	F	MDS-EB1	MDS-IB1	13.3	1.5	244	NA	NA	NA	5	1	1	0	1	46,XX [20]	good (1)	3	low	0	0	0
T1		F	Healthy control	Healthy control	13.5	5.3	276	NA	NA	NA	NA	NA	NA	NA	NA	NA	NA	NA	NA	0	0	0
P32	64.4079	F	MDS-MLD	MDS-LB	10.5	2.743	310	9.296	NA	NA	0	1	1	1	0	46,XX [21]	good (1)	1	very low	0	0	0
P19	70	M	MDS-RS-MLD	MDS-SF3B1	8	1.2	145	NA	45	>15	1	1	1	1	1	45,X,-Y [20]	very good (0)	1	very low	1	0	0
P8	77.9439	F	MDS-RS-MLD	MDS-SF3B1	9.4	0.8	366	NA	45	20	3	1	1	1	0	46,XX [21]	good (1)	3	low	1	0	0
T3		F	Healthy control	Healthy control	11.9	7.4	372	NA	25	NA	3	0	0	0	1	NA	NA	NA	NA	0	0	0
P92	85	F	MDS-RS-MLD	MDS-SF3B1	9.9	3.18	33	38	22	66	3	1	1	1	1	46,XX [20]	good (1)	4	int	1	0	0
P93		F	MDS-EB2	MDS-IB2	8.6	2.3	24	NA	38	NA	14	1	1	1	0	46,XX, del21q (AML1)	int (2)	7	very high	0	1	0
P94	81	M	MDS-RS-MLD	MDS-SF3B1	8.4	2.04	175	33	45	47	1	1	1	0	1	46,XY [20]	good (1)	2	low	1	0	0
P95	61	F	MDS-SLD	MDS-LB	12.6	3.5	237	148	22	na	1	0	1	0	0	NA	NA	NA	NA	0	1	0
P96	77	F	MDS-EB1	MDS-IB1	9.1	2.9	122	48	14	51	6	1	1	1	0	NA	NA	NA	NA	0	1	0
T8	63	F	Healthy control	Healthy control	14.5	13.24	385	61	23	NA	1	0	0	0	0	46,XX [20]	good (1)	1	very low	0	0	0
T10		C	Healthy control	Healthy control	na	na	na	na	na	na	na	na	na	na	na	NA	NA	NA	NA	0	0	0
T17		C	Healthy control	Healthy control	na	na	na	na	na	na	na	na	na	na	na	NA	NA	NA	NA	0	0	0
P97	68	M	MDS-SLD	MDS-LB	na	na	na	na	na	na	na	na				NA	NA	NA	NA	0	0	0
P98	79	M	MDS-RS-SLD	MDS-SF3B1	8.7	5	284	na	43	66	1	0	0	1	0	45,X,-Y, (5)/46,idem,+8(13)/46,XY (1)	int (2)	3	low	1	0	0
P99	81	M	MDS-MLD	MDS-LB	7.1	2.37	29	70	40	0	3	1	0	1	1	46,XY [20]	good (1)	4.5	int	0	0	0
P100		F	MDS-MLD	MDS-LB	8.3	3.4	109	na	47	0	2	1	0	1	1	46,XX [25]	good (1)	2	low	0	0	0
T19	70	M	Healthy control	Healthy control	14.8	10.7	339	NA	NA	NA	NA	NA	NA	NA	NA	NA	NA	NA	NA	0	0	0
T20	69	M	Healthy control	Healthy control	10.9	3.9	177	28	30	NA	2	0	0	0	0	NA	NA	NA	NA	0	0	0
T21		C	Healthy control	Healthy control	na	na	na	na	na	na	na	na	na	na	na	NA	NA	NA	NA	0	0	0
P101	82	M	MDS-RS-SLD	MDS-SF3B1	9.9	3	234	47	39	25	0	0	0	1	0	45,X,-Y(4)/46,XY(16).nuc.ish(DXZ1x1,DYZ3x0)(36/262)	very good (0)	1	very low	1	0	0
P102	71	M	CMML/Evans	MD-CMML1	7.8	6.6	78	38	54	NA	3	0	0	0	0	NA	NA	NA	NA	0	0	0
P103	74	F	MDS-RS-MLD	MDS-SF3B1	9.2	4.3	426	34.8	49	42	1	1	0	1	1	46,XX [20]	good (1)	2	low	1	0	0
P104	71	M	MDS-MLD	MDS-LB	7.1	7.5	43	61	8	0	0	1	1	1	1	46,XY [20]	good (1)	3.5	int	0	0	0
P105	81	F	MDS-EB1	MDS-IB2	10.3	0.86	282	NA	19	na	14	1	1	0	1	45,XX,rob(13;14)(q10;q10)c(25)	int (2)	5	high	1	0	0
P106	85	F	MDS-RS-MLD	MDS-SF3B1	9.6	2.2	174	28	32	16	1	1	1	1	0	46,XX [20]	good (1)	2	low	1	0	0
P107	82	M	MDS-RS-MLD	MDS-SF3B1	9.2	2.44	223	43	55	NA	2	1	0	1	1	45,X,-Y(20)/46,XY(5)	very good (0)	1	very low	1	0	0
P108	78	F	MDS-RS-MLD	MDS-SF3B1	7.9	1.86	288	NA	56	43	0	1	1	1	1	46,XX [31]	good (1)	2.5	low	1	0	0
P109	59	M	MDS-RS-MLD	MDS-SF3B1	9.9	4	550	58	33	34	2	1	1	1	0	46,XY [20]	good (1)	2	low	1	0	0
P110	68	F	MDS-MLD	MDS-LB	8.9	3.87	138	42	39	NA	1	1	1	0	1	46,XX [20]	good (1)	2	low	0	0	0
P111	82	M	MDS-MLD	MDS-LB	9.1	1.52	30	0.026	22	NA	3	1	0	1	1	47,XY,+8(5)/46,XY(17)	int (2)	5	high	0	1	0
P112	80	M	MDS-RS-MLD	MDS-SF3B1	8.9	2.37	259	57	45	70	2	1	1	1	0	46,XY [20]	good (1)	2	low	1	0	0
P113	89	M	MDS-EB1	MDS-IB1	7.1	1.32	245	40	47	36	6	1	1	1	0	46,XY [20]	good (1)	4.5	int	1	0	0
P114	78	M	MDS-MLD	MDS-LB	8.6	0.6	143	NA	NA	0	3.5	1	1	1	1	46,XY,del(20)(q11)(5)/46,idem,del(5q)(q21q34)(4)/47,idem,+mar(4)/46,XY(2)		3.5	int	0	0	1
P115	82	M	MDS-RS-MLD	MDS-SF3B1	9.1	3.49	220	65	29	26	1	1	0	1	1	47,XY,+8	int (2)	3	low	1	0	0
P116	76	F	MDS-EB1	MDS-IB1	9.6	2.2	108	61	39	na	8	1	1	1	1	45,XX,t(3;12)(q26.2;p13.2),t(3;12)(q26.2;p12.2),del(5q)(q14.2q33.2),-7,t(9;17)(q13.2;p12),del(12)(p13.2p12.2),del(20)(q11.21q13.2)	very poor (4)	7	very high	0	0	0
P117	85	F	MDS-RS-SLD	MDS-SF3B1	7.1	6.53	267	NA	33	NA	1	0	0	1	0	46,XX,del(20)(q12)(1)/46,XX(30)	good (1)	2.5	low	1	0	0
P118	78	F	MDS-RS-T	MDS/MPN-RS-T	9.6	6.9	653	NA	26	15	0.5	1	0	1	1	46,XX [22]	good (1)	2	low	0	0	0
P119	64	M	MD-CMML1	MD-CMML1	13.3	1.54	80	NA	30	NA	4	0	1	0	0	46,XY [20]	good (1)	2.5	low	0	1	0
T22	86	M	Healthy control	Healthy control	10.6	6.7	279	NA	10	NA	1	0	0	0	0	NA	NA	NA	NA	0	0	0
T23	54	F	Healthy control	Healthy control	7.5	9	534	98	13	NA	1	0	0	0	0	NA	NA	NA	NA	0	NA	NA
T24	54	F	Healthy control	Healthy control	14.8	1.95	242	NA	22	NA	1	0	0	0	0	NA	NA	NA	NA	0	NA	NA
P30	87	F	MD-CMML1	MD-CMML1	10.6	1.24	268	NA	26	NA	1	1	1	1	0	NA	NA	NA	NA	0	1	0
P40	84	M	MDS-RS-MLD	MDS-SF3B1	10.9	2.2	128	NA	NA	NA	2	1	1	1	1	46,XY [20]	good (1)	1	very low	1	0	0
P50	78	F	MDS-MLD	MDS-LB	10.1	4.5	263	NA	67	0	2	1	0	1	1	46, XX	good (1)	1	very low	0	0	0
P14	71	M	MDS-RS-MLD	MDS-SF3B1	6.3	3.65	245	NA	45	NA	0	1	1	1	0	46,XY [20]	good (1)	2.5	low	1	0	0

## Sheet: Fig.1 - Sup Fig.1
Fig. 1 and Sup Fig. 1A and 1C
Data source provided in Supplementary Table 1
Material: Bone marrow mononuclear cells of patients with lower-risk myelodysplastic syndrome
Cohort 1: 21 SF3B1MUT samples and 6 SF3B1WT samples
Differentially expressed genes
80-gene signature
Differential splicing events
Correlation between intron retention and gene expression
Sup Fig. 1B
Data source (raw data) provided in GEO
GEO accessibility number GSE220518
Material: Bone marrow mononuclear cells of patients with lower-risk myelodysplastic syndrome
Cohort 2: 74 SF3B1MUT, 30 SRSF2MUT, 11 U2AF1MUT and 70 triple-negative samples

## Sheet: Fig.2B
Fig.2B	Cytology	proE													basoE													polyE													orthoE
d7-8	Controls	64	80	79	83	93	86								28	20	21	16	7	14								6	0	0	1	0	0								2	0	0	0	0	0
	SF3B1MUT	83	84	88	79	66	66	57	73	76	76	78			13	16	11	19	27	30	43	23	24	20	13			4	0	1	1	5	4	0	4	0	2	4			0	0	0	3	2	0	0	0	0
	SFWT	65	73	80	76										32	25	20	21										1	2	1	1										0	1	1	1
d9-10	Controls	44	30	72	64	61									29	48	20	25	23									24	10	4	15	8									4	4	0	7	8
	SF3B1MUT	53	45	56											19	32	19											25	26	14											3	0	8
	SFWT	36	45	40	45	39									42	49	34	22	30									21	1	25	22	22									0	1	2	10	14
d11-13	Controls	20	6	5	13	16	20	13							46	30	28	51	49	24	23							21	44	50	20	19	50	44							13	19	17	10	11	23	20
	SF3B1MUT	15	53	56	12	47	19	10	24	54	17	20	34	25	62	21	33	41	28	45	40	67	27	57	36	21	40	21	15	8	35	16	34	29	7	17	15	27	29	33	2	11	3	12	9	2	22	2	2
	SFWT	60	34	52	8	28	25	22							23	35	15	28	38	52	48							11	22	13	56	23	13	17							6	9	20	10	11	9	13
d14-16	Controls	2	1	1	0	3	2	0							8	8	14	12	16	15	18							44	48	46	63	25	62	37							46	43	39	25	56	21	45
	SF3B1MUT	4	4	12	10	5	9	4	12	10	10	6	27	3	15	17	29	25	10	18	18	15	35	13	25	20	25	34	65	29	34	35	46	32	38	28	48	38	32	50	47	15	31	30	51	27	45	35	26
	SFWT	2	6	5	10	2	9								24	27	16	28	16	22								35	39	26	38	27	46								28	29	54	25	62	24
[truncated: 4 more columns]

## Sheet: Fig.2C
Fig.2C	Variant allele frequencies
	R625C	K700E	K700E	H662Y	K700E	H662Q	E622D	H662Q	K700E	K700E	K666R	K700E	K666R	K700E
diagnosis	29	45	43	40	27	23	30	41	47	39	45	47	45	47
d7	30		40	38			29	40
d11-13	36	44	39	38	30	24	28	39	47	46	30	54	51	43
d14-15		45				17			42			48

## Sheet: Fig.2D-L and Sup Fig.3A-C
Fig.2D-G and Sup Fig.3A-C		Differentially expressed genes in basoE and polyE
Supplementary table 2
Fig.2H-J	Differential splicing events in basoE and polyE and differential splicing events shared by basoE and polyE
Supplementary table 2
Fig.2K-L	Differentially expressed proteins in basoE and polyE
Supplementary table 3

## Sheet: Sup Fig.2A
Sup Fig.2A
	Proliferation curves
days	SF3B1MUT										SF3B1WT							Controls
0	6	6	6	6	6	6	6	6	6	6	6	6	6	6	6	6	6	6	6	6	6	6	6	6
2	6.13	6	6	5.53	6	6.09	5.77	6.46	6.3	5.85	5.79	6	6.3	6.41	5.98	5.83	6	6	5.92	5.96	5.95	5.95	6	6
4	6.82	5.99	6	6.12	6.6	6.53	5.85	6.55	6.51	6.09	5.66	5.31	6.75	6.76	6.41	6.27	6.06	6	6.02	6.42	6.1	6.27	5.82	6.22
6	7.3	6.47	6.5	6.34	6.52	7.16	6.51	7.36	7	6.39	5.97	6.19	7.18	7.08	6.89	6.84	6.06	6.11	6.46	7.1	6.8	7.09	6.3	6
8	7.48	6.76	7.09	6.65	7.61	7.28	6.82	7.76	7.29	6.81	6.66	6.39	7.6	7.21	7.2	7.11	6.93	6.41	6.75	7.67	7.37	7.57	6.74	6.57
10	8.09	7.37	7.45	6.44	8.02	7.73	7.42	8.25	7.54	7.08	7.05	6.91	7.74	7.79	8	7.46	7.09	7.2	7.49	7.9	8.02	8.62	7.48	7.25

## Sheet: Sup Fig.2B
Sup Fig.2B
	apoptosis
Controls d7	SF3B1WT d7	SF3B1MUT d7	Controls d10	SF3B1WT d10	SF3B1MUT d10	Controls d14	SF3B1WTd14	SF3B1MUT d14
1	6	3	5	7	10	18	22	13
8	10	6	7	2	9	23	21	24
4	8	8	2	4	7	26	19	18
6	2	10	6	4	9	16	16	23
3	10	12	3	7	14	10	30	29
4	5	4	9	9	9	25	13	25
3	4	5	7	4	4	16		36
4	6	5	9	9	4	13		25
	6	5		9	8			22
	4	9		7	10			23
	8	9		7	8
	5	8		9	8
	8	6		6	12

## Sheet: Fig.3A
Fig.3A
DRIP-seq	shared peaks by all samples of a group
Controls	SF3B1MUT	SF3B1WT
1678	216	5799
1622	197	6618
2209	44	1618
214	56	2127
	212	1953
		1528

## Sheet: Fig.3C
Fig.3C
Proportion of shared peaks in each group according to localisation to gene features
				Pie charts
	mut	wt		ratio mut/total mut		ratio wt/total wt
3'UTR	198	570		0.36803		0.102592
TTS	23	292		0.0427509		0.0525558
gene body	170	2529		0.315985		0.455184
intergenic	123	635		0.228625		0.114291
protomer-TSS	23	1411		0.0427509		0.25396
5'UTR	1	119		0.00185874		0.0214183
total	538	5556

## Sheet: Fig.3D
Fig.3D
Shared peaks by all samples of a group					ratio mut/total each raw
	mut	wt	total-overlap		mut
3'UTR	198	570	659		0.300455
TTS	23	292	300		0.0766667
gene body	170	2529	2603		0.0653093
intergenic	123	635	674		0.182493
protomer-TSS	23	1411	1420		0.0161972
5'UTR	1	119	119		0.00840336

[truncated: 35 more sheets: Fig.3F, Fig.3G-H supFig. 5B, Fig.3K, Sup Fig. 6, Fig.4B, Fig.4C, Fig.4E, Fig.4F, Fig.4H, Fig.4I, Fig.4J, Fig.4K, Fig.5A-C, Fig.5D, Fig.5E, Fig.5G, Fig.5H, Fig.5I, Fig.5J dATP, Fig.5J dCTP …]
